# Supplementary material for: RNA-Binding Protein Expression Alters Upon Differentiation of Human B Cells and T Cells
Source: Front Immunol. 2021 Nov 17;12:717324. doi: 10.3389/fimmu.2021.717324 (PMC8635512; doi:10.3389/fimmu.2021.717324)
Supplement: Supplementary file 2 [file Table_1.xlsx]

## Sheet: Legend
Zandhuis et al.	Supplementary Table 1: RBD list and aggregated RBP reference list
Tab name	Description	Figure
RBP reference list	RBP reference list after aggregating lists of RBPs identified in RNA-interactome capture studies and computationally identified RBPs.	Figure 1A
RBP expression (RNA)	RBPs detected in CD19+ B cells, CD4+ T cells and CD8+ T cells, including TPM expression levels (RNA, TPM)	Figure 1
RBP expression (protein)	RBPs detected in CD19+ B cells, CD4+ T cells and CD8+ T cells, including CN expression levels (Protein, CN)	Figure 1
RBD list	List of RNA-binding domains	Figure 1, Supplementary Figure 1
RBP+RBD list	List of identified RNA-binding domains in RBP transcripts detected in human CD19+ B cells, CD4+ T cells and CD8+ T cells (RNA, >0.1 TPM)	Figure 1, Supplementary Figure 1

## Sheet: RBP reference list
Gene IDs
HRSP12
EIF4G1
TRUB2
STAU2
EWSR1
DDX10
UTP18
PDCD11
RPS3A
KIAA0922
UBE2L3
GTPBP8
RPS14
ESRP2
TUFM
DNM1L
BCLAF1
FUBP3
MALSU1
SFPQ
PSPC1
DSP
SSB
NIN
LRPPRC
RDX
PA2G4
FLNA
RPL3
RBM19
CALML5
PWP2
RPLP0
UPF1
TLN1
MEX3D
BHMT
PHGDH
RPL7A
NSUN5
NUPL2
DHX9
DDX50
ABCE1
RBMX
PSMA6
EDF1
PPID
WDR46
ALDOA
EXOSC4
PUM1
WDR36
LENG9
DNAJB12
PUM2
DHX30
TRNAU1AP
H1FX
RBM14
SYNCRIP
DBNL
TRA2B
TRA2A
HDLBP
TBL2
DDX17
HNRNPUL1
PEBP1
TBL3
FAM195A
HNRNPK
PUF60
TPD52
PTCD2
RSG1
RPL8
PRDX1
HNRNPH2
RPS2
RBM12
PTPRG
CPSF7
FAM207A
SEC62
RPL37A
ZFP36L2
HNRNPA0
YWHAQ
C11orf68
SAFB2
FKBP3
PTCD3
SF1
NHP2L1
RRS1
RPS27A
RPL13A
WDR75
NOP9
BRIX1
RBM28
SNRPF
CSDE1
FUBP1
NONO
DUS3L
SON
SRSF5
DCD
KTN1
SAFB
ALKBH1
FXR1
LSM14A
PRKDC
LARP1
AHCYL2
LARP4
ACAT1
MOV10
UBAP2L
SRSF9
HSPB1
CAPRIN1
RPL5
DDX28
UBE2M
RNH1
ELAVL1
DDX54
SRRT
MATR3
CLTB
ARFGAP3
FBL
RPS27
HPRT1
HNRNPU
FAM120A
DSTYK
PDCD6IP
FASTKD2
SPTAN1
HNRNPR
FXR2
RRP7A
PAK2
DAZAP1
EPRS
DDX52
JMJD1C
ELAC2
UTP15
SND1
URB1
RBM45
RPS12
TUBA4A
RBM47
A1CF
HNRNPA2B1
CTTN
MTERFD1
WBSCR16
YWHAE
HADHB
P4HB
ADAR
RPS11
C7orf25
ARHGEF2
NCL
ILF3
PDIA3
RRP12
TSN
KIAA0020
ZC3H7A
MTDH
HNRNPA3
SNRPD2
SNRNP200
CCDC86
DNMT1
EIF4A1
NOL8
YTHDF1
FUS
ANKRD17
ALDH6A1
LIN28B
PTBP2
PARK7
PRRC2A
CCDC9
ZC3HAV1
HSPD1
SPTBN1
MEX3C
AGO2
HNRNPM
DDX18
DDX5
PRPF40A
ATP5A1
NOP58
RBM33
CHGA
TBRG4
UTP20
XRCC6
NFXL1
PTBP3
PTBP1
TAGLN2
RBPMS
PRPF4B
PNN
SRRM1
HN1L
PES1
USP36
PARD3
EBNA1BP2
EIF3G
EIF3J
AAMDC
VIM
EIF4A2
RRBP1
VCL
ATXN2
SLTM
ST13
HNRNPAB
MSI1
TARDBP
STARD9
GTF2I
DCAF13
SERBP1
RPS4X
EFHD2
U2SURP
PURB
PURA
CIRH1A
CPEB4
RANBP2
TCEB3
NAT10
SARS
GRB2
SAP18
SQSTM1
TMA16
DHX15
RPSA
RPS3
MAT2A
BYSL
PIP
KHDRBS1
YBX1
CSNK1D
CNN3
CSTF3
SNRPE
AHNAK
WDR3
CLINT1
RPS6
EIF3H
RBM10
PABPN1
HNRNPD
HNRNPDL
NAA38
CSRP1
CIRBP
HNRNPA1
DARS
HNRNPH3
PIGR
PPP1R10
HSPE1
SRP54
SNRPA1
ZCCHC7
RBM39
ZCCHC3
SKIV2L2
SRPRB
PARP12
HNRNPLL
SPEN
NOL11
RUVBL1
HNRNPF
RBMS1
GRSF1
ZCCHC9
ZC3H13
SNRPG
CNN1
RPL4
DDX56
RBM15
NCOR2
CTNND1
KIF13B
ANXA11
ILF2
SRP72
RPS15
XRN2
DDX31
TRUB1
EEF2
UBE2O
PRR3
PABPC4
PABPC1
ZC3H11A
XRCC5
MYBBP1A
RPL12
LAMA5
RPL7
HDGF
NACA
RPF2
PPIB
MSI2
NRBP1
DDX21
LARS
KHSRP
IGF2BP1
TPI1
HMGB1
HMGB2
MANF
NOP2
RPLP2
RPL19
ATP5B
PSMC2
RPL17
PTPN12
RPL23
IGF2BP2
IQGAP1
KIF1B
PPIF
HSPA5
NASP
TCEA1
PDAP1
RBM38
EML4
CC2D1A
RPL23A
RPL13
NOM1
AKAP8L
EXOSC2
GTF2F1
EIF4A3
NXF1
PCBP2
PRELP
EIF3A
CELF1
CFL1
S100A9
FARSB
DKC1
POLRMT
SNRPD3
RPS13
RPS25
ANP32B
HSPA4
PRRC2B
TMPO
DEK
EIF5B
TOR4A
RARS
NKRF
PPIL4
LSM14B
PRRC2C
G3BP1
GOLGB1
KRI1
ZC3H14
NSUN2
PREB
DIMT1
GTPBP4
NUSAP1
RPS8
RPL30
TAGLN
STRAP
IMP3
U2AF2
NDRG1
NDRG4
EIF4G2
DIEXF
HNRNPH1
CEBPZ
SNRPN
CCDC137
RBM8A
RBM6
GNL2
ZNF106
TLE3
ANK3
NARS
DLD
RPL18A
TRMT10C
SRSF6
NME1
SF3B4
DHX36
DHX8
SRSF7
RRP8
ERAL1
RPL27A
NOP14
IMP4
METTL16
DDX51
YWHAG
HNRNPUL2
TMCO1
DNAJC1
TRIP6
AZGP1
POLR2A
RPL24
NOP56
SF3A2
RPL6
RBM12B
RBPMS2
CKAP4
TAF15
PCBP1
ABT1
YBX3
SRSF1
MKI67
PPP1R8
MAP2
RPL31
CD3EAP
DTD1
TFAM
CADM1
MAP1B
UTP14A
RSL1D1
ARHGAP11A
H2AFY2
RAP1GAP2
EEF1A1
WBP11
CCDC124
SMNDC1
LRRC47
DIP2B
PEG10
CDV3
CSRP2
CUL4B
TFB2M
DDX6
SLC45A4
MTERFD2
NUP35
EIF4B
YBX2
RANBP10
COPB1
EIF3E
FRMD4A
DDX3X
DCN
CRCT1
GPR161
RBMX2
BMS1
C15orf52
RPS19BP1
ARFGEF1
TDRD3
DYNC1I2
SCAMP3
NEMF
USP10
TRMT1L
SH3PXD2B
GRWD1
ALDH2
ARPP19
GSPT1
LSG1
IGF2BP3
PUS1
GNL3L
NUDT21
LAP3
RBM22
TNPO1
AQR
IQCG
SRRM2
HNRNPL
ZNF706
CPSF4
CDC5L
CSTA
GLTSCR2
FTSJ3
PRPF8
RPS24
SEC61B
SAP30BP
SRPK2
TOP3B
RAN
NTPCR
GAR1
HSPA9
RPS28
HSPA6
PAPD5
MDH1
RALY
MACF1
FASN
SYNE1
TNRC6B
RPL35
DYNC1H1
ZCCHC11
EEFSEC
AHCY
KIAA1967
ZC3H18
NOLC1
TARBP2
ETFA
CHD4
RPL21
SF3B1
FAM50A
NSA2
TOM1
MTO1
RBM24
SRSF10
RTF1
RPL38
SPAG9
COL14A1
SPATS2
DHX57
API5
FNDC3B
GNB2L1
TIA1
PHB
MYLK
MBNL1
NOL7
MARCKS
MECP2
TCP1
ZKSCAN1
SEC23IP
UBR4
REXO4
MSN
APOBEC3C
AGFG1
SF3A1
CPS1
CAD
KDM1B
SCYL2
LTA4H
MCRS1
TPD52L1
CCT7
NUCKS1
AK2
YWHAH
ZCRB1
CNBP
TIAL1
MCAT
CSTF2T
RPS19
RPUSD4
EEF1G
STIP1
MEPCE
TMEM106B
MYH11
LLPH
MKI67IP
TIMM10
CAMSAP2
EIF4H
NUFIP2
NOC3L
G3BP2
PABPC3
ENSA
GPS1
SLIRP
GEMIN5
LRRC59
SUPT16H
PHLDB1
CHD3
SRBD1
PRPF3
ZC3H15
RSL24D1
DNAJA1
STOML2
VCP
APTX
STMN1
BASP1
ARCN1
SNRPA
RRP1B
PCNP
FMR1
ESF1
WNK1
EIF5
S100A8
UPF2
PFDN2
RPL18
SRSF2
CGN
EXOSC6
CHCHD3
PSMD9
SUB1
SNTB2
CARHSP1
AKAP1
GAB2
USO1
ALDOC
MDH2
RBM34
IMPDH1
ARHGEF12
RPL32
CISD1
FAM98A
MAT1A
CCT3
SARDH
NAA50
TKT
CSE1L
LIN7C
CCT2
GLOD4
ELAVL2
ATXN2L
SRP14
RPL22
LDHB
HADH
HMGB3
RPL36
BTF3
RPN1
PRDX6
DHRS4
RPL29
H2AFY
NOC2L
YTHDF2
CRIPT
RBM4
PDLIM5
MYO5A
GNL3
CTNNB1
SRSF11
CHD8
CDC37
WIBG
STRBP
BAIAP2
ANXA2
SORBS1
PCF11
STIM1
PATL1
RPL14
TNS1
SUPV3L1
NDRG2
TES
RAB1B
HNRNPC
HNRNPCL1
RBM27
ASPM
GOT2
PMS1
NPM1
LPP
CDC42EP4
RPL28
HSP90B1
EIF3D
YARS
CCDC43
NFIC
TESC
QTRT1
CDK11A
KIF5B
EIF3I
CDC42
TMEM214
CWF19L1
LMO7
RBM17
DLG1
PELO
PTCD1
ALYREF
CCDC47
EML1
C11orf58
POP1
SERPINI2
LMNA
UBQLN1
GCN1L1
CORO1C
SEPT9
TECR
CENPF
PACS1
ADD3
UNK
CSTB
CLASP2
HP1BP3
COA6
FRMPD3
PPP1R12C
RAP1GDS1
DYNC1LI1
SMOC1
LRP1
LSM4
IQGAP2
SCG3
PPAN
HCLS1
TMSB4X
PPIA
CYB5A
PFN1
PPP1R12A
ENO1
RBM26
RBM5
FNBP1L
MLLT4
SLK
BRD2
SMARCC2
TMEM230
NUMB
RBMS2
LASP1
MAP4
ZC3H7B
NEB
MARK2
DHX33
IDH1
CNDP2
DNAH2
DST
SH3KBP1
CNOT3
R3HDM1
R3HDM2
IMPDH2
KNOP1
TRMT2A
GFM1
DDX46
RPL11
NDC1
GATM
LARP7
RPS5
SRSF3
RPA1
PIN1
MBNL3
FAM120C
MGME1
MTHFD1
MYEF2
CELF2
MFAP1
ARPP21
ESRP1
KHDRBS3
CCAR2
CSTF2
UBAP2
MEX3B
RAVER1
ZNF277
MAP1A
SRSF4
DDX39B
EIF4G3
AKAP8
C11ORF68
TEX10
LARP4B
YTHDF3
SARNP
RBFOX1
RBFOX2
ANKHD1
IREB2
SF3A3
RPS15A
YTHDC1
CHERP
SURF6
CHD2
EIF3CL
EIF3C
DDX39A
PHF5A
TOP1
CPSF6
RBM3
NOL6
TRIM56
DDX1
EFTUD2
RC3H2
TOP2B
ETF1
RBM15B
DDX60L
OTUD4
ZCCHC6
DHX16
SUPT5H
PUS7
RBM25
WDR43
MPHOSPH10
SNRPD1
MKRN2
EMG1
TTF1
LONP1
HELZ
PNPT1
DDX19A
PAK1IP1
PRPF38B
MTHFSD
ESPL1
UTP6
DRG1
GIGYF2
DZIP3
ARL6IP4
ISG15
CNOT1
BZW1
ABCF1
RNPS1
DHX29
POLR2B
YLPM1
CMSS1
RBBP4
CASC3
RTCB
BZW2
RBMXL1
DDX55
UFL1
HEATR1
EIF1AY
EIF1AX
ZNF326
UTP11
LUC7L2
LUC7L
RNF213
UBTF
EIF2S1
RCC2
KPNA2
THRAP3
ASCC3
HERC5
SDAD1
PRPF31
GPATCH4
FCF1
PPIG
NFX1
DDX42
RPL15
ZNF638
ZFR
SNRPB
SUMO1
SUMO2
SUMO3
NAA15
TOP2A
STAU1
LSM2
AARS
ZNF622
SUPT6H
SRPK1
SMG6
FASTKD1
MYH9
CARM1
LDHA
CEPT1
RPL10
ABCF2
CPEB1
PUM3
NCBP3
XPO5
MRM3
UTP4
LAS1L
RNMT
RPL27
MMTAG2
RCL1
C1QBP
SUGP2
DDX27
ZNFX1
UBA1
DHX37
SLC25A5
SLC25A6
PNO1
RACK1
GART
SRSF8
PRMT1
RPL26L1
RPL26
NOL9
CCT4
PHF6
FYTTD1
FLNB
CLUH
EIF2AK2
DIAPH1
ZRANB2
CORO1A
AATF
ARF3
ARF1
TCOF1
IFI16
ACIN1
MAP4K4
SNRNP70
TUBB
ALKBH5
POLDIP3
TXN
DDX49
YTHDC2
RBM4B
PKM
SCAF11
EIF2A
FYB
UPF3B
XRN1
CHD1
RRP1
PHRF1
KIF2A
DDX47
EIF3L
DNTTIP2
RPL7L1
TCERG1
PARP1
SECISBP2L
DIS3L2
EXOSC10
TRIP12
AP3D1
LYAR
SRFBP1
SSRP1
NMD3
APOBEC3D
MCM3
GDI2
URB2
ZNF598
NOL10
U2AF1L5
U2AF1
SSBP1
BLMH
EZR
HSP90AB1
LSM8
KRR1
DDX24
TRIM28
ARHGDIB
BOP1
RPS9
PARN
RYDEN
FARSA
EXOSC9
RIDA
FRG1
TRAP1
GP2
HSPA8
LUC7L3
PRDX2
LCP1
WDR1
GAPDH
MORC2
NOA1
RPS7
PGK1
RPL34
NIFK
RPL10A
DSC1
METAP1
NMT1
RPL37
SERPINB12
RPL22L1
RIOK1
UBA52
TGM1
HSD17B10
NOC4L
C9ORF114
DSG1
HSP90AA1
RPS16
IDH2
GSDMA
TRIM25
RSRC2
POF1B
PDIA4
FIP1L1
RPS23
PPRC1
PLA2G1B
RBBP6
SERPINB3
SERPINB4
TUBA1B
KPRP
XP32
JUP
MEX3A
RPL36A
FAU
NGDN
H1F0
SERPIND1
ZRSR2
ZRSR1
ZNHIT6
ZNF768
ZNF579
ZNF473
ZNF385A
ZNF346
ZNF239
ZMAT5
ZMAT3
ZMAT2
ZGPAT
ZFR2
ZFP36L1
ZFP36
ZFC3H1
ZCCHC8
ZCCHC5
ZCCHC24
ZCCHC2
ZCCHC17
ZCCHC14
ZCCHC13
ZC3HC1
ZC3HAV1L
ZC3H8
ZC3H6
ZC3H4
ZC3H3
ZC3H12D
ZC3H12C
ZC3H12B
ZC3H12A
ZC3H10
YRDC
YARS2
XPOT
XPO7
XPO6
XPO4
XPO1
XAB2
WRAP53
WDR83
WDR61
WDR5
WDR4
WDR12
WBP4
WARS2
WARS
VARSL
VARS2
VARS
UTP3
UTP23
UTP14C
UTP11L
USP39
USB1
URM1
UPF3A
UNKL
UHMK1
U2AF1L4
TYW5
TYW3
TYW1
TXNL4B
TXNL4A
TUT1
TTF2
TST
TSR3
TSR2
TSR1
TSNAX
TSFM
TSEN54
TSEN34
TSEN2
TSEN15
TRPT1
TROVE2
TRNT1
TRMU
TRMT61B
TRMT61A
TRMT6
TRMT5
TRMT44
TRMT2B
TRMT13
TRMT12
TRMT112
TRMT11
TRMT10B
TRMT10A
TRMT1
TRIT1
TRIM71
TRIM21
TRDMT1
TPR
TOE1
TNRC6C
TNRC6A
TNPO3
TNPO2
TLR8
TLR7
TLR3
TIPARP
THUMPD3
THUMPD2
THUMPD1
THOC7
THOC6
THOC5
THOC3
THOC2
THOC1
THG1L
TGS1
TFIP11
TFB1M
TEX13A
TERT
TEP1
TEFM
TDRKH
TDRD9
TDRD7
TDRD6
TDRD5
TDRD15
TDRD12
TDRD10
TDRD1
TARSL2
TARS2
TARS
TARBP1
TAF9
SYMPK
SYF2
SWT1
SUZ12
SUPT4H1
SUGP1
SSU72
SRSF12
SRRM4
SRRM3
SRPR
SRP9
SRP68
SRP19
SREK1
SRA1
SPATS2L
SNW1
SNUPN
SNRPC
SNRPB2
SNRNP48
SNRNP40
SNRNP35
SNRNP27
SNRNP25
SNIP1
SMN2
SMN1
SMG9
SMG8
SMG7
SMG5
SMG1
SMAD9
SMAD7
SMAD6
SMAD5
SMAD4
SMAD3
SMAD2
SMAD1
SLU7
SLC4A1AP
SLBP
SKIV2L
SIDT2
SIDT1
SHQ1
SFSWAP
SF3B5
SF3B3
SF3B2
SF3B14
SETX
SETD7
SETD1B
SETD1A
SEPSECS
SECISBP2
SCAF8
SCAF4
SCAF1
SBDS
SART3
SART1
SARS2
SAMHD1
SAMD4B
SAMD4A
RUVBL2
RTCA
RSRC1
RRP9
RRP36
RRP15
RRNAD1
RQCD1
RPUSD3
RPUSD2
RPUSD1
RPS4Y2
RPS4Y1
RPS29
RPS27L
RPS26
RPS21
RPS20
RPS18
RPS17L
RPS17
RPS10
RPP40
RPP38
RPP30
RPP25L
RPP25
RPP21
RPP14
RPLP1
RPL9
RPL41
RPL3L
RPL39L
RPL39
RPL36AL
RPL35A
RPL10L
RPF1
RP9
RNPC3
RNMTL1
RNGTT
RNF17
RNF113B
RNF113A
RNASET2
RNASEL
RNASEK
RNASEH2C
RNASEH2B
RNASEH2A
RNASEH1
RNASE9
RNASE8
RNASE7
RNASE6
RNASE4
RNASE3
RNASE2
RNASE13
RNASE12
RNASE11
RNASE10
RNASE1
RIOK3
RIOK2
REXO2
REXO1
REPIN1
RDM1
RC3H1
RBMY1J
RBMY1F
RBMY1E
RBMY1D
RBMY1B
RBMY1A1
RBMXL3
RBMXL2
RBMS3
RBM7
RBM48
RBM46
RBM44
RBM43
RBM42
RBM41
RBM23
RBM20
RBM18
RBM11
RBFOX3
RAVER2
RARS2
RANBP6
RANBP17
RALYL
RAE1
R3HCC1L
R3HCC1
QTRTD1
QRSL1
QKI
QARS
PUSL1
PUS7L
PUS3
PUS10
PURG
PTRHD1
PTRH2
PTRH1
PTRF
PTGES3L-AARSD1
PTGES3
PSTK
PSMA1
PSIP1
PRPF6
PRPF40B
PRPF4
PRPF39
PRPF38A
PRPF19
PRPF18
PRKRA
PRIM1
PQBP1
PPWD1
PPIL3
PPIH
PPIE
PPARGC1B
PPARGC1A
POP7
POP5
POP4
POLR2L
POLR2K
POLR2J3
POLR2J2
POLR2J
POLR2I
POLR2H
POLR2G
POLR2F
POLR2E
POLR2D
POLR1E
PNRC2
PNLDC1
PLRG1
PLD6
PIWIL4
PIWIL3
PIWIL2
PIWIL1
PINX1
PIN4
PIH1D3
PIH1D2
PIH1D1
PHAX
PET112
PDE12
PDCD7
PDCD4
PCBP4
PCBP3
PATL2
PARS2
PARP4
PAPOLG
PAPOLB
PAPOLA
PAPD7
PAPD4
PAN3
PAN2
PAIP2B
PAIP2
PAIP1
PABPN1L
PABPC5
PABPC4L
PABPC1L2B
PABPC1L2A
PABPC1L
OBFC1
OASL
OAS3
OAS2
OAS1
NYNRIN
NXT2
NXT1
NXF5
NXF3
NXF2B
NXF2
NUTF2
NUP153
NUFIP1
NUDT16L1
NUDT16
NSUN7
NSUN6
NSUN4
NSUN3
NSRP1
NR0B1
NPM3
NPM2
NOVA2
NOVA1
NOP16
NOP10
NOL3
NOL12
NOB1
NIP7
NHP2
NELFE
NCBP2L
NCBP2
NCBP1
NARS2
NANOS3
NANOS2
NANOS1
NAF1
N4BP1
MVP
MTRF1L
MTRF1
MTIF3
MTIF2
MTG1
MTFMT
MSL3
MRTO4
MRRF
MRM1
MPHOSPH6
MOV10L1
MKRN3
MKRN1
MIF4GD
METTL5
METTL3
METTL2B
METTL2A
METTL14
METTL10
METTL1
MCTS1
MBNL2
MAZ
MARS2
MARS
MAK16
MAGOHB
MAGOH
MAEL
LUZP4
LSMD1
LSM7
LSM6
LSM5
LSM3
LSM12
LSM11
LSM10
LSM1
LRRFIP2
LRRFIP1
LIN28A
LCMT2
LARS2
LARP6
LARP1B
L1TD1
KPNB1
KIN
KIAA0430
KIAA0391
KHNYN
KHDRBS2
KHDC1L
KHDC1
KAT8
KARS
JAKMIP1
ISY1
ISG20L2
ISG20
IPO9
IPO8
IPO7
IPO5
IPO4
IPO13
IPO11
INTS9
INTS8
INTS7
INTS6
INTS5
INTS4
INTS3
INTS2
INTS12
INTS10
INTS1
IGHMBP2
IFIT5
IFIT3
IFIT2
IFIT1B
IFIT1
IFIH1
ICT1
IARS2
IARS
HTATSF1
HNRNPA1L2
HINT3
HEXIM2
HEXIM1
HENMT1
HELZ2
HBS1L
HARS2
HARS
HABP4
GUF1
GTPBP3
GTPBP2
GTPBP10
GTPBP1
GTF3A
GSPT2
GPKOW
GPATCH8
GPATCH1
GNL1
GLE1
GFM2
GEMIN8
GEMIN7
GEMIN6
GEMIN4
GEMIN2
GCFC2
GATC
GARS
FTSJ2
FTSJ1
FTO
FRG1B
FDXACB1
FBXO17
FBLL1
FASTKD5
FASTKD3
FASTK
FARS2
FAM98C
FAM98B
FAM46A
FAM120B
FAM103A1
EZH2
EXOSC8
EXOSC7
EXOSC5
EXOSC3
EXOSC1
EXOG
EXO1
ERN2
ERN1
ERI3
ERI2
ERI1
ENOX2
ENOX1
ENDOV
ENDOU
ENDOG
ELAVL4
ELAVL3
ELAC1
EIF6
EIF5AL1
EIF5A2
EIF5A
EIF4ENIF1
EIF4E3
EIF4E2
EIF4E1B
EIF4E
EIF3M
EIF3K
EIF3B
EIF2S3L
EIF2S3
EIF2S2
EIF2D
EIF2B5
EIF2B4
EIF2B3
EIF2B2
EIF2B1
EIF2AK4
EIF2AK3
EIF2AK1
EIF1B
EIF1AD
EIF1
EFTUD1
EEF2K
EEF1E1
EEF1D
EEF1B2
EEF1A2
EED
EDC4
EDC3
EARS2
DZIP1L
DZIP1
DYNLL1
DXO
DUSP11
DUS4L
DUS2
DUS1L
DROSHA
DRG2
DQX1
DNMT3B
DND1
DNAJC21
DNAJC17
DNAAF2
DIS3L
DIS3
DICER1
DHX58
DHX40
DHX38
DHX35
DHX34
DHX32
DGCR8
DGCR14
DENR
DDX60
DDX59
DDX58
DDX53
DDX43
DDX41
DDX4
DDX3Y
DDX26B
DDX25
DDX23
DDX20
DDX19B
DCPS
DCP2
DCP1B
DCP1A
DBR1
DAZL
DAZ4
DAZ3
DAZ2
DAZ1
DARS2
DAP3
DALRD3
CXorf23
CWF19L2
CWC27
CWC25
CWC22
CWC15
CTU2
CTU1
CTIF
CSTF1
CSDC2
CRYZ
CRNKL1
CPSF4L
CPSF3L
CPSF3
CPSF2
CPSF1
CPEB3
CPEB2
CNP
CNOT8
CNOT7
CNOT6L
CNOT6
CNOT4
CNOT2
CNOT11
CNOT10
CMTR2
CMTR1
CLP1
CLK4
CLK3
CLK2
CLK1
CLASRP
CHTOP
CELF6
CELF5
CELF4
CELF3
CDK9
CDK5RAP1
CDC40
CD2BP2
CCRN4L
CCNT2
CCNT1
CCDC59
CCAR1
CARS2
CARS
CAPRIN2
CANX
CALR3
CALR
CACTIN
C9orf129
C9orf114
C2orf15
C1D
C17orf85
C12orf65
BUD13
BRCA1
BOLL
BICC1
BCDIN3D
BAZ2B
BAZ2A
BARD1
AUH
ATXN1L
ATXN1
ASH1L
ASCC1
ARHGEF28
APOBEC4
APOBEC3H
APOBEC3G
APOBEC3F
APOBEC2
APOBEC1
APEX1
ANGEL2
ANGEL1
ANG
ALKBH8
AKAP17A
AIMP2
AIMP1
AGO4
AGO3
AGO1
AFF4
AFF3
AFF2
AFF1
AEN
ADAT3
ADAT2
ADAT1
ADARB2
ADARB1
ADAD2
ADAD1
ACO1
AC004381.6
AARSD1
AARS2
AAR2
ARF5
FKBP4
RECQL
LIG3
REXO5
SPPL2B
CREBBP
IBTK
MYCBP2
AP2B1
GGCT
PAF1
HEATR5B
BAZ1B
EEF1AKNMT
ZNF207
UQCRC1
NCAPD2
ELOA
ANLN
PPP5C
ZBTB32
EHD3
POLR3B
DNASE1L1
CAPN1
YAF2
AGPS
ZNF582
SNAI2
ZRANB1
ZFP64
MRE11
RTF2
NDUFS1
RB1CC1
ERP44
GCLM
EHD2
TOMM34
SEC63
KPNA6
NUP160
RANBP3
ARID4A
UBA6
DAPK2
ADSS
RFC1
MRI1
BOD1L1
TRIO
MTREX
RAI14
PARP3
CAPG
CTNNA1
DSG2
OFD1
ZNF800
RSF1
RFC2
LIMA1
MAPK9
POLQ
PLEKHA5
ARID4B
SYNE2
[truncated: 1,234 more rows]

## Sheet: RBP expression (RNA)
Gene.name	CD8_Naive_1	CD8_Naive_2	CD8_Naive_3	CD8_Naive_4	CD8_CM_1	CD8_CM_2	CD8_CM_3	CD8_CM_4	CD8_EM_1	CD8_EM_2	CD8_EM_3	CD8_EM_4	CD8_TE_1	CD8_TE_2	CD8_TE_3	CD8_TE_4	CD4_Naive_1	CD4_Naive_2	CD4_Naive_3	CD4_Naive_4	CD4_TE_1	CD4_TE_2	CD4_Th1_1	CD4_Th1_2	CD4_Th1_3	CD4_Th1_4	CD4_Th2_1	CD4_Th2_2	CD4_Th2_3	CD4_Th2_4	CD4_Th17_1	CD4_Th17_2	CD4_Th17_3	CD4_Th17_4	CD4_Th1-17_1	CD4_Th1-17_2	CD4_Th1-17_3	CD4_Th1-17_4	CD4_Tfh_1	CD4_Tfh_2	CD4_Tfh_3	CD4_Tfh_4	CD4_Treg_1	CD4_Treg_2	CD4_Treg_3	CD4_Treg_4	B_Naive_1	B_Naive_2	B_Naive_3
AAAS	96.6538	84.039	106.153	95.0768	55.1855	59.839	60.7524	43.4522	63.1156	49.636	72.8774	50.6441	48.1693	61.655	60.648	61.8441	56.1117	61.2315	78.883	73.7929	41.3116	57.4968	66.8492	43.8364	69.964	45.7998	74.7233	60.5236	73.611	57.2892	55.6709	66.2933	61.7089	76.592	73.8166	39.566	62.567	41.9058	75.573	46.8026	67.5904	57.0064	71.0695	62.0105	53.7586	51.2491	54.0611	37.9804	50.3093
AAMDC	38.5397	44.3408	28.3954	32.6974	40.9407	33.9401	30.3551	37.4506	29.6017	29.4526	33.9271	30.0121	33.7171	31.7153	36.3039	49.1135	43.6898	29.8952	36.4458	26.4019	28.8446	28.2691	61.2497	33.4054	33.0473	41.4453	25.1997	33.508	29.9027	36.4171	50.7335	29.8642	23.4845	42.1942	43.1025	26.7805	37.8154	32.5344	46.8079	33.4481	49.4823	41.3794	37.4298	24.0082	30.0497	28.3074	27.3928	52.6413	43.1413
AAR2	40.6951	31.8725	42.4153	49.3796	40.5322	31.9924	50.9609	39.1292	64.837	34.4432	52.0195	53.1602	33.3095	54.4826	40.1317	39.6846	33.1272	48.0797	63.4566	45.8276	31.8118	47.7538	39.5564	36.3106	59.6676	34.183	50.1683	42.4674	54.3681	46.2176	32.4018	50.498	53.2633	41.8217	39.8646	51.0791	35.2649	35.0061	62.2622	36.2247	45.6171	39.7376	47.2247	44.3889	56.1428	32.6479	29.3123	22.7009	21.7557
AARS	41.7793	44.3356	29.3158	49.2832	37.3874	38.3912	60.7687	40.6707	45.6108	31.5358	62.5391	49.1472	31.6418	31.468	45.6054	26.5696	50.395	50.7896	28.637	30.2994	43.5927	35.3688	40.0006	32.2812	42.3932	30.7634	30.9399	33.9266	39.3701	37.1151	34.9879	51.3815	39.6223	33.4932	34.6915	47.9205	36.5776	33.0933	37.0317	22.6884	50.3764	28.8571	44.629	36.2701	41.3745	34.9069	30.4263	48.2226	20.0944
AARS2	14.2955	16.7162	16.1491	16.1735	11.5459	22.2465	23.1927	12.4312	12.5984	9.1469	19.3011	14.4272	12.7511	14.298	18.1676	13.9185	18.2952	18.7732	16.7832	16.9959	30.2	13.1911	13.6748	25.4348	18.2965	14.0806	20.6433	10.5594	10.0725	16.2528	13.6861	12.0153	21.7806	19.5615	13.4284	23.7435	12.1821	14.3543	12.849	15.2181	20.1373	17.6854	15.8582	16.5457	17.3864	12.8659	8.53087	21.1032	8.53461
AARSD1	108.78	59.9199	141.2	86.3997	101.481	94.5449	73.8863	94.4551	65.3227	67.2028	63.6696	71.4055	72.9213	65.3235	51.3876	88.5391	110.642	90.078	68.02	106.024	54.8182	81.3459	112.364	56.0967	76.1845	78.987	74.2905	80.5228	88.7856	88.2142	76.7135	69.2471	48.8849	78.3433	90.6704	37.1065	68.6913	89.3336	85.708	64.3609	107.016	66.9714	78.0746	116.179	71.2899	101.275	67.5908	45.6305	65.4043
AASDHPPT	41.1437	44.6264	39.534	43.3079	45.8603	24.5882	69.5388	32.5588	44.0687	26.1789	57.1016	53.6288	32.8817	34.4129	41.382	28.6453	40.0152	29.5226	66.2996	36.6275	41.6279	46.0511	38.7793	31.4035	54.5686	35.9966	46.7804	34.6006	46.573	30.119	45.9432	52.267	61.7415	48.5015	40.6832	37.6636	44.594	42.6867	43.3509	43.8779	48.8069	29.4532	47.3403	40.922	59.2466	32.7433	25.2448	39.2793	36.841
AATF	110.426	71.0775	86.7935	89.177	88.1394	99.7565	76.6591	70.1211	111.73	110.248	127.355	125.809	74.2102	108.415	118.873	95.6635	76.2701	86.5779	88.0625	73.6917	145.547	97.1698	85.8395	97.307	114.463	78.8829	95.9425	100.256	96.7018	93.2468	104.767	114.884	116.682	102.507	130.833	98.1739	95.4618	79.3285	70.8973	82.2852	104.673	78.6674	92.03	92.7799	80.1836	69.3546	68.7895	58.8818	73.538
ABCC1	13.7478	21.7087	18.3662	10.6218	14.8378	19.995	17.2868	16.6792	10.2864	12.1748	20.104	15.7649	13.156	11.5229	15.4825	11.6752	13.6526	12.3439	17.2718	10.7674	8.9683	11.7759	19.5611	25.7652	27.53	16.9799	18.0573	20.5004	22.5429	19.872	12.048	16.3232	24.2647	14.8879	12.3664	16.7886	24.5005	11.1908	24.093	19.9068	20.9052	27.0581	15.9009	17.5787	27.9173	16.7907	6.48836	14.753	10.1862
ABCC4	15.321	16.1084	19.0831	14.312	14.4917	14.2392	16.7959	15.5102	14.167	19.6687	22.608	16.9899	12.4561	15.7612	26.0673	16.9068	12.2073	25.8128	13.5278	9.0727	12.7034	16.3315	10.5905	23.7387	7.57099	9.07891	15.8208	15.3323	16.1758	12.9927	12.4716	16.2633	19.5812	18.3574	9.81103	27.7903	9.1349	6.9354	5.20914	6.38918	16.153	16.0624	10.9611	13.6297	19.423	12.7591	6.20077	11.4293	14.6494
ABCE1	111.855	113.693	98.962	97.4611	91.5173	76.9682	124.393	71.7661	62.5323	77.2443	62.4576	84.2263	54.1832	60.2888	70.6471	56.3281	67.8911	98.1086	119.265	97.4818	60.6941	56.3207	93.2845	102.956	93.4746	57.1466	79.4885	64.8519	72.857	60.9336	61.8905	86.2146	92.5875	87.4741	72.0369	110.98	70.0672	60.8861	76.4658	70.5261	88.8801	64.248	81.72	65.3896	106.474	57.624	66.7692	88.8837	51.2278
ABCF1	58.8057	62.354	48.0172	48.4269	54.0313	45.101	73.1084	50.5968	56.3689	42.974	76.6271	46.4038	59.7699	43.8769	67.361	59.9715	35.964	54.6634	69.6313	49.0428	46.4314	49.183	54.0395	52.6511	54.5433	42.5579	50.0416	35.2834	56.182	59.7665	52.0449	59.2126	53.2749	54.7462	49.3634	69.1837	58.1245	34.2943	68.299	32.5516	50.5845	35.4945	52.0682	44.0195	57.206	44.8731	33.194	54.1679	37.8566
ABCF2	53.8004	48.4067	47.0161	32.042	53.2279	51.5378	48.8034	39.6891	49.2881	45.5715	47.4085	56.0802	25.0483	48.6311	51.9079	34.6586	44.9381	48.7611	36.9648	35.0007	49.0208	29.1501	43.7943	44.3762	58.6487	35.9576	53.9082	40.6132	39.6225	31.4864	63.6149	85.5363	70.8565	62.9493	69.5629	65.4709	49.716	48.121	47.5108	50.3799	65.9981	34.2826	50.8385	41.9429	39.6541	30.0484	36.4288	17.6629	29.4772
ABCF3	87.2849	102.234	84.8626	76.5404	95.8763	97.8099	118.689	75.5686	76.5649	69.9396	101.253	106.594	69.3088	111.806	140.145	90.8425	94.9277	112.735	86.2454	67.2276	132.279	98.3785	86.7207	150.465	88.9215	62.0784	88.6487	85.3443	88.0066	85.3507	101.696	129.692	118.902	91.1565	85.2705	118.111	80.939	68.285	71.358	106.252	74.0989	61.0657	110.918	70.4858	112.973	66.0557	41.6545	54.4982	58.4674
ABT1	54.3933	20.6153	49.3068	33.6233	54.9881	32.6031	28.5943	32.5911	57.6414	45.2936	32.0314	56.3602	49.953	43.0031	35.106	40.1804	44.7287	36.6968	27.7907	32.1138	33.5036	38.2873	52.857	37.965	38.2207	29.6061	40.386	39.4964	43.7815	32.951	36.2765	37.9505	26.5462	39.0012	53.4446	26.3147	28.4291	45.0165	48.6691	47.9577	49.0201	39.2009	46.8748	46.7112	34.6746	34.6183	28.0571	16.336	24.4336
ACAA2	94.3759	45.7139	82.302	56.8739	57.1227	40.8536	63.0098	48.253	151.788	131.159	118.395	177.872	101.991	111.947	111.715	188.365	44.2408	57.9551	73.2168	60.1947	127.12	106.754	47.0562	54.9616	70.1578	62.272	56.2298	47.7887	66.1883	50.4925	62.8183	72.5693	84.424	102.927	90.9783	77.0165	85.4955	74.1542	59.3873	47.9291	88.3499	63.9114	54.2047	54.0981	66.8456	63.6443	29.6558	16.7448	49.7841
ACACA	20.7372	21.9712	26.9028	29.0326	15.0755	15.6386	13.7502	23.5883	13.9985	10.8848	10.213	17.9403	11.4336	10.4802	8.77161	15.4017	7.07745	29.3991	11.2738	10.9581	11.1235	13.6566	41.5239	12.3137	14.756	16.7432	7.52243	18.8291	12.1881	14.9426	17.8659	22.5844	16.8967	21.7921	13.1598	22.82	14.7639	9.83969	12.0302	16.3972	25.5652	24.258	24.8453	8.18832	18.3246	29.1394	9.86553	25.88	12.1958
ACADVL	122.81	646.422	347.369	355.838	164.027	561.469	447.006	170.585	223.678	558.298	694.094	191.049	283.669	267.23	643.939	198.171	261.144	240.546	350.278	375.186	689.337	212.855	162.716	459.922	371.906	153.507	388.217	125.797	392.741	324.801	320.301	185.239	449.069	195.944	341.034	500.172	449	151.575	100.349	381.946	177.382	315.814	335.871	423.823	412.829	314.347	157.817	414.466	346.981
ACAT1	115.023	74.1408	66.2876	86.7971	71.8986	64.5934	38.7409	91.3858	94.5118	82.7466	76.428	97.9853	55.4053	58.7332	42.8302	72.2095	68.4846	100.663	74.4724	77.2967	51.2328	93.6356	88.5359	37.5801	68.8363	80.6217	80.9661	51.8109	90.1949	95.7979	99.6022	77.7212	75.0012	85.6585	86.8693	45.9733	86.7595	89.9758	67.5381	60.3393	65.7529	73.2562	90.5946	61.5782	69.6667	89.3349	48.8113	49.4312	53.1133
ACD	61.089	17.5266	53.4546	45.2508	68.1802	61.2148	33.747	56.6326	53.6383	59.5526	51.1008	54.9952	49.6703	61.9057	50.7132	61.8773	50.394	49.5001	63.0797	42.4	63.5926	47.3072	48.0178	36.3127	50.6678	55.9124	58.4439	47.8072	61.3742	61.2967	61.929	48.2562	49.6287	51.4047	64.6288	29.4781	54.2045	71.6055	50.6466	61.2111	60.4748	43.8441	59.6133	51.515	47.5005	43.1584	34.0423	22.3412	38.8847
ACIN1	111.154	57.1502	106.746	89.544	103.947	60.4358	98.0021	85.5953	65.0139	60.1614	45.8218	95.1913	59.7912	79.8414	52.4209	61.3373	71.4577	86.2385	144.898	82.5784	66.4681	96.5815	81.2845	106.537	93.7962	67.5737	49.0321	88.5432	89.7728	57.4862	52.6185	54.9755	102.862	66.6518	37.2757	85.181	101.656	57.7533	89.2509	34.1416	76.4907	82.959	70.5983	41.3854	79.3554	72.9468	30.3461	71.5938	78.5098
ACLY	53.1661	68.7307	50.3883	52.4382	67.9052	72.263	114.533	63.6526	99.625	79.2758	95.4059	90.4229	69.9071	99.3984	100.989	79.625	46.9497	46.2176	54.1566	52.1399	102.038	65.726	48.9273	105.762	87.7843	60.3163	74.3106	55.8666	77.2047	65.2735	66.7947	88.4434	74.8819	81.2067	85.6584	102.996	68.2149	72.7607	77.2088	60.2114	68.0657	62.016	66.6546	58.9678	94.6072	56.1489	46.4537	55.147	50.9477
ACO1	16.3227	15.3932	9.88587	9.67085	7.23579	9.92912	15.2444	11.042	5.97158	4.03303	14.8667	6.95956	7.98101	13.2237	14.991	7.46214	9.44269	14.3808	15.2615	13.8461	13.2705	13.3465	16.5878	16.8191	7.44197	4.05934	9.38173	3.64255	7.97712	5.63012	9.94816	16.8099	10.6242	8.62736	3.65393	13.2725	12.0227	8.38642	17.8007	6.86679	14.3801	7.88746	11.0196	7.3398	10.9713	8.31617	3.99829	7.07535	6.2699
ACO2	89.9586	74.3168	72.6945	97.92	79.9466	99.1652	84.0036	69.1185	91.5395	71.9447	77.4995	97.7825	57.638	103.493	100.655	83.956	71.4266	59.8192	95.478	77.205	89.2731	85.2588	63.2268	54.0999	73.3132	53.397	94.6225	59.8639	92.8497	76.2312	77.4822	96.0969	91.8216	93.9756	83.9965	89.5757	87.513	77.0083	75.9642	79.2685	89.2064	77.4342	84.9378	86.6795	109.1	57.5522	86.975	110.943	92.7791
ACP1	275.434	182.906	215.939	249.677	251.484	160.7	129.366	187.46	220.022	240.476	178.159	269.967	182.481	215.997	154.531	239.705	223.037	204.423	235.028	242.459	208.009	259.449	221.616	138.437	156.357	185.338	225.882	208.53	222.304	182.272	188.566	144.96	174.208	221.35	208.397	140.601	149.375	236.261	295.628	189.46	187.75	186.521	211.101	262.382	223.734	201.014	144.271	139.55	161.789
ACSL3	17.8428	56.6717	41.2467	38.7157	27.3414	30.7584	45.3564	24.9817	51.5452	35.6361	41.2669	31.6258	37.2956	53.2137	63.2555	40.7237	45.2261	27.766	25.362	28.9553	59.1804	44.324	49.9113	48.0305	32.4391	15.7187	34.9753	27.1698	21.2254	28.4012	30.9009	51.3588	25.4042	20.5271	41.0746	58.5725	25.1575	16.9648	23.5737	24.0327	28.6899	30.5194	32.4398	19.7748	39.2589	17.8872	27.0038	30.531	27.3319
ACTN1	176.252	486.19	385.039	328.699	45.5175	55.7857	79.9728	78.2774	7.66109	4.17611	9.2831	9.66495	13.2977	8.64273	22.9266	19.8456	199.897	200.29	292.754	234.845	7.13883	33.5592	133.66	77.4993	93.1567	80.8053	51.6758	40.3978	90.9212	80.4244	39.1149	43.2098	68.9967	30.5592	29.7751	51.9739	27.1955	20.0788	75.5352	86.1813	105.638	91.6325	108.986	89.6259	136.84	74.6485	15.0963	11.1993	4.34175
ACTN4	13.9087	59.474	35.7097	13.6643	61.493	146.794	196.647	81.1362	277.278	420.385	525.212	387.224	254.907	393.571	581.066	294.573	26.7474	41.1872	27.2792	28.8828	505.582	266.222	99.2258	275.986	205.697	83.9196	184.652	92.8577	221.524	116.557	260.823	244.321	312.506	176.208	211.5	314.419	238.389	98.6963	40.2424	106.326	82.9617	65.2441	190.81	225.75	226.36	135.121	88.2615	154.899	94.0608
ACTR3	505.553	456.757	412.627	409.302	536.752	488.385	633.438	461.023	755.523	534.767	753.601	727.171	531.833	641.732	763.532	682.083	411.799	402.283	548.766	367.667	787.89	514.293	538.789	533.368	723.955	455.09	644.069	460.612	684.625	471.865	455.48	704.07	760.466	551.612	526.401	619.308	519.287	434.513	659.896	416.614	627.382	416.148	544.184	487.543	570.942	394.015	434.744	467.979	426.997
ADAD1	0	0	0	0	1.89015	0	1.4593	0.415228	0	0	0	0.13537	0	0	0	0	0	0	0	0	0	0	0	0	0	0.144655	0	1.32684	1.22676	0	0.668823	0.699367	0.142036	0	0	0	0	0	0	0	0	0	0	1.61602	0	0	0	0	0
ADAD2	1.55201	1.43107	1.93079	5.65239	0.491535	0.197671	1.50072	0.602747	0.068713	0	0.15142	0.147608	0	0	0.048836	0.058953	0.512811	2.85628	1.49183	3.19043	0	0	1.26302	1.09265	1.24599	0.106949	0.093155	0.32373	1.85785	0.188487	0.039137	0	0.618844	0.731427	0.048736	0.356444	0.045844	0	1.34029	0.943591	2.49057	0.535433	2.2068	0.458439	0.571377	0.942794	0.473098	0.905267	0.092429
ADAR	118.093	166.345	105.206	86.18	122.083	156.293	184.797	66.7925	122.267	102.305	165.516	79.9614	95.1422	93.4113	139.139	65.3777	134.673	108.909	125.882	69.9103	161.886	93.228	124.264	165.209	152.79	66.4195	124.768	91.6359	147.897	69.5065	141.291	113.648	184.466	75.2974	124.881	112.468	146.833	53.4569	143.155	102.015	106.756	74.6293	125.34	106.612	118.959	60.8972	84.434	94.3544	93.158
ADARB1	16.2064	13.802	6.67337	3.43037	6.75664	10.5434	11.7341	13.1557	4.03333	9.26499	5.87129	5.08837	3.15038	5.01978	4.97593	10.8862	3.88861	7.38022	10.564	4.76143	24.0628	5.09244	7.94498	4.72494	12.3614	10.0121	9.84646	6.21564	10.686	7.24017	5.49011	2.355	7.308	7.01739	8.25888	8.28997	10.8566	7.72662	10.6663	3.78556	11.1701	7.92286	5.20801	10.184	8.22936	7.258	13.1131	32.2146	23.4679
ADARB2	0.167576	2.40627	0.227344	0.732701	0.300311	1.7368	0.713683	2.89619	0.160307	4.425	1.2317	0.760411	0.299803	0.64286	0.191502	1.02611	0.072329	5.67738	2.89812	1.54934	1.60862	0.24976	0.206651	4.82566	1.08174	1.04347	0.386533	6.698	5.36845	4.63596	0.659357	1.81814	0.59918	0.902026	0.079804	3.43498	0.728951	0.881564	0.43964	2.34148	1.84818	1.57765	0.237128	2.3521	0.731791	1.39489	0.329921	0.158548	0.331547
ADAT1	92.1161	147.777	106.334	75.4219	194.298	155.844	240.153	201.791	159.142	166.111	155.55	185.293	53.7443	126.003	99.1413	66.7936	65.275	76.8658	82.8871	91.7634	74.4449	67.7272	73.1151	153.128	151.734	105.07	106.99	100.732	103.742	102.215	88.5698	166.758	130.879	125.093	155.333	195.779	132.791	164.251	136.891	94.1757	113.309	124.208	106.702	80.062	122.838	102.615	39.431	93.9932	61.3934
ADAT2	18.5978	27.6015	16.5415	18.6736	11.5373	8.31632	26.317	9.91627	15.9521	16.6676	12.8149	10.4534	16.7126	4.9114	11.4062	13.242	10.8013	23.753	23.1204	14.4179	14.3373	11.0626	15.616	7.77638	6.31767	9.54104	5.83391	9.60633	7.34311	6.52673	5.1737	10.2793	14.7074	11.1327	6.05186	15.0578	11.0531	10.2205	14.0514	6.02916	11.0347	14.6794	13.013	8.35627	20.5297	20.0914	2.06801	12.5654	5.94234
ADAT3	0	1.61675	2.00202	1.4143	0	0.779265	2.02524	1.12377	3.74876	4.20905	4.63171	1.33184	1.67728	0.660467	6.83992	0.376978	3.74194	0	2.16729	1.38543	5.65011	0.401561	1.72274	1.18794	2.68251	0.623152	1.92932	0.406816	3.54997	1.59474	2.57897	0	2.22954	0.52528	2.93609	1.78158	4.67516	0.701044	0.965424	4.2796	1.74386	2.21588	1.70447	1.02912	4.34925	1.61259	2.04189	0.676258	3.65777
ADD1	107.884	107.58	103.447	97.9267	122.57	110.089	110.381	99.7672	133.11	116.613	108.9	147.835	113.081	106.33	152.889	131.619	84.7427	104.054	115.132	102.327	169.199	120.682	104.182	110.957	117.749	84.4393	64.1025	102.951	111.665	87.4293	59.0081	100.665	106.967	111.374	78.7283	119.716	125.216	84.5631	67.5443	93.4342	87.5389	101.85	99.8843	68.6955	126.676	74.3042	159.912	276.135	245.008
ADD3	492.743	610.772	469.134	595.691	647.187	537.302	586.104	559.71	376.197	387.602	472.669	633.093	424.426	407.263	531.247	558.309	537.958	740.627	846.79	607.532	561.604	507.622	662.446	649.447	653.767	587.252	640.345	621.955	603.175	656.151	549.299	754.283	772.062	800.264	580.817	782.374	597.573	661.229	670.176	537.221	737.486	694.368	554.884	595.145	558.181	536.184	395.439	525.236	423.412
ADNP	64.8039	70.4224	97.8729	104.696	59.9235	66.3755	62.332	160.252	53.3376	127.204	59.7323	126.57	60.6971	128.291	52.1433	146.007	71.9197	140.048	57.956	143.259	55.5058	78.6087	81.4881	68.4346	49.3979	137.389	46.587	141.121	67.1308	125.926	65.1382	55.3342	56.346	84.9282	60.6423	50.3794	54.593	172.361	72.6172	154.95	81.8208	131.145	52.727	135.369	53.3864	145.541	56.2898	61.8482	65.8757
ADSL	172.576	146.649	145.96	152.324	184.362	185.134	158.725	161.487	96.8143	83.2143	89.0474	106.042	72.1599	61.0606	66.3702	111.319	119.764	167.208	169.428	169.597	61.8814	105.941	168.111	106.669	164.372	160.718	175.317	223.334	230.704	171.612	106.049	145.549	156.542	165.465	178.138	108.685	151.415	166.561	176.218	209.096	259.873	216.267	131.683	147.545	168.548	165.646	69.5668	45.4404	84.5022
ADSS	60.3764	51.528	44.4948	51.8045	61.9681	84.443	66.4472	46.5487	86.7146	45.929	62.4429	61.7656	58.6772	76.7093	81.0813	56.6248	53.5599	52.7295	55.9852	38.5764	88.1557	65.0149	55.6494	50.1749	70.737	51.2002	66.4429	52.6812	77.3228	58.3452	51.7825	72.2081	75.4145	69.5289	45.4503	84.1303	65.3426	49.8453	68.2984	49.8235	51.1012	50.4886	73.8403	55.4623	71.5711	47.7724	24.0203	49.6019	34.2748
AEN	33.0206	52.7885	43.1233	44.9562	26.3912	47.6802	34.8449	34.4432	32.424	22.4586	33.3742	26.7622	22.6365	19.4909	33.1785	16.888	42.7923	40.0146	38.1491	26.9182	22.3277	21.6427	38.4332	44.0399	37.5159	28.3489	72.244	26.9321	47.5263	40.3171	69.8183	62.0791	64.9399	43.9355	62.2417	77.3366	36.3735	35.5158	56.9337	45.7265	37.1161	36.6665	52.5275	55.2477	53.3342	28.4644	59.024	44.1273	30.564
AFDN	1.39002	2.32014	0.457843	0.055323	2.7958	1.62738	0.421339	0.331359	3.27457	0.655447	1.22311	0.531499	0.207811	0.367534	5.24026	0.368576	0.781756	4.54229	0.326455	0.023644	2.35154	6.03221	0.402974	6.69403	2.6279	2.33202	1.49148	3.74175	3.37234	0.727491	11.9726	14.0411	9.15171	5.45047	1.1565	7.2544	9.92498	2.40888	0.908698	1.37823	1.90754	0.426846	2.27091	2.75966	3.38924	0.73618	3.24178	2.91095	3.98778
AFF1	34.8757	12.5557	29.0079	31.127	51.2629	37.8379	67.6001	34.5523	38.1446	13.9969	17.805	29.0392	21.9561	33.0813	32.7246	39.0514	35.278	74.6816	59.8182	48.2096	29.222	61.9053	75.5652	54.5923	66.9291	61.5766	39.2861	32.1766	51.583	62.0302	55.5808	42.7103	116.554	66.0209	46.7034	50.0936	71.8412	73.2974	83.6735	19.2917	68.4228	65.2457	67.2214	23.8307	53.7503	76.0896	30.9602	46.7092	92.6543
AFF2	0.714479	0	0.042977	1.16467	0	0.43704	0.734993	0.523962	0	0	0	0	0	0	0	0	0.093866	0.545163	0.188145	0.482657	0	0	0.882317	0.033524	0.322331	0	0	0	0.178802	0.701893	0	0	0	0	0	0	0	0	0	0	0.04132	0.166312	0.078273	0	0	0.276921	0	0.014477	0.229354
AFF3	18.0291	24.525	22.4731	13.1268	25.4445	8.09525	17.002	14.0847	4.95856	4.20521	7.51413	8.45027	9.77372	4.15341	6.48963	6.88639	34.4022	47.7771	43.4589	16.8009	4.54558	19.693	43.4311	7.93595	18.9977	7.54726	8.04444	9.99105	18.5863	14.1663	11.9292	8.16117	25.4924	14.6117	22.5658	15.8653	9.60714	4.74385	17.0284	6.37258	33.0019	24.299	35.5824	18.6423	49.7981	20.3182	217.499	535.667	504.399
AFF4	87.7661	73.601	61.9019	73.3124	93.5059	58.1878	80.0158	80.9738	60.4998	42.2327	57.6456	63.4388	87.3264	53.7025	36.5681	82.9066	69.4818	96.3348	59.8207	79.4595	68.7734	54.8548	97.7522	66.9775	57.1507	91.0021	66.3522	62.8964	69.4008	86.1677	45.7465	54.5517	51.9149	67.3364	52.0409	78.6901	52.2942	58.3224	73.3139	61.0772	79.0973	66.6352	71.3142	75.2331	85.1285	59.19	72.604	84.1204	110.043
AGFG1	15.5221	10.4627	8.1675	10.1575	15.3577	7.11743	7.58071	9.83838	6.02499	7.39664	6.33124	11.7722	4.29451	9.51539	11.8549	5.25017	8.17467	13.5752	10.7166	6.10089	9.0949	5.34335	6.08065	6.63994	11.4578	6.17234	11.1391	15.2788	6.64693	8.51981	8.72023	11.4434	8.74357	9.44686	5.98324	7.77374	9.79092	5.73868	10.3553	11.0601	14.4868	8.75699	11.5469	9.70749	12.7794	10.6474	6.67974	11.5919	16.1696
AGGF1	15.8741	18.1443	30.2488	24.278	21.6176	16.2246	26.7769	20.6339	21.5152	19.0527	26.9161	25.1183	30.1911	32.614	17.2827	28.5744	20.8424	32.6952	20.1644	26.8014	24.1381	23.9436	24.5336	16.3509	24.8177	27.9776	16.2349	30.4437	24.3152	25.0736	17.0158	20.2753	21.8477	23.867	8.58464	17.2093	16.3638	25.5359	25.9277	21.7838	30.4928	22.7366	32.663	28.3861	24.8167	38.7232	19.9613	12.2096	21.2543
AGL	16.7701	18.4135	11.726	12.7853	9.52116	18.4154	14.3061	17.1018	13.3241	12.8324	15.137	18.5178	11.1701	17.3952	13.4605	17.7419	10.5018	12.5679	19.8308	14.3889	22.4439	14.8659	12.265	28.1932	16.2941	9.72982	11.3265	15.5553	13.2751	11.2314	11.0364	12.8047	15.5087	15.4053	10.9326	29.5767	15.1187	9.82859	19.1045	10.2225	18.1238	13.6048	19.5744	14.7912	19.0786	13.1302	11.7032	17.9278	14.0379
AGO1	10.1226	15.7727	8.43255	10.3069	8.56715	8.33866	10.7448	7.24566	7.97077	8.94355	10.183	10.9274	5.9963	8.81512	11.7576	7.41114	7.98931	9.86263	6.52578	7.66085	13.9158	7.58185	10.7475	12.1286	10.2044	5.95773	8.94818	6.2992	12.0996	5.58492	12.8045	12.659	10.8868	7.99247	6.47611	12.0197	9.16726	9.19582	7.67206	6.93377	10.1701	8.09132	8.81338	10.0179	12.1363	7.94404	6.86584	11.0303	7.97547
AGO2	17.1829	10.5598	14.2504	17.9051	19.5354	12.5023	27.0703	9.83775	20.3475	15.7758	14.6271	13.3953	13.7004	13.9563	12.2534	13.6414	15.1014	22.9558	7.58009	16.5605	27.2538	15.5403	16.2547	14.6959	20.2413	11.0311	14.7225	17.68	20.5085	30.5117	24.5139	20.5147	26.6753	21.3212	18.1404	26.5759	16.5114	13.0844	26.9043	17.5767	16.0057	25.0338	16.0511	16.1603	22.3693	16.1999	24.903	21.4175	17.3784
AGO3	34.1465	49.3227	32.7465	42.594	41.5213	35.0949	36.5119	25.5345	23.6855	21.1159	31.644	40.3147	43.2853	20.3576	28.2546	38.6072	27.5702	30.4163	39.3198	31.5557	33.2391	46.6352	47.8646	31.0778	22.3783	23.6847	16.3967	29.8826	20.493	39.9478	32.9093	26.0753	39.0197	46.144	23.8971	33.6251	23.8598	34.9431	32.0322	22.4454	44.3003	49.1663	26.0042	21.1449	33.1421	31.0385	21.694	26.3989	36.4396
AGO4	2.5797	1.94482	1.77414	0.306717	9.57042	16.832	12.8303	6.86688	23.6331	13.5423	25.8942	11.2708	8.37375	13.7954	11.8867	14.9488	3.39096	4.00574	5.80325	2.79101	17.565	23.3679	3.31202	19.0462	11.7792	7.98339	17.8217	5.48337	6.8795	6.11457	10.8061	11.9336	13.6103	14.5355	11.9806	12.2716	24.7537	16.9741	7.04302	4.50934	6.20545	12.6426	3.87921	6.00534	8.43454	3.18194	6.25726	18.0756	8.78628
AGPS	8.66356	35.445	8.46774	7.59396	8.58859	11.95	13.6584	5.51298	8.17661	10.1765	23.1742	7.49025	4.95973	6.62021	17.9099	11.0328	8.83905	4.02436	2.98556	8.37176	5.92234	7.59574	7.27625	7.60965	14.3881	6.68958	7.32962	4.947	10.8661	7.72862	13.4413	8.78698	23.9711	7.37809	7.16033	11.0628	19.5507	5.48979	11.318	16.1877	15.5667	8.50609	11.0524	9.12189	11.461	5.61293	3.5507	7.61956	9.72168
AHCTF1	47.1719	124.052	32.1311	32.2428	61.7447	58.7766	61.8229	20.3072	24.9973	55.4295	49.1429	24.5932	45.2148	45.3351	45.8667	17.3226	35.5146	99.5954	25.7497	14.104	82.214	31.6184	48.6619	83.7612	61.2661	22.4537	39.6914	40.2797	37.252	13.5176	58.56	56.0321	43.0477	20.4613	44.985	105.11	35.3032	15.1126	41.7373	39.0558	43.3259	20.0893	60.1509	78.474	40.7818	15.507	24.4027	65.2919	27.2527
AHCY	50.7737	38.6638	53.752	53.86	35.6338	36.0347	36.0095	32.9041	30.6593	24.863	28.8768	39.6223	17.5197	20.099	24.9453	17.1467	39.3732	48.4072	46.9716	33.6286	48.4696	21.4953	31.6734	27.1449	43.2383	28.0969	27.3709	35.0336	23.7682	31.0475	42.177	39.9306	52.3783	39.0997	29.6345	41.3954	21.2027	26.5754	24.6576	32.1808	29.8201	32.1857	33.7915	40.8551	34.6674	37.2467	46.478	36.6834	37.8712
AHCYL2	15.0399	9.38995	11.0036	9.05579	6.3821	10.9627	12.3733	6.02171	2.1416	7.83207	4.32805	10.3986	4.8708	6.86283	6.30115	5.97053	6.03097	14.596	11.535	3.15648	17.5707	9.84236	9.29108	7.31854	11.3454	5.11321	6.34643	7.49175	7.32709	7.55362	7.85775	9.50944	9.60476	4.01231	10.1751	12.8454	10.2075	5.52963	10.526	8.33877	9.65001	7.33308	10.4002	9.68946	7.00236	7.70372	3.71923	5.77334	7.65066
AHNAK	9.35086	9.99626	17.8798	8.41748	120.905	157.8	167.422	146.914	113.27	69.7306	72.3004	120.791	142.039	222.067	85.2982	151.402	8.41555	41.5873	17.4832	13.1732	397.283	211.095	110.91	239.56	155.003	79.2483	74.942	186.682	152.235	64.211	72.8011	131.281	239.944	151.561	80.9935	281.533	156.86	109.136	115.849	71.9704	150.362	78.2507	98.8589	57.4326	102.745	69.7044	29.6802	58.1879	71.5047
AHNAK2	0	0	0	0	0	0	0	0.01535	0	0	0	0	0	0	0	0	0	0	0	0	0	0	0	0	0	0	0	0	0	0	0	0	0	0	0	0	0	0	0	0	0	0.008512	0	0	0	0	0.748957	1.73876	0.667972
AICDA	1.15318	1.19565	0.738178	1.24352	1.49377	1.12183	1.66405	1.39638	0.561629	1.1784	1.1155	1.12099	0.737573	1.01337	0.707736	0.93685	0.622623	1.1323	1.58748	0.685133	1.01779	1.92267	1.96386	2.49473	1.44926	1.02601	0.841542	0.984458	1.76266	1.59202	1.04584	1.32346	1.06112	1.44943	0.609981	1.74059	1.39506	0.843827	0.839204	0.99364	1.29331	1.3738	1.13363	0.915271	1.01918	1.05785	2.18002	1.3834	0.770296
AIMP1	87.1919	38.7332	62.4973	57.6884	62.4814	42.9701	52.1982	51.3907	55.4049	47.2655	40.3792	42.1839	34.36	37.7341	42.9305	39.5407	65.5781	62.9418	67.3073	59.1995	21.9825	42.7612	64.5206	46.2469	57.854	55.8499	72.6829	52.6371	52.3244	42.0213	65.5315	54.9653	60.8078	54.2581	70.9601	41.1969	48.8485	53.881	57.3737	54.6793	55.8883	43.7816	76.1012	79.5302	69.7757	49.3082	37.4648	31.047	27.6074
AIMP2	12.0576	5.90123	14.7774	14.9418	18.0312	12.3389	10.3957	20.609	19.9056	9.41143	13.1062	11.6098	20.9015	11.4047	8.89333	11.7296	19.1071	10.4478	15.817	11.2628	6.76347	19.8805	16.9069	13.9372	13.3459	15.5456	17.8597	10.1857	10.3576	14.2161	20.7692	11.1502	12.8739	10.6489	16.2112	7.16865	10.2925	13.7591	8.95059	21.8253	13.133	18.1089	13.8647	19.949	9.71797	18.6022	15.8369	7.04553	8.78403
AK2	81.9286	107.916	101.801	96.0512	81.707	62.3367	109.347	82.0396	109.138	85.6419	105.544	127.219	87.399	94.0873	118.086	92.9911	114.099	90.454	96.7273	74.7766	87.8634	80.3772	83.9419	115.987	102.711	84.3525	100.429	83.8753	91.5597	94.097	98.3428	83.7696	90.6624	104.256	92.6074	96.3019	90.8342	108.545	98.6572	71.0431	82.3163	56.3401	100.134	88.5136	89.1282	88.2569	82.6977	89.5801	71.0362
AKAP1	10.5414	9.77268	6.84054	10.7953	11.4277	7.43011	12.5975	11.9117	11.0788	8.91525	9.73054	13.0857	8.7941	7.42354	9.77537	11.2367	13.5386	12.2206	16.2264	9.51155	20.4752	10.1798	15.3237	14.9388	17.5155	8.71925	12.8378	19.0744	18.8205	12.5392	12.534	14.6864	18.5527	8.34379	8.38853	22.4995	15.6807	8.11529	9.43675	9.2295	12.0338	15.5549	11.3999	15.3506	14.0925	10.8312	7.56193	13.5717	8.95914
AKAP12	0.130768	0.124521	0.19437	0.144637	0	0.436775	0.136734	0.253664	0	0.058137	0.10398	0.103155	0.057999	0.138636	0.069156	0.058994	0.169459	0.169195	0.062528	0.131213	0.077236	0.062608	0.08294	0.112737	0.075713	0.100909	0.831352	2.13639	0.774394	1.46354	0.083297	0.090372	0.088187	0.053194	0.134155	0.116055	0.101887	0.193227	0.054315	0.1099	0.14901	0.137585	0.049239	0.09839	0.17003	0.165315	0.634383	0.932571	0.361282
AKAP13	226.332	313.761	254.105	257.563	343.088	257.431	454.243	357.424	435.502	365.697	453.462	521.93	384.623	512.295	520.841	417.247	176.974	249.779	234.257	188.175	534.329	483.748	329.535	346.546	318.604	288.579	330.872	325.397	362.505	308.313	287.985	420.746	373.12	295.771	219.76	402.344	327.086	243.161	430.862	298.413	444.817	334.752	320.188	212.092	281.873	264.512	233.65	289.841	271.864
AKAP17A	6.21655	18.9908	11.4881	8.07102	5.71728	10.1607	9.92759	7.50399	6.18303	9.02554	15.7759	2.62328	7.19697	6.30372	13.4684	4.94692	7.15048	3.89672	4.98571	7.87947	7.50965	4.97822	7.15494	16.476	13.4533	5.78454	4.95272	5.02811	12.1924	3.55077	7.31863	2.27421	14.2053	4.58991	6.32869	5.73331	24.9446	2.67708	4.23879	6.27202	5.07838	6.07798	4.06401	5.41256	9.36172	4.99144	1.9915	15.1993	6.33006
AKAP7	26.4207	32.8477	31.0003	29.1901	22.2295	18.1063	19.3189	31.8118	21.5587	30.6809	21.232	17.602	16.3926	14.7437	17.7561	19.1386	25.311	38.6688	25.1008	34.3079	19.2945	20.2202	30.2379	21.5873	23.4455	25.6904	24.0698	21.1807	12.0551	27.3953	30.569	33.9278	21.3535	20.8974	17.2097	15.59	14.676	19.595	17.1097	20.2478	26.4379	22.3669	25.7416	34.0456	21.6081	28.1234	20.3832	13.2272	14.663
AKAP8	51.0851	53.8811	53.9638	46.9878	39.0246	58.5194	43.9328	35.4416	45.1279	37.5812	56.8681	52.4406	44.1414	50.559	54.757	46.7426	45.9801	55.6589	56.2365	48.1572	45.0958	47.3403	51.3226	41.024	52.799	47.5896	65.2723	39.7939	50.0234	40.1744	54.6565	59.7531	69.8505	56.9521	38.222	60.5699	54.5785	45.8276	59.7473	47.6153	53.6869	39.0455	51.4968	58.4436	51.9023	43.2917	38.009	33.5648	37.9415
AKAP8L	13.1952	45.5498	34.8036	47.5018	44.7872	61.9496	32.5217	42.8038	31.3319	32.5741	41.8773	21.5014	33.3148	44.0321	45.9362	37.3358	20.5437	33.0849	50.8332	48.2714	32.2243	28.5295	30.3448	28.1556	49.1769	20.9	34.4314	18.9465	42.0169	50.6684	35.1051	41.0167	52.6143	36.2726	39.0917	44.266	34.4419	19.6123	40.4962	18.2699	36.0727	23.5184	35.5565	13.3698	45.431	27.8806	27.0047	34.1511	60.647
AKAP9	194.333	135.761	214.921	165.306	194.854	139.378	147.201	179.665	177.127	187.577	108.712	167.278	187.343	164.17	136.089	218.832	190.278	202.284	142.308	187.063	158.784	201.754	217.957	145.742	137.544	195.443	134.024	219.345	126.246	155.839	188.87	123.761	159.392	180.567	174.986	111.474	151.964	195.864	272.222	215.917	178.633	204.278	198.392	205.255	152.032	192.31	147.511	130.65	167.735
ALDH16A1	2.66933	32.4776	18.8339	22.5499	4.8968	27.3339	25.6859	11.7667	8.48931	15.1664	25.3248	2.49801	11.874	13.0684	31.7375	4.01209	29.426	20.6375	17.2495	22.4058	13.9738	9.88265	10.2152	31.7801	27.5365	7.37534	18.6365	7.69456	32.2313	29.4381	22.1946	13.1387	27.616	7.57491	21.0091	24.179	25.7517	3.60909	4.38324	23.7092	11.5993	31.2884	26.0252	22.0816	35.7217	22.9345	6.34089	46.8032	40.0136
ALDH18A1	36.165	39.6626	44.0774	35.1615	39.1162	37.5982	56.328	39.2278	40.053	43.6393	56.7784	46.804	37.5877	34.6316	54.5174	33.1333	30.047	34.9565	33.5248	24.2638	52.209	36.1906	36.5834	47.654	50.3882	36.2107	32.1694	38.8222	44.0878	20.8401	31.7541	60.485	61.0519	38.1235	41.5076	65.9299	37.6973	48.0358	53.34	38.6668	36.2634	33.4788	31.1479	44.2223	38.5429	26.0679	26.009	46.8943	34.8632
ALDH2	5.39181	8.08587	6.46078	5.30846	4.92739	4.90569	5.12018	5.02334	2.80891	3.76328	3.24015	4.34413	3.46515	2.81948	3.74993	3.92694	3.6901	7.59673	5.10848	4.26519	3.76302	3.30463	6.08872	4.90519	3.75303	3.53714	3.37907	4.20339	4.58228	4.46314	4.3392	4.81738	4.70474	5.34638	3.3209	5.15941	4.52224	3.79114	5.00225	3.12617	5.59197	5.78669	4.3367	3.3718	5.46489	4.21259	61.0225	14.8713	25.2712
ALDH6A1	29.7779	28.4608	32.7633	36.8793	23.2052	32.3608	30.3121	17.8074	18.682	33.6298	20.6664	20.5304	9.3748	15.7015	23.4732	17.0227	41.0048	37.1347	40.0999	23.2448	32.1808	24.4184	34.2374	26.4664	29.3972	21.6574	29.6937	29.6786	38.9291	22.8482	16.9467	31.5949	30.0857	29.6883	28.547	13.2682	25.1315	23.421	34.2199	23.0032	29.5561	25.4124	23.578	35.3552	38.3396	21.1094	14.2071	23.5601	24.2873
ALDH9A1	148.062	94.8768	117.186	96.3518	79.5688	104.989	146.392	121.032	112.61	110.225	154.213	134.845	68.6316	113.317	148.743	118.454	96.0534	80.3946	146.535	82.566	127.741	93.3073	92.941	83.5085	141.796	77.0481	73.128	100.998	136.935	82.9088	83.6676	144.651	144.177	109.413	69.2865	129.142	117.145	114.067	97.5885	75.6411	129.639	87.3841	94.6231	96.4326	137.632	101.365	60.8124	73.8111	133.474
ALDOA	896.392	388.504	927.221	748.363	904.187	895.89	607.401	871.463	1049.87	966.625	714.007	1024.7	783.937	911.424	586.912	961.688	752.098	806.221	698.953	705.902	620.116	731.208	794.605	601.393	705.424	839.784	887.849	1018.57	837.362	908.911	889.637	654	657.939	792.308	914.964	476.431	662.935	960.488	978.254	846.256	924.266	927.35	776.784	959.173	753.466	862.696	644.355	243.563	459.704
ALDOC	69.4936	38.1805	74.7614	71.2656	34.1626	39.7497	29.9573	42.114	27.2981	27.246	32.6794	39.7877	20.1998	29.2924	24.5376	28.6805	62.3188	51.8985	79.794	87.1036	18.8116	28.2511	58.6307	29.1156	43.9111	45.7098	32.6383	37.4607	36.8149	55.4233	35.6614	30.7441	48.1065	59.1715	44.0544	19.23	34.4697	55.6774	31.0102	38.4073	63.7898	69.1031	57.3167	45.5198	48.1398	52.7679	28.6573	17.7772	38.9859
ALKBH1	16.456	8.34438	11.6414	20.4812	11.0246	11.4788	15.2231	8.75117	18.5861	7.48883	9.51282	22.1545	12.9192	9.54001	10.8638	12.873	12.1076	8.48245	14.4817	16.3532	11.7008	14.0121	7.54624	1.7045	13.6193	8.82927	13.0457	7.4074	12.8431	13.5997	9.04842	15.4309	12.1638	7.70389	7.91024	16.4354	14.96	13.692	18.7597	14.4729	8.62908	15.1798	11.5591	19.8369	12.1857	10.9241	14.6786	13.5474	9.99754
ALKBH2	39.4358	14.7402	40.928	29.5611	14.4674	13.4801	10.0249	12.803	7.66062	7.63901	3.87659	16.7132	21.5992	19.4027	8.10384	12.8873	25.004	23.3528	33.7801	36.537	9.80168	20.0877	26.2674	19.5061	21.7606	21.031	15.2236	23.4293	14.2339	13.4018	24.2868	10.0233	9.96472	18.783	22.122	18.9651	15.5273	34.4758	26.6485	18.1399	24.7814	22.4555	25.1417	26.5563	24.1511	23.6263	16.4019	14.8971	25.8075
ALKBH3	58.0434	70.5259	54.899	56.8142	80.3853	80.8359	34.233	58.4833	46.453	64.4406	45.7677	61.6783	50.3497	35.3652	46.4977	78.761	60.1947	60.1286	57.1312	68.3243	54.131	78.8677	94.8572	41.0603	62.0712	83.6471	63.6491	92.1966	49.0122	60.1534	42.8182	35.5767	51.7041	73.7353	34.3783	44.5596	60.2453	75.7718	60.9202	53.7103	48.5059	49.797	45.2061	52.5869	74.1002	69.4533	25.3962	29.0281	38.9106
ALKBH5	22.8578	144.938	65.6679	54.8439	20.4026	126.299	140.437	20.6838	36.0621	78.8116	150.871	24.7223	37.4852	25.0132	140.69	24.4775	88.9799	41.9075	81.6348	70.5383	110.523	29.374	25.8122	106.578	135.98	22.8324	64.5373	18.3206	101.658	31.4159	102.514	19.2625	143.222	20.2309	60.1069	81.2524	115.754	13.6622	23.5883	87.8157	38.6212	47.1008	69.778	97.6218	93.7333	32.3746	20.3176	86.7453	80.2378
ALKBH6	2.1512	34.9565	55.1793	47.8595	1.3213	48.1355	33.8653	35.9037	36.0529	76.3733	43.6107	16.7985	59.0342	33.8761	47.3277	31.7464	57.1886	50.1039	42.5357	80.2268	39.347	21.9466	40.3651	39.0782	39.6741	64.6393	57.3708	8.39727	50.4403	54.7252	34.5172	3.18172	35.8364	29.7509	50.5664	29.9547	34.0286	6.29744	1.33434	82.6616	36.9625	49.2628	48.3529	60.4402	30.7752	59.9004	7.05159	24.8587	35.7763
ALKBH7	23.1909	33.809	23.8471	38.1672	16.6909	21.5712	28.9387	25.534	14.4188	9.20518	20.2372	12.5577	33.4884	7.43489	18.046	17.3281	46.344	24.5644	23.7867	35.9244	10.1951	8.08004	25.7335	34.5711	22.7009	33.6599	16.6715	22.0593	17.1749	26.8855	17.6269	18.7603	16.9522	12.0604	17.6113	10.7103	17.1407	27.7522	21.5757	29.8988	18.0805	31.9889	25.0202	14.2888	33.2197	33.3619	13.046	11.8737	18.2818
ALKBH8	18.1338	11.4346	12.1286	13.2438	14.1777	17.5005	14.823	10.059	10.4298	8.29527	6.17523	10.2378	11.7598	19.9644	10.0008	11.7272	11.4331	17.7603	29.3791	7.95799	12.3545	6.92533	17.7961	8.96114	12.0913	14.1295	9.08595	12.1012	11.6271	8.06709	13.2266	11.6477	18.4818	13.2521	6.1007	17.9701	8.8323	8.84394	11.7613	8.45178	14.7558	10.4691	15.6582	9.7174	8.63318	10.2229	2.69958	18.6865	7.49629
ALYREF	8.30205	0	0	0.363343	3.03381	8.40208	0.609152	5.44827	10.009	1.12	0.266433	1.05462	1.05042	1.24936	3.28354	1.81521	13.8959	1.67124	10.8372	0.800504	0.623624	0	0.877934	11.7912	3.25817	1.26035	0.249654	0.643996	0.133947	0.846503	3.68062	0.697385	0.969002	3.11968	0	10.9942	16.7185	1.09102	7.27934	16.1526	1.30991	0	1.85545	0.923994	4.49545	0.668204	0.890241	4.00626	1.11157
AMPD2	105.329	98.8638	91.3017	81.6524	79.8921	127.721	77.544	87.7559	82.3455	44.0891	88.3772	79.624	52.1938	84.6384	66.0982	70.1091	58.2814	85.1098	112.789	119.549	64.4188	69.5536	102.612	114.206	109.561	117.198	107.788	68.4974	109.463	140.532	177.46	201.86	168.272	173.214	147.318	126.899	157.585	125.873	88.2583	69.9428	78.4206	117.124	98.9647	70.3737	81.8427	82.4647	80.4205	81.2142	70.1396
ANAPC1	44.5307	57.7439	39.302	42.5487	59.3341	34.9104	43.9497	46.5174	35.2885	47.4269	47.5653	45.5615	40.7011	47.3701	49.4536	44.5829	39.9289	33.8251	29.7431	26.9911	47.5214	35.2096	43.5377	57.2599	30.1703	30.1476	33.8541	41.1773	40.2558	32.3133	31.0371	47.5407	43.4692	35.8073	33.8899	43.2572	31.159	30.724	46.3506	19.9822	38.938	33.2632	48.3452	36.409	49.9733	27.7376	31.7317	40.856	39.1864
ANG	0	0.745179	0.362619	0	0	0.455663	0	0.141645	0	0	0.452204	1.862	0.392944	0	2.75526	0	0	0.21912	0.956325	0	0.228188	0	0	0.727653	0.54708	0.1233	0.906462	0	5.57094	0.442966	0.63664	1.1847	0.633645	0.999204	0.337888	0.183339	0.281599	1.82038	0	0.867108	0.348658	1.10279	1.75377	0.806603	12.2068	0.931596	0	0.311352	2.09591
ANGEL1	38.646	46.2688	23.7749	31.367	32.3165	30.4902	29.9741	23.952	18.0165	22.4462	35.7466	22.7975	13.2376	23.6614	23.9068	18.91	30.4856	37.273	37.3909	34.9532	22.4726	22.9837	28.3301	41.1228	21.8967	14.0588	32.42	22.7888	20.7794	19.7388	26.4811	32.0265	27.5724	21.3312	37.4585	36.387	23.2397	22.5051	25.3565	33.2233	24.8506	21.358	31.4038	29.5887	35.1538	23.5084	26.4282	36.0395	20.5733
ANGEL2	107.854	66.6543	78.4735	83.524	66.1533	75.7269	88.9321	85.9465	78.8597	62.3424	80.6983	109.705	60.8972	81.9501	73.2616	68.5605	47.6467	77.4235	76.3719	83.1227	81.1649	58.9461	89.2009	107.85	57.8035	62.038	48.1854	55.0313	68.3945	67.8282	58.5684	114.786	74.3992	85.2492	46.395	70.4367	68.1524	81.7493	96.8379	62.4829	78.4826	76.7165	86.0154	89.9797	75.1794	62.7044	57.2602	61.1326	68.9684
ANK3	22.3656	14.1467	1.74855	12.5415	22.9611	29.9276	13.5367	34.9232	8.7533	14.2989	4.48114	7.39741	4.27633	9.95847	0.979434	3.89252	42.5713	75.6304	38.3269	50.1673	4.72584	7.44721	48.7242	80.7645	38.5628	41.6671	45.279	78.3583	29.1391	62.601	31.8039	45.9617	42.4297	48.0261	25.6399	85.5782	36.3175	53.5292	40.7597	46.2577	58.325	70.1478	19.6286	14.296	8.60725	21.4846	3.60915	1.83376	7.31329
ANKFY1	44.4592	116.919	22.4523	36.9125	59.4417	39.9837	36.5844	33.2359	46.0975	46.1384	45.3781	36.1729	34.8959	32.8934	38.3423	38.0606	47.146	32.5632	58.0509	32.6074	43.2289	27.3012	57.1535	64.53	41.5891	33.0662	55.2469	41.4607	41.7578	32.0862	43.2482	53.8447	43.2301	34.1958	39.876	69.2974	24.6469	40.1916	50.1663	47.9542	51.7032	49.0846	51.1363	34.3781	54.5881	30.8922	38.3494	21.3891	25.9869
ANKHD1	163.024	240.434	118.807	149.5	87.5634	143.6	156.321	112.21	109.794	164.634	180.856	102.965	82.555	95.8187	191.472	113.846	135.246	118.134	178.16	101.242	138.092	126.772	107.852	157.093	157.784	100.206	100.179	109.115	136.358	117.19	129.453	145.629	225.77	141.87	104.906	141.269	159.694	101.115	89.8739	123.208	95.4609	123.968	131.566	113.648	149.297	120.918	64.2584	163.13	75.8422
ANKHD1-EIF4EBP3	10.064	11.4854	7.13867	4.11324	16.2668	9.30433	7.0669	1.27622	10.6723	12.0212	9.60285	7.91021	5.20861	6.1349	7.84936	6.99677	7.42964	9.40654	10.1437	4.412	18.9493	6.00653	7.19467	10.3413	5.04089	7.17644	8.31075	5.81651	12.6004	4.56387	11.2128	11.8953	8.34	5.11067	6.51958	11.8095	5.22699	7.17434	9.16405	7.1284	7.84209	5.41403	3.35136	5.87942	8.29701	5.53212	3.8503	3.44466	4.72748
ANKLE2	30.8916	65.1056	32.0771	36.066	22.0997	64.7916	60.9305	20.494	19.9962	51.5883	48.9953	28.507	27.7609	21.0819	50.2122	23.2939	33.4241	28.8955	59.4156	51.3245	42.0627	24.4898	26.6625	75.1172	52.3322	27.7054	46.6155	31.9212	55.1409	38.3158	45.9844	44.7291	67.0265	28.8509	38.7658	49.9751	59.8091	23.1917	20.4595	30.5779	17.024	38.9896	43.5337	39.1396	58.3724	49.6577	13.7267	52.6995	52.4681
ANKRD17	44.7773	58.9749	29.0528	35.9205	44.9094	24.8504	30.5317	32.0554	29.1746	34.7773	30.2152	42.9432	26.3345	23.085	38.5749	16.8799	28.9347	39.0863	37.8096	29.0153	38.005	29.1571	38.9727	39.7868	32.7957	27.2082	27.8312	29.2749	31.6435	27.7106	28.2403	29.5907	46.7326	24.7431	27.3668	38.7951	32.3585	31.3157	46.9478	17.1398	30.1729	27.3491	24.0281	35.58	40.8807	27.2518	19.981	49.8617	21.947
ANKZF1	258.027	477.846	224.375	255.769	200.171	266.504	272.437	258.428	172.757	179.306	240.89	239.712	122.362	185.398	225.634	209.015	241.194	272.421	300.962	286.562	156.137	205.311	207.665	258.101	209.415	187.621	179.19	175.842	226.667	194.77	191.2	216.865	203.948	231.478	189.297	327.765	170.41	174.312	156.838	210.683	217.137	209.299	228.997	204.802	245.132	202.918	167.274	217.747	157.434
ANLN	0	0	0	0.226818	0	0	0	0.309317	1.13842	0	0.383244	1.00797	0.35973	0	0	0.290584	0	0	0	0.093042	0	0	1.04584	2.38255	0.985025	3.05502	0.645043	1.35692	0.468061	0.64869	0	0	1.5609	3.27326	0	0	0	0.259	3.15674	1.21552	0.17921	1.74232	0.075095	0.85132	0.694299	3.48406	3.05928	0	0
ANP32A	91.2592	34.5477	94.9254	52.4936	92.7493	41.8051	81.834	61.5837	84.1817	62.6196	54.8767	51.2611	69.6447	58.052	44.7855	43.8191	90.5108	89.5679	78.5344	56.3238	76.8496	78.3983	81.0228	65.6563	87.4081	50.1171	57.626	66.1987	77.8237	51.255	51.7378	49.6892	75.8471	49.3468	73.1282	47.7995	91.3399	47.7482	106.656	56.6653	92.1699	34.1999	60.8903	60.8801	83.8285	64.9433	59.1157	56.2672	92.7866
ANP32B	145.708	86.5313	183.76	161.175	130.961	127.443	85.2545	135.148	132.063	103.768	71.8386	79.1996	76.1985	81.3383	64.2697	79.6098	132.086	191.575	170.85	167.519	91.5326	107.403	144.765	125.082	131.343	163.053	152.756	191.997	136.939	156.988	146.23	99.5063	130.261	113.283	141.727	92.391	107.76	115.881	167.288	111.709	178.464	137.937	121.761	123.435	141.911	144.721	83.3553	49.8021	78.393
ANP32E	153.118	91.8765	120.549	153.953	173.077	140.834	149.115	160.159	222.06	143.221	126.713	219.872	117.892	170.336	124.34	141.324	106.168	132.614	137.152	107.795	188.392	165.954	135.506	176.052	187.08	145.095	164.259	156.727	174.927	123.785	132.855	199.099	234.939	193.752	142.037	184.901	183.444	217.4	200.549	163.999	178.567	152.055	194.954	176.837	183.271	151.049	73.2955	96.1643	101.795
ANXA1	197.755	242.97	159.211	245.372	1917.53	1469.34	1359.28	1502.79	1611.23	1674.25	1394.32	1761.2	950.898	1451.99	1270.88	1297.7	487.762	457.158	379.954	445.869	1695.39	1618.38	1228.44	1468.72	1436.9	1208.27	2243.5	2256.01	2069.38	1763.69	1815.96	2110.33	1467.46	1620.07	2261.34	1820.72	1622.29	1996.24	1047.14	1279.29	822.448	903.502	590.33	938.157	503.676	476.836	310.705	43.4606	65.2123
ANXA11	95.036	233.601	232.164	250.874	118.559	344.599	327.079	157.381	134.278	302.993	272.025	90.2292	168.76	164.365	320.144	104.183	264.336	215.595	232.085	260.407	371.106	154.737	153.241	291.866	309.96	170.322	298.134	143.156	329.28	234.986	331.987	156.803	337.082	126.357	309.1	234.239	289.793	83.409	111.805	277.949	202.682	291.819	300.353	296.758	355.017	244.012	82.7168	167.694	201.388
ANXA2	10.0849	10.3225	12.4005	9.07784	220.337	115.845	174.102	340.512	653.069	460.144	330.039	670.087	488.911	440.241	388.434	517.463	35.5932	22.1865	20.4899	47.289	323.451	475.236	205.545	241.19	305.355	390.955	345.765	319.475	352.773	361.194	590.643	385.834	488.649	477.431	522.667	202.017	384.75	601.176	207.135	331.302	306.181	320.177	314.847	597.268	336.946	433.078	309.789	55.3999	93.9923
ANXA3	0.89823	1.01288	0.772235	0.728538	0.905901	0.873841	0.736196	1.15135	0.467058	1.10755	0.561505	0.705809	0.677736	0.162556	0.082267	0.893764	1.17012	0.52004	0.439406	0.996633	0.529351	0.584908	0.63712	0.613705	0.475771	0.544447	0.572179	1.20004	0.585253	0.637604	0.370996	0.339057	1.29703	1.14647	0.459067	0.745361	0.519825	0.59143	0.451037	0.54661	1.1615	0.527775	0.504939	0.984626	0.689299	0.623622	9.73154	1.45953	0.795451
ANXA4	11.9745	13.1999	8.0427	3.49773	18.8919	30.2274	22.3283	16.9396	51.0892	53.7654	43.3023	92.1865	61.4077	97.6031	72.1481	85.3497	6.71396	28.306	13.9745	6.26141	111.754	52.2951	20.1333	27.3611	23.7206	30.6734	18.7003	55.4345	35.946	15.1041	22.3581	38.5343	29.9474	28.5952	30.3793	36.789	22.5923	31.768	13.3	27.926	12.5701	24.9931	18.1553	25.9525	33.4368	26.5839	109.213	96.2076	114.916
ANXA5	48.2425	45.104	28.2457	45.5039	168.138	193.913	115.51	171.462	445.21	376.343	284.18	390.559	112.179	266.539	270.326	228.48	35.4203	67.7213	43.542	56.7075	278.776	227.998	115.553	182.471	238.897	221.958	257.741	214.999	277.47	253.116	238.058	339.1	318.402	249.99	274.553	194.787	239.043	254.778	257.096	229.292	224.531	227.294	171.252	328.519	218.875	222.673	227.38	91.9692	107.978
ANXA6	435.392	359.332	325.742	362.084	546.205	500.303	565.104	446.444	741.888	491.161	681.091	843.998	556.943	706.519	734.115	673.166	345.929	358.169	405.49	349.149	941.857	635.251	487.936	557.45	570.942	383.442	609.339	531.434	592.374	493.522	505.416	636.279	630.564	512.586	476.633	670.815	517.415	466.41	468.416	391.235	437.243	367.609	440.3	401.805	468.635	335.687	365.83	333.055	361.333
ANXA7	172.217	147.445	154.676	157.695	212.865	235.304	171.363	176.851	200.9	191.626	182.78	273.618	116.191	204.066	171.936	169.28	159.226	159.668	210.491	169.775	230.013	161.955	188.867	169.501	210.865	161.863	218.321	210.829	238.922	220.484	226.587	324.629	188.438	245.276	185.857	164.224	201.297	223.537	229.988	205.797	198.219	208.848	176.621	233.032	204.914	163.359	108.678	79.4271	85.763
AP1B1	48.0302	75.4596	26.575	52.7518	43.2406	44.1748	65.2493	44.4368	50.2791	66.9212	73.1178	48.2226	42.8343	66.0206	67.936	62.8147	37.7044	45.3696	52.2569	47.6896	65.5113	45.2458	57.3816	57.4419	69.7777	44.1753	47.7456	36.5423	51.1196	47.2804	60.8375	68.0004	62.6792	59.938	56.5218	78.9108	43.6593	48.0615	46.4208	45.3539	59.8866	58.1268	48.0702	40.5845	50.1837	48.0126	129.372	172.586	122.013
AP2A1	10.5227	31.6025	19.2255	19.1336	19.134	30.748	24.7551	21.8893	25.6906	22.1479	24.0533	11.0276	26.5612	24.955	30.4575	19.6528	13.2456	28.0679	17.7584	22.4572	27.2983	27.5458	21.9797	39.5251	33.2719	18.9099	18.4059	18.7404	26.8091	24.0606	24.884	24.8702	34.782	24.9286	15.7419	34.1597	29.8202	15.149	13.7471	14.0409	28.1525	24.7388	21.3065	11.7691	22.9891	23.2516	25.6445	22.7445	28.8914
AP2B1	73.8143	77.0962	54.2966	67.5899	79.5422	71.3716	105.962	66.0794	94.0406	84.8721	115.372	102.345	70.2409	125.032	75.0449	99.6238	46.3251	72.7266	79.2304	49.3839	101.708	83.3029	96.7332	122.951	90.7239	59.3102	75.2686	87.1323	77.2232	62.5535	86.5967	116.425	120.707	90.4481	74.1319	164.261	97.5781	82.0968	96.2242	84.9173	84.7796	71.3442	72.7888	69.6957	74.521	61.6815	56.8501	82.3251	44.0779
AP3B1	84.5452	77.4384	83.8397	66.9987	78.1384	56.2113	104.559	73.5711	78.1716	71.3177	63.2629	102.605	64.9385	59.7597	41.4314	77.0318	50.0819	101.726	75.9579	55.7839	79.9732	42.234	67.7491	87.7947	66.6483	52.2888	61.5761	72.2412	66.936	49.825	48.4995	73.4716	82.5625	66.1675	44.5475	105.744	76.3867	48.5714	59.8296	48.3693	86.5018	80.8024	71.074	48.0111	68.9081	56.3502	135.287	126.42	162.262
AP3D1	21.9051	18.7836	17.6904	13.5721	12.241	31.2073	23.1995	28.2821	20.1124	9.11382	19.85	16.6236	18.1467	16.0724	16.2564	29.4072	17.3605	27.2346	11.6821	21.0421	17.1248	15.4298	8.05741	14.5427	32.8832	15.287	19.2923	29.232	23.3181	9.76206	18.2894	19.1323	35.5121	25.5648	22.6613	13.3099	38.0351	17.4479	12.4315	11.2077	14.7155	31.1935	17.434	12.0729	21.7017	21.4549	9.7631	23.4598	15.2871
APC	34.5458	27.7881	38.695	34.1437	35.2651	34.8839	54.7632	32.9509	32.9263	20.7287	23.171	43.1086	36.0182	43.7814	29.0768	30.8294	29.2664	62.4945	66.6642	24.1208	59.1021	43.3336	46.1473	62.3856	39.988	45.8918	28.9537	38.7059	33.4624	34.5928	21.1543	25.9036	46.654	32.4842	20.7025	29.5715	25.7993	29.7854	31.057	34.6904	39.8066	42.0719	45.2188	33.6072	41.6205	36.0027	20.0697	51.929	39.5081
APEH	130.153	113.013	113.387	106.197	124.993	157.412	133.154	149.867	111.117	136.801	155.769	142.599	107.247	131.495	150.354	165.348	137.598	139.424	144.478	129.23	133.499	109.908	136.798	106.657	149.971	128.764	174.341	164.596	149.564	159.338	121.284	180.63	141.963	120.74	140.637	162.463	117.886	122.355	171.523	96.5807	145.956	130.756	104.513	109.829	167.375	135.983	93.8402	69.013	78.3067
APEX1	281.838	145.133	286.341	264.505	185.994	145.254	114.263	154.397	135.568	155.773	108.473	132.204	107.917	132.959	101.897	124.886	211.726	184.03	235.841	256.648	125.317	166.087	206.64	94.8542	161.387	167.789	189.669	189.06	182.844	187.73	179.006	144.325	165.697	165.504	193.214	123.824	150.659	195.739	225.472	149.299	163.628	159.765	162.224	148.589	152.654	158.586	161.031	94.2199	163.504
APEX2	21.0972	16.0371	15.2767	13.0628	11.7397	14.5953	19.829	12.2565	25.6968	11.3467	22.0297	24.7726	14.5873	26.2758	21.7606	24.1641	22.6049	12.7462	26.7564	21.5053	22.9133	29.6956	14.9709	22.0753	24.3477	21.3767	24.8512	12.1183	24.4651	16.5913	25.2757	11.2352	19.9942	18.021	17.2134	17.8478	20.2318	16.3007	30.2784	15.1098	23.3522	15.9127	20.4039	17.8641	20.2555	14.4097	23.8035	20.6664	14.0958
API5	117.361	223.343	190.768	145.862	154.909	170.726	227.419	144.255	164.885	119.332	185.754	202.59	106.394	156.714	191.036	123.133	127.769	146.223	168.857	121.531	178.1	169.156	165.318	183.529	151.633	101.134	190.035	147.279	157.896	128.761	120.971	164.576	211.588	150.118	126.94	207.92	135.773	141.369	153.746	169.113	150.547	117.009	153.891	151.875	148.213	96.3229	87.0174	149.024	100.031
APOBEC2	8.91223	18.2646	14.8424	11.9687	12.1976	10.1179	15.0539	10.6893	4.34226	8.90391	12.5369	9.55102	3.38824	6.73356	9.03093	7.93334	3.72044	9.60238	23.3111	10.9158	20.7862	8.69124	9.08583	9.89113	8.72978	10.3694	5.75521	10.6655	11.2158	15.2849	15.3427	11.9439	19.1473	10.2742	9.34279	7.07661	23.3378	9.03136	9.91729	3.68449	9.88961	11.0424	9.42232	7.14788	18.5593	7.91862	11.7258	10.3997	22.5497
APOBEC3A	3.8999	4.17578	2.50015	2.001	1.87891	1.64459	2.37345	1.6112	3.12516	4.15315	4.40618	1.4426	3.56423	2.86994	1.18073	2.95356	2.24304	1.80939	2.99389	2.41421	3.3779	2.04521	4.63365	3.08135	1.9442	2.45825	2.08031	1.44702	1.55907	3.56499	3.3601	3.93566	3.4635	1.47688	2.94455	2.25422	0.826538	2.8699	2.74626	2.34252	4.3536	2.69914	3.83766	1.78886	1.99348	2.99463	142.219	17.8194	30.3915
APOBEC3B	0	0	0	0.23579	0	0.181736	0.41983	0.667215	3.9577	1.99047	2.42902	0.281134	0.767389	0.435567	0.135415	0.247229	0.128553	0.316215	0	0.541694	5.8527	0.271433	2.4186	1.64825	3.47917	0.378167	0.341833	0.227003	0	0.470499	0.445241	0.568769	0.218947	0.130217	0.3315	0.421213	0.10292	0.076596	0	0	1.61432	0.153586	0.10747	1.61984	1.78039	0.915868	1.03872	1.07924	1.85308
APOBEC3C	42.0405	39.6558	58.736	34.634	121.666	74.3905	75.1823	148.888	225.196	309.258	191.932	215.032	280.122	276.421	240.2	362.732	40.8335	38.6137	27.8602	35.1734	131.099	210.819	76.8834	79.3316	99.1141	153.695	59.8728	73.9482	62.6853	76.3089	110.777	44.1353	62.0776	94.5259	124.286	57.1833	86.4701	199.804	72.306	93.8217	72.0981	93.3965	62.1938	131.306	64.9633	119.915	182.112	122.869	143.37
APOBEC3D	9.5773	13.0736	9.33625	9.8319	23.8418	23.0073	27.3761	26.078	30.8327	41.5314	39.8822	40.0782	17.4612	41.0383	33.866	27.4052	7.9899	15.017	13.8643	8.16394	49.2337	24.749	15.6828	24.4124	34.9106	21.7846	19.0443	16.1561	30.1007	21.6862	18.6692	34.5245	18.634	18.9217	25.3187	37.588	34.5714	35.6679	20.8258	13.8309	21.7245	18.3789	13.7491	9.51923	23.6215	18.9953	27.8156	27.9792	30.3803
APOBEC3F	13.9392	22.3594	13.4131	12.4463	26.9766	17.2242	31.4601	16.0352	31.4217	23.7206	24.767	24.809	23.2432	22.9357	30.622	19.5432	16.2802	14.4411	12.531	16.6215	35.7408	14.1609	18.3361	26.7315	25.4725	17.7191	16.6844	8.53611	12.6625	18.8984	18.5388	25.5459	15.6632	21.4726	18.306	21.2317	16.6557	14.1383	14.1583	7.36549	17.6983	11.7873	13.9667	11.3769	17.6947	13.1311	65.5694	62.4681	67.8255
APOBEC3G	41.1187	36.4207	61.251	46.8176	154.364	103.444	150.146	165.327	609.035	439.857	432.918	632.657	384.245	441.912	525.258	528.237	55.5299	57.9493	52.9362	54.6995	330.019	359.11	112.81	90.8754	172.063	121.768	91.1156	57.426	101.8	88.0091	102.674	81.6152	97.866	139.421	178.683	84.4372	136.59	192.013	57.0079	68.756	94.2896	58.9556	74.9785	85.633	117.916	75.9598	137.314	85.775	155.452
APOBEC3H	0	1.24145	0	0	0.656683	1.23264	1.6076	6.02521	16.1309	7.94442	13.3495	12.2054	9.9718	10.5403	6.2126	11.3354	0	0.873736	0	0.459322	5.18044	14.0108	5.92893	3.31482	6.36232	8.77551	1.42675	1.03229	3.36809	3.06184	2.2829	0.479032	2.25998	3.28829	6.7183	1.73246	3.0454	9.45961	1.94758	1.02866	0.46093	0.316567	1.9364	3.698	2.9212	3.38503	1.92024	0	0
APOBEC4	0	0	0.610604	0	0	0	0	1.74692	0	0	0	0	0	0	0	0	0	0.085117	0.50944	0	0	0	1.56252	0	0	0.09509	0	1.36803	0	1.22276	0	0	0	0	0.131146	0	1.30403	0	0	2.01281	0	0	0	0	0.150268	0.481177	0	0	0.435397
APTX	60.1281	45.1952	59.3184	56.5874	46.1936	57.8638	46.8205	44.7946	36.1921	63.0734	46.6618	43.4849	32.9216	45.0043	39.7315	46.7229	47.4836	62.3818	40.7599	33.1029	52.4352	43.651	60.6247	36.6598	51.9892	43.3174	44.0517	37.9027	37.1617	61.8884	57.8948	46.0592	48.3972	49.0906	43.1629	37.8609	58.0114	36.3968	85.8559	57.3155	45.3937	58.58	49.477	60.2417	37.5146	36.9796	37.2582	39.2058	42.1339
AQR	42.3804	54.3496	33.0932	45.1331	42.1085	42.1179	59.6865	33.033	33.5991	36.841	41.2411	39.9055	33.8939	44.1835	35.179	41.353	33.3935	37.5992	47.1931	40.8503	54.801	42.2746	35.6067	60.423	42.9933	38.275	37.9218	41.4678	33.0582	26.5459	31.9407	41.5009	43.6244	36.9597	19.0342	54.5871	49.6432	34.3541	44.8722	27.2772	46.8591	30.9253	42.8904	34.953	44.6524	32.3124	31.5949	42.017	28.9396
ARCN1	87.0339	99.3931	61.2179	80.378	79.847	91.2192	114.663	85.9927	81.9405	90.247	87.6281	121.645	59.5745	96.9048	99.0552	85.1695	71.8558	83.0505	103.496	73.8614	78.7038	87.7098	63.9484	79.6484	100.09	69.6934	138.149	83.049	97.8034	93.5121	100.671	145.086	121.839	127.321	105.603	133.336	77.5203	109.291	99.0386	75.7712	92.3474	76.8931	119.142	94.1691	90.7231	76.479	62.888	69.6622	49.9601
ARF1	414.212	261.112	348.947	314.099	498.269	505.406	357.487	393.5	655.908	565.551	606.975	685.239	442.807	527.481	564.001	533.946	372.142	296.054	374.627	323.775	603.334	508.927	430.907	346.342	487.523	419.058	621.193	501.507	578.701	493.771	526.559	536.447	536.734	577.475	607.583	418.342	544.315	573.336	460.965	424.885	436.453	410.125	517.06	503.115	461.922	428.608	401.191	250.564	359.997
ARF3	8.70104	38.837	19.6653	22.1656	11.7461	44.4056	33.556	16.8521	24.3012	50.8645	53.6078	13.4284	23.7022	24.5018	45.0308	19.0202	25.5286	20.2668	24.4659	24.9177	41.4755	22.5496	20.5844	44.9134	40.3777	16.6539	30.3317	14.3471	39.137	16.3947	37.8765	30.318	51.463	14.0898	38.0974	47.6723	41.8667	16.9091	14.9001	46.422	22.7507	43.0973	32.6803	27.8456	27.0814	28.8954	16.5282	33.8598	22.2823
ARF4	128.209	60.1451	112.583	90.6327	135.928	84.7948	94.7243	104.069	133.312	123.947	117.726	162.139	108.743	127.506	122.007	91.0312	156.979	94.4384	135.313	100.869	121.824	101.323	104.149	69.8913	117.504	105.044	182.82	122.947	132.545	124.545	139.225	110.93	110.148	133.602	139.013	67.342	125.495	126.371	111.605	109.609	134.999	90.7555	116.5	120.189	129.227	91.8566	96.3103	53.4777	93.5686
ARF5	73.2623	46.3752	129.362	81.2241	99.6718	116.171	81.2409	174.538	132.9	151.902	92.8057	84.2302	161.676	109.321	96.4599	127.762	113.553	80.1443	66.7469	83.4024	78.1718	127.669	117.976	88.4169	107.163	143.653	119.156	112.352	98.4912	112.133	139.277	80.4789	90.2379	87.7029	159.814	64.9036	97.3058	122.012	86.9667	143.873	119.137	129.291	87.9432	141.581	85.5137	145.436	89.1913	53.1695	71.1779
ARFGAP3	45.7497	54.973	35.7383	29.588	52.357	53.9675	73.2143	41.1604	57.5784	83.1604	89.8627	59.6319	63.3694	78.694	104.572	71.8799	35.2213	53.3473	46.8721	33.054	70.8785	81.4452	37.9852	68.6517	56.8512	40.1567	69.4021	61.9059	67.0178	57.1859	46.7268	81.0212	72.1546	78.3711	70.3128	71.5978	65.8175	64.7362	54.424	32.1459	37.8799	49.1989	49.1455	36.8721	51.9708	38.0931	46.256	32.3753	28.5103
ARFGEF1	50.1549	38.0318	42.0353	38.8052	33.1761	31.8021	36.3631	31.0441	27.5333	20.0932	23.7864	39.4306	20.5806	21.8757	33.0461	27.677	32.3561	35.7011	26.1231	20.8739	40.7034	41.6993	29.2356	17.4985	30.4146	26.2545	17.2923	27.5618	27.3538	19.0801	23.056	29.8191	25.8492	22.4025	21.3022	31.6502	28.876	20.5186	17.4532	24.4855	32.6066	24.6013	21.485	31.7894	38.1814	27.5236	6.28445	18.3589	12.3513
ARFRP1	83.2383	44.5211	83.7685	77.8713	83.0413	88.2273	42.1888	56.6904	78.515	77.9449	48.7559	72.4289	48.0437	57.2687	58.2154	57.2159	74.8367	93.4219	72.2742	80.8831	55.6632	51.8176	68.098	54.4275	70.2885	67.2487	76.5593	80.7453	69.6516	58.2818	75.6774	68.8984	69.5529	64.6221	60.5454	46.1312	67.3272	58.957	77.8355	87.1875	85.4539	80.0392	60.3265	54.9443	62.294	62.4897	42.6255	27.9718	43.8174
ARGLU1	283.54	266.001	231.787	262.294	282.539	233.377	299.772	240.1	230.42	192.784	214.174	245.233	163.593	207.863	214.441	193.804	188.835	240.87	249.507	228.103	252.066	203.711	238.526	313.264	222.123	211.591	249.759	219.019	235.568	214.086	204.295	293.592	237.623	263.129	232.523	353.534	207.94	237.193	291.596	164.506	224.954	206.495	252.572	228.841	238.271	203.051	206.602	237.417	208.737
ARHGAP11A	1.97378	3.64501	1.99301	0.36896	9.70059	6.32796	7.71629	5.40151	21.2777	4.53262	9.06808	7.33996	5.07147	7.45436	5.57844	2.24907	4.24499	1.63262	2.66143	2.65601	9.19557	4.75495	8.6767	11.1362	7.41634	3.96947	5.16109	3.51059	10.593	3.39669	7.65001	7.13934	1.78097	2.49227	2.34248	4.43557	6.13419	1.57816	3.2804	2.26041	4.87645	4.40742	5.79146	7.90132	5.16995	2.9764	1.55071	1.97413	2.03708
ARHGDIA	91.7627	60.2023	86.3585	83.7406	150.263	157.366	168.211	135.749	185.542	217.424	270.599	154.217	154.175	198.764	242.36	169.477	73.6007	124.453	123.356	71.7557	212.36	141.899	135.183	136.454	129.908	122.865	166.318	130.098	164.03	113.009	218.004	185.163	178.313	176.091	236.827	118.671	174.799	168.755	156.962	116.354	203.186	139.297	123.929	96.8107	164.443	145.675	88.1465	45.9951	86.4004
ARHGDIB	2521.45	1305.32	2416.84	1939.1	2726.07	1584.89	1451.6	2755.28	2719.24	2589.05	1536.81	2235.71	2427.37	2350.68	1581.86	2482.04	2470.12	2065.97	1464.44	2043.92	1212.88	2376.36	2437.55	1698.72	1664.21	2783.02	2041.11	2854.33	1759.77	2066.03	2147.66	1389.68	1362.24	1708.23	2716.52	1306.93	1561.26	2991.04	2755.97	3559.47	2358.39	2505.33	2136.47	3403.11	1646.82	2737.41	1621.78	935.523	1242.45
ARHGEF1	188.978	494.5	464.727	449.361	202.577	422.76	537.388	296.945	248.826	369.014	506.911	183.509	272.435	263.582	377.556	149.868	318.396	349.957	456.663	378.406	452.002	306.314	303.279	487.046	508.128	250.735	358.366	183.836	392.689	307.681	372.929	261.698	425.581	207.084	340.412	432.103	417.101	144.045	169.176	330.819	377.209	390.79	374.012	393.084	482.696	348.769	103.61	250.521	194.625
ARHGEF12	8.56057	9.9428	9.63554	8.79816	12.2622	8.5398	8.23747	8.88001	8.94262	8.35451	12.1746	14.6342	10.6894	10.6533	14.8365	14.1607	8.4529	11.5301	9.74591	9.3201	20.1569	8.46862	9.79924	8.84808	10.2758	8.49257	5.9513	9.58884	7.28262	9.83729	7.06029	10.9975	11.2974	8.32519	12.5293	11.0835	12.5034	8.71401	7.09701	8.38395	13.5558	10.9873	10.5901	6.88234	13.3223	12.2291	9.5186	10.5548	18.0655
ARHGEF2	63.1262	96.6956	82.9376	70.0824	50.332	90.9557	94.9932	90.4515	42.7836	76.4493	110.044	79.8329	55.7733	67.3929	94.5574	107.164	54.5817	71.1178	69.9875	92.8788	117.395	71.0576	77.107	99.9137	67.3574	70.6352	83.1598	57.8612	81.0968	74.8891	67.0576	110.741	101.3	69.9289	65.453	84.0718	75.3414	81.3985	68.9277	52.8558	71.4766	97.591	86.5989	74.3251	91.7346	55.632	120.05	130.26	114.304
ARHGEF28	0.061939	1.1326	0.54062	1.05694	0.352773	0.346155	0.049332	0.034598	4.27296	3.8941	3.64612	4.53086	1.94151	2.65231	5.31276	6.97453	0	0.232382	0	0	2.11135	0.169305	0.125152	0.011278	0.0398	0.329707	0.689719	0.584235	0.022831	0.664298	0.011252	0	0.360863	0.71549	0.041606	0.548465	0.579465	0.605918	0.431625	0.715564	0.316354	0.513461	0.068961	2.47328	0.047611	0.320078	0.027191	0.076569	0
ARID1A	80.2424	73.1787	86.2823	58.166	72.4914	82.792	71.2524	64.131	73.4851	69.1241	83.2157	77.9405	59.9069	53.839	73.9918	60.4519	52.7232	69.6438	74.7983	47.9647	71.0729	63.2509	60.833	72.1865	74.7057	59.2216	47.7437	52.5223	63.2408	44.5547	54.9235	56.2937	55.6487	64.7014	54.4983	58.9848	60.5271	57.8195	59.0188	63.4335	79.0585	54.4371	50.4384	61.3321	87.056	57.7948	49.9679	73.5845	52.8803
ARID4A	107.885	72.0099	106.276	98.9665	99.7325	119.384	83.5815	100.544	85.8039	87.2284	79.1623	126.322	61.9006	98.606	92.6175	67.6219	90.1916	116.975	118.842	77.2359	92.7804	95.1358	103.185	84.8677	98.7134	95.8095	99.6173	134.017	109.093	78.7392	101.524	99.7807	88.1634	108.95	63.3541	87.3993	94.4958	74.424	86.502	86.5309	122.653	88.0529	93.9991	150.642	111.338	79.0382	52.6302	63.6035	115.258
ARID4B	244.818	267.741	209.596	177.713	308.731	320.669	213.342	256.031	240.672	241.072	230.8	283.409	186.275	187.353	188.832	215.141	238.4	362.107	197.746	173.056	290.54	238.978	296.332	354.055	240.558	207.462	262.437	321.09	239.344	258.459	264.995	283.99	283.009	275.416	289	367.075	266.208	220.151	281.708	319.994	282.269	263.284	294.314	280.152	268.184	230.681	116.496	176.467	185.392
ARL1	68.2212	64.2184	49.7522	51.3562	39.3482	41.2118	61.2024	68.8224	48.0529	44.5185	55.9309	76.6034	50.8378	56.5891	51.744	65.68	38.5015	77.653	33.2694	45.6333	85.3174	49.1171	60.7688	62.2756	58.2777	56.8659	45.6612	70.249	57.4241	61.5732	73.5535	50.8807	37.8392	65.7152	49.2365	50.0981	65.4057	55.1168	49.1051	41.87	50.5057	50.374	48.356	46.2319	54.8486	43.2502	66.7913	68.6328	53.7863
ARL10	7.77347	4.5812	8.1287	7.87015	7.14668	7.21418	2.67446	2.16045	1.38918	3.94182	2.32933	2.52118	1.32956	8.69328	2.82872	4.68079	1.2263	3.7241	4.48235	2.03709	1.7309	4.85685	2.45272	4.22312	5.23141	2.65713	4.73311	4.54386	7.97162	5.5181	3.15578	3.79438	14.7442	3.87725	2.49495	3.49394	4.58767	7.43396	9.52447	3.84058	2.98386	4.82989	1.99936	1.98548	2.35784	3.9474	1.19966	4.44254	3.29294
ARL11	1.58568	1.92983	5.32857	1.73379	1.49197	0.830791	11.3236	3.50297	0.983188	2.08906	1.50968	1.18217	1.22511	2.08153	1.01653	3.73269	0.933317	1.96128	0.938131	4.93471	2.07397	1.42111	2.09271	1.09979	2.87204	1.19649	0.792712	1.32533	1.51255	1.60593	1.03801	1.87882	2.03079	2.52499	1.50598	1.10136	2.09195	1.51856	1.4645	1.01008	1.98061	2.20367	1.69904	1.03704	1.71631	4.30674	15.7681	20.0413	35.7279
ARL14	0	0	0	0	0	0	0	0	0	0	0	0	0	0	0	0	0	0	0	0	0	0	0	0	0	0	0	0	0	0	0	0	0	0	0	0	0	0	0	0	0	0	0	0	0	0	0	0	0
ARL2	31.886	49.2761	58.4471	45.3844	43.358	33.5213	36.2095	44.9964	25.0425	38.9503	27.9674	21.4857	57.587	40.8867	35.8778	35.9935	43.7565	36.9484	29.9692	35.7277	29.4611	34.2462	57.4069	28.4405	30.0283	40.365	35.8449	38.8606	34.0012	36.1515	49.2747	24.5716	36.39	34.1921	32.7056	24.4515	39.8987	48.373	44.1763	53.1197	39.4745	38.5048	39.258	50.8351	20.9795	36.4844	23.9553	22.6011	26.9485
ARL3	1.61423	2.09165	2.52754	2.90503	2.55084	3.03057	2.34705	1.73948	1.84829	2.20321	1.66016	1.38683	2.50733	1.12228	2.23781	2.30081	2.39529	0.813534	1.76984	1.33066	2.10189	3.14833	0.874255	1.78379	2.75433	3.69784	2.32814	3.20588	2.23478	1.68906	5.72291	4.1411	5.12349	1.98416	1.82583	1.28562	3.76069	3.6728	2.59728	4.75049	3.86891	3.00277	1.4775	2.30506	2.44515	1.87503	0.789513	1.3096	0.740223
ARL4A	82.1129	113.876	84.9795	84.2358	184.886	178.976	94.3399	86.827	112.011	104.888	56.6455	58.11	83.5883	94.3434	72.8948	44.3984	76.7137	83.4273	46.1544	45.0345	100.485	70.9319	127.924	115.975	87.978	92.4582	138.504	148.621	116.375	107.827	190.682	150.298	117.084	130.8	201.974	165.606	97.324	144.663	136.699	130.894	92.663	108.853	99.5147	147.408	94.7481	76.8397	161.903	163.105	132.254
ARL4C	61.0711	48.6086	66.5846	55.4291	124.623	113.367	89.0047	100.435	215.226	124.467	107.666	139.161	151.674	132.89	125.143	121.76	66.1069	60.3978	89.824	62.9025	110.763	101.416	104.348	74.7314	101.727	83.8382	105.608	95.7439	112.439	87.8942	112.695	80.516	84.3643	100.751	106.696	75.5933	107.599	107.647	105.985	69.2883	97.8619	90.0609	79.0015	81.0212	103.982	93.2396	18.1851	9.98043	14.5649
ARL4D	2.22944	2.59995	2.93496	2.10033	3.82218	2.50327	1.27393	7.1699	13.8338	6.89133	4.87515	4.90351	12.1163	5.4785	6.15753	10.2876	3.89809	5.32031	4.21614	1.79105	5.37662	6.42397	6.6586	0.737231	2.77828	4.79236	3.60258	2.06601	2.74715	3.46374	1.54465	2.41677	4.34751	5.62881	5.54967	1.03398	2.20562	5.69661	1.74323	2.56609	2.39433	0.923822	3.70948	2.89565	2.75749	5.89865	0.978106	1.1442	7.13771
ARL5A	9.64612	28.8491	28.8387	19.4624	34.278	47.3495	35.6471	16.7943	36.4223	33.3966	70.8418	14.1802	34.704	17.6554	58.2097	41.814	22.9431	9.249	25.1588	28.4796	39.1001	29.6875	15.7592	36.7689	26.4265	24.6335	20.3833	22.9514	40.9997	15.3441	48.1855	13.6948	38.0936	25.4904	26.867	18.1103	53.5243	15.6079	21.2063	38.4902	33.886	40.9804	29.3816	33.7723	35.7207	20.7459	9.55897	28.3588	45.9746
ARL5B	4.61665	6.43179	3.66113	9.13806	6.79209	4.35129	9.1999	6.9348	9.51636	7.8121	5.96521	8.02919	9.88412	5.48179	5.08784	3.90465	4.89412	3.77027	7.09259	3.89173	8.90478	6.43129	8.64533	4.50411	5.73266	4.13027	13.349	4.63873	5.66016	6.54506	5.55167	10.0687	3.99526	5.47948	7.93633	8.62243	4.23817	2.69245	6.39915	4.44414	5.1304	6.18075	8.9154	5.63525	3.8422	5.84858	7.45038	5.57022	3.13461
ARL6	4.25389	8.31128	6.33251	3.25007	5.41241	4.5435	11.6606	6.31547	6.50021	6.06938	1.95945	5.15484	3.11749	5.22307	4.83246	5.72491	9.64674	9.65564	13.2911	3.10201	2.7021	3.38083	8.00252	7.96516	6.5849	2.59725	5.7207	7.60368	5.8443	6.97132	5.09514	5.82744	12.9013	5.72178	10.9862	3.01736	5.30018	5.82354	3.5882	1.31223	11.9905	10.8634	6.40258	9.78187	9.06871	7.27543	3.14213	3.65998	5.58475
ARL6IP4	120.92	86.3953	172.51	150.987	97.1806	108.481	134.832	212.762	113.114	128.18	92.9655	93.1667	171.213	116.807	115.76	132.607	156.208	127.432	141.889	156.278	123.561	154.84	118.345	128.728	125.274	202.397	121.354	149.018	114.692	115.052	159.464	85.7202	104.841	132.021	136.505	83.3762	142.237	174.309	124.914	180.183	144.772	170.701	119.471	173.505	123.524	158.667	78.7593	75.6123	85.5991
ARL8A	6.67114	2.71943	11.2935	5.39025	3.52903	7.67669	5.11395	4.60804	4.06043	9.99132	6.23085	6.0355	6.14701	9.31713	12.3325	2.83621	2.59699	2.02103	2.52254	4.19154	12.8789	3.00882	6.98655	7.87196	10.7388	3.57793	5.54392	4.97699	6.70018	4.31351	4.71175	0.773536	7.70131	8.08327	4.22457	7.7395	11.7382	5.17299	0.294128	1.26734	6.68407	6.71765	3.41871	5.83293	7.72337	6.31159	2.18092	2.75265	5.55435
ARL8B	63.232	120.289	59.3113	65.7267	93.304	40.5434	118.739	79.4779	80.0446	102.235	146.25	92.7537	128.874	85.7642	140.252	101.578	60.2722	68.9733	89.7682	66.8885	147.513	107.455	137.235	109.997	92.3808	82.728	83.4183	93.5561	109.481	86.2835	84.7019	159.224	131.754	92.725	87.3345	107.994	94.6603	63.183	78.7325	80.5797	103.406	71.4496	70.8936	85.6206	100.545	87.9401	84.5169	87.8136	64.31
ARPC4	174.421	90.2624	163.894	131.566	191.366	182.265	127.699	212.55	313.909	250.92	204.03	283.433	265.408	318.985	213.075	285.982	101.976	136.564	152.866	144.279	255.15	294.763	176.814	162.848	171.045	234.948	213.455	221.645	219.035	261.058	251.937	171.556	207.906	221.313	230.699	93.0607	167.943	184.571	202.62	129.269	208.966	180.519	122.918	116.621	176.023	196.074	162.897	114.383	170.118
ARPP19	53.237	61.786	40.3983	58.5232	53.7455	53.808	63.1711	52.8228	61.8555	51.5391	71.4189	66.9279	58.0367	116.249	75.729	70.271	57.0804	48.8418	46.268	46.9732	81.3821	82.7474	49.3805	70.3438	58.9569	53.9013	79.2942	57.5638	67.7867	44.9494	67.3079	77.4883	91.2758	56.9746	62.4619	71.7193	64.2653	59.8131	56.8482	62.1181	70.3279	62.9284	63.9143	74.4421	75.349	59.136	46.6667	56.2716	45.4969
AS3MT	5.33324	6.01923	6.31669	4.34114	4.96508	3.03761	5.4813	4.34086	0	3.42625	4.16613	3.95209	4.84944	3.3532	4.37958	3.2725	3.64742	5.04193	4.18704	3.0883	3.53492	3.65953	3.01484	4.10836	3.58332	3.7264	2.25757	4.37493	2.76211	0	6.02051	0.179698	4.50287	3.91681	4.57658	4.0801	1.53511	3.31247	4.98378	2.1877	4.99301	3.17285	4.33635	4.20145	3.38325	4.20219	3.14681	5.20918	6.08065
ASCC1	39.8837	45.6122	62.3943	48.3745	24.9294	28.9091	29.685	28.4017	37.9901	13.5667	36.0439	33.6199	33.1521	29.9609	34.2197	33.5208	32.9506	35.8065	65.2774	36.919	28.1469	33.8503	32.4566	15.1903	40.6939	29.6	27.2631	34.5836	39.4254	26.2004	25.8069	27.0056	39.9871	24.0483	27.0067	18.793	34.4629	33.099	38.3963	20.9436	37.5746	28.6303	37.329	21.9517	45.1332	32.0101	23.0796	30.9095	59.4132
ASCC2	147.922	194.944	148.357	146.973	147.73	142.695	142.338	117.605	136.789	142.113	152.904	211.055	152.143	108.766	134.344	142.768	122.984	109.87	169.941	166.752	153.608	123.931	153.415	111.698	147.151	142.733	123.102	103.97	159.344	129.987	142.428	140.369	122.286	152.558	140.45	124.213	137.695	144.509	153.846	125.959	158.967	133.39	155.095	141.013	147.399	120.327	168.901	148.748	130.841
ASCC3	25.4597	24.8459	30.01	20.6875	44.9292	21.0631	27.316	19.1325	26.9667	30.7005	19.2383	29.1163	36.7276	38.7377	17.4428	25.2342	24.6194	47.7841	25.3542	23.7168	35.1119	21.29	35.4003	28.088	28.1886	21.3981	28.8158	25.8825	28.0611	25.157	30.3122	31.8121	30.4919	26.9582	29.5874	33.435	22.7741	16.6971	31.1171	19.3209	34.0262	26.6062	28.7672	16.1974	23.922	27.1014	19.4536	27.9385	27.7909
ASH1L	127.953	71.4985	91.4654	106.518	106.814	136.997	101.797	95.9961	64.5537	58.4749	62.0222	113.128	61.4949	86.4422	59.312	73.9539	83.0979	152.708	117.26	78.6706	118.83	81.5979	104.219	99.6605	127.559	64.5959	77.4058	107.297	103.136	81.6915	70.0772	81.9152	129.272	93.8083	66.7867	155.341	103.025	76.8829	110.056	104.312	133.748	91.2623	107.869	102.096	121.386	83.4426	49.7893	103.889	128.259
ASMT	0.6351	0.657023	0.327811	0.774604	0	0.423191	1.23482	0.446588	0	0.722171	1.13908	0.848643	0.514984	0.14446	0	1.26143	0	0.439236	0.110078	0.161146	0.316511	0.389251	0.362071	0	0.210243	0.220377	0.427977	0.100873	0.295639	0.131941	0.566328	0.131992	0.402838	0	0.974533	1.23428	1.38346	0.406929	0.253961	0	0.935653	0.148769	0.248475	0.261686	0.123954	0.107253	0.915373	0.426494	0.102705
ASNS	38.8755	34.1713	41.9146	38.4025	24.0481	33.3879	34.7958	25.5112	11.64	25.9498	20.7043	23.198	8.78608	13.8792	29.5664	16.5277	35.2046	41.9674	42.8252	26.6106	28.8233	15.2079	21.5253	26.2629	40.5439	21.9496	30.5744	52.4408	33.855	29.4329	42.6735	30.3545	27.0156	29.4535	29.6967	34.1688	26.2341	24.0162	36.444	50.8897	45.3855	34.1397	46.9615	50.4041	48.2313	28.959	34.574	28.1991	28.4308
ASPH	29.2418	34.5386	17.4879	22.7286	35.1936	26.5661	29.9349	23.5252	11.2448	29.0389	26.6871	14.9712	18.5018	28.8664	19.7954	14.4068	31.6566	31.1197	25.7455	24.9675	19.906	15.7837	25.0722	28.5834	33.6698	18.9153	47.6424	53.0975	39.1244	32.4423	18.1823	23.8336	37.829	31.7609	12.2984	28.0979	22.4489	18.1624	40.1647	26.7982	27.5725	16.4396	22.4367	31.7598	21.5408	20.1784	27.9174	45.3068	47.2596
ASPM	0	0	0	0.403456	0.269285	0.413293	1.26813	0.547863	1.71201	0.331533	0.155891	0.355301	0.043703	0	0.485676	0.158381	0	0	0	0	0.238386	0	0.275719	4.31705	1.44986	0.763339	0.717386	0.469667	1.11219	0.317441	0	0	0.033561	0.175982	0	0.923956	0.180651	0	0	1.12163	1.07864	0.420512	0.814286	0.613399	1.86177	0.654461	0	0	0.108436
ASS1	0	0.425839	0.274082	0.240742	0	0.53829	0	0.650787	1.10927	0.76471	2.31186	0.089647	0.851807	0.387344	1.803	0.942113	0	0	0	0	1.48059	1.08068	0.292378	0.609724	0.164391	0.569765	0.249066	0.770128	0.088914	2.04101	0.207332	0.556405	2.35211	0.39661	0	2.65985	1.07666	0.508408	0.67953	0.523715	0.822646	0.240184	0.292983	0.575526	0.393862	0.537358	0	0.718536	0.660145
ASXL1	31.1886	56.3326	34.1182	41.7581	34.8091	39.9731	48.6441	40.8774	25.8528	51.8516	40.2525	23.1908	21.2109	22.4605	29.4128	23.7398	29.9346	50.9636	35.3762	36.1096	40.6679	30.5599	33.7778	49.1671	35.5067	30.1906	27.6917	34.5934	41.0923	31.0778	37.4573	41.0175	44.7607	30.9085	37.9901	62.1876	39.1716	22.74	18.081	34.7393	29.0574	40.4899	51.2157	45.2982	43.9194	46.905	15.9604	48.0571	24.0499
ASXL2	16.6103	14.8807	10.8091	9.94995	18.4614	14.2746	18.8661	23.5519	12.4183	13.1787	19.2548	16.5463	22.8707	14.0621	11.8967	12.7757	6.00937	14.827	21.0122	9.19273	11.8375	13.7796	12.7037	20.5222	15.2803	16.7635	13.154	17.2469	13.4278	7.69688	8.68833	17.4232	18.7229	11.5026	8.89242	18.3879	23.3305	10.3637	11.0158	4.89668	21.0538	10.2539	15.0987	9.57307	16.4791	14.4652	7.04725	9.55102	10.1295
ASXL3	0	0.376283	0.485144	0	0	0.236133	0.533412	0	0	0	0.234366	0	0.264989	0.308671	0.433537	0	0	0	0	0	0	0.282	0	0	0.435588	0	0.220107	0	0	0.600653	0	0.245625	0	0.806779	0.226505	0	0.216327	0	0	0.143504	0	0	0.225689	0.724814	0	0.236787	0.224557	0.209109	0.217256
ATAD2	8.16017	16.9982	9.34645	17.403	34.166	29.9535	47.8242	19.786	25.8451	21.9562	28.5583	25.295	14.1355	22.3331	13.6339	28.3754	20.7681	21.5662	18.8973	18.0108	29.9907	26.1505	35.2319	30.3995	33.5413	27.7391	11.3905	20.777	21.4982	22.3238	16.8658	15.0178	20.6161	24.9349	21.9374	28.4787	23.8537	15.4229	27.3825	31.9477	30.1336	31.9458	22.4823	22.0318	36.1765	22.2639	12.2693	16.7752	23.2051
ATAD3B	16.625	16.6221	22.6691	22.3665	8.69686	18.7131	29.5347	14.4301	17.7194	24.1577	21.2572	8.93073	10.5627	9.74254	25.5276	5.58866	17.6983	17.0054	16.6139	13.5456	15.7212	11.3477	20.1881	16.5361	22.1041	16.078	24.978	8.53619	29.1702	19.0415	20.5965	19.9105	31.5186	8.71161	17.1209	19.0742	20.5362	8.6227	7.04511	20.818	16.9171	14.3071	23.6857	11.2834	21.3471	19.0294	7.89199	12.1562	9.59347
ATF7IP	178.144	199.388	169.641	180.887	312.927	259.527	343.499	218.407	272.932	162.658	203.036	286.2	214.223	270.355	174.303	212.045	160.967	249.228	236.31	170.545	341.644	364.915	251.748	369.031	296.042	184.752	183.539	221.098	217.917	166.989	208.942	253.761	308.592	254.494	146.532	420.419	287.709	197.064	311.57	234.764	332.412	232.002	279.359	183.566	241.319	178.595	197.454	333.161	353.717
ATG9A	29.7454	58.7522	41.7429	46.9905	35.8206	42.0846	52.9532	57.0438	46.1691	45.6875	76.8749	53.9438	46.4854	63.2339	60.5131	56.3693	46.0994	45.6339	53.1447	54.4501	65.8188	58.3423	50.541	75.7131	67.8291	49.1125	58.8551	52.203	45.8501	58.6864	43.7182	89.7713	56.7999	57.2437	39.2756	88.5452	42.5364	54.5742	38.9955	53.2816	50.7161	46.8142	69.7032	33.7735	51.6889	36.9892	42.8452	43.6532	50.2567
ATIC	161.357	169.196	152.66	148.542	142.564	149.772	113.645	107.678	108.162	125.986	106.028	95.3677	69.8149	81.5902	110.923	84.0797	111.089	119.683	125.447	123.273	99.0738	89.5582	109.925	89.7264	133.868	93.4446	147.725	84.0028	166.973	117.189	168.599	146.392	148.225	108.72	137.345	110.921	154.37	93.3482	122.896	75.8992	121.987	115.955	177.607	91.4213	138.999	130.393	75.5249	104.241	96.8699
ATL3	28.8353	49.0604	27.3555	26.6203	39.4021	32.0767	44.4547	33.1583	35.8673	46.9568	58.1212	40.9797	35.8701	53.5424	59.0863	44.1275	21.7313	28.4212	35.8207	27.1723	48.3301	47.8035	32.9739	48.6296	28.682	32.3125	40.199	31.4411	47.9182	38.9964	45.2736	71.9014	49.8934	46.4309	37.2801	50.9072	38.5844	37.109	43.3319	21.4511	31.9315	34.8119	54.7604	28.5461	37.5281	24.0315	28.9652	31.8468	21.3684
ATM	299.916	353.198	263	313.271	256.575	180.759	276.358	182.351	105.078	120.162	151.093	168.6	122.207	142.047	156.53	143.593	149.665	319.937	233.754	210.789	205.111	166.036	194.937	149.503	163.357	112.568	86.842	132.634	129.863	118.533	124.662	122.501	155.944	143.742	79.0675	189.405	172.829	110.8	181.767	106.019	188.258	179.217	137.432	132.572	164.246	127.503	61.0229	160.161	109.373
ATP13A1	27.8898	157.166	64.3006	45.9271	29.5892	134.529	154.259	29.5976	41.5207	58.5586	118.363	30.6831	29.4034	24.5992	77.3371	26.8531	57.0691	68.4683	79.3454	78.8513	55.3736	24.5245	52.4069	112.397	125.891	51.5045	61.5164	28.1865	108.151	46.6609	75.6966	33.221	108.885	44.0223	62.5443	84.9303	105.362	44.0449	40.0139	91.7047	64.7652	100.947	82.6389	93.2816	99.2899	70.3354	38.8141	121.562	67.6519
ATP13A3	14.0646	27.105	15.6847	10.4581	15.1574	15.1619	18.7596	9.23681	21.2086	8.73226	13.7217	23.2912	7.56109	21.4645	13.5273	11.0779	7.21056	10.3951	12.7087	11.2766	21.254	10.7909	22.2882	17.7335	14.3683	10.1301	12.0847	22.3393	13.3726	13.736	8.99814	18.171	16.6105	12.5978	10.2757	30.8622	9.08102	10.4083	21.9283	13.4188	15.4092	12.1677	14.9758	17.0112	21.1216	13.9008	3.2759	6.26868	8.77509
ATP1A1	110.338	417.845	167.474	181.092	137.706	214.454	277.185	108.585	126.28	156.168	231.766	143.079	87.8438	140.163	213.655	110.048	165.132	195.939	213.021	172.496	190.874	124.805	173.433	324.392	257.51	122.447	184.091	161.399	248.835	149.648	199.619	176.231	266.26	131.373	157.212	254.945	230.926	99.2502	109.063	205.028	150.019	129.052	153.112	243.991	205.752	131.838	41.5622	57.3735	38.5893
ATP2A2	6.61616	15.0018	6.84668	6.48795	11.3376	13.2377	9.72603	6.11957	11.7445	7.77537	9.14003	14.0461	6.03109	7.28511	15.1698	10.2069	5.25422	9.2783	13.6718	3.88894	21.3582	10.2696	8.83824	8.43374	9.87814	16.38	8.86965	5.41474	9.2809	9.35036	9.67548	10.3602	10.2688	9.80978	6.35234	12.5907	13.3818	10.4456	10.088	4.38614	9.63544	9.23445	13.3996	9.2518	11.3214	7.83132	5.56297	9.30584	8.68917
ATP5F1A	557.678	393.988	579.809	526.347	448.459	444.077	416.884	447.244	663.076	465.702	490.176	667.767	339.841	450.802	505.411	384.318	461.006	455.103	615.665	420.592	623.015	416.916	487.952	323.589	548.523	380.142	490.063	428.428	624.182	459.548	468.276	646.198	609.06	578.389	492.409	392.858	484.412	471.323	458.677	432.745	546.543	365.811	510.064	564.411	684.766	427.182	351.445	210.289	346.566
ATP5F1B	1034.26	837.986	822.165	820.409	1051.49	1005.03	710.814	878.946	1397.33	1078.46	1003.13	1194.16	786.889	1081.34	995.526	995.149	741.885	678.422	789.475	783.382	998.861	933.748	888.17	643.025	861.891	761.501	1028.78	856.412	940.902	852.607	835.996	1083.06	926.02	868.938	930.216	791.514	839.653	936.289	861.171	632.974	757.09	748.695	860.789	791.492	862.699	709.831	781.832	445.315	571.273
ATP5MF-PTCD1	0	0	1.14913	0.963465	5.72347	0	0	0	0.528353	0.41554	0	0	0	0	0	0	0	0	6.54663	0	0	0	0	1.42881	0	1.55688	0.371864	0	0	3.86825	0	0	0.454175	0	0	0	0.38512	0	0	1.071	0	1.05099	0.895036	0	0	0	0.732836	0	1.17417
ATP6V1A	32.2888	37.8238	25.9648	34.6783	33.1801	34.9102	31.0822	35.102	47.8501	15.2571	45.5023	36.8147	25.9885	49.9376	26.2698	30.6917	22.2742	18.7227	31.7417	26.7169	51.9258	45.3182	32.4144	37.3005	31.3612	30.5503	22.3375	25.6544	35.1705	19.8851	17.1203	26.8013	35.7544	26.2524	27.8849	47.522	21.369	16.1667	24.887	11.973	32.2974	30.1261	32.6448	15.8039	35.6464	22.9219	34.384	45.7189	28.0954
ATR	68.4974	40.2797	49.4955	57.3483	61.6686	48.3313	66.3825	58.22	53.5569	34.1409	46.9528	59.6588	44.3011	51.9141	47.2975	50.0124	25.0528	53.4028	33.1181	39.412	53.409	49.5399	51.8797	45.1152	46.3698	45.4025	36.4342	37.8176	37.3347	41.1693	44.0704	30.9535	57.7336	49.5719	35.3425	56.1671	43.2898	41.5479	61.0817	36.4702	57.2037	42.9792	36.775	25.5212	49.5898	42.8815	37.4719	41.0153	54.9513
ATRX	285.678	238.844	234.37	209.847	260.88	303.718	262.707	289.272	314.516	284.267	237.66	328.623	206.053	225.047	164.121	218.532	180.238	347.458	220.752	171.551	271.926	259.794	335.984	273.549	210.407	241.107	211.35	281.123	225.081	238.088	212.851	244.566	271.468	229.66	174.652	284.866	249.963	203.459	265.535	178.739	321.416	294.031	273.253	230.838	260.743	215.765	198.08	263.487	277.966
ATXN1	11.3499	17.8694	19.9085	12.9884	62.9337	55.3548	72.3184	66.0537	85.2018	75.3105	55.1438	76.1695	45.3162	53.8126	42.7459	65.8343	11.2762	15.6017	17.0902	14.9284	41.4394	52.6526	41.0081	54.0398	39.5202	43.3943	31.9818	56.6599	57.7374	61.4517	40.9442	49.5748	42.4683	53.7969	52.497	58.9407	48.421	49.4909	29.3518	39.5796	47.7119	49.1642	41.5124	46.501	49.3084	58.363	6.42353	3.82418	5.84312
ATXN10	232.014	161.819	202.173	197.322	142.643	149.66	161.663	151.449	187.222	148.504	190.981	198.854	121.145	160.087	156.302	195.126	141.926	223.723	224.733	175.748	205.688	184.173	223.029	159.055	202.34	168.615	163.686	190.294	203.223	149.808	157.99	210.034	213.836	158.725	164.259	191.535	198.256	136.039	141.073	154.143	209.762	189.825	143.895	145.065	168.414	148.951	112.005	192.386	202.923
ATXN1L	14.4342	12.5557	18.2348	18.5565	33.6528	22.2594	19.5941	27.1398	47.3967	37.7871	30.2174	26.4543	39.1003	35.4657	44.8381	24.7233	21.4093	19.1761	34.8748	15.3829	35.6568	35.3867	17.3785	27.0488	33.3095	20.0334	20.2071	18.5832	27.6455	19.5207	27.4224	32.1811	31.8725	21.1793	26.5514	24.8123	42.151	9.97975	26.3516	34.4457	19.7538	23.2135	30.4259	22.5341	23.5483	19.1727	30.402	34.6249	27.8929
ATXN2	37.8521	114.519	63.9173	62.0854	36.1045	64.1254	93.9199	27.5543	48.0153	68.9725	89.3515	47.7737	52.6287	25.6447	63.8618	31.4799	48.7959	57.2186	77.0831	64.1978	83.6388	35.896	53.1322	90.5058	64.9997	36.3162	58.564	39.4164	55.1068	69.5482	74.0407	33.9958	94.0276	40.1688	58.5173	100.726	60.4788	30.7967	22.5747	61.275	47.606	85.4005	89.776	59.2535	63.7882	67.1196	25.4735	81.2166	65.6632
ATXN2L	52.7393	74.27	69.3529	50.4937	31.4845	83.8067	75.1704	60.4966	64.3185	67.9019	65.6118	38.0629	46.5627	29.5874	74.6349	28.916	50.6329	56.3973	83.8307	60.4556	70.3748	41.5207	65.1484	59.8045	78.9871	52.7588	37.8768	26.2631	74.5116	48.4939	54.7476	50.9605	76.4804	60.002	42.7921	64.7543	78.4854	39.6485	48.7986	44.2546	56.4413	43.6001	32.7874	38.2599	68.4705	65.0829	28.2632	61.8169	40.8921
AUH	8.04799	25.8033	20.5599	13.6052	4.22073	22.723	22.418	19.8989	16.5736	17.2183	30.1669	11.5207	21.5709	27.3225	24.1669	9.62247	17.1182	25.8857	24.5894	22.3032	35.6997	26.341	15.0061	14.2303	11.5146	9.36969	15.6168	5.78417	20.2515	16.1764	16.603	13.2307	14.7207	9.45923	19.1424	16.9695	19.875	7.47062	10.0453	31.9493	12.74	17.8207	24.3616	15.1411	25.7318	26.3255	5.08539	14.262	21.7707
BAG3	5.45227	13.1298	6.93813	4.10245	3.37271	12.1659	6.12985	3.61505	2.91784	3.77835	3.83624	2.23443	1.87739	3.5293	4.4464	2.04974	9.37435	10.743	13.6408	8.00654	8.40063	6.89601	9.69461	11.5556	15.1235	3.57793	11.2059	13.4426	14.0017	7.24772	20.3449	6.45428	18.6935	6.6072	5.46601	8.70933	23.2817	5.65278	3.74259	7.90376	7.54231	12.8026	4.01155	4.89035	10.1913	4.36384	0.046808	0.263158	0.116873
BAG6	65.8989	106.94	61.8649	40.0175	74.7806	79.8556	80.7538	73.5306	74.2678	75.3059	100.197	41.9707	50.0819	66.3339	64.076	45.9151	50.6141	50.1196	74.2517	48.1783	63.1037	72.3551	70.6121	94.5744	74.6096	50.7836	71.0394	55.5526	73.9718	57.1111	84.6013	83.1082	79.1055	38.514	52.6517	85.2432	76.6582	51.0248	76.7247	39.5106	96.1901	63.5538	73.8568	65.2	92.9002	53.9271	63.946	91.7274	77.7514
BAIAP2	7.3521	7.38806	3.65357	8.46765	7.26118	5.62725	11.3036	5.7687	6.29446	1.34473	4.0541	2.76962	5.31893	5.87307	3.95464	3.368	6.44852	6.66538	12.5144	9.53566	0.844707	1.43174	7.16257	7.06405	3.62235	6.00567	3.42011	7.7674	5.61025	5.17273	5.8292	3.2228	6.7537	1.80906	8.77769	2.68183	2.54072	2.69866	4.39396	7.83795	5.11221	5.32244	8.9912	4.72951	5.71505	6.35986	3.97985	3.33426	0.463773
BARD1	2.64485	8.92834	8.64335	3.75183	7.74679	14.3909	16.483	9.19569	9.27204	13.7229	12.5973	14.2717	5.80461	20.8395	9.11128	5.12742	4.80238	13.5631	6.64396	6.21272	12.7263	12.6324	7.07228	10.6381	13.2335	7.8469	14.6344	13.4255	15.8232	8.27731	8.47866	29.6685	16.2321	5.19467	5.43626	24.1918	14.1911	6.1008	9.56061	11.2849	19.4476	9.29899	13.4025	11.3918	27.1747	27.7848	13.1119	27.9651	15.7543
BASP1	0	0	0.080948	0	0	0	0.089201	0	0	0	0.077826	0	0	0	0	0	0	0	0.079921	0	0	0	0	0	0.072225	0	0.988101	0.111627	0	0.098427	0	0	0	0	0.07538	0	0.062137	0	0	0.049426	0	0	0.075012	0.674453	0.519012	0.077742	0.44488	5.66984	8.61432
BAZ1A	35.1885	23.4556	44.1651	32.7751	33.8376	44.4638	37.1039	30.1453	32.1247	37.3499	37.1322	37.2754	45.7449	18.4092	36.5397	29.6348	32.6505	36.4172	28.6789	28.9671	37.649	36.2262	43.7532	27.5932	36.421	29.9845	23.8011	26.4062	38.31	21.4081	30.216	39.2846	50.2366	16.5596	26.1007	36.2103	46.0581	27.3594	32.8341	29.5455	20.9673	39.1831	34.6018	28.3504	29.8014	23.117	26.9586	33.7927	25.7719
BAZ1B	12.7117	10.9976	17.8747	16.4996	13.0618	30.2858	19.5703	13.6095	17.6111	15.7822	20.4079	13.9248	20.5738	19.9151	19.6862	8.22175	17.2807	17.651	16.0789	11.4645	34.9862	14.1312	18.0937	26.2488	25.272	16.0051	15.7673	11.8192	20.5606	14.4646	20.2778	11.4427	24.2156	15.2489	14.7714	24.7745	28.1809	10.6719	19.4239	11.3132	11.381	13.0589	16.6371	14.4297	18.5117	12.6658	7.60724	12.1671	12.5475
BAZ2A	70.6263	97.7338	64.9902	91.1475	81.3454	87.8105	94.8022	67.2384	69.3663	113.047	95.3137	97.0864	73.3981	67.4286	89.1115	99.742	71.329	73.508	68.5476	60.6473	103.642	76.4093	71.883	114.466	89.8773	62.675	78.3068	77.9876	73.2778	74.0186	64.7698	120.837	73.6342	76.6987	59.2733	129.189	74.2669	68.0575	90.6478	63.2405	75.5853	104.167	93.6441	45.1548	70.2013	78.7522	57.9903	113.755	89.0787
BAZ2B	86.2033	65.0286	78.0966	102.702	77.3341	94.5085	127.87	88.0032	90.5073	79.2357	56.6742	149.971	43.4697	80.0573	66.929	119.297	40.1684	49.5666	56.7063	60.0474	199.573	75.3047	64.2937	67.3886	48.3758	89.0197	62.8682	62.8976	65.7871	66.4514	88.9266	68.1518	90.0686	103.765	67.2483	110.815	71.7011	101.968	72.7748	70.3499	99.0685	107.173	67.4287	58.6952	58.7384	71.7395	67.9867	77.8178	82.6306
BCAP31	208.464	97.958	210.703	170.674	229.615	219.188	128.071	206.896	219.903	278.781	172.049	216.035	226.39	271.408	170.674	260.55	205.389	207.099	133.944	154.179	159.845	266.354	220.264	158.436	160.11	210.088	218.127	257.857	179.909	197.828	233.091	170.033	130.751	167.331	276.605	134.479	161.393	275.269	225.065	278.468	218.335	194.988	189.915	229.976	140.394	177.711	160.031	86.7173	144.58
BCCIP	97.842	70.9865	88.038	55.298	73.2562	51.4479	66.5828	54.0328	64.4715	63.8925	61.881	65.5243	74.3285	58.7308	68.4622	67.046	71.1609	78.3716	71.4434	64.5329	63.724	74.967	65.8502	57.849	50.2204	57.7447	56.7176	80.4295	53.5187	51.8007	65.4495	59.3811	54.4558	61.9787	93.6749	57.0654	59.8172	68.0208	64.4547	79.2101	72.2303	56.2954	64.1501	70.3843	67.9622	74.6142	65.5712	43.0864	59.0835
BCDIN3D	5.81745	5.83562	7.92406	15.8234	6.3706	7.04247	7.05013	8.20638	6.75404	4.42335	1.94497	5.96512	5.49041	4.46583	7.58693	7.98407	6.64414	6.5532	10.525	9.79809	5.38828	7.1593	4.75311	3.31393	6.18843	7.03409	5.71525	10.1093	5.63521	6.09851	2.44324	7.56365	8.69348	4.19274	1.91829	4.97568	5.75112	7.64471	10.9965	1.50264	9.51678	8.09585	8.29461	8.09315	9.15405	7.9463	3.70112	5.33817	9.20465
BCL2L2-PABPN1	0	0	0	0	0	0	0	0	0	0	0	0	0	0	0.981749	0	0.287624	0	0	0	0	0	0	0	0.809134	0	0	0	0	0.64157	0	0	0	0	0.186956	0	0	0	0.833776	0	0	0.419865	0	0	0	0	0	1.50629	1.95981
BCL6	13.2456	2.14004	8.6165	7.99782	9.87891	13.8024	12.1702	8.81141	16.4869	10.242	12.5439	23.3812	14.3337	19.6491	14.1897	12.9604	6.46406	7.67965	10.111	3.93201	34.285	21.1834	13.1161	10.1081	14.1691	4.9909	6.90966	16.6946	11.8606	11.6443	4.91723	6.57081	8.52287	6.50021	4.51896	8.66354	10.5247	11.2197	9.25493	3.66721	9.50846	6.06614	12.6698	2.9065	9.42315	15.4703	57.5534	88.6868	73.3397
BCLAF1	502.802	333.264	422.325	436.489	567.948	603.123	472.778	408.483	470.174	226.211	277.723	453.214	360.339	422.733	247.665	345.228	336.47	627.564	371.267	375.804	401.733	345.135	535.955	561.833	382.093	340.989	343.013	479.351	369.767	271.553	270.522	414.001	387.484	344.123	283.342	653.533	382.223	302.893	530.02	365.877	413.497	345.521	459.234	443.743	394.478	337.132	170.911	370.109	289.199
BCLAF3	6.78747	6.19966	5.85646	7.70492	9.35702	6.09426	7.82519	8.02631	3.62457	4.92224	4.82573	11.2318	6.91818	3.65055	6.90662	6.88648	7.74353	11.7094	11.9156	6.23599	12.6738	12.7793	3.36851	10.5683	6.69895	6.023	8.35379	6.66401	3.49537	5.84307	9.18614	10.3972	7.96523	6.93825	5.23748	10.1569	8.54882	6.15113	6.41293	4.63077	8.67925	9.05929	5.90199	9.67871	6.00304	4.88543	5.41493	10.5701	10.268
BHMT	1.46201	0	1.11513	0.255358	1.09433	0.460782	0.759157	1.63073	0	0.736522	0	2.53993	0	0	0	1.65925	0.862544	1.34414	3.31863	0.941729	0.698833	0	1.2634	1.03911	1.38482	0.943774	0.840443	0.737104	0.510422	1.05711	0.185168	1.42166	0.688816	1.01275	1.35745	0.948413	1.72772	0.347057	1.25486	0.570572	0.817496	1.07955	1.28018	1.24516	0.526876	1.22019	0.818006	0	3.31412
BIRC6	114.823	177.389	67.5025	72.8528	99.9566	87.9852	115.862	59.257	87.4459	92.5362	98.8785	143.237	81.6169	63.7495	93.6623	83.2245	46.7184	82.6494	53.9359	57.0287	98.8924	70.7665	80.8762	119.227	80.7861	62.3109	49.1793	97.1692	62.6531	64.3023	77.0448	74.4927	89.2226	72.1096	67.1479	118.005	78.645	57.1648	84.4995	45.8855	71.4584	90.4412	62.25	90.8711	94.5943	74.505	39.825	112.684	70.0126
BLM	14.8374	11.1954	13.542	11.2806	13.3255	8.45653	18.8788	10.3986	13.4034	7.38375	14.0339	12.9241	5.59545	7.12763	13.0617	14.0713	2.70471	5.56792	5.16232	11.8587	11.7167	4.49567	10.0177	10.7476	11.5925	8.29437	11.4481	7.34861	7.34448	4.87591	10.6364	4.95997	8.28713	7.47313	5.75576	6.4819	13.6577	9.15509	5.11428	4.93853	6.73056	6.11362	16.9328	15.3509	7.78507	15.6866	13.5411	15.8872	12.4591
BLMH	68.1466	55.6676	42.9227	58.9346	69.741	63.3701	95.6547	52.0598	56.0227	46.5699	43.4211	60.2999	29.7887	37.2273	39.1223	37.5726	39.5787	49.7428	56.314	45.8086	54.62	46.3127	55.497	56.6961	83.2995	51.1397	58.8116	53.8294	60.0437	59.7617	59.0426	55.0886	80.279	73.8728	52.1056	104.885	76.9724	52.2953	60.9749	47.0374	46.7809	74.8145	47.4588	25.8226	39.7125	34.4405	21.5486	26.764	38.3371
BMS1	18.1917	22.8667	23.7766	20.2376	19.546	18.6891	26.3812	15.9206	16.5735	13.9357	22.3107	22.6521	9.92955	15.9297	18.5912	13.6482	20.6987	27.2207	21.5892	15.7477	20.3714	20.2622	20.3463	15.7258	25.1391	13.9142	18.964	17.9539	17.9476	13.9239	22.6325	25.7021	27.0879	19.7743	15.8273	26.0139	17.5247	17.1008	22.5771	20.3493	22.5654	14.27	25.1785	20.2365	18.829	13.8033	9.2873	12.9608	17.0276
BNC2	0.041432	0	0	0.017871	0.07955	0.020721	0.010513	0.058874	0.64584	0.25787	0.009527	1.89438	5.86934	1.46506	5.8871	3.90313	0.136571	0.021878	0.023781	0.032138	0.042036	1.19165	2.30425	0.052309	0.057134	0.129594	0.009194	0.022211	0.035763	0	0	0	0.029179	0.014179	0.019449	0.025299	0.020219	0.085555	0.049363	0.024383	0.03713	0	0.018448	0.021547	0.026417	0.13527	0.006605	1.61249	0.053043
BOD1L1	30.1818	29.4931	24.7819	49.2323	29.5989	26.7395	46.4124	20.2459	27.7939	37.0488	35.7519	40.5796	22.6727	20.9214	25.8236	26.0247	26.5497	29.2052	39.3981	21.6447	36.1339	29.6575	32.2233	27.817	46.088	26.2354	26.7523	30.7604	28.5841	21.4404	20.4455	33.4509	31.8787	30.1284	21.9225	18.6767	41.591	28.5261	32.1733	28.1646	47.4159	29.8197	35.6907	27.6707	32.0992	35.0812	44.5118	53.6745	44.0167
BOLA2	6.82125	8.80218	7.47151	5.41418	4.92272	8.67837	9.80365	7.12387	9.32811	5.27874	8.72111	8.61497	4.77486	3.67533	7.12528	7.63585	3.72074	5.80274	9.81783	6.31873	5.23124	6.06261	3.41037	6.16835	6.24932	5.81703	6.18406	2.74215	5.39731	10.5145	4.53163	6.14003	6.20961	8.29289	4.9318	4.72424	8.88865	4.85545	5.17371	2.9328	7.73542	5.92956	3.24153	4.70947	8.90784	7.64127	3.29149	6.13829	3.83372
BOLL	0	0.139884	0	0	4.45178	0.670187	1.22295	0	1.46953	0.127669	0.129711	0	0	0	3.0566	0.052731	0	0.868974	1.38724	0.135415	0	0.058838	1.19776	1.44317	0.371992	0.322582	0.154141	1.94682	0.325384	0	0	0	0.946052	0.66888	0	0.182617	0	0.791199	0.484579	2.30411	0.86257	0	0.981085	1.03133	2.10151	0.425044	0	0	0
BOP1	3.86333	11.6417	8.07282	6.14558	4.91567	18.4857	10.4209	6.31499	6.72323	13.26	18.3884	3.88875	4.8092	5.08365	15.4663	7.28371	10.3002	4.10163	10.8888	6.20897	16.6387	3.17995	4.18848	7.42419	20.5207	4.46353	6.3211	6.92071	19.2226	5.41304	16.9797	5.11348	28.7516	6.58137	6.90459	10.2344	22.8462	6.73554	5.79832	18.5621	5.82013	12.3221	5.71076	13.8161	10.0869	5.6409	1.09704	9.51473	9.94776
BPTF	103.17	67.3062	88.0648	79.1377	84.0733	86.1483	63.2743	65.581	78.9458	65.5833	66.5406	76.0651	70.7074	71.1289	70.5514	71.8414	66.9856	72.7155	70.5866	55.5817	87.1283	61.2215	93.931	70.8734	77.1845	60.4929	54.0987	72.7414	65.9349	57.4394	47.0759	56.6753	68.1326	55.7994	43.4782	91.787	95.6289	57.7385	51.2208	64.9369	73.3639	68.3696	56.4263	63.1032	92.6834	65.0841	50.745	82.6639	76.5866
BRAT1	13.0706	37.7352	51.5506	42.7022	34.242	45.3864	46.6253	35.6394	34.1632	27.1953	43.9113	23.8295	25.4765	40.7025	37.7953	22.9184	40.5508	39.3211	62.8421	46.3404	34.8206	39.15	38.1145	53.3394	42.7067	35.8744	40.5283	28.6905	49.6169	36.0166	37.9573	48.2086	48.9154	37.2003	38.1412	49.3776	43.5452	27.5973	24.6224	42.6964	56.8029	46.0256	49.8453	43.6159	53.2843	31.7934	26.1984	27.0783	28.2047
BRCA1	17.0925	20.2622	15.2224	13.8888	22.835	12.0679	17.1259	22.6738	21.4057	16.0215	13.0175	12.7094	9.18106	10.5136	11.3965	11.6041	8.9608	19.9131	13.9118	10.8298	14.3527	17.7554	19.2965	12.4454	13.901	11.7532	9.98338	16.3162	15.8812	13.0864	15.7606	11.1116	11.8644	9.91103	16.3628	17.2327	15.5456	10.9628	12.2293	19.0563	14.1117	17.0662	16.3251	7.61112	11.1559	18.4168	17.7827	16.0174	19.6683
BRD2	174.976	194.821	226.188	194.026	234.78	263.308	300.342	278.852	313.829	287.4	332.86	349.616	234.065	278.529	384.375	325.09	145.688	207.718	244.68	211.231	356.692	310.743	211.288	258.351	303.313	212.643	224.496	276.47	353.52	244.157	203.99	390.226	361.09	317.924	203.582	374.022	306.929	252.845	238.479	166.68	274.751	303.992	185.661	190.082	306.128	264.612	186.148	334.978	239.498
BRD3	37.2203	33.0875	28.017	37.5418	45.3963	51.8515	47.477	35.1938	36.019	47.0679	59.9257	42.9032	30.4987	46.4375	57.0927	43.9979	36.3714	40.876	41.9772	40.3772	54.8897	46.907	40.5978	39.8352	48.9339	39.6004	35.49	45.1984	47.1725	44.1425	33.0683	38.7165	48.9828	42.5484	34.761	32.5729	38.0678	40.6339	46.4871	41.0613	35.5459	38.7098	39.0863	36.785	41.569	33.7495	28.2825	24.5908	19.5992
BRD4	21.8482	14.1721	26.4786	25.8869	17.741	18.4115	17.0747	24.1873	24.8226	25.1224	16.6654	16.623	13.0601	16.7808	15.7105	20.1971	17.4259	24.5301	28.1099	20.4944	25.7941	15.814	19.4348	16.7928	20.9855	15.6581	14.1624	21.1967	24.0286	12.9597	22.4552	19.7443	23.0692	18.9854	14.7182	12.9122	21.7389	16.1119	12.5934	16.2801	16.6992	24.1489	14.2125	19.8014	21.0466	15.1378	18.5751	25.6062	28.0948
BRIX1	89.2467	34.1167	71.2497	53.2528	57.647	38.7784	36.8668	49.6323	70.3239	40.898	34.1021	53.5682	59.5571	54.1505	38.0322	40.1348	64.9214	61.5979	56.5476	52.3704	30.6823	56.8012	49.5583	36.3007	38.6769	33.6809	60.8482	59.6237	38.3509	42.8746	57.0105	38.2776	47.2815	48.291	56.6417	31.643	45.302	46.6945	63.5506	55.0232	64.5406	38.908	63.4275	46.8915	49.1302	53.6458	40.3824	24.9779	38.335
BRPF1	9.28461	11.7691	10.7759	6.96646	7.02854	14.3633	14.8433	10.3413	17.0604	15.6589	30.9616	14.2515	8.18161	16.4053	24.6816	12.7372	10.4355	5.92975	16.452	8.83085	22.6051	13.8992	5.07074	14.0878	17.2523	11.1985	12.0588	14.4464	20.4386	8.43749	8.97457	9.9067	33.1312	7.72864	8.14803	10.6374	23.4296	6.67856	8.23767	8.72701	11.1295	8.45062	5.28052	4.92997	16.5856	10.5161	9.03364	14.6644	8.02294
BTAF1	51.0261	78.3871	73.4172	75.9467	84.3346	56.1906	96.5596	59.6725	47.1627	43.5872	45.7165	71.1997	41.8214	55.4523	44.2727	54.4399	40.5708	98.6025	93.5643	50.6887	74.6434	61.9425	84.6633	78.1783	66.1359	46.8535	47.8293	52.7714	72.7112	53.1741	39.563	85.703	95.0948	52.986	38.9422	102.199	71.3681	45.8346	82.6529	54.6782	78.4257	48.2038	60.5198	67.8749	82.4735	50.7517	72.0146	106.806	85.4467
BTF3	377.281	328.34	552.193	419.505	348.1	322.783	341.929	530.737	312.279	297.292	240.215	195.657	527.781	284.567	242.015	332.543	514.527	429.465	311.312	459.915	229.814	335.133	395.347	406.766	319.198	613.804	345.493	461.99	309.793	430.236	440.283	275.542	306.869	354.527	471.966	286.322	348.507	505.516	360.09	494.633	377.035	514.855	420.586	427.983	349.609	644.197	217.149	238.121	212.167
BTF3L4	112.527	75.1123	71.3367	90.8893	82.5084	67.6056	73.9866	66.2031	60.8098	35.1375	59.9135	41.1665	30.2071	50.8174	53.8158	40.714	78.3989	55.4922	99.0433	59.671	68.7852	38.8536	64.8435	45.2524	73.2661	55.6725	85.2426	66.7804	83.5467	88.4858	74.5023	57.1101	79.508	84.7835	75.0128	72.5416	75.8777	62.4347	87.1097	60.9321	82.4158	64.1114	79.8706	54.6149	87.7635	71.6014	75.9392	54.9743	84.6259
BTN3A3	138.644	158.799	169.13	121.158	114.824	107.304	213.439	114.859	125.683	139.67	256.254	169.224	114.436	118.366	236.319	158.103	83.564	102.583	172.097	110.004	129.001	230.09	120.315	124.436	189.75	112.501	133.201	104.714	178.01	116.292	98.5123	135.181	130.145	115.811	90.5127	138.666	145.502	107.593	72.0787	59.9097	141.511	90.2828	109.337	82.5285	129.857	109.311	47.4731	47.7153	68.7746
BUB3	310.233	317.72	307.947	275.032	286.635	330.972	288.653	225.902	366.901	310.772	334.471	318.388	270.13	352.405	322.13	294.525	265.488	303.545	292.669	250.636	321.309	267.816	254.901	211.347	314.611	244.345	296.074	221.259	269.539	250	251.293	243.217	299.976	251.829	308.251	257.236	275.776	288.518	256.456	311.417	266.649	245.39	300.483	371.588	323.611	344.899	117.406	127.504	164.36
BUD13	17.6623	17.3647	16.0668	19.3323	19.421	20.6832	23.2915	24.2788	25.8165	15.085	17.3177	21.4612	15.6163	14.0234	18.0576	18.8084	9.59602	15.5578	21.7597	26.2498	20.2385	24.6218	19.6138	23.0492	22.0604	23.2884	21.417	18.6437	27.9612	19.7899	11.9924	22.6829	22.6046	27.4529	20.7757	19.4502	22.5366	13.0458	8.73996	14.8814	31.2282	20.2129	29.313	30.5979	26.5618	22.6781	11.178	10.8892	14.8073
BUD23	144.202	58.4919	138.633	68.9894	140.147	75.2788	72.6052	115.946	97.2199	100.115	71.8163	106.576	115.908	112.088	75.2111	115.592	140.006	96.3998	76.7644	108.301	60.7863	127.789	108.192	72.5874	90.2505	113.388	120.673	102.116	82.0058	103.88	124.484	69.5503	63.6302	76.7375	126.383	48.0694	86.1704	137.311	107.772	119.212	108.707	113.713	114.319	176.047	92.8426	107.454	89.3367	49.0009	78.2879
BYSL	15.058	7.70201	22.9526	14.4222	12.2365	13.1236	12.7729	14.4155	11.2385	6.72594	5.43692	14.4855	10.2021	17.809	8.46558	15.6318	9.40402	25.91	34.5273	13.3177	2.20747	15.8675	8.24047	7.36507	12.043	12.2393	6.6809	10.8931	16.6241	15.7359	5.77917	8.31275	23.1844	18.4321	6.63091	8.09824	12.8203	7.65475	11.023	4.54197	18.5222	16.6414	7.43918	11.6399	23.6589	16.6431	7.80641	6.53227	11.9574
BZW1	336.311	296.793	273.844	260.35	265.964	283.784	370.056	249.587	377.258	309.329	344.419	414.005	350.792	405.497	371.538	281.193	190.03	214.408	252.379	123.367	385.599	304.516	220.966	229.688	256.929	158.332	276.578	228.012	281.401	151.775	258.635	345.56	317.159	212.521	231.711	287.619	201.349	166.101	314.616	187.029	251.002	163.84	259.273	202.486	294.082	163.878	200.343	187.279	182.395
BZW2	94.1093	50.0334	86.0411	79.785	60.7353	43.5085	48.4689	58.5514	55.0524	25.7585	28.4194	46.3757	17.1955	28.1128	30.9401	28.4457	76.9684	42.9323	81.5839	62.0194	28.3794	37.4247	42.3093	44.2124	46.6909	57.6333	34.7415	60.3077	53.9558	51.566	55.4181	60.691	57.4974	51.5228	52.1415	48.9508	46.8909	40.4309	66.3545	47.5352	49.5361	43.1726	56.957	34.9961	55.0806	42.7759	30.0604	32.2909	46.2984
C11orf58	279.389	197.836	241.923	235.608	228.022	198.289	170.251	216.59	241.798	215.82	198.651	242.542	177.099	233.951	169.786	171.28	230.992	254.623	222.023	199.587	205.545	196.623	218.941	183.789	203.877	200.429	243.909	242.208	220.653	204.718	266.098	184.707	174.009	217.133	237.382	138.658	166.988	222.572	255.015	220.493	228.18	223.296	235.717	234.319	223.757	197.804	181.573	133.12	169.098
C11orf68	0.128664	4.16418	7.11733	7.40489	1.06959	4.81562	7.3552	2.69876	6.48457	4.07767	3.20996	1.58072	5.92795	1.70126	5.19319	1.41852	8.91205	5.88704	8.02852	10.5123	0.895341	3.31003	5.695	2.92295	6.93119	6.22327	6.49662	1.63092	8.54574	5.69693	2.22087	0	6.91438	3.24885	6.21728	4.97912	12.5165	1.66454	0.113177	4.67458	2.75304	9.13747	4.93326	1.99817	8.19853	11.1016	3.63799	1.10921	7.3928
C11orf98	29.8786	39.7955	52.1249	39.3351	19.2621	8.62509	36.9944	29.2605	36.4315	20.2709	26.9903	23.4914	43.8479	24.8544	31.2464	19.4067	31.3341	18.3641	28.0041	16.5501	19.7824	11.2911	16.3467	33.0795	21.3828	38.4298	23.1135	23.6565	28.1062	19.2359	30.0085	23.9762	26.28	18.5365	24.9845	21.9852	22.8831	19.1479	21.3542	30.4192	19.4334	15.322	33.3996	31.8931	28.3485	26.4143	10.7215	27.3732	14.7867
C12orf10	65.7183	40.6879	91.9431	55.2197	51.4785	55.2198	42.7326	69.9578	68.6336	32.1848	44.8191	38.2814	54.2731	37.2167	47.8219	50.3384	60.8401	59.8338	58.6591	63.7272	44.9145	69.4954	53.2083	30.6524	45.117	80.2985	49.3977	61.8435	69.3249	62.9888	60.0351	44.3466	48.2629	56.5009	57.8331	37.0766	47.0006	101.782	61.0513	52.8927	62.069	70.3463	56.6024	68.3913	56.0044	68.4863	46.8592	28.368	30.9153
C12orf65	85.807	51.2085	69.4475	52.8191	64.233	41.0894	42.1333	55.6336	32.8469	47.5643	41.2117	50.388	35.2831	32.2254	31.0869	47.6587	76.761	74.714	70.4428	64.8173	32.3173	34.418	65.4553	44.5217	38.0083	53.9066	56.5887	62.3256	51.212	62.8231	52.0442	51.8244	34.2994	47.9148	53.8482	46.6944	45.4835	56.1645	54.0854	47.0869	55.2452	56.9558	75.5833	61.2412	63.9616	40.0795	34.9417	38.1269	32.62
C18orf21	28.9152	42.3911	37.6738	17.3544	39.2636	31.854	21.6119	30.428	31.991	25.8914	27.0515	29.6256	53.9671	47.9204	24.3319	26.0525	36.8918	33.2138	19.5692	35.9192	27.8003	40.0926	44.3083	16.9387	35.1129	21.8472	33.686	36.4927	25.2944	23.6174	33.9384	20.9845	23.082	18.5327	32.1739	25.4464	21.8744	19.8764	39.478	32.1534	26.815	27.2813	44.8354	28.2764	21.4558	29.3016	12.3753	23.9714	13.6844
C18orf25	47.3346	69.3409	51.4732	41.7454	47.9703	33.1271	42.3972	30.4204	34.4497	29.4497	39.1717	40.7277	31.9597	30.2009	23.0193	36.6519	33.7364	58.925	52.6557	41.1956	34.9917	39.5582	46.7456	34.843	40.7199	36.4628	41.6981	53.6845	49.715	38.8451	39.4733	54.6756	60.5369	37.8909	30.5421	52.291	41.853	26.3496	51.8679	41.3524	61.7251	47.2369	51.8151	43.7023	45.8034	34.3968	31.6264	34.9502	24.3803
C1D	62.3667	8.47856	47.941	37.7868	63.8587	20.4454	27.8346	56.2744	83.4181	26.6109	36.8061	73.3496	53.364	38.5221	35.8713	63.0759	49.431	17.2474	27.1048	47.4317	21.8322	58.8245	67.1189	13.0485	25.2875	48.1726	37.9987	35.1357	35.5075	45.2421	48.5055	14.6226	26.6852	39.3223	52.3601	11.4745	28.2969	54.6656	53.7493	15.5524	47.4355	37.108	42.6948	18.9686	36.1764	47.4119	38.087	12.8669	37.9168
C1orf122	0.166702	2.42895	0.759173	0.104532	0.746005	0.240537	0.799736	0.638534	0.318358	0.486524	1.21429	0.117574	1.81163	0.902459	1.27383	1.32962	0.920652	0.108269	1.07831	1.37931	0.393663	0.549262	1.16249	0.790166	1.84219	1.09626	0.323374	0.333363	0.979448	0.218213	0.283624	0.120343	1.97161	0.91568	0.44512	1.1586	3.82091	0.71953	0	1.07229	0.356366	2.23457	0.332331	0.08083	0.584382	2.09512	0.4387	1.33299	0.78434
C1orf131	43.2865	15.5913	29.2558	54.659	42.4446	41.4343	23.0628	23.3661	44.1134	24.3813	30.6859	41.9969	31.1343	23.9904	28.5968	37.312	41.6399	46.2669	59.6992	41.1534	21.109	26.5794	33.9767	36.627	34.5393	36.0007	55.1193	38.608	32.2847	40.7552	43.5374	47.0678	34.9752	39.124	38.9586	45.4039	30.3558	36.5216	45.5301	37.2692	44.6709	28.9114	45.9102	35.737	45.9727	38.5011	19.5477	26.9643	30.1502
C1orf35	1.25056	10.6428	11.3369	8.99927	3.48359	12.7189	12.3639	8.47003	5.77815	20.2798	17.1622	2.3733	7.47875	7.23258	14.7499	7.64326	19.9411	8.24306	7.12791	19.8474	11.7557	11.1632	10.716	6.56124	14.5425	13.258	18.4675	6.04978	15.8167	17.085	18.911	7.54406	12.0254	8.402	22.4674	7.58225	8.55808	1.90831	8.99184	17.3483	17.0053	13.539	15.1181	22.7428	11.426	14.5032	7.39109	2.7311	10.0685
C1orf52	32.1254	27.9446	31.0452	34.8698	28.7094	33.7917	23.5908	29.335	31.9855	28.7106	33.4145	24.9226	25.1728	27.3727	27.4473	31.1386	27.622	51.1089	41.2525	30.3127	25.4196	46.5889	31.0925	12.0461	20.702	32.5075	24.6843	40.4306	25.877	23.7548	20.0002	17.8813	31.29	26.4397	25.1349	27.5833	21.8416	25.6438	22.0468	20.1278	37.5089	23.2735	27.9974	21.9987	28.5307	30.6479	15.3779	10.2145	33.3039
C1QBP	2.49704	98.2221	245.594	157.354	151.852	130.092	102.207	180.703	156.96	151.84	69.0949	116.777	153.567	124.126	84.2559	150.193	236.847	151.936	146.597	180.037	63.4117	128.206	202.336	113.176	109.323	188.392	178.129	170.285	127.935	165.295	176.781	100.311	108.324	132.364	209.868	92.3214	125.653	102.973	19.9991	185.791	142.498	166.941	159.921	215.507	120.681	174.406	106.978	73.4466	105.23
C2orf15	18.4994	8.35379	8.15746	4.51889	15.0729	8.48494	8.81511	9.04528	2.91579	0.34068	1.7313	2.48708	6.23391	2.26167	5.21969	2.31757	8.93702	2.82989	12.2801	11.28	7.38663	1.3099	5.08081	4.56691	6.11776	4.96713	6.96532	8.93049	0.867496	6.51149	0.72327	5.55743	9.12305	6.88325	4.49116	2.03536	6.94053	4.65293	4.31289	3.30822	4.73903	5.60977	4.88567	2.70972	2.10871	4.09491	4.07851	0.438075	1.83382
C7orf25	3.04858	4.5163	4.16061	2.82958	0	1.0299	0.596586	3.1045	2.16567	6.73395	3.45695	2.36585	0	2.78644	3.34962	2.83154	0.588817	1.79092	2.6414	1.62561	0.349979	3.33807	2.0834	3.69905	1.88547	0.889279	3.43025	0.578168	2.69227	0.986728	1.8587	3.42428	0.743293	1.9558	1.96482	0.500723	4.47621	4.49494	1.02485	2.44391	2.23561	2.79557	3.83022	2.4578	4.87556	3.66148	0.72634	0	1.23472
C7orf50	10.9216	13.547	29.8694	21.3648	28.6256	18.7484	34.8329	44.3758	31.5485	38.5956	26.6126	31.6483	45.6756	46.4188	31.9128	39.7105	30.7601	25.3848	19.0996	34.4404	28.0272	30.1655	38.3348	14.0323	22.9727	41.2494	40.914	51.6079	24.2247	35.283	44.2331	21.4713	17.6608	24.3186	49.3903	18.7813	32.1063	45.2138	15.5577	35.4427	33.0032	39.559	32.3553	39.6762	34.6179	35.0667	49.0604	21.2183	36.0716
C8orf33	72.9476	57.4509	41.3168	50.6163	53.0879	39.3794	40.0928	38.8603	27.5307	38.2416	44.8714	35.5751	32.5831	39.9699	42.9743	30.631	66.0512	47.8191	47.7913	49.2427	23.3944	30.1508	57.4584	30.442	33.3196	34.8718	61.7619	35.1959	38.6059	39.7662	37.8583	56.3467	38.437	45.6792	29.9675	57.7256	38.8115	43.0515	53.542	56.6379	37.7874	39.2583	53.9665	50.7249	36.2674	41.7189	24.9201	31.1237	25.1057
CACTIN	2.97354	7.46798	4.72354	3.27446	0.93429	2.21322	2.67224	2.34135	4.00996	1.22037	2.83589	3.54412	3.59417	4.32042	5.01329	2.12085	3.38089	3.36401	3.20316	3.6186	6.9927	2.44264	2.07233	2.68798	3.47513	2.29636	2.33091	2.82599	4.87366	2.6825	4.83946	2.69581	3.96317	1.36461	1.56564	1.3408	4.51177	2.90406	0.404164	2.24819	2.09935	3.15734	2.53248	1.18338	4.20898	5.3822	1.87062	2.5157	2.54778
CACYBP	112.237	67.1861	124.067	73.1335	122.619	74.4068	85.7765	91.3399	120.884	105.872	80.4658	87.1234	102.57	98.1158	77.7033	80.8355	134.299	117.424	110.178	100.756	80.9682	115.173	128.655	90.3149	117.442	112.413	117.964	137.739	102.916	85.8355	110.305	110.893	103.467	98.8763	149.045	89.1693	98.5562	134.153	125.028	160.472	164.795	115.647	121.243	166.426	115.623	116.112	65.2401	35.6434	91.5222
CAD	35.6099	53.5848	37.576	37.7888	25.7509	31.8809	36.8122	31.2821	21.5579	23.536	21.3281	28.9281	23.8232	33.2391	23.7621	35.4338	21.8929	30.3841	36.7108	29.4009	27.9352	32.5777	39.2766	33.2327	28.8585	26.0631	29.7513	35.8738	39.0229	36.8167	25.2734	37.1849	55.3062	40.4067	30.8369	34.1939	35.4961	33.0724	22.127	18.6388	31.8411	41.3292	47.9327	20.2103	31.1024	21.4871	27.9896	38.5161	29.7554
CADM1	0.495874	0.58923	1.5441	0.025054	0.227913	9.64189	6.79574	3.98371	11.9428	16.2487	7.94004	12.3274	18.6017	17.8794	13.3816	6.76536	0.658809	1.8536	3.49184	0	30.6792	8.67157	2.61749	9.22067	3.26557	3.9617	21.5999	33.0719	8.00813	21.3528	0.116608	1.80904	2.27009	1.96955	0.02793	2.66386	0.534944	1.62006	0	1.82269	0.871406	2.19282	3.47366	7.66472	2.54023	5.74211	0.507211	0.101321	0.05115
CALD1	3.90298	4.60473	3.05533	0.565641	0.23967	0.909748	1.00152	2.21436	2.12363	0.513855	0.405577	1.05666	0	0.841313	0	1.45048	4.93733	11.4127	0.097085	0.114562	0	0.281148	1.89748	0	0.444023	0.262787	2.57135	8.8305	0.402961	0.353654	0.856266	0	0.323014	0.742255	1.14554	0.930333	0.912815	0.704881	1.22943	0.694816	2.16645	0.370155	3.03566	1.90161	0.031519	0.372644	2.00247	2.63422	1.02176
CALM3	116.102	167.238	146.366	152.584	103.538	158.309	143.774	130.152	166.656	159.393	187.583	80.9344	97.9399	106.232	147.112	79.9404	184.881	194.691	234.958	167.389	146.572	100.808	175.004	174.562	182.263	112.515	152.815	146.288	164.999	108.378	144.37	160.621	150.243	98.3825	135.107	141.304	158.665	94.2193	110.214	135.298	151.162	100.153	173.25	187.019	186.8	134.827	46.1734	50.6909	44.2185
CALR	196.449	178.663	159.516	154.245	267.177	235.763	172.06	199.632	339.876	323.417	315.777	232.96	336.24	372.434	383.36	319.693	125.648	175.76	164.337	156.145	339.538	295.701	233.715	218.648	217.486	174.909	242.119	191.216	206.103	219.762	271.157	200.733	192.539	225.241	242.205	167.278	185.034	164.831	260.725	126.96	185.427	187.703	155.296	98.0888	171.299	166.901	176.699	188.01	177.422
CALU	40.8194	37.9392	38.0234	40.7651	41.7536	45.945	54.1278	30.6492	57.6109	47.9341	67.1356	37.2037	36.2667	71.7651	69.5752	45.6387	33.984	41.9145	51.1386	39.2687	68.6276	52.0003	43.7028	34.5178	46.2475	40.4392	52.2139	27.056	49.0901	38.9374	39.1086	43.1572	43.8448	45.0159	47.5568	44.9578	39.6965	40.7046	41.1647	29.9576	34.6784	22.5794	44.0659	45.6067	41.9116	36.719	41.1693	27.3285	31.3815
CAMSAP2	0.670644	9.01494	0.311254	5.05171	0.203773	0.20109	0	0.032625	0	0.503889	0	1.14674	0	0	0.305973	0.327416	1.69632	2.10979	6.77935	1.33577	0.405703	0.2241	1.26765	0.209157	0.402703	0.488599	0.744296	4.81361	0.026997	0.396559	0.900382	1.24941	1.77038	0.711574	0.444193	1.90374	0.09159	0.051515	0.716625	0.731639	0.161996	0.238299	1.15187	0.966827	0.029914	0.461896	0	1.17623	0
CAND1	74.9142	102.248	93.2692	108.581	87.6067	93.5804	113.598	73.1526	83.434	95.351	126.077	111.033	74.7995	89.0049	99.7285	70.3629	135.303	101.237	110.538	104.608	119.236	110.899	74.7883	116.658	123.859	85.6217	112.607	52.5907	144.689	87.0371	106.634	53.4007	127.035	67.6371	83.3895	103.352	99.7247	70.0318	79.304	114.365	117.156	94.9043	134.163	122.737	109.928	82.9518	54.6156	86.358	76.3297
CANX	146.317	203.711	137.765	176.658	165.184	205.448	320.046	202.891	237.421	235.297	282.588	298.539	176.211	252.801	322.825	255.5	147.318	190.072	175.913	134.823	282.137	242.058	195.851	262.615	225.355	153.777	292.092	228.787	260.385	222.862	208.131	352.292	286.526	260.722	231.144	357.724	232.304	249.163	163.92	160.111	178.9	141.903	225.41	219.825	167.076	131.497	138.488	174.205	117.309
CAP1	560.798	746.099	703.039	621.705	635.959	774.023	775.778	686.704	1036.85	1141.15	1340.02	1197.61	710.715	1061.15	1356.52	952.454	544.215	527.01	682.534	527.541	1158.96	891.752	550.517	736.544	897.45	528.49	636.113	581.825	823.589	596.759	595.457	981.063	789.935	755.802	559.879	778.64	771.217	659.542	560.11	687.391	689.345	489.246	603.653	842.133	800.285	540.784	572.806	504.879	481.844
CAPG	4.92904	0.602297	5.61862	4.85668	64.937	33.0378	40.1891	94.337	13.9116	20.3076	16.5352	36.439	8.29196	8.45031	4.24807	10.0352	9.94296	10.8495	16.0666	16.4857	3.26871	11.8904	25.4677	27.5417	40.9576	68.8441	139.533	89.4214	99.5093	127.94	158.612	86.1662	88.0242	72.0508	69.456	34.1706	38.9066	100.684	26.6945	59.1916	30.5173	39.4989	47.5072	60.2143	36.0043	65.2572	180.635	93.7368	126.285
CAPN1	96.9497	112.297	73.0399	80.2019	123.376	171.97	143.217	147.017	142.743	156.323	194.367	185.751	112.687	189.715	174.637	167.673	67.2146	93.4105	117.139	80.1152	181.547	136.599	156.095	156.854	118.021	117.161	124.859	118.335	158.284	152.937	181.437	237.633	161.582	154.312	148.59	189.647	150.501	121.901	147.584	89.7272	154.858	148.673	128.927	96.648	141.586	108.152	116.684	163.085	103.14
CAPN15	9.05145	12.3554	4.0134	4.70673	14.3399	8.07602	6.76015	3.77237	7.56463	4.84317	11.2932	4.98297	9.26589	6.94265	10.5482	8.89297	4.14534	7.91312	9.26484	13.8461	13.6534	6.76462	5.63059	6.13562	4.48993	5.98039	4.8744	3.48628	5.34357	5.15674	6.63943	8.86906	8.20952	4.58481	5.88626	4.52946	6.40445	4.73676	3.30427	5.93063	8.49463	5.52326	5.71348	5.63652	6.26582	6.03023	2.75851	9.33248	6.24379
CAPN2	38.3722	155.473	70.0635	84.768	117.575	306.566	308.801	166.004	264.586	431.784	426.375	286.528	295.636	417.849	503.671	244.254	78.2719	122.91	63.8409	67.4038	634.404	287.533	126.551	420.303	272.269	141.259	284.705	170.918	272.974	180.003	299.477	378.407	336.504	188.719	273.016	411.062	306.055	136.606	84.6393	253.697	142.912	171.473	243.447	283.427	216.768	178.818	41.6657	58.1614	41.3358
CAPRIN1	91.1712	134.647	136.797	112.647	123.773	111.821	172.179	126.646	145.122	107.143	139.578	124.567	90.3324	122.65	117.984	110.362	118.497	133.28	147.047	139.697	113.718	129.882	143.164	162.394	165.728	99.5433	143.103	116.976	152.274	123.824	110.47	183.917	193.633	132.871	108.572	170.161	142.162	100.216	123.436	101.633	159.24	140.81	131.259	105.241	166.772	118.951	81.7423	122.292	99.7702
CAPRIN2	36.5933	43.846	17.0739	14.7025	20.9537	42.6913	35.2453	27.1412	22.0206	32.384	29.3416	37.7733	32.9789	23.5547	46.1294	26.6062	19.8146	19.5666	30.0885	28.4283	40.4322	20.2396	13.9054	42.3606	33.6795	11.7943	20.2043	21.9703	28.2469	17.2279	40.7914	35.2481	31.6106	22.6845	38.6374	27.5622	23.7926	14.5438	24.4916	35.6993	28.899	19.6346	25.1307	41.556	25.2767	13.7554	20.5178	37.4119	30.5843
CAPZA1	354.662	304.912	288.515	242.416	481.232	299.06	399.625	413.146	622.642	480.151	548.083	600.581	422.255	422.035	540.193	502.497	259.148	248.703	264.483	240.851	436.983	524.255	353.419	301.896	404.88	405.612	422.191	278.471	426.077	353.08	464.783	444.447	411.293	470.33	428.555	322.276	388.287	436.711	461.596	325.524	453.865	398.499	398.9	414.003	403.93	366.02	410.836	273.818	377.087
CAPZB	223.236	253.356	467.795	375.585	336.974	464.366	346.474	465.178	528.125	551.671	493.726	335.759	384.818	494.398	492.528	460.158	341.472	422.958	362.037	411.745	399.246	516.384	366.255	413.561	450.624	461.295	392.223	474.568	537.298	434.037	516.134	454.164	490.178	376.734	526.733	298.431	451.185	380.643	313.153	540.763	530.296	511.335	306.651	478.749	374.296	431.079	225.278	184.514	277.712
CARHSP1	27.1642	26.6787	21.9813	33.121	23.3276	31.995	38.7309	28.7015	27.3835	32.2815	39.2834	21.237	33.199	23.3513	33.0042	27.8187	24.8847	14.5953	34.7563	19.3025	40.4664	14.4249	30.0219	61.0472	29.1149	26.1879	23.5149	29.013	24.3278	24.3004	15.4984	24.7651	22.5192	21.787	38.2804	36.3159	27.7802	14.7149	30.7147	22.702	32.0296	15.4222	30.0087	31.899	37.9879	39.6755	35.8387	19.401	18.3842
CARM1	4.01641	4.05409	6.33257	3.02767	0.919369	2.9959	2.72117	0.804629	1.04926	4.80492	3.54417	1.25105	0.986757	1.18278	7.45075	0.603163	2.58024	2.31552	2.1658	2.85671	1.07643	4.31752	2.14238	1.7714	3.29347	3.74382	3.51999	1.48203	2.52461	3.26918	2.67862	1.82528	2.90405	1.49076	1.08032	2.41852	1.85583	1.48135	4.10689	5.77172	4.17338	3.9604	2.48189	1.70518	5.9395	1.74011	0.887973	1.00721	3.88966
CARS	82.1084	89.0759	114.555	88.215	65.0664	71.0785	73.1671	78.2878	76.7024	79.8429	84.0086	97.5733	64.0186	87.1374	114.453	79.8854	45.8823	44.3494	60.7472	44.21	110.424	60.5134	65.283	89.0759	79.828	55.604	71.6581	74.2058	71.8991	61.9916	83.6968	112.466	82.0559	68.6195	72.2533	88.099	71.5888	82.094	59.12	50.3621	70.9249	63.1549	80.4998	93.9035	88.8508	72.0102	34.779	62.4194	43.8686
CARS2	27.022	60.494	61.7989	62.628	20.2787	39.0439	42.6027	26.7244	20.5018	29.0312	47.5284	23.5597	32.061	30.5639	37.7865	27.4541	37.4902	33.4674	53.6372	44.7129	41.3047	19.2148	33.3744	59.0273	39.9757	31.0285	36.5625	21.7619	40.5061	57.291	32.5367	50.5253	52.1592	40.4299	37.7272	45.2019	38.5077	20.4827	14.4873	21.9571	38.5063	68.459	42.083	29.5353	59.2954	41.2484	54.2852	82.5638	70.7664
CASC3	102.987	160.705	104.43	118.386	111.466	86.4087	127.114	85.5659	86.2181	95.9547	117.148	87.4007	58.765	114.201	95.344	93.6497	67.1317	115.816	124.408	125.188	102.698	96.9162	117.556	116.625	111.719	68.9919	105.369	82.8289	105.96	107.726	100.282	119.262	135.924	141.192	106.461	97.1059	93.5453	95.7664	100.323	72.0711	100.982	86.6231	95.7536	63.9363	112.987	99.3963	92.4058	116.332	91.6363
CASP14	1.00061	1.37301	1.24884	1.83196	0.607742	1.33004	0.491137	1.01251	0.755596	1.61535	1.06507	0.918579	1.21692	0.778085	1.01369	1.75142	0.812563	2.40429	1.16918	0.91128	0.542619	1.00104	1.75511	1.52734	1.30042	0.693397	0.308307	1.12671	0.710252	0.573895	0.451519	0.713532	2.15855	0.76795	0.528546	0.577746	0.42077	0.471156	1.09798	0.494391	1.67441	2.25615	0.843098	0.898893	0.60074	0.27891	0.703911	1.31748	1.45143
CAST	68.5786	145.455	109.317	126.759	132.751	173.639	210.706	169.851	127.664	268.154	249.067	230.939	178.445	250.924	328.549	184.787	90.4223	130.675	135.013	98.7173	433.659	250.271	157.017	257.943	197.448	170.155	183.769	149.735	173.928	187.907	210.513	257.44	277.916	225.828	211.704	304.128	251.74	161.064	81.5461	190.258	166.207	175.603	269.928	190.297	213.686	183.239	85.0096	166.88	147.947
CAVIN1	0.307833	0.417224	0.368446	0.286487	0.868179	0.18097	0.668485	0.641181	0.195649	0.318799	1.38719	0.139609	0.401238	0.469293	0.173337	0.336637	0.134031	0.387095	0.829661	0.9405	0.997478	0.610925	0.61512	1.75595	0.984582	0.778886	2.69784	1.20536	3.59158	2.2983	1.06064	0.73809	2.9287	0.807875	0.324815	1.26141	0.523036	0.236469	0.442226	0.304621	0.758063	1.01419	1.03888	0.51892	0.325597	0.686006	0.33228	2.69247	0.545417
CBS	0.372947	0.03793	0.197638	3.7009	0.036489	0	1.8333	0	0	0	0.047456	0	0	1.40225	0.366519	1.06442	0	1.21009	0.405863	0	0	0.5987	1.09656	0	0.728988	0.050028	1.08611	0	0.270836	0	2.17119	0.68828	0.533446	0.393324	2.09175	0	0.333747	0.80556	0	1.00864	0.636773	1.29997	0.457007	2.01562	1.06754	0.311925	0.352055	1.12206	0
CBX3	220.673	213.549	197.595	179.036	131.35	149.714	132.581	126.892	151.814	152.639	164.393	158.929	89.0479	130.372	154.168	117.204	198.112	154.14	244.921	183.103	135.365	115.003	155.9	120.827	192.897	135.52	182.085	152.863	173.545	163.388	161.383	220.348	151.921	185.062	167.489	140.792	165.977	145.197	155.663	171.513	168.653	146.148	165.703	166.061	192.23	136.69	122.754	93.5263	107.345
CC2D1A	5.58732	9.56148	9.52675	11.8069	8.33293	21.6656	12.2009	11.5261	12.4558	12.3685	14.8024	15.7325	13.5208	12.2753	17.6639	12.0406	9.75289	7.47397	10.3757	7.344	13	8.24049	11.8512	9.66677	10.6855	9.17831	10.7636	4.80963	15.0397	14.1204	11.3784	11.491	14.0966	12.5643	12.1853	14.1343	13.8638	10.0926	10.5735	11.8008	10.375	17.8995	16.6159	11.1067	12.6078	8.41424	7.61473	6.15097	10.7071
CCAR1	169.798	257.11	127.739	146.926	143.509	119.171	146.971	162.935	134.941	119.424	111.333	156.687	123.495	121.898	124.884	141.39	148.779	148.64	143.575	150.894	149.502	137.011	155.775	142.317	161.902	146.029	129.678	125.727	143.644	103.111	106.418	96.4007	168.185	152.724	123.372	152.675	184.993	104.779	112.774	133.737	154.678	151.298	148.599	138.589	163.828	150.871	81.3561	151.995	131.673
CCAR2	97.3708	189.708	111.32	98.9022	89.1715	118.469	168.981	90.2058	81.49	152.365	203.119	111.193	75.9189	123.851	170.323	93.647	72.1855	95.8718	137.668	124.422	97.2829	107.326	64.9052	141.111	139.04	112.08	126.338	76.9087	131.679	131.937	129.128	195.254	132.752	175.246	127.01	140.446	76.8811	91.3581	129.314	80.1541	115.071	91.8445	113.976	130.233	123.077	83.824	102.673	66.0061	54.1978
CCDC12	51.7477	31.4539	53.68	43.5805	62.2389	30.8707	45.7382	68.7518	57.0974	69.6701	61.1612	60.1383	125.922	50.3208	59.3366	73.036	59.1868	49.1092	37.7354	47.6079	79.7945	55.4455	68.5976	47.4686	37.5657	68.7908	49.3713	43.3747	43.0023	56.888	66.7486	43.7339	45.5219	52.61	46.6003	47.1183	49.7342	64.9927	65.2199	65.516	61.5417	62.4717	75.1758	46.626	48.3612	71.7527	64.0084	63.9803	50.8952
CCDC124	17.4281	13.6638	32.7264	21.9011	22.892	21.5441	28.54	29.7475	25.4848	28.4462	31.2745	28.4831	49.9771	33.6401	22.1567	37.1903	31.7035	21.9865	19.6076	30.9646	17.6591	28.9336	31.6812	22.6989	20.3986	36.008	22.0556	30.3956	26.0769	28.549	33.9837	17.8226	23.8951	26.6478	31.8634	14.9597	31.1763	40.113	29.7358	30.9218	23.118	28.3049	23.4457	31.0502	23.3673	27.2534	21.8494	20.0832	18.4891
CCDC137	11.1747	25.1722	32.8568	19.9907	11.0103	40.1535	27.5983	19.0589	27.8912	37.1997	43.0592	8.93517	14.9251	23.8088	35.5676	9.70542	18.6008	31.6336	32.5987	17.8152	52.3861	35.36	22.6249	39.5845	37.5602	22.131	31.1146	15.129	44.7139	29.4985	19.2785	33.0956	36.2313	23.8881	17.4991	20.6892	33.7672	11.8948	13.6911	31.6938	26.6806	31.4374	20.2173	50.4786	32.6732	24.5003	10.4061	18.1577	33.4567
CCDC14	34.3972	44.2974	23.8826	55.8573	28.9505	39.4738	38.2243	40.818	38.8995	22.9934	40.3528	67.7492	24.4024	27.7745	34.9394	32.8427	23.6308	33.3261	30.41	45.0263	46.5573	17.7234	26.3015	32.7754	31.063	23.4388	19.8845	31.9895	16.5897	25.5532	21.6685	18.568	41.9116	25.4126	27.1123	29.2684	14.3521	20.621	31.2524	15.7753	22.2795	31.6879	26.5819	31.7807	33.6908	44.7901	33.2336	19.8071	40.822
CCDC43	34.3217	25.0846	16.0854	33.0615	25.5647	31.9174	26.7186	29.9958	42.2871	41.092	45.3746	51.0919	26.4357	26.0521	26.1894	32.219	27.7303	26.0699	21.0138	14.5028	46.6125	22.0644	22.4074	24.9084	31.4459	25.4791	26.5763	30.5764	36.0921	28.3901	22.2045	43.9569	25.0559	26.0353	29.3623	29.6927	25.2896	22.9099	22.1195	16.8747	21.1807	24.8701	26.4987	27.8548	24.7472	15.7743	24.8537	18.7365	19.6369
CCDC47	36.5372	49.0317	48.2543	55.6948	48.6751	47.1588	71.4896	55.1323	64.3286	56.9394	58.3266	72.1068	61.0695	68.2295	57.7552	58.3846	57.5337	52.6119	64.0158	47.5254	101.63	77.4075	79.0884	65.391	76.2744	49.644	67.995	48.383	65.2156	46.6909	45.7654	63.8621	80.4796	70.2768	49.3399	87.8409	59.84	49.6433	48.4431	62.2677	76.3642	53.2648	66.1092	78.2828	81.9909	53.6135	47.5016	59.8723	62.9374
CCDC59	157.57	125.768	92.5837	91.0294	132.63	75.2101	122.95	103.26	107.824	88.9828	66.7733	81.3427	95.5124	101.774	83.1746	80.0035	138.923	125.118	97.3736	100.929	78.6842	70.7632	96.1645	188.574	92.9327	81.6844	114.899	115.367	65.8538	85.5412	97.1028	103.571	92.7375	93.0925	79.1489	162.319	93.1431	88.5874	117.157	82.6732	95.7089	82.6326	120.968	84.5731	93.6174	93.2581	83.9374	115.25	55.8691
CCDC86	20.9538	14.9234	23.0051	21.0037	18.8092	15.3084	15.056	17.1722	20.1428	12.6252	18.7105	16.616	17.3964	14.5287	17.5387	13.7135	21.663	11.0173	12.601	16.4385	12.6107	13.0993	20.1308	10.0423	13.3515	13.9272	37.8311	16.8899	26.37	22.8185	18.7556	15.8967	18.2659	19.1602	21.154	13.1417	16.898	14.9061	20.6685	15.6782	16.8278	12.707	19.5607	15.5311	18.5096	20.4008	16.4958	14.3233	20.7673
CCDC9	25.1989	10.2293	22.2315	15.6422	22.8559	19.2173	16.5642	16.7594	18.1875	7.34112	21.9515	10.5929	25.1888	13.3135	12.0688	15.7239	18.3515	24.9051	19.6347	20.7165	16.31	20.5983	43.6413	6.52991	17.8104	17.8262	31.0201	12.9398	15.1712	17.5052	18.8662	10.5498	17.5702	23.0846	24.8608	6.97642	9.37581	17.3645	42.0599	14.4333	27.082	20.0048	35.5402	7.14166	24.0337	16.6682	16.4235	7.87524	19.0544
CCDC9B	2.3994	2.9947	1.7523	3.28569	1.2498	2.00429	4.71927	4.59293	1.26461	1.17308	3.06292	6.75307	1.06107	1.79688	3.58056	6.71837	2.195	3.25789	4.08423	2.14384	3.30288	1.36925	0.813993	2.17635	2.43178	1.93413	2.31467	0.613125	2.21453	1.20106	3.57988	2.48082	1.30312	3.14567	1.83586	3.29604	2.75499	2.3673	0.511927	2.68551	2.2258	3.16158	1.88296	2.32118	2.45488	2.06223	1.6861	1.18587	2.35305
CCNK	34.2936	18.4936	40.8917	32.5611	52.0276	31.2807	37.4941	46.9628	37.4571	24.4204	18.8837	37.3696	47.5778	42.2105	23.4884	41.2796	21.9497	41.4502	32.7953	40.1994	35.4262	35.1268	71.645	30.5522	32.274	33.7014	22.4775	60.7059	54.1789	19.9156	17.9171	20.7577	36.3683	16.6857	23.0564	21.0951	43.1574	37.5495	42.7141	28.8676	41.6345	34.3932	28.8588	27.9499	47.0729	23.8849	18.1948	39.0617	30.8809
CCNT1	89.6048	38.3426	36.388	42.6438	83.1103	46.308	54.3096	28.61	44.341	26.7734	22.0276	23.3689	89.7094	47.2851	28.0964	42.4262	50.8616	58.7258	28.3969	51.9014	25.3125	29.5803	75.263	43.2902	39.1198	41.4866	35.4413	27.4226	32.5185	51.8872	41.3655	30.7946	29.9963	38.4511	44.4681	37.1643	30.1984	31.6544	45.1446	28.3185	45.9611	44.7514	79.2735	25.2968	28.0089	37.9768	16.8049	34.6445	14.7729
CCNT2	68.0636	76.1771	56.2234	67.3297	80.1847	81.2285	103.055	62.4214	61.5184	42.4959	64.0868	80.1808	51.029	69.4505	37.2562	70.9014	46.6458	75.9797	82.8712	66.0146	76.4779	78.1025	56.7982	98.2465	66.7854	49.58	61.9611	65.9264	68.7629	47.8206	49.2164	63.9411	71.0201	66.0308	48.3448	74.3239	66.3742	46.1856	59.284	66.3096	60.5715	58.9868	69.0449	43.908	71.5808	59.1983	53.9413	55.0917	84.4833
CCT2	304.404	222.631	205.147	234.16	216.805	186.685	205.482	159.766	233.401	146.496	204.704	213.109	143.027	187.291	186.082	159.547	208.546	195.254	211.12	211.818	167.312	160.498	176.978	112.53	196.477	148.4	161.194	156.725	200.881	172.417	204.614	197.725	203.214	205.369	235.105	167.974	177.488	155.617	241.262	130.668	211.222	148.425	220.99	166.026	253.254	159.483	116.628	175.032	178.501
CCT3	260.5	138.521	210.534	214.824	168.343	160.314	169.304	153.27	200.516	152.744	196.258	213.764	121.318	135.652	176.227	147.924	205.636	145.299	213.475	177.15	175.82	198.94	175.292	122.685	189.602	138.407	180.443	119.242	191.008	183.974	183.017	172.869	190.583	179.253	170.314	143.776	177.634	146.76	174.842	133.768	194.191	147.119	178.079	134.37	228.691	139.235	126.339	89.0897	141.365
CCT4	169.541	134.196	168.232	134.804	131.469	123.188	115.033	103.074	134.095	89.5407	124.345	143.951	102.455	106.09	123.081	95.4214	104.098	149.392	181.539	147.313	106.032	122.012	152.953	127.266	139.558	100.862	120.602	166.986	160.198	128.788	134.963	148.082	179.132	147.384	127.907	136.398	134.479	104.958	124.822	96.0353	154.489	106.784	103.626	100.061	156.498	120.085	70.1624	61.6032	99.5508
CCT5	236.85	166.327	247.492	219.802	205.848	262.432	229.282	169.611	292.415	229.14	260.201	286.575	179.928	192.268	280.11	180.169	178.066	208.796	316.553	201.574	186.9	262.91	210.489	139.325	241.597	184.827	237.399	170.792	269.695	237.555	199.681	299.806	252.161	220.53	219.506	234.917	244.423	181.624	212.148	175.295	240.212	176.968	206.357	190.947	242.35	160.945	195.342	176.494	186.727
CCT6A	246.159	218.357	230.147	188.117	151.395	183.581	188.664	148.341	187.498	194.444	199.661	185.216	146.392	179.986	176.74	125.913	169.266	174.825	222.28	141.385	168.086	181.895	168.78	139.065	218.026	126.65	170.338	126.19	209.368	184.853	198.398	248.95	277.423	170.5	203.677	183.123	204.056	157.805	177.838	133.143	174.074	149.666	180.247	121.807	194.926	128.595	148.18	173.777	141.538
CCT7	314.514	197.214	273.844	289.137	249.042	272.629	212.47	236.932	278.14	227.439	253.901	311.833	171.003	226.707	223.629	233.728	222.647	248.619	293.846	227.754	281.68	225.033	237.36	198.667	260.998	221.622	283.379	250.801	283.206	236.467	199.105	296.782	291.2	254.305	255.106	218.043	232.699	231.097	255.925	208.52	249.239	240.278	241.309	291.956	261.424	206.669	183.151	126.951	209.031
CCT8	364.175	340.565	336.291	306.126	275.202	314.594	278.822	238.669	296.99	316.626	289.325	328.914	165.814	264.362	264.785	222.41	274.809	333.612	433.854	276.886	268.801	269.612	287.889	216.909	328.719	233.809	253.964	281.876	345.358	259.696	235.578	392.613	355.476	290.143	246.364	235.511	318.97	249.301	218.186	274.285	332.695	232.901	253.313	328.878	365.045	211.527	226.199	177.704	256.196
CD2BP2	46.9237	42.7626	44.5257	41.6082	52.809	50.7014	56.4304	50.8028	63.1776	70.9103	88.3805	73.2527	69.8901	84.4837	84.864	73.1043	30.1315	46.0259	61.0296	48.1633	81.2439	64.2261	42.9411	73.4484	51.7155	47.2755	43.1045	46.5166	52.3938	55.932	44.0446	60.367	40.6677	59.0649	54.4285	73.7053	48.7335	53.0228	43.5614	46.0581	51.7464	36.7662	47.0002	62.9028	48.631	47.8551	48.3989	25.1268	41.0341
CD3EAP	5.55094	5.68319	7.19578	4.62707	4.03193	5.79207	5.57214	6.52433	4.01361	3.54177	4.28716	3.96039	1.47854	2.79119	2.73439	2.05538	3.25169	5.68404	8.82834	6.86615	3.68744	3.16134	5.28162	5.48105	3.22959	3.73158	1.98507	3.01233	6.17667	7.01143	5.05191	4.86027	6.35959	5.48892	3.51771	3.75633	4.33485	3.79101	5.43758	4.57474	6.65009	6.25515	6.08436	5.41037	6.75852	4.26368	3.1429	6.14003	3.36816
CD58	0.52235	4.50586	4.67634	1.5948	77.8046	66.3857	37.9795	89.2413	113.841	125.488	116.156	168.182	139.606	173.234	136.811	153.183	10.8492	0	9.00521	11.3379	161.504	161.341	42.159	79.0867	74.7136	81.5588	117.101	92.9018	93.8946	105.055	74.001	105.194	128.072	97.0373	103.63	93.6922	111.096	169.12	55.7937	80.0317	67.7754	116.987	67.486	103.5	72.0365	124.536	34.9544	20.5642	26.3938
CDC37	217.634	148.353	227.6	194.37	237.745	279.864	182.748	208.825	253.928	289.125	239.926	225.416	192.697	247.614	200.503	240.5	204.001	230.923	220.529	220.975	218.474	249.726	237.796	213.503	222.55	213.209	264.52	232.923	235.603	249.914	284.707	241.446	231.438	255.609	320.168	186.606	233.577	235.772	237.129	158.143	212.724	200.417	214.019	157.393	219.899	219.354	161.857	109.474	154.754
CDC40	38.5483	50.9374	31.8396	31.3927	40.2053	37.6346	48.3807	32.0006	28.1345	32.0204	32.1135	36.3087	21.5989	22.2912	38.3863	27.6899	26.8792	18.9471	40.7732	37.5477	34.4565	19.7389	28.675	31.3723	28.4771	23.4814	30.0197	28.9682	27.422	31.8345	22.2255	39.6027	27.665	35.6419	22.8691	47.5542	35.2249	35.5548	25.1644	32.56	27.2445	31.9368	31.9414	19.4954	34.2701	35.3572	34.634	52.8341	54.2404
CDC42	309.253	217.058	295.591	236.898	324.152	225.283	265.669	340.431	363.402	331.01	269.208	312.096	395.053	342.613	298.326	343.643	268.507	286.739	262.711	267.903	241.988	413.632	308.818	254.41	286.815	302.46	281.479	345.2	350.79	323.912	340.886	319.636	275.722	282.494	294.011	261.353	258.628	339.334	407.14	268.599	327.255	329.307	261.757	245.426	278.993	295.026	216.328	162.229	196.33
CDC42BPA	0.30373	0	0.565609	0	0.090749	0.114984	0	0.071529	0.017417	0	0	0	1.80109	0	0	0.068712	0.479285	0	0.215366	0	0	0	0.459762	0	0	0	1.56167	0.231987	0.938912	0.040604	0.539582	0.024282	0.168155	0	0.062593	0	0.009955	0	0.375232	0	0.010844	0.033932	2.48154	0.071285	0.070159	0.754919	0	0	0.209563
CDC42BPB	0.026364	0.312433	1.11544	0.158229	0	0.035122	0.902153	0	0	0	0.018168	1.35609	0	0	0	0.020185	0.137589	0	0.019921	0.922776	0	0	1.26869	0.301365	0.470444	0.164592	0.065001	0.386049	1.58305	2.98643	2.9166	1.302	3.17012	0.510248	0.033715	0.684586	0.191968	0.053989	0.538219	0	0	0.164011	2.17718	0.053394	2.71118	0.411463	0.367067	0.356593	1.86535
CDC42EP4	0	0	0	0	0.678586	1.33952	0.921601	0.631829	1.15064	2.30532	1.61607	1.83363	0.675594	3.6046	1.79326	2.23486	0	0	0.988819	0.409255	0	0.944922	1.14226	0.287799	2.09215	0.045795	0	0.442084	0.522792	0.328756	0	0.75568	1.45474	0	0	0.230431	2.32795	1.07806	0	0.614339	2.69126	0	1.73383	0.863318	0.490111	0	0	0.620018	0.856009
CDC5L	15.6672	21.2899	21.1601	18.1982	18.4809	17.0903	16.1165	14.4195	15.8292	19.2843	21.2105	22.8992	16.3234	23.1448	17.7506	15.0761	17.9335	22.699	20.6009	14.5051	19.7609	25.2425	18.2396	22.6549	19.8485	16.5205	19.2976	21.2146	21.8396	16.8862	19.557	22.4811	22.7777	16.5828	18.9278	22.691	16.8341	13.7999	22.1452	17.7401	20.1917	11.6753	21.8268	22.8349	19.4788	15.7933	11.6593	13.8078	15.3674
CDC6	0.140423	3.63939	0.130589	0.386088	0.363392	2.26504	2.31499	0.353032	12.073	3.27275	6.3687	4.84056	0.794735	0.13583	2.3234	0.682478	0.229963	1.32211	0.281512	0.10627	0.527157	1.24311	2.22931	0.410844	6.51749	5.65481	0.888719	0.193187	1.16728	0.616079	6.64501	1.69316	2.31688	1.09106	0.442439	0.18397	0.338727	0.316435	8.6651	0.881079	0.40394	0.964822	1.00658	2.92927	2.08055	3.94817	1.51056	0.301311	0.804291
CDC73	29.2363	46.9263	45.4642	37.5012	32.8379	59.6284	84.3947	31.3794	41.9023	61.4776	74.8675	34.2343	49.7567	50.131	63.6991	30.7204	59.1138	36.674	43.5481	36.8267	69.4157	28.3936	50.545	68.4587	62.8002	26.7712	51.6006	26.5686	56.675	23.9094	49.1183	42.9801	82.1931	29.2718	45.8621	58.2324	73.344	30.8072	32.8167	60.1463	45.611	55.2496	71.9129	70.7752	35.8083	38.3265	16.4909	39.6157	42.8684
CDK11A	81.6021	50.2972	110.778	64.2653	111.445	89.0848	93.7201	67.6758	97.5013	41.5741	77.8442	80.3796	118.005	64.7759	73.2432	84.5238	84.2725	91.3052	82.0974	65.0357	92.6605	82.0983	86.0206	103.443	77.3118	75.2696	76.3003	98.1687	92.0714	68.6061	117.006	67.1254	111.152	106.664	69.7997	97.6815	92.2666	85.1464	107.131	53.2596	106.466	80.5277	91.2448	87.0587	82.8577	83.0014	44.8255	77.6165	87.2708
CDK11B	14.4939	11.8659	22.4003	25.5659	28.0414	19.766	24.0364	17.2384	22.4951	10.721	12.6667	23.7868	34.4861	19.2601	11.5524	30.7736	20.4876	26.5916	13.3018	24.797	33.5518	22.2219	21.5714	23.2134	17.5333	24.1745	22.6881	26.2327	20.9608	15.074	14.8385	12.1489	21.2887	22.5915	14.0102	20.5029	22.3211	21.7684	21.0944	16.4035	21.0744	24.0127	23.4522	21.2656	21.6978	23.1061	5.56164	21.2931	16.3214
CDK12	49.9418	41.2046	25.6237	18.6419	29.224	32.9315	43.5815	24.1545	29.4323	26.5547	25.9379	21.5313	25.9275	24.9359	18.6605	27.8648	28.1974	33.6581	36.266	30.51	32.5443	28.8415	37.1007	34.6653	36.2077	28.5462	25.6518	29.2183	18.9135	23.4317	22.1385	37.4971	35.4515	25.28	17.8182	53.2675	26.5762	29.249	15.3761	19.5594	31.0446	28.8478	34.0076	28.0206	28.7411	28.7222	19.8513	31.9569	27.4911
CDK13	63.5742	124.547	60.7202	58.2097	60.6362	69.8098	68.1606	58.1012	45.0571	69.4747	62.0705	77.7236	47.9909	53.1656	76.0164	59.6105	63.4417	79.2045	62.8606	50.7273	60.597	49.9243	70.9133	56.8201	45.775	47.576	44.4997	51.7334	50.8457	57.8514	57.9512	78.9668	50.9358	51.8908	56.1492	80.1362	59.7851	42.3152	54.0789	24.9552	57.2532	51.9602	65.4047	54.1673	69.7921	53.0655	72.5223	79.0818	76.0771
CDK4	87.9629	53.8373	100.689	72.3171	84.3538	51.0072	37.9194	70.2695	64.6377	75.5614	51.4119	85.559	66.3955	95.0625	39.3858	55.273	62.6952	101.042	63.0312	108.385	50.6952	55.0049	77.0298	30.5724	67.0393	87.8234	58.9688	67.5021	69.9005	67.5321	87.3974	53.897	48.5108	67.1924	73.566	36.6098	72.0375	92.3489	88.5545	50.8692	73.3378	68.0899	85.1068	67.9627	57.2483	68.8051	65.7944	46.6523	51.0704
CDK5RAP1	141.786	146.148	73.0682	108.83	92.0846	102.869	122.664	84.9436	78.23	101.426	108.55	109.882	71.2469	95.6392	106.514	107.979	104.078	101.251	114.488	83.3282	125.952	90.9878	108.795	123.791	120.601	79.1711	108.468	90.3798	75.4268	89.3814	139.91	130.933	127.996	122.365	114.647	134.929	95.044	116.814	79.3758	105.293	101.724	96.2508	116.782	75.6677	131.526	76.685	78.4878	76.4172	59.9976
CDK5RAP2	61.9592	64.444	63.8838	62.78	64.6862	54.5774	80.429	66.0804	47.2785	58.5225	67.0552	60.7294	74.8258	60.6277	43.2065	66.3721	37.6039	76.1288	48.7227	47.5415	62.868	48.5509	79.5186	83.6433	37.9224	41.9353	20.9173	70.1419	51.1094	49.7313	48.2447	54.9611	53.0182	44.6329	31.0049	79.3285	40.9525	59.5684	53.5312	55.7536	75.0092	48.1785	52.2093	39.5128	54.4794	61.5447	41.9863	71.6391	66.7261
CDK9	29.4257	32.2274	32.0232	22.0889	13.8422	72.6767	26.7697	23.1071	36.4271	56.9454	36.9129	33.9936	31.3471	26.0192	58.8852	16.0212	23.8063	22.4148	16.3056	21.2698	50.1272	24.3767	30.8299	22.3967	29.6498	18.5152	34.0768	4.95285	21.0992	20.9638	55.707	7.49489	26.7159	11.7845	41.0121	25.4666	42.9644	23.5334	20.0686	36.7985	8.87893	21.0223	34.0422	38.3992	22.371	44.5064	14.1392	20.2531	21.9905
CDKN2A	0.976755	0.426826	1.15685	0	2.31189	0.11787	2.22628	2.71384	10.596	2.33108	6.81325	1.23654	3.99905	3.08073	3.52903	3.72747	0	0	0	0.25027	1.46898	2.08095	0.481072	2.68547	2.53112	1.53812	0.481238	0.741449	2.55711	2.34377	1.11827	0.229429	2.4679	1.65815	2.58759	1.71997	2.11759	4.93332	0.212284	0.805191	1.02851	4.53219	1.23403	2.8725	9.26357	2.93253	3.75549	0.148191	1.16448
CDKN2AIP	68.3347	76.1583	62.9193	56.2386	53.6014	69.263	86.5181	52.4501	49.8911	59.847	62.6326	69.2179	41.1362	56.417	66.4549	61.0876	54.3519	72.6565	81.5847	69.1548	83.8669	54.5509	52.4893	57.0861	71.9882	54.7283	74.6469	56.9993	67.6179	52.2157	48.6829	79.7647	51.2943	63.7746	48.1545	78.9097	79.048	46.2044	46.0526	42.1994	53.4726	45.9764	67.1757	34.1347	67.0335	54.7208	31.8379	35.2966	37.6201
CDV3	65.6628	53.3584	51.3532	42.5192	63.3774	41.7966	49.5722	40.251	75.8629	77.0964	86.5942	65.2266	60.474	53.1277	78.6287	47.2755	24.5378	42.4678	37.5179	29.9476	52.747	45.5526	40.2451	50.6574	49.1268	42.5412	51.3381	53.3331	60.6512	49.4266	74.0387	80.2135	46.3466	52.9055	66.8937	39.164	47.8075	48.8882	68.8799	38.2396	56.6389	38.0686	53.3722	52.459	64.8284	37.9213	43.5106	27.3216	31.2259
CEBPZ	51.6818	48.86	46.8903	45.3093	51.7468	36.7011	62.0681	27.6802	36.2161	30.341	70.502	45.6549	29.3583	35.9893	56.6766	24.6684	44.5989	59.027	56.417	32.1945	36.6936	41.8356	46.5635	42.9672	49.2041	24.1615	51.9546	44.765	35.8199	35.4359	47.2401	58.8612	47.5416	35.5518	34.7238	50.9763	41.6774	29.9264	34.2199	26.072	43.1646	29.3031	50.759	36.6669	54.3211	26.586	18.5324	45.5786	41.5177
CELF1	94.9028	282.143	202.649	193.652	111.249	212.907	241.004	135.891	149.545	228.183	243.478	107.433	140.058	173.665	248.866	117.813	180.778	255.665	247.514	196.978	267.048	213.284	242.88	296.875	254.682	160.125	264.111	144.658	230.298	211.191	233.269	220.19	268.891	147.661	245.484	300.26	231.037	103.955	73.3191	202.816	206.629	191.636	211.5	188.722	218.434	181.064	136.39	237.098	186.521
CELF2	197.123	192.168	206.087	240.754	257.761	229.809	235.146	204.356	235.533	208.896	214.763	289.222	177.471	231.376	234.91	230.285	200.622	284.937	296.887	220.469	266.154	219.335	259.82	278.619	234.791	204.499	232.995	229.625	213.613	220.065	221.365	283.363	297.876	275.047	214.253	315.054	225.885	251.918	260.155	210.126	283.813	262.259	233.222	184.153	227.213	205.904	143.238	159.381	176.905
CELF3	0.093512	0.072897	0.406419	0.367646	0.06647	0.208943	0.183561	0.109412	0	0.066386	0.110424	0.024641	0.060916	0.099361	0.062113	0.077873	0.099527	0.212889	0.06578	0.086904	0.122511	0.510349	0.107199	0.130597	0.061106	0.023726	0.086035	0.147906	0.144399	0.055093	0.061494	0.157513	0.067822	0.280419	0.084709	0.123837	0.152353	0.091602	0.035606	0.5853	0.57355	0.120762	0.183406	0.092534	0.257009	0.188892	0.020866	0.021927	0.126362
CELF4	0.537355	0	0.777696	0.951466	0	1.58309	0.400092	0.362196	0	0	0.398406	0	0.402164	0.324888	1.74426	0.364712	1.16001	1.70934	1.27828	1.37751	0	0.177709	0.490833	0.078269	0.13863	0.210033	0.454369	0	0.049921	0	0.780821	0	0.722341	0	0	1.97336	0.962678	0.351796	0.063348	0	1.44339	0.067021	0	0.497558	0	2.76247	1.89479	2.74055	0.624895
CELF5	0.937196	0.359676	0.913473	0.935773	2.53875	0.479653	1.11313	1.21254	1.46218	0.977331	0.803168	1.12207	2.77342	1.25764	0.610624	0.26336	0.844314	1.28377	0.768288	1.03562	3.72905	0.815032	1.75632	1.54763	1.53658	1.01008	1.02397	0.599447	1.15152	1.49988	1.09595	1.53796	2.35466	0.298327	1.60492	0.910883	1.56376	0	1.92035	0.965247	1.79163	2.25127	1.95026	1.59377	1.03828	2.55687	0.940006	1.61752	1.30525
CELF6	1.08445	3.39388	4.01365	1.06299	2.44309	0.595075	0.157011	0.620845	0.605802	0	1.06185	1.08456	1.02796	1.2904	2.3166	1.19217	0.666886	0	2.81925	0.599796	3.06427	0.348128	0	1.90746	2.53936	1.7938	0.342355	0.777824	0.929228	0.276848	0	0	0.303786	0	0	0.626679	0.842451	0.683215	0.520086	1.97301	0	0.885924	1.45389	1.7836	1.79261	0.398538	0.487646	1.25248	1.60418
CENPE	0.992142	0	0.549118	0	3.13155	2.25787	0.36217	2.6018	11.204	3.54187	2.06389	3.61749	3.98338	2.22351	2.98267	2.92279	0.948022	0.103471	0	2.07252	4.1025	4.49514	2.28726	13.9079	6.57349	3.47768	0.936394	4.75156	8.01971	0.504277	5.04745	4.60679	0	1.88129	0.06942	0.129711	1.59944	0.646408	4.05765	1.42049	0.61702	1.49834	9.85258	6.59335	1.21383	5.14395	0	0.2946	0.438271
CENPF	4.88906	6.06426	6.8171	4.60618	6.14649	3.51207	5.05393	5.92337	3.79533	4.91434	3.97992	7.55564	3.91545	2.95664	4.301	3.84841	6.99165	5.81072	9.25974	3.93101	8.1659	5.32201	8.46635	5.87495	7.47357	3.87092	3.88505	4.3579	5.85025	5.00246	6.44264	4.14415	6.3875	4.8215	3.57111	3.49718	5.13236	2.85771	3.64044	4.21319	9.30197	4.50232	6.33003	4.77902	4.78691	6.21517	2.63314	7.07542	5.47008
CEP128	5.07665	3.00562	4.01135	5.10299	18.2272	9.72615	22.8926	15.7103	13.5777	7.44993	14.0239	29.8599	16.3943	11.8632	12.1126	14.9933	4.30357	8.22896	8.99688	5.95011	11.9723	10.1333	13.7502	12.4853	16.0277	21.3696	7.54959	8.73901	9.81928	11.2617	7.60543	5.51424	22.8994	11.8305	17.7187	50.3433	13.7686	14.7361	22.7125	15.4773	25.5231	23.0747	22.6653	23.3063	19.9542	20.1804	1.02306	7.8425	7.16875
CEP131	1.15881	3.04375	2.50651	3.92076	2.65236	4.09515	7.43032	2.81859	4.20953	4.80942	7.00523	4.34206	3.77935	2.27697	3.59779	2.56403	4.72279	4.67669	3.73697	3.83117	5.28473	3.64296	7.48665	7.48471	5.31433	3.273	4.29312	3.08983	5.69905	3.85515	3.18596	4.29255	3.23943	3.16575	3.60485	5.16085	4.61172	5.32224	3.35304	0.96823	4.3076	4.8219	4.01313	2.98963	7.4439	4.3931	4.56378	12.0133	8.63763
CEP170	41.1643	64.1025	44.4199	54.5063	35.3237	35.2503	39.3789	42.13	11.8515	11.1562	21.1754	43.1738	21.1386	15.9582	14.8312	26.9196	31.6876	64.6787	44.1178	37.4692	19.2584	19.2968	36.9298	47.9924	37.7224	31.1557	23.9927	42.4665	22.7635	22.7372	24.6227	23.1325	43.2343	28.5568	17.9061	48.1665	12.6852	21.6345	28.2313	29.7589	36.2217	39.5535	42.1509	28.0418	49.2826	42.1276	44.7686	64.2039	61.6013
CEP250	34.0215	61.7808	26.0038	43.1549	49.7083	53.282	64.5228	36.7139	51.1312	59.1115	53.9192	73.2436	56.5752	67.5358	66.049	51.6636	47.4364	35.2813	58.0747	33.7454	53.8124	43.8899	55.5898	87.8629	36.7358	40.9014	49.3733	35.6726	46.9362	20.011	34.5303	56.0716	51.9727	43.304	50.942	51.6967	54.1853	42.4171	39.9802	48.4219	44.0956	45.4447	46.3683	25.2127	41.292	32.412	23.0816	55.5326	35.0936
CEP350	36.1135	35.7872	25.1025	30.526	43.5328	39.312	42.618	31.3287	35.2556	29.8635	37.6112	32.1643	27.737	31.9658	28.1042	23.8258	16.3888	44.087	38.8744	25.9218	55.9298	32.8991	46.9433	30.427	45.5978	22.3801	32.3114	31.163	36.1129	28.8006	24.0652	26.1617	49.432	33.2375	22.5792	60.4665	36.9168	24.8834	44.5821	19.799	31.5928	37.0801	23.3885	19.1852	35.0224	29.4976	16.7934	34.8342	34.4931
CEP55	1.64138	2.00391	0	0	0.886148	0.283149	1.86575	0.172404	4.82517	2.00014	0.915435	4.32296	2.74806	1.25359	1.20625	0.968906	1.07517	1.84952	0	1.15441	0.293837	1.01425	1.86514	1.12912	2.85953	1.54957	1.0454	0.228962	0.933421	0.556873	0.904334	0.236956	0.720777	1.00214	0	0	0.494161	0	0.326035	0	2.21138	0.318999	2.34623	1.75764	0.843782	2.27515	0	0.71085	0
CEP85	10.1709	31.4776	18.0988	20.7046	13.4258	12.3106	21.9194	18.9279	9.46931	18.3765	33.273	21.7418	8.56243	12.3576	23.6234	18.7208	11.8921	8.16049	11.9348	12.0579	17.9803	15.7801	13.5778	13.4979	12.4338	10.9334	13.7238	14.8267	24.2129	19.9172	22.2388	24.5163	9.22194	15.9537	22.4377	23.4664	17.1169	19.4935	10.4721	20.4416	13.4022	14.2868	16.5015	23.5109	19.898	16.715	14.3106	9.2432	14.1996
CEPT1	127.426	104.197	122.899	127.982	91.7154	100.946	88.3236	79.3613	64.5304	65.102	71.1077	75.6076	44.2708	48.7773	62.1831	64.5826	65.915	100.31	137.381	95.9215	90.3579	79.8594	79.9346	62.1685	78.0166	61.6764	66.4399	64.7572	77.7937	73.6677	61.6499	69.9814	58.3407	64.7452	36.622	99.9845	85.2592	76.1783	93.4796	47.7188	73.4216	85.6203	84.7992	81.2393	111.467	57.1364	107.206	165.04	180.443
CFDP1	60.5339	50.6947	66.2322	29.6378	58.4788	29.5358	47.7438	40.1528	48.7574	69.3769	55.2542	51.7972	52.1148	63.3761	33.5127	50.5385	58.1303	62.9079	37.4186	53.1662	29.3053	52.2662	77.7687	32.6917	32.0476	53.733	58.8705	70.5245	65.7664	53.4448	96.8884	34.8667	55.1949	43.2652	77.1045	77.4404	39.373	64.7053	61.3943	68.083	90.3673	48.1226	63.2494	67.7174	42.5675	62.624	31.57	32.2283	41.6175
CFL1	1177.18	657.463	1641.14	907.065	1640.2	1081.67	1112.19	2116.98	2115.59	1864.67	1475.12	1673.79	3226.56	2087.02	1696.28	2839.11	1423.73	1101.59	821.015	1204.14	1102.46	2390.81	1534.6	1283.33	1299.46	2258.16	1237.52	1940.71	1243.13	1470.73	1867.87	950.91	1048.22	1184.81	1866.16	754.458	1239.33	2147.49	2054.34	2092.55	1757.31	1799.64	1126.99	1841.18	1061.16	2016.11	1070.67	660.566	789.796
CGAS	1.7833	4.76305	3.39155	3.71708	9.65729	8.61255	9.52099	7.43903	19.218	13.9251	11.7555	17.8986	8.45736	9.77662	13.2018	9.31497	2.87861	4.45224	3.28652	4.56067	15.9116	16.2211	8.62605	12.6708	13.0792	10.8147	9.13874	8.80207	16.1042	12.7577	15.9369	15.2602	17.0865	13.5886	17.293	13.1247	12.0493	5.9567	8.95148	8.75924	13.2512	7.67091	8.61421	9.54357	10.7028	10.3837	10.6995	7.3289	8.77522
CGN	0.254665	1.3114	1.59375	2.15346	1.79337	4.88458	1.86866	0.121168	0.692378	0.278492	1.65105	1.79948	0.818087	0.351342	0.820037	0.972104	0.953692	0.603129	0.634751	1.11377	0.240259	0.606559	1.85366	0.415912	0.417879	0.148562	0	0.694917	0.28379	0.261854	0.51936	0.489222	0.293316	0.69827	0.183002	0.257163	0.968504	1.00671	0.053696	0.962113	0.087782	0.400264	0.506097	0.396464	1.53848	0.425842	0	0.187626	0.544357
CHAMP1	11.6306	14.3397	15.2615	15.3357	15.2222	21.4134	17.3816	15.2729	8.39132	15.9314	16.3699	16.4274	10.2172	13.0431	9.54489	16.6369	9.69584	16.5355	15.6032	8.29172	13.6962	7.60196	17.5345	17.0584	10.8008	16.829	13.0543	19.6687	10.5541	22.9159	13.6292	10.7741	22.296	18.7258	9.40195	18.1413	15.4462	8.79902	14.8027	8.9692	21.1716	15.5582	14.3511	9.52427	19.9575	18.6617	13.3146	22.7464	16.6803
CHCHD3	94.2333	59.8294	94.516	91.9738	104.949	91.3017	60.7884	78.2162	112.762	71.2421	68.0609	89.3896	74.2225	88.9733	79.1745	80.3841	80.9679	85.4255	84.3706	80.4707	89.6543	62.049	77.9066	79.0946	68.7105	70.9755	94.0874	83.8275	76.7259	75.8062	71.2597	58.9288	74.5187	70.5426	114.21	62.6659	67.3262	72.9513	89.5994	53.242	80.3473	64.7901	87.7879	80.3252	75.5826	62.3196	58.0611	35.087	71.9035
CHD1	199.925	118.331	127.065	164.895	312.973	146.768	180.774	158.062	220.439	115.761	139.93	150.892	186.068	77.7301	99.9492	96.7722	130.463	120.226	148.211	98.4137	106.862	116.514	181.429	116.948	136.703	137.356	166.209	132.799	134.326	105.85	229.312	149.47	167.16	149.667	214.673	249.546	174.676	136.53	155.918	117.364	188.823	181.578	186.529	121.564	141.278	123.771	85.552	107.499	165.417
CHD1L	61.1474	63.5777	44.981	44.5194	52.0712	34.2527	46.7359	43.9149	34.8143	32.6521	41.6511	40.3902	24.199	34.8302	42.6248	46.3298	42.2657	38.7737	48.3068	35.8299	49.994	37.0392	44.22	34.1572	31.6068	27.2848	59.3041	26.3866	41.4057	34.5484	41.581	38.8304	37.137	35.9385	34.3995	35.385	27.4741	30.5297	54.0998	39.3597	30.7906	35.3493	30.8793	32.5486	44.3695	33.2228	70.7491	101.694	73.5576
CHD2	631.284	480.572	337.07	405.621	573.135	387.061	406.972	399.916	343.785	274.536	228.985	334.746	275.143	312.302	221.426	317.365	400.323	550.735	426.067	382.926	260.369	280.509	465.069	519.271	398.144	274.576	322.433	329.907	318.989	320.818	296.078	355.966	400.931	328.2	318.22	400.376	392.772	277.218	557.495	364.179	378.597	435.39	486.23	340.102	311.578	355.369	297.128	364.246	342.85
CHD3	71.4587	96.2816	66.9968	72.2936	57.6523	81.7659	64.6228	50.8424	59.9474	54.1128	90.3668	51.6545	38.0521	53.3909	75.3095	41.9784	55.1908	94.7411	99.6445	62.3527	82.0498	58.4734	62.7022	89.6905	96.2855	54.5644	43.5501	68.5361	73.9381	54.2754	49.1578	71.5952	56.4882	55.2231	28.4431	68.3492	78.4764	40.7844	49.2942	64.9493	68.9168	70.2031	57.0357	76.0058	84.5639	54.3785	11.0365	24.2694	18.7453
CHD4	102.027	132.471	115.885	105.157	102.921	93.4366	97.8596	88.8088	99.1011	99.7368	89.7889	134.766	79.8545	110.095	102.793	75.5462	72.5615	90.9364	82.7859	91.089	104.643	82.927	80.3767	102.914	89.6577	68.6575	59.8764	63.658	96.0794	80.3887	79.2491	151.576	88.3046	97.4617	72.0825	103.154	83.3533	68.4488	77.8015	93.6895	98.3062	90.2244	102.509	107.464	110.774	95.4122	68.7703	131.11	94.3726
CHD6	38.8681	27.9963	26.933	37.057	22.4322	34.6127	45.7172	27.0957	14.0034	14.7713	33.9429	17.3146	43.2507	33.9291	25.5391	36.8156	42.5441	30.6662	34.2228	35.5419	32.4564	32.0217	33.5656	42.335	47.7253	37.2081	25.5295	37.0835	32.3389	42.4606	29.3262	34.9628	28.964	24.7201	13.6071	38.3355	31.1015	29.6965	23.9734	34.4842	40.9941	22.4207	32.1789	20.5741	27.2145	22.7774	9.2968	25.1712	17.205
CHD7	50.881	55.9162	34.8047	29.6201	35.0938	69.0167	39.8317	31.3207	12.8142	10.757	11.3321	25.9115	12.2708	10.9672	21.4005	11.2278	84.2754	72.5202	66.9785	57.4814	22.2994	24.5743	49.1865	21.8425	46.7686	44.7955	41.8703	57.9141	72.5415	46.4372	46.9054	66.9372	67.7044	37.3027	30.416	24.4851	55.4919	29.8153	35.3875	49.0341	59.8465	32.0425	23.2602	27.3657	35.5868	15.4584	75.1659	114.398	120.348
CHD8	61.0859	40.7364	73.8452	60.5326	51.6747	55.2177	61.2313	46.3914	55.5496	37.3221	48.5545	50.2679	51.4454	48.9577	44.8621	44.5138	32.8074	65.3328	61.8091	37.3743	72.1157	58.1509	53.4015	62.0537	56.9835	34.9224	47.0217	33.2147	52.4828	35.256	34.3153	51.9217	52.4392	42.116	45.5131	59.2666	52.3008	44.446	39.937	39.25	64.4337	44.5262	45.3926	43.6045	50.6099	34.4236	37.976	52.7408	60.3195
CHD9	43.5342	55.6168	63.4771	51.2438	98.7345	149.227	99.1609	84.7828	90.8087	65.4509	63.1427	116.478	54.869	91.6597	77.9188	103.315	34.4789	71.7518	61.4955	51.1175	154.617	98.4819	78.3429	77.481	87.0573	75.6687	55.9808	65.4735	60.731	57.0379	44.9655	50.0972	79.2579	83.4611	63.5218	76.728	83.6461	78.837	60.6356	33.5506	66.5323	59.5186	51.4688	55.364	60.7521	52.9787	85.9904	148.445	151.739
CHERP	15.5887	51.8323	51.6985	52.5024	54.9353	39.146	66.6222	28.0233	32.0941	55.2854	72.0036	40.8849	31.5971	33.5512	56.0948	35.0379	47.0604	51.4983	62.1267	54.7826	37.4537	29.2209	47.8086	35.1376	47.4281	30.6917	38.384	30.6061	48.83	43.7575	53.9438	61.9259	38.2908	36.7216	36.501	45.9795	42.7582	39.492	30.2266	47.3265	63.9345	36.1138	31.2751	33.9349	55.797	52.1622	45.29	52.6175	54.2073
CHGA	0	0	0	0	0	0	1.87413	0.636339	0.470905	0	1.19868	1.60134	0.976469	0	0	0	0	0	0	0	0	0	1.72208	0	0.157471	0.734298	0.162844	0	0	0	0	0	0	0	0.179538	0.530955	0.636734	0.735762	0	0	0.574159	0	0	0	0	0.327568	0	0	0
CHORDC1	107.018	77.9934	67.7552	67.24	91.5974	87.2224	99.7641	85.2128	102.642	91.0196	94.8661	109.965	67.9513	75.7384	78.4666	82.317	61.8957	91.3358	74.3911	70.9277	71.0935	74.4338	69.9094	89.6479	86.7047	67.3553	108.578	76.5216	75.0298	85.1146	64.3896	69.14	104.169	88.8835	103.017	114.372	63.8552	82.3763	102.815	80.3224	104.723	85.8205	87.608	84.4849	89.616	71.615	53.906	57.6888	54.8549
CHTOP	192.819	176.513	156.049	154.825	144.833	152.66	171.86	148.836	152.861	123.98	148.174	175.074	110.491	146.618	157.362	159.081	142.079	144.819	198.984	160.734	212.503	165.9	158.454	136.985	186.499	131.881	163.89	152.864	169.631	147.693	129.81	159.78	165.704	156.962	165.924	201.328	146.177	142.742	176.624	144.152	162.887	139.339	177.206	122.721	201.148	140.92	115.481	130.059	133.503
CIP2A	5.50867	7.44724	4.97055	7.84775	7.0916	6.08489	13.252	9.46943	12.1229	2.47676	6.42085	4.89688	3.34277	11.8731	0.896991	1.27964	3.53841	6.1575	6.50288	6.02389	11.534	2.39257	11.9298	8.7108	5.85845	2.90784	3.14252	4.79102	1.51197	3.6198	1.37389	2.41352	5.97961	2.67595	0.427593	9.27979	4.23667	1.81315	3.45407	3.7509	5.87528	4.63779	4.84348	8.18407	4.37941	3.5272	2.28453	11.6596	8.27172
CIRBP	500.682	456.967	490.594	516.28	449.614	526.122	311.916	413.552	322.749	381.019	317.625	369.156	321.292	441.089	263.04	387.146	468.78	531.237	436.018	529.93	367.901	372.116	439.69	444.961	302.826	435.172	473.187	505.449	348.086	436.774	481.561	490.978	329.728	386.277	536.84	380.454	336.464	472.826	469.741	526.098	400.714	414.501	492.546	493.932	375.507	445.996	413.126	344.68	356.748
CISD1	10.1859	16.4988	19.7538	16.6682	10.0059	10.6413	24.7742	13.3226	12.8966	8.55031	19.3072	8.4825	13.8493	8.40626	10.8745	12.6119	11.9955	17.2196	13.8057	8.58409	7.36982	14.1764	9.19229	11.6232	10.773	15.5596	10.5586	14.4988	11.8489	10.4425	17.676	6.87534	9.81569	7.60326	17.33	8.78141	18.8048	12.6659	15.4722	10.089	12.6828	7.30595	11.1663	11.4451	16.4032	10.0381	6.93616	4.25227	11.0025
CIT	0.923048	0	0.172279	1.43036	0.456486	0.378253	1.32242	1.68078	2.61213	0.554327	0.471589	0.653642	0.95704	0.031701	1.16747	0.770039	0.031509	0.10477	2.29216	0.393304	0.667558	1.03737	0	0.245023	1.37869	0.596986	0.555838	1.44318	0.305485	1.33787	0.19637	1.9834	0.516667	0.38559	0	0.04898	2.00398	0.841736	8.11083	0.240048	1.17074	0.34452	0.995383	4.91111	1.00113	2.61947	0	0.567747	1.13971
CIZ1	60.3696	55.1885	41.8091	61.0355	53.5892	74.1464	56.0537	53.4761	56.9498	70.3641	67.7954	76.8699	48.6176	74.116	53.2058	63.553	40.4304	66.4561	71.8223	51.7667	81.8572	71.0756	57.1911	54.6832	62.8472	38.1746	45.8293	50.1737	54.6934	60.8478	49.6931	76.6751	66.7336	55.7084	44.0803	59.2407	54.8914	47.9007	39.3606	48.0214	41.3477	65.0078	48.884	53.8156	71.7267	43.4238	40.2495	46.776	45.7683
CKAP2	19.308	22.4921	17.8227	13.982	21.2656	13.659	29.2213	22.2815	27.731	16.4548	28.031	33.976	5.67736	11.7178	26.8056	12.5371	21.7308	17.2574	34.2177	17.8075	16.4793	16.59	13.9152	18.8779	25.8371	19.6837	23.6047	18.7883	24.4602	30.6259	21.6603	26.4887	32.0409	21.9563	22.971	28.6416	27.8378	17.9693	20.1891	19.2776	30.6731	21.4269	21.3405	41.3939	34.784	24.2816	26.6321	24.1577	27.5052
CKAP4	7.93998	24.5387	9.65363	7.66148	5.06275	8.87836	8.32743	4.12575	1.1529	3.54912	1.79154	0.589666	1.29586	4.46841	3.04745	4.22991	4.95287	12.875	7.10524	7.45564	4.59609	4.06271	5.53465	5.40521	12.4788	7.46927	7.15991	8.447	8.04019	3.5832	8.2475	8.85911	10.6193	8.33347	4.33135	9.63884	11.9707	4.12527	5.76329	6.25713	8.54648	5.85642	7.81905	6.23062	9.47672	5.53261	8.11078	15.2953	9.07613
CKAP5	22.4204	21.587	20.9338	16.3868	29.5109	11.9124	25.5759	27.5805	28.5817	24.9203	25.6879	18.9133	14.8669	22.4693	33.6148	30.2387	16.0226	24.5592	16.1906	16.392	18.5762	26.2139	29.0788	35.3945	24.0972	17.6501	18.4366	27.3106	26.9006	18.079	17.1393	16.4996	25.6985	25.3339	10.8945	28.6174	22.9542	17.4585	26.68	23.6024	24.0749	27.2135	25.0502	20.1341	28.8838	18.2087	16.5527	16.103	14.2973
CLASP1	36.8101	50.635	35.1971	36.1164	54.4696	37.9642	65.2398	37.4271	35.8397	33.9787	39.3154	39.7107	32.7698	56.3212	35.7374	38.6537	27.001	55.01	40.1907	54.2133	44.1758	50.7332	50.2446	38.2763	30.8337	33.5446	34.2544	34.1782	34.421	30.2005	34.4128	43.1691	53.4292	41.7203	44.2891	64.8948	23.6457	39.761	26.4277	34.4771	40.4375	42.838	35.5281	29.2893	24.1145	28.1688	24.4637	44.0593	27.5185
CLASP2	41.7133	68.2145	40.5812	37.7152	38.2853	40.5096	46.8956	45.9692	34.7493	41.7601	40.6911	42.6785	35.2981	46.0256	36.3511	34.1255	31.8046	80.6857	62.4911	41.2876	42.2345	44.981	56.0712	37.8211	29.4844	40.6187	29.674	46.7209	42.5718	41.0793	37.9422	42.1324	57.2734	45.1991	30.193	62.3539	48.5642	26.404	24.5184	29.1375	55.3107	53.6189	47.4383	31.3464	31.9337	36.9782	22.0872	64.5212	48.3108
CLASRP	19.3064	52.2478	26.3608	35.7843	29.7636	49.6501	50.6349	36.6841	23.3109	33.0718	49.9474	20.938	26.9965	28.8944	40.914	29.7063	52.508	45.9868	34.2042	47.2721	34.5029	20.0085	35.4606	42.5087	37.2075	22.2134	41.504	23.7199	38.0895	28.1712	38.8333	24.8335	35.7901	23.3263	43.9258	43.4198	43.8726	18.5779	26.3178	32.6743	43.2072	35.1274	39.2031	30.8891	43.701	37.7192	40.362	62.8251	72.7707
CLIC1	42.9121	32.0284	77.3558	44.2308	211.85	130.532	180.932	367.202	381.116	420.105	265.004	342.967	741.525	403.783	336.566	710.31	87.8229	63.5511	47.7101	78.8254	209.043	380.421	171.008	204.29	209.551	389.385	187.292	269.829	202.727	225.38	273.589	130.058	172.62	216.962	307.422	133.357	244.977	436.173	146.9	259.96	187.069	223.288	162.237	345.28	181.429	350.377	313.148	188.957	205.039
CLINT1	50.6095	124.441	80.1877	100.091	117.825	139.886	142.467	104.12	141.882	100.737	114.326	107.621	65.0761	144.667	88.4115	79.5758	79.3587	67.5587	85.055	83.0003	123.623	120.477	98.9142	163.476	118.454	96.1224	113.16	108.574	104.884	111.923	99.5672	177.062	163.628	166.431	112.017	197.253	121.896	102.073	76.0369	91.8462	125.815	91.923	107.154	105.592	125.856	100.819	89.6728	104.515	76.3285
CLK1	802.306	672.946	462.47	514.397	886.211	611.158	657.961	653.086	886.221	536.311	588.92	584.672	662.62	538.692	492.513	545.022	524.213	434.784	516.986	506.693	499.453	389.064	646.736	504.031	522.462	542.585	727.844	625.494	549.116	610.801	526.555	519.543	416.477	547.758	539.587	604.264	439.496	534.284	706.697	459.629	503.766	554.941	738.413	541.079	587.182	580.253	398.465	484.002	399.66
CLK2	17.4431	17.4562	26.0568	16.5028	15.9958	20.0876	14.7149	11.7463	16.037	15.5786	17.5444	8.28164	8.74196	8.97842	17.3196	15.0212	11.4068	10.3455	25.2952	19.0363	18.028	17.3481	12.9251	16.6181	20.0158	11.8872	11.4587	11.6487	19.4354	15.4127	15.6967	13.7452	16.5532	11.3049	7.06689	8.98124	25.5245	14.2712	12.7597	15.5589	11.4934	14.2666	5.30855	10.791	19.1465	19.7221	11.4874	13.6875	14.1795
CLK3	216.822	168.511	146.376	201.743	242.608	257.426	186.932	161.826	190.986	186.412	221.905	232.503	170.585	211.066	226.097	186.413	207.076	168.741	213.882	163.603	210.765	213.363	212.624	163.231	189.149	167.238	211.714	162.253	214.194	158.625	239.905	190.477	183.134	225.922	225.367	210.541	168.824	207.044	222.665	192.37	206.137	220.133	245.339	237.481	225.051	175.306	155.668	121.694	181.547
CLK4	131.804	149.616	85.5079	106.228	92.8903	101.202	118.968	111.327	55.691	93.3487	94.4558	107.912	66.1436	115.35	111.633	82.3697	81.975	113.428	180.904	101.164	116.1	139.967	99.9076	101.295	116.417	89.8893	86.5134	91.1782	83.3684	104.426	67.9324	123.888	96.2335	99.3605	63.9753	124.558	100.85	109.637	96.3159	109.054	100.754	97.0128	105.335	101.113	130.355	101.725	124.782	136.287	127.816
CLP1	14.1936	5.53621	19.7641	16.0027	20.3208	10.5545	15.3776	10.6794	26	35.2717	16.9463	20.8232	26.2549	27.4443	24.2228	21.2872	17.2657	4.25344	10.6633	14.2119	34.9334	22.1758	22.8142	3.90315	18.167	13.6134	13.2258	10.588	18.7089	12.2148	15.7097	21.6353	21.776	25.6415	17.2821	8.3264	16.8526	16.6894	34.521	10.8179	14.9609	13.2252	16.65	16.5742	12.7419	17.9288	16.9859	11.2546	11.5734
CLTB	2.33881	6.27519	14.2022	7.36205	7.91181	15.7574	10.4956	7.48439	9.63372	14.1228	11.9909	2.55376	27.6233	7.83239	8.89228	6.11334	9.14899	11.5604	8.91895	15.8394	6.38873	2.07507	9.80438	15.2882	13.8469	14.404	7.14353	4.55579	11.5928	15.4707	13.7632	1.42817	12.706	6.40811	11.9743	4.74892	16.8494	3.69004	3.62324	17.3421	7.18269	23.9032	7.97015	22.6504	11.9295	20.9657	0.946832	7.16014	8.45523
CLTC	38.4372	56.2077	66.2444	51.2733	60.8727	57.5613	118.071	64.4563	84.7556	84.0412	105.068	123.071	66.3236	95.8879	88.7798	90.2019	35.7962	93.9138	98.6	54.8606	108.114	148.204	75.7532	97.4372	81.6288	57.6477	65.3004	75.6137	104.167	65.2192	69.4644	92.0555	92.6283	71.4146	62.9389	92.0663	59.9891	67.3202	46.4795	51.0976	93.0057	85.6515	71.3848	86.0778	88.1637	68.8602	62.4886	84.8231	86.8335
CLUH	5.13288	20.5011	12.0582	8.56003	4.91638	17.4028	8.62082	5.20474	11.4563	22.4931	22.7101	12.7404	14.0296	21.9564	9.3693	23.9567	15.5212	9.04314	12.8391	13.5858	39.6354	7.82286	18.9579	11.372	25.1501	6.40949	18.3963	5.1021	16.1302	8.3343	13.9118	4.86337	21.3393	9.40335	6.32819	11.4587	15.6372	6.36949	1.76668	5.05467	12.4239	13.3973	4.54019	3.52684	8.49915	10.916	15.0063	6.45503	7.08304
CMSS1	54.2009	34.1879	38.4216	32.7727	31.1857	17.4391	28.2856	14.5893	20.098	25.457	15.9521	15.4885	32.3162	14.6399	12.3275	38.0612	38.3319	30.7557	36.4034	36.7304	11.4195	20.7356	37.2554	13.5239	20.17	26.1453	18.2136	40.5021	15.5357	32.2441	34.5728	22.7594	21.5836	15.7368	41.5889	15.3207	19.162	26.5114	43.0689	34.5336	35.57	43.5197	32.4817	27.3294	17.1935	32.8917	20.708	25.8973	23.2058
CMTR1	62.3734	60.672	45.3637	40.6527	73.2191	49.2491	69.7364	54.4753	61.8278	43.7067	74.6929	39.7129	45.1667	53.1837	61.302	47.5485	44.9672	40.5308	61.2619	42.4052	65.6062	59.7295	70.1191	84.4925	61.5794	42.3949	70.7457	37.3439	47.628	51.5946	68.6399	67.6588	64.2587	52.7122	63.2174	66.3493	56.2541	46.3504	69.3544	47.0442	52.4915	55.5241	62.9497	43.3998	55.5004	46.8962	70.6601	63.7771	46.3991
CMTR2	26.313	27.3415	29.1536	25.5589	17.7671	28.2271	57.4008	21.7784	27.7352	18.9376	49.2814	51.8181	19.3626	28.3655	51.0853	48.8576	15.1805	20.9266	36.9879	26.8707	32.9041	57.0985	21.8611	35.7421	40.4158	23.5224	28.6226	22.0255	32.3161	29.0003	16.2766	29.1649	29.4832	30.4345	20.9364	25.9356	26.7684	23.7761	25.9711	28.9099	36.0486	25.1173	24.771	30.1252	43.7025	25.7322	27.1934	51.0206	38.0713
CNBP	1149.21	604.269	892.764	841.115	1018.71	819.049	673.396	834.549	929.655	905.541	834.777	1029.8	721.18	874.403	814.478	768.553	1127.82	958.411	1102.05	958.097	941.805	965.142	1043.62	634.002	909.406	801.355	1216.78	950.568	1082.81	982.763	1073.09	956.742	917.033	1065.64	1097.24	627.846	942.597	1041.85	1007.46	1036.2	1013.42	873.177	1074.52	1142.73	975.491	890.28	725.604	336.214	649.156
CNDP2	136.925	148.394	150.7	156.124	146.789	124.129	132.406	111.743	168.926	132.241	182.857	166.056	130.607	117.382	157.549	108.113	115.579	125.553	111.527	122.404	161.915	124.833	136.063	139.716	126.342	106.871	123.16	117.88	99.3938	124.425	123	156.711	125.139	130.504	157.969	205.947	131.582	117.253	133.411	112.24	141.996	112.526	159.097	107.745	130.014	118.673	221.077	170.379	176.494
CNN1	3.08194	4.61378	3.91743	5.84212	4.07472	4.76842	1.49711	3.20436	2.51911	3.54373	6.06056	3.05779	4.49073	4.23161	5.67558	6.09794	2.35674	4.37575	2.72999	6.07395	1.29956	2.80962	6.62604	3.21691	5.52371	4.08848	2.35362	2.94717	2.77353	4.83804	4.80395	1.14657	4.80088	3.32158	4.62176	4.50315	4.70455	3.13886	4.08853	2.21597	3.36694	3.21632	4.2324	2.63295	2.94593	1.64175	2.95307	4.99233	4.80922
CNN2	732.95	665.969	665.777	642.805	799.878	994.554	842.495	741.227	866.274	606.724	845.953	827.791	330.231	427.684	452.535	513.77	600.27	660.756	750.861	587.726	462.319	447.61	748.317	749.688	1074.17	746.175	662.639	583.546	811.587	671.119	640.982	785.778	760.273	741.211	770.221	663.862	818.348	700.801	919.658	633.518	979.537	675.685	510.048	562.7	650.238	562.896	510.63	474.976	496.53
CNN3	26.8132	12.8715	23.9817	22.268	4.71239	0	1.61331	1.12222	2.0544	0.852805	0	0	2.82228	0.690135	0	1.90661	12.9621	10.2043	14.9729	8.10721	0	2.25893	16.3928	0.284019	3.40122	3.54605	2.74921	3.35415	1.31234	0.909135	3.79335	2.31514	0	2.33221	0.69716	5.0071	1.14203	2.12332	4.82966	0.084391	0.330441	6.39112	5.93047	9.66594	5.31074	3.32609	8.16514	9.57315	11.4077
CNOT1	192.329	216.013	122.696	151.088	188.555	195.352	199.629	167.009	220.76	205.283	209.754	213.094	178.896	149.101	173.86	190.1	127.156	158.02	157.584	154.917	188.917	190.112	187.12	237.533	197.792	153.965	164.869	198.912	151.035	193.166	140.171	221.101	151.528	170.16	166.396	248.365	127.565	189.09	226.736	136.496	173.905	145.188	212.946	203.487	171.733	166.502	132.298	176.777	130.587
CNOT10	86.9792	79.4045	71.851	72.623	72.9553	65.1047	75.0081	74.3946	73.8278	61.1251	67.124	49.2228	75.9912	54.1034	73.8269	76.1142	80.3723	92.9769	112.241	57.3659	93.5954	71.121	68.0685	96.5963	77.3963	72.9706	95.7373	108.452	100.769	73.9442	68.5532	93.4451	75.2563	74.1484	67.7678	85.2502	82.6517	57.9602	67.1507	52.0138	107.985	82.0132	98.5435	53.3095	93.5275	63.282	74.2369	71.1512	89.8598
CNOT11	33.2823	26.7413	24.2822	28.3002	16.1265	37.7686	28.9983	13.8616	35.9345	19.6359	15.8756	26.9506	19.4688	13.3335	26.3058	17.3428	24.3429	20.2211	18.6666	18.4333	22.3619	26.0571	20.9162	18.813	26.4823	25.2373	15.1398	17.9226	27.1226	21.4262	14.7943	18.6578	17.885	21.1084	15.6217	14.7551	24.3574	14.7717	24.292	10.3813	24.2794	17.9463	21.0076	11.9116	24.3848	15.1511	16.7446	29.0672	13.5712
CNOT2	372.815	248.473	294.58	358.079	349.117	289.451	258.279	281.421	272.96	337.481	275.941	381.499	230.146	306.7	230.434	287.155	377.569	395.686	282.37	293.536	278.771	292.734	328.071	282.585	273.908	273.924	269.225	266.541	271.091	300.263	247.394	325.115	229.187	300.358	306.383	296.23	262.001	253.966	368.08	274.97	347.498	251.766	290.457	246.969	253.425	252.276	191.296	198.935	248.101
CNOT3	1.50132	40.479	31.1672	24.2716	6.32229	35.6148	27.605	26.911	20.1239	38.6258	54.981	5.94666	8.6585	32.5487	26.3487	11.6068	12.7996	25.5183	40.5821	16.1396	53.2567	23.5595	19.848	37.9668	25.9694	17.0329	24.7064	12.2804	26.9494	22.6274	29.342	27.685	31.5431	24.8052	28.8675	24.4408	39.0467	4.98658	1.33196	13.3089	27.6665	19.2963	25.5391	18.7179	24.033	33.7934	18.6905	20.5007	27.4828
CNOT4	46.1112	65.3533	40.7208	56.2496	62.0522	53.8302	54.0892	47.2372	43.9569	42.6825	56.5632	44.6978	29.224	43.9001	36.478	54.3921	38.4025	52.8433	51.3182	46.8278	43.8323	41.4678	43.0339	45.6814	41.8868	33.0842	31.6278	43.605	47.4809	41.6319	46.809	53.0475	55.7831	42.4217	46.4446	55.5163	44.8337	32.8935	58.9271	33.8602	56.9245	39.5659	57.1191	35.8232	50.2565	31.6554	32.6249	42.9318	47.7915
CNOT6	16.7924	23.6601	13.2486	17.8221	13.1062	12.0919	15.3627	11.0583	12.7495	16.7237	16.6107	12.8693	15.8375	15.6779	19.4348	12.5219	13.0877	15.6551	17.412	13.0769	16.4989	12.7632	13.2807	13.7499	10.9643	13.5669	10.7329	11.2526	14.5778	11.2661	7.75369	10.8698	10.8383	13.7802	17.4988	17.3571	12.7048	10.9554	11.4029	8.8827	11.4192	12.2448	16.7911	10.2614	14.3429	10.2937	7.78121	13.6647	7.70088
CNOT6L	50.5	69.6508	64.8738	53.1074	41.5923	35.439	71.4927	54.104	62.3155	35.7303	70.9037	61.1918	54.7133	43.4338	64.2575	60.5194	38.9416	56.7426	53.2674	43.6777	44.7583	80.4766	61.4991	54.7185	61.8353	49.7453	33.793	38.0562	48.1849	51.9499	35.3282	42.3414	71.1256	46.5317	39.084	70.4534	69.7501	48.4164	75.5381	28.7911	63.9317	50.7931	69.5783	31.9353	59.3062	55.343	19.0774	42.945	33.7012
CNOT7	382.219	311.843	366.403	341.973	277.481	259.909	259.421	248.727	306.259	217.741	245.079	358.013	197.424	231.855	232.567	249.241	365.602	303.883	347.814	276.059	254.689	283.427	345.508	217.801	299.092	253.145	260.006	310.999	293.049	232.176	293.124	307.783	265.661	246.496	194.56	286.858	240.362	248.488	298.722	265.201	310.684	233.459	263.912	373.318	260.696	248.631	272.457	261.574	192.364
CNOT8	185.812	166.932	166.547	163.96	175.907	164.858	182.604	132.953	195.755	136.052	176.544	208.645	89.4906	158.959	162.405	123.094	156.731	143.906	217.033	140.379	188.752	148.259	188.838	144.255	209.316	144.753	164.463	147.553	193.378	159.014	180.835	211.255	211.365	180.198	163.904	240.75	149.728	150.059	189.478	164.948	197.749	167.073	200.248	185.588	187.589	135.224	151.753	129.404	132.125
CNP	36.4896	43.5262	34.055	40.2416	49.0023	33.384	45.7436	45.9525	62.2129	43.2432	57.6533	45.7366	34.9749	46.4991	56.823	40.8717	58.9369	39.202	33.2148	42.07	55.5249	41.5212	46.1763	49.4972	47.3616	33.7829	60.5674	46.3658	46.7125	45.419	43.0508	47.929	44.4104	42.0525	57.7648	43.9444	41.3897	36.645	55.1896	29.7908	50.8496	44.8925	45.2227	49.5458	36.8896	43.4377	46.7369	41.7062	49.0592
COA6	8.68171	8.07883	12.2485	7.85849	6.89911	8.48724	21.845	18.3858	9.24506	5.86954	16.0289	12.8449	24.356	9.72834	16.2048	8.09619	23.0263	16.525	18.4657	20.0077	7.93893	10.6521	12.6246	21.4918	18.3177	19.2506	17.9638	18.4637	17.9569	17.2769	10.1075	9.42087	16.7252	15.1898	11.0073	9.56657	20.4644	18.4203	10.4289	26.6067	20.3432	15.4678	14.5814	14.9471	17.5358	25.8751	6.8953	8.36749	6.1993
COASY	88.3585	115.409	65.3482	80.1121	99.3957	112.633	88.9659	59.7691	98.5515	69.8704	87.3667	104.248	56.7821	90.778	115.719	78.5222	71.7503	85.6665	78.8213	84.934	99.6999	64.6618	82.2752	86.7792	83.7562	59.7266	98.0473	74.1672	75.4151	48.7691	65.2225	121.367	73.4709	77.6049	85.6974	78.0878	68.0857	73.8897	76.3084	67.2282	71.2394	81.6267	68.6231	105.02	72.2016	82.1668	62.2305	78.2564	54.7867
COIL	20.639	34.9179	20.4472	21.1258	15.319	12.7171	17.2605	15.9987	20.0373	19.8666	29.6443	22.5222	15.0534	23.3676	24.9318	15.4411	21.5239	32.9913	25.8956	20.2067	16.7894	21.3593	21.5259	17.2361	21.0304	15.4627	15.8108	14.1064	18.4336	18.7054	22.8256	27.4204	26.4729	21.4254	16.9855	28.1198	22.4412	16.566	28.3255	21.9935	16.2972	13.2723	28.3015	26.1602	23.8215	17.5171	25.4523	22.4641	15.7661
COPA	202.099	193.333	126.33	132.548	222.599	191.638	192.654	185.611	191.368	161.154	205.853	222.503	193.828	206.073	179.301	212.389	136.47	195.774	141.665	136.3	235.325	236.605	167.146	207.751	188.035	148.4	134.23	189.08	166.335	155.89	140.422	214.674	210.028	201.904	155.147	258.616	183.527	168.033	209.787	132.671	200.589	178.964	149.929	154.609	186.158	154.846	125.051	164.116	148.499
COPB1	93.2218	92.543	72.1489	86.7665	87.9125	78.471	148.315	89.1078	106.21	92.5241	127.013	122.785	73.7391	115.588	101.215	79.1093	65.1291	97.2122	90.8676	70.0774	125.221	89.0315	91.782	90.8576	99.8569	66.6415	106.57	77.5193	130.565	69.8862	81.2917	97.1357	135.011	98.6329	97.0508	115.374	94.8405	75.8715	112.455	63.4157	117.288	64.4077	91.3697	78.0082	96.8843	64.394	69.1356	64.1893	68.1873
COPB2	105.581	113.068	98.1838	109.929	91.1527	92.1388	137.67	128.839	125.05	102.65	131.461	136.207	91.7455	136.543	131.239	119.48	87.2483	87.3701	103.64	72.1948	119.549	117.059	125.506	97.7373	129.597	85.1038	153.177	84.2132	139.056	114.538	94.4108	159.677	140.308	122.4	89.5284	170.109	146.936	118.648	96.3551	99.7593	114.816	104.063	132.277	105.389	132.142	110.782	95.7735	132.822	76.705
COPG1	75.0778	115.167	79.8214	76.2028	78.55	68.8645	115.947	83.6673	124.391	90.3038	145.984	141.602	77.6689	99.3566	128.455	114.669	66.5504	71.693	78.5504	66.824	98.2987	127.955	91.2416	114.33	94.6599	96.4726	137.843	66.1029	137.221	84.8015	76.5709	126.941	153.91	133.778	113.811	132.645	110.97	112.224	107.31	52.4465	112.589	91.1027	80.6802	57.2854	104.75	84.0633	94.4422	64.1723	71.3138
COPS2	84.2173	58.6567	47.686	55.8919	77.2082	73.7115	49.6132	53.3133	71.3924	48.2468	41.8768	42.2922	39.573	48.9982	51.0286	38.7713	60.6852	64.5627	52.5798	54.164	79.0632	50.3822	73.9303	53.9674	73.7544	46.1229	70.2534	66.7145	64.706	68.0113	53.6853	86.2425	76.606	72.9442	55.554	103.823	43.7686	43.5842	61.6914	67.0714	56.6252	43.1437	78.143	59.7406	73.444	49.4133	26.7051	37.9864	35.9078
COPS3	124.748	108.091	141.046	120.937	103.2	113.451	104.801	94.9548	134.113	104.314	131.019	114.662	108.093	101.854	101.64	122.105	86.8128	151.33	112.67	130.064	127.112	109.475	81.3686	89.0545	112.469	97.186	155.055	120.932	120.621	132.13	130.229	107.686	146.079	126.471	123.386	93.9911	122.798	116.102	109.819	82.3425	127.658	106.134	97.59	119.577	121.167	109.262	69.9434	80.5692	82.588
COPS4	60.9697	31.5593	65.9572	53.0162	54.105	39.6176	54.2316	53.3027	73.7209	66.5585	58.725	59.2053	59.2758	64.9205	45.4556	61.1477	38.0141	49.4024	48.4074	54.1476	42.0893	65.8354	63.2456	36.7242	61.882	57.7117	68.3758	53.773	60.3421	66.5565	55.5732	60.2659	76.4586	71.4823	58.2313	41.1307	46.7439	52.2399	71.1965	62.3765	53.4987	45.3531	49.3088	90.7032	68.7575	49.8553	43.0662	36.0642	43.7511
COQ3	13.2532	9.85543	11.0139	9.2087	9.26811	10.8748	10.907	18.508	11.0117	6.28609	5.60658	7.94245	7.52589	2.48195	5.67645	7.5609	5.73172	11.5704	7.15349	21.2148	2.11593	15.4506	6.95177	6.22711	9.62408	15.2652	12.4096	6.437	11.2808	6.01121	6.93864	8.89146	7.47037	7.25883	5.75851	5.82178	9.58306	7.87622	7.41946	3.79149	9.06823	13.3765	11.4402	10.049	10.3624	6.85556	5.26054	4.08986	8.53512
COQ5	47.706	35.7768	49.754	56.2487	36.947	35.0327	28.736	48.1614	54.6637	52.7232	35.9436	53.1498	30.535	44.3034	34.2261	50.4399	46.0177	48.7561	57.1388	50.8321	25.0322	51.4936	56.2491	32.1545	49.6593	44.5008	38.307	45.234	47.0026	58.246	53.8035	33.3797	32.882	52.1892	24.5509	34.8496	37.0954	37.2048	39.3113	37.6135	47.2926	48.8668	49.2198	40.5702	43.1444	53.1443	28.3021	19.8707	49.7598
CORO1A	1301.03	796.94	1272.02	1323.02	1321.32	1131.96	891.886	1290.36	1957.57	1458.72	1422.35	1758.97	1205.16	1527.78	1278.3	1722.46	1346.32	1191.51	1250.58	1460.93	1086.95	1353.99	1399.83	882.927	1274.96	1462.68	1182.84	1011.13	1273.68	1296.92	1202.8	1123.83	1187.07	1497.45	1451.15	739.942	1105.44	1459.16	1224.42	1164.86	1325.61	1459.41	1093.79	1331.88	1229.55	1483.05	1100.44	706.623	902.389
CORO1B	1.14041	3.82266	3.55645	6.59166	6.86834	6.51621	11.2802	8.02784	4.5837	2.49049	7.15603	4.73746	4.9199	8.25411	6.22235	3.45123	10.2438	12.2995	17.3277	16.2705	5.24963	6.1861	10.5703	34.0139	19.8025	31.983	8.2135	28.5945	26.2181	24.9356	14.1189	19.6355	11.0577	11.5929	27.6116	19.9855	17.8776	15.0509	17.3653	42.9511	31.6525	37.1247	15.7262	24.1981	17.9438	31.0255	28.189	7.44115	10.0782
CORO1C	7.30857	7.55595	6.75725	1.08641	10.0413	8.1861	9.16739	7.60821	19.5852	22.3334	23.8641	16.4877	17.0859	27.9737	23.2189	18.8818	3.42998	12.0654	5.07411	2.38517	54.1709	6.53482	5.62959	13.4512	9.83514	7.13684	5.41478	11.2736	14.2544	3.78494	17.0408	12.6679	10.6061	7.39635	3.59379	12.7548	12.7179	5.36044	3.72797	4.90657	13.0761	10.8009	9.96731	10.6836	8.92784	8.16096	102.398	134.748	99.6672
CORO7	150.198	253.036	194.805	192.04	231.071	293.508	309.261	289.679	170.906	197.226	252.074	220.074	146.612	163.245	163.685	182.046	104.306	171.575	119.479	154.554	178.242	137.365	202.614	342.569	265.987	197.95	282.169	212.534	270.004	258.345	276.519	395.122	297.144	313.075	259.555	341.283	268.57	263.471	234.681	187.209	294.074	307.298	225.422	176.452	262.732	204.055	83.3648	107.777	98.1574
CPEB1	1.44131	4.40689	7.94001	3.37771	1.18836	0.049944	1.00734	7.43159	0.89295	1.38902	0.024728	0	0.027734	2.83506	0	0.828431	1.70388	1.4914	0	1.81659	0	0.088095	0.05411	0	0.045874	0.074756	0.023114	0	0.123822	0.735459	0	3.65082	0.558819	0.027926	0.047942	0.049782	1.12738	0.402295	0.605947	1.11624	0.370934	16.0504	0.095366	0	1.15629	0.524055	0.28215	0.044098	0.211675
CPEB2	2.64078	1.03675	2.26247	0.959977	4.51397	2.97937	4.86974	4.60558	2.61526	3.73681	4.63708	6.59645	2.92322	5.45983	3.00726	6.31884	1.11091	1.26151	4.80287	2.6573	7.64031	3.05814	2.3695	3.4827	3.90721	2.4683	2.64838	2.65854	5.56908	1.67688	2.78342	3.65575	5.76845	1.94475	2.60204	4.39907	7.7757	2.36346	6.36609	7.28888	2.19746	2.33562	4.59321	3.06152	2.44418	3.53556	2.15364	7.38856	1.25269
CPEB3	0.540164	6.55457	2.31259	1.37695	0.239247	5.50519	2.05486	0.748957	1.56771	3.66373	4.02608	1.75614	2.59513	1.35672	6.08248	1.50436	0.527735	1.54815	0.843573	2.4909	5.48384	2.85694	0.979534	3.37759	1.70652	1.21856	6.67496	0.600694	1.23063	2.10357	3.07359	0.429805	4.89456	0.467165	2.94318	6.34907	4.36655	0.869203	0.531432	1.53956	0.428042	3.08925	2.12819	3.91453	3.8311	3.14757	0.889158	5.3428	1.96978
CPEB4	13.1861	27.525	17.241	9.04008	5.69283	17.0115	21.1635	15.5388	10.7079	14.4428	30.561	22.6204	14.4462	11.7951	23.6438	12.6818	10.9242	14.0925	18.7825	16.0031	23.1087	23.6652	14.3142	14.3419	19.7843	12.5044	8.25673	12.9309	6.94786	12.6037	15.3719	19.3199	26.8492	20.0115	16.7897	25.6578	14.5927	11.9558	9.99071	12.9006	19.6697	11.6121	11.1972	16.6395	17.2361	12.1912	13.0976	40.0755	24.0805
CPNE1	754.455	584.695	546.41	497.414	699.473	664.616	477.556	577.161	611.021	652.88	665.662	550.033	548.303	609.285	587.958	530.959	723.879	598.112	514.85	586.382	651.186	509.664	617.052	478.1	538.412	525.883	613.341	477.517	471.461	432.048	741.14	680.711	504.436	491.339	732.45	511.191	495.556	660.558	642.629	486.651	489.353	537.925	628.437	575.479	525.619	542.282	550.635	399.696	432.879
CPNE3	49.7437	73.4605	47.486	76.1777	52.1146	59.5255	71.8564	41.9592	61.7601	50.2488	52.6144	54.4995	57.0098	62.7009	53.3646	51.2474	46.7853	88.3842	62.9144	60.1523	77.3875	72.5579	76.2654	88.5436	49.9986	65.2117	57.998	80.4387	52.492	46.4827	49.9791	62.4107	61.2414	47.1755	75.9457	100.545	57.6392	36.2074	61.0311	42.221	66.0631	53.0788	56.4401	53.072	38.5387	47.4136	60.5317	46.1187	48.0946
CPS1	2.49865	4.18279	2.84038	0.899502	2.68568	1.54317	10.3591	2.73638	3.08288	7.47584	2.24678	0.155687	5.9572	4.20222	5.46853	1.62322	1.20055	3.13821	2.03701	7.25116	6.34501	0.298325	5.23087	1.14723	5.96543	2.6806	2.16647	6.29042	4.65695	2.76156	0.728557	5.12307	1.60489	4.73442	3.31428	4.88394	1.46186	5.86992	3.325	2.26446	4.59338	4.9917	0.874726	3.19408	0.27694	3.47561	3.32187	3.90385	5.07164
CPSF1	60.19	81.4051	48.6817	48.377	65.038	78.681	70.149	53.156	68.6546	60.8489	47.394	40.8271	51.842	60.3371	51.3256	39.0955	50.8457	74.6999	55.8109	43.82	83.6899	44.9322	56.0514	103.458	45.8787	39.727	57.3308	54.8779	54.3292	39.317	62.2732	91.7733	44.9949	55.3504	67.4375	68.6946	58.4251	40.6413	61.691	47.4195	50.9027	48.4558	71.0459	50.4882	58.2383	41.7466	40.4211	62.5697	41.4132
CPSF2	23.7594	28.4548	43.674	18.9873	20.6209	35.8105	22.5127	30.3207	24.5606	32.9568	36.5749	31.092	21.8177	30.6939	34.9948	27.8382	21.9108	23.8194	26.2224	22.9457	43.4409	30.8266	25.7966	44.7155	23.9074	24.3923	27.0838	30.9221	24.1673	22.0134	18.604	25.75	36.7605	29.6456	13.4157	36.3521	26.4929	15.93	14.5725	16.322	28.7507	26.4045	19.898	34.7894	31.2756	24.4518	7.97428	20.3108	28.9528
CPSF3	46.5564	43.9057	47.3951	35.5691	33.7297	19.1503	40.1546	38.1862	57.8928	27.0253	59.6613	48.4239	26.3874	21.0655	39.4374	40.6957	42.0965	27.4267	32.2293	30.2376	37.5141	33.2427	36.5535	49.9983	39.9736	33.554	36.6447	27.4745	41.6398	35.9981	15.3766	58.6643	45.2657	45.6622	27.0513	31.5132	47.5033	25.6973	48.3387	32.167	36.8113	31.0368	46.6404	39.217	31.4034	44.9427	28.2565	27.3857	22.4762
CPSF4	35.1822	29.5791	30.4556	23.228	12.2656	28.1575	25.2315	18.9328	20.9283	20.7771	21.5032	12.2597	18.135	16.127	38.7608	18.302	18.0447	14.1802	11.0254	14.2976	14.4975	16.4147	22.3713	13.5759	22.3433	11.1533	22.8403	9.91386	34.1598	15.7102	23.4987	14.977	24.5035	16.5296	22.5246	14.0364	25.0167	7.06735	13.0368	18.9097	8.61772	19.1983	30.5692	11.137	22.8965	13.8003	20.4176	24.5848	21.1525
CPSF6	70.9562	80.6727	60.9146	86.8795	94.5343	106.212	102.06	95.4694	130.426	73.1702	98.4803	122.681	60.7279	68.6992	72.8124	73.9135	79.6385	104.003	78.6305	87.5679	85.3449	70.1731	98.4197	75.3155	102.432	77.1588	103.173	72.0546	88.5834	79.8903	101.367	132.037	106.189	106.169	88.2908	115.08	76.874	75.0738	111.47	78.9378	104.434	81.6898	116.879	76.6647	98.2021	75.6191	91.1589	71.4998	65.9069
CPSF7	87.716	130.274	82.9692	97.1051	95.8121	88.4045	97.4284	81.5618	69.9912	74.5286	88.1173	70.3601	38.3014	75.1534	71.2829	76.3043	69.2969	86.1643	107.096	73.3619	85.2906	96.1616	84.5547	83.1483	89.4412	72.8657	87.9677	71.8897	89.6888	63.5862	91.8785	134.381	101.16	62.6269	66.4907	140.224	105.041	66.8028	93.1805	67.3817	72.4851	82.7499	75.239	68.3678	101.404	93.8163	66.3251	103.731	82.2448
CRACR2A	27.5837	17.6729	28.2209	28.308	31.6275	45.6471	34.9693	24.3401	38.4812	40.8104	36.1208	55.8674	42.7305	44.2033	42.0627	36.1859	18.1463	16.4666	30.791	19.0826	79.2542	26.2774	28.2516	42.6159	31.7043	21.6138	34.1212	14.7044	23.7218	19.0543	34.8145	42.2251	55.3959	46.6575	44.1105	55.3379	31.6995	29.5956	20.2918	21.3236	32.7003	20.845	29.517	21.6643	28.0068	20.4945	12.338	17.1386	20.0464
CRCP	28.551	37.0053	23.6078	24.9822	50.3035	40.9092	38.5358	28.9101	30.54	34.5045	25.8898	37.826	48.4316	26.5696	22.2396	35.3914	36.4322	20.6356	27.9147	30.1911	38.9107	28.8768	36.3818	26.9178	25.6225	22.0262	37.921	38.6255	24.6221	28.5058	33.9849	40.4784	32.6969	37.5184	19.9538	26.4175	28.4011	39.1535	42.955	30.4899	33.6786	27.6234	42.2764	26.3207	19.581	23.6887	18.7992	17.9229	29.9622
CREBBP	64.8538	59.144	82.4605	60.5429	98.7055	66.054	53.3017	72.3395	77.5002	40.5493	37.5374	87.3153	58.9293	46.7836	51.7209	40.7658	42.4722	66.6325	67.276	34.4667	74.2993	50.3241	85.9633	70.9824	49.6952	63.1213	38.1958	42.6866	55.4024	38.387	30.6065	95.0622	43.3427	65.3481	43.565	89.9094	94.832	45.9429	63.575	51.7904	96.4132	36.5654	69.2938	49.9426	50.7064	65.9633	59.5106	73.4326	63.8264
CRIPT	37.4945	34.233	22.8742	24.3164	31.9862	14.568	22.9727	22.202	21.7531	25.144	35.5025	21.9484	19.9802	22.0857	21.4425	17.4107	20.0148	27.0719	29.5766	26.8277	21.1209	21.2895	28.5756	32.6186	22.2396	23.8818	22.2819	19.2734	29.8025	20.5436	23.3089	33.1424	23.9128	25.1208	27.0403	25.9595	21.7887	22.4844	24.8924	16.8931	28.6639	21.2405	31.6977	21.0874	28.3639	25.1711	22.0504	22.8295	22.0722
CRKL	40.1171	82.9833	65.4173	63.5203	34.2737	59.4053	78.2033	50.8375	54.8765	77.7804	115.152	55.0482	47.64	66.1478	84.5703	45.5209	49.9774	68.0583	72.3539	51.4188	77.6173	71.2398	45.4673	70.305	78.5405	47.5963	66.1495	34.4323	83.0491	68.3292	62.4788	83.9566	107.002	76.234	69.3515	86.9492	66.879	55.5846	51.9322	43.0308	75.2173	60.441	80.2359	56.5405	67.8634	57.7834	34.7565	65.9418	58.8516
CRNKL1	34.617	33.0662	25.5901	23.8897	19.4546	30.6417	42.2939	23.8664	34.779	42.4528	27.2594	28.9183	27.3477	22.5499	28.2143	25.9004	20.7993	23.7136	22.8401	17.6795	36.0919	32.0432	29.5939	27.0717	28.0019	22.3185	31.0523	26.963	29.8775	18.9472	20.3989	29.5993	28.7474	31.635	25.7101	39.4746	23.0242	18.1187	20.631	22.4651	32.4121	17.6666	27.1717	21.2573	28.6499	18.8518	17.6735	10.2918	19.8931
CRYZ	28.2633	29.2627	29.2951	32.6343	53.9254	20.5088	29.7587	25.1864	43.2391	51.2777	48.4861	54.0346	39.6853	43.4846	57.3788	34.8019	17.4907	31.9728	32.0531	23.8642	48.8905	46.7222	21.4333	33.1769	50.0292	28.7554	29.4196	44.6575	45.4739	34.247	30.807	44.8833	43.8834	43.1972	32.0007	44.0275	43.6418	35.5307	11.8148	25.5372	43.2454	27.5777	31.915	42.04	40.4991	31.0192	10.9287	14.5531	22.3764
CS	173.741	231.183	177.826	159.969	209.929	179.737	208.469	163.3	166.324	166.915	208.338	184.555	133.311	172.702	177.533	218.81	147.587	173.608	222.631	177.948	179.003	168.268	180.344	203.686	173.848	161.278	220.478	204.76	209.375	194.758	188.989	288.81	247.679	242.378	187.314	235.197	204.935	184.89	211.456	139.099	191.725	174.861	173.251	157.965	181.292	150.309	197.801	212.831	162.574
CSDC2	0.173935	0.239053	0.172745	1.15297	0	0	0.211717	0.187618	0.405613	1.33419	0.074813	0.143312	0.207417	0.125677	0.480924	0.96915	0.057333	0.048247	0.346656	0.199506	0.943149	0.343205	0.196115	0.044399	0.91795	0	0.55155	1.37013	0.101631	0.312667	0	0.213118	1.37058	0.444135	0.737286	0.084493	0.233085	0.864763	0.252773	0.12319	0.962685	0.476361	0.232167	0.113269	1.34187	0.266287	4.71378	0.164372	0.134535
CSDE1	607.524	775.452	538.921	575.579	628.557	670.972	745.518	468.588	531.56	322.444	425.437	536.641	348.017	500.813	431.201	353.104	487.657	633.139	648.366	479.816	660.919	417.624	556.683	753.856	601.676	440.687	583.611	587.142	561.641	469.846	604.248	731.517	655.198	560.78	456.618	969.826	542.973	475.26	692.671	560.365	560.17	472.217	584.265	567.368	534.528	411.892	374.987	527.062	385.762
CSE1L	55.7338	59.4931	71.8299	54.4195	54.1585	37.4893	83.8385	48.412	47.3808	38.0038	66.226	53.3872	34.4684	39.4135	54.4632	41.2047	47.9973	55.3807	69.3966	54.4816	63.5546	48.7108	56.7356	61.9814	61.1097	40.0322	61.3489	48.7223	64.4576	47.163	51.1746	62.5324	58.0923	50.9791	47.0327	76.4186	62.2071	45.4969	59.1038	37.4331	74.9983	42.1016	70.7792	52.6875	58.5457	47.5905	38.7583	54.4348	30.452
CSKMT	9.38712	14.0668	9.68381	9.21082	6.14329	9.02695	16.926	19.4929	15.836	7.28901	16.1823	11.0363	7.42379	3.19828	14.8842	7.33131	4.1819	7.10493	6.97338	12.4149	7.24437	9.03944	8.36517	11.994	7.1008	9.70332	10.0694	9.99743	15.6246	10.8756	12.8842	14.5455	5.64139	6.31535	5.84672	9.72737	13.4136	7.11746	7.49915	11.6423	6.04539	11.2039	8.72419	9.05392	10.9938	5.6682	8.19442	15.9963	11.129
CSNK1A1	235.184	197.513	199.222	232.569	244.666	213.121	221.704	181.9	253.705	183.029	208.285	291.341	188.416	199.018	196.575	200.413	209.291	207.307	258.523	206.708	226.302	220.504	231.166	258.664	238.969	199.208	205.997	196.194	218.257	195.772	219.191	269.758	237.083	223.717	225.468	270.099	198.896	189.046	210.947	159.616	253.92	207.779	233.954	174.259	226.649	179.545	138.295	147.693	154.569
CSNK1D	121.354	180.087	118.071	85.3284	126.663	163.732	157.246	120.784	154.586	120.832	204.834	127.889	132.167	140.419	171.559	149.844	104.511	128.491	125.53	112.716	159.543	117.704	121.269	160.246	177.013	108.351	125.375	110.016	157.883	138.49	178.146	127.964	211.156	145.973	156.255	166.826	201.116	95.7931	116.556	114.08	148.02	129.535	148.597	97.8741	163.157	108.783	94.6781	160.848	122.991
CSRP1	51.2648	23.5744	30.4837	49.7161	70.104	50.2393	40.325	59.6206	92.6982	64.9256	54.2015	97.9626	58.4018	71.6655	55.2273	72.5385	46.7359	47.3762	41.0719	51.6701	100.532	53.3018	60.6377	50.5663	51.775	65.6813	86.6101	56.5255	83.6844	95.9302	98.0578	105.965	66.1356	79.461	68.4781	62.1795	65.7886	74.0084	56.5738	48.4334	53.201	62.3677	68.7859	58.2502	59.6507	72.4501	29.2387	16.4669	15.6213
CSRP2	4.77554	2.04017	3.90934	5.27946	0.767045	0.713266	2.34804	3.01182	0.762647	9.97516	0.748146	0.726959	2.05188	2.58341	0.881335	3.68961	1.51267	3.8737	24.7131	3.21226	0.821483	2.38045	0.827382	0.393378	1.15922	1.51528	0.527986	0.746607	4.42807	2.49071	0.370497	1.31323	7.30874	14.5191	0.578098	8.59634	1.24907	4.38067	0.728853	0.892515	1.91473	5.48142	0.482912	1.22018	2.32403	2.06326	1.56231	10.7278	10.0389
CSTA	0.328151	0	0	0	0	0	0	0	0	0	0	0	0	0	0	0	0	0	0	0	0	0	0	0.174607	0	0	0	0	0	0	0	0	0	0	0	0	0	0	0	0	0	0	0	0	0	0	2.37306	2.00943	1.4614
CSTB	7.59554	7.78679	8.02341	19.3538	10.8385	10.9308	13.2497	14.4876	7.10232	7.92783	11.0219	14.5817	19.3077	4.52103	13.5168	10.6549	11.7943	8.52269	11.2362	11.7955	9.91082	9.86389	7.65265	21.1116	9.7709	17.0405	8.67559	9.58135	14.4935	20.438	11.4266	17.8864	15.5462	16.2372	9.14925	11.9131	16.6485	13.7834	10.112	16.134	13.0336	11.816	12.6045	10.876	14.7516	17.726	7.66573	8.14807	4.84633
CSTF1	61.9928	40.0208	38.7336	52.1479	54.4644	57.7729	49.6364	44.3686	51.8122	29.7596	79.1984	47.9258	30.984	50.686	37.8953	38.3018	42.7233	52.0522	50.7467	39.8867	47.6774	42.6506	36.7428	25.8418	66.3891	47.7128	58.7339	44.1425	59.7705	43.7763	71.2803	59.5505	64.249	56.106	31.6582	57.6808	53.6061	39.2383	36.3944	59.9975	49.3042	47.2658	59.2396	52.6531	67.5824	63.2912	23.148	21.6998	24.5918
CSTF2	20.6827	21.5094	15.5794	11.849	21.1021	16.2985	18.3114	17.3013	29.0694	24.3643	41.6699	36.0089	18.8095	19.7075	31.7236	21.1233	18.5363	21.5263	31.3948	17.2969	16.984	22.9072	16.3636	21.7917	31.5193	23.2178	25.5669	17.3881	24.8806	19.1028	20.718	26.9553	25.7646	21.8487	21.8047	21.3763	25.7638	36.3085	22.8035	23.6619	32.7012	20.6471	28.6297	27.3181	34.5977	21.7764	10.8911	10.3512	14.3349
CSTF2T	37.4781	22.0318	26.3503	20.2365	31.2967	16.47	20.2691	19.8512	23.3355	20.8892	21.2314	19.7007	15.4352	32.851	24.0655	23.0195	30.9407	29.9738	41.1249	29.5677	18.1852	28.7439	27.0304	26.0463	23.6557	24.9739	24.7825	20.3845	25.4255	23.6394	16.6697	28.4427	29.9013	25.7956	19.2294	19.7313	16.0722	20.7984	29.2467	19.6462	21.6513	17.4073	25.9594	18.1964	32.0226	23.0487	17.2591	20.5718	14.9878
CSTF3	26.7369	34.483	30.148	31.4984	27.5679	26.5479	34.6948	36.9452	43.495	17.6058	22.3634	32.7559	26.2334	29.4883	29.1153	29.0505	31.7493	28.0979	36.1954	32.8731	33.7845	30.1749	28.0262	26.4111	28.0633	37.2308	25.9881	22.8757	35.8032	28.1106	17.8143	34.0905	32.1267	32.0088	15.8088	39.5043	34.1522	23.2318	23.6987	29.3553	30.0095	28.562	23.6268	32.9244	38.3948	28.7911	15.9497	28.0582	26.2581
CTCF	36.9963	31.549	29.8317	26.141	27.9522	30.6239	29.5751	18.8053	23.7517	28.2164	35.1193	24.4944	27.6295	11.8491	40.0368	17.1271	22.0099	34.6286	23.9617	30.4003	39.2699	19.0779	26.3963	22.1712	30.9374	29.8365	29.2737	32.9585	42.8217	22.8549	17.1817	25.5859	30.8802	25.9272	24.7024	42.0906	28.3569	20.6702	22.6092	32.4707	26.1584	25.7333	28.5334	25.8763	33.0929	31.3303	17.5253	29.8687	30.2708
CTIF	0	0.132017	0.495718	0.246639	0.760609	0.450802	0.108121	1.69935	0.87302	2.86252	1.1786	0.205089	0.787776	1.93542	0.298484	0.278618	0.494235	0.097736	0.240368	0.307795	0.723599	0.485817	2.12804	0.222709	0.452075	0.57384	0.164177	1.51195	2.13673	0.710548	2.09758	1.25189	2.41811	1.06943	0.785139	2.42797	2.03132	0.398575	0.089844	0.171033	0.842764	0.553485	1.38148	0.628795	1.65	0.268994	1.51793	1.11097	0.603779
CTNNA1	62.3502	27.1953	60.2931	39.7651	30.6823	49.2637	33.2661	48.1572	43.7625	52.1899	58.9306	48.5267	61.4542	64.6352	68.0825	53.6491	24.9028	44.6382	28.9712	31.1889	46.3034	63.3237	51.7527	59.2529	49.8868	45.2118	46.009	54.1408	62.7564	35.47	57.6463	74.1456	61.4056	53.1247	32.6305	81.2438	72.6766	37.3439	49.1223	41.0135	53.717	57.2626	55.3066	42.5739	47.38	42.3452	70.9081	106.131	73.8417
CTNNB1	67.2956	98.9752	88.8519	75.6714	99.234	97.5593	122.846	72.1678	90.5254	106.514	138.717	88.7499	80.662	81.5429	168.715	92.4856	64.5388	80.5975	121.247	72.6434	75.6737	106.303	75.3386	80.316	105.505	67.742	89.8304	69.3324	98.177	76.4727	86.6004	128.448	97.0539	108.642	99.6928	93.911	95.7828	77.8849	81.7736	56.903	102.686	64.7607	72.9252	66.9888	115.771	79.3393	98.2272	82.1996	85.641
CTNNBL1	72.7507	49.9552	49.3041	64.6786	49.2076	71.3117	61.6519	57.8903	95.1389	96.283	80.2631	116.154	54.6868	65.6967	90.455	54.3369	59.6964	72.1777	89.0783	59.8951	84.143	69.4527	50.485	47.1753	60.7188	51.7671	74.977	78.5335	70.0318	58.3385	60.8978	90.0264	63.0824	70.7844	65.683	38.2594	53.1975	63.8606	62.0478	55.2337	72.0523	46.7035	65.7971	85.7884	65.6892	57.1803	87.8711	55.0667	66.1244
CTNND1	23.9027	11.8691	17.1091	21.7229	20.883	5.00875	10.0614	21.7747	11.3085	8.87926	9.40734	17.0521	8.13281	16.455	9.97173	8.44755	23.8177	17.0255	11.3443	6.80425	17.5392	11.8761	12.3835	12.8147	8.53707	18.2384	17.4059	14.4825	6.92536	17.1609	15.4304	9.01577	16.8077	26.3341	12.0132	10.9238	10.7633	13.3333	12.9292	5.88702	13.4978	12.3221	21.7781	23.8828	15.9066	20.06	36.3602	43.3762	49.1674
CTPS1	48.3448	23.5995	32.9428	30.8371	37.4311	27.9538	33.3111	23.6921	49.9257	28.718	40.4221	35.7006	53.0431	27.1618	37.7073	32.5057	12.563	31.1402	35.196	20.2352	27.038	32.7996	39.6917	19.7663	32.9262	23.18	25.2841	29.6988	24.8468	23.3972	51.1875	31.7429	36.0578	27.2147	33.6977	33.9565	25.8382	26.8375	32.2479	18.3665	32.1519	18.4	31.6828	17.1949	23.4931	17.4293	18.8931	20.867	15.7776
CTR9	69.1287	66.3051	59.7058	63.1742	75.8636	68.2756	103.126	75.7863	76.5935	48.2488	66.5195	104.478	55.8894	105.611	69.514	92.8718	59.9005	44.3989	69.4899	38.1627	111.998	66.0116	61.3117	82.4299	70.4033	65.1445	71.1053	52.0709	62.8756	63.2588	43.5299	87.9269	85.0529	52.4133	47.5635	107.466	84.5475	56.2434	42.1208	45.6301	67.1987	73.621	68.3035	44.5404	98.8565	63.0238	43.1391	76.6679	68.2484
CTTN	0	0.4837	0	0	1.29491	0.346444	0.087552	0.877316	0	0.072529	0.507559	0	0.128341	0.695919	0	0	2.27994	1.69069	2.29157	1.02199	0.035844	0.679655	1.19267	0.419781	0.601212	0.441746	0.320804	1.16902	1.12398	1.39332	0.059934	0.797574	0.394792	0.344774	0.036948	0.210572	0.491189	0.118567	1.01014	0.116714	0.839775	0.746534	0.845318	1.05431	0.253928	0.91116	3.11893	1.38322	2.36871
CTU1	0	0.194285	0.063225	0	0.093492	0.122661	0.069689	0.147385	0	0	0.243009	0.060017	0	0	0.056054	0	0.553176	0	0.311914	0.090668	0	0.072314	0	0	0.112743	0	0.056834	0	0.365544	0	0	0	0.5667	0	0	0	0.335592	0	0	0.223196	0	0.409205	0.117125	0.046707	0.134982	0	0	0.108358	0.056338
CTU2	14.8541	25.5763	17.7329	13.6986	18.7388	17.2088	13.4715	12.8218	24.8107	6.03114	15.0297	29.3197	18.9811	28.7378	13.8042	10.6343	27.0736	26.249	36.2632	21.3917	21.3566	19.0945	18.8073	12.1936	18.9831	12.6704	13.4545	7.86582	16.2212	11.5851	18.5145	7.24603	11.4444	15.3286	16.0828	3.5999	16.5231	11.3907	19.0921	3.87155	17.1724	11.4448	19.41	6.67876	23.0322	16.4299	6.52172	14.1999	10.3254
CUL1	78.752	93.408	76.5654	59.2696	73.578	77.9551	81.8749	49.0671	79.4678	67.1099	97.7292	80.2421	60.5046	67.3389	82.5453	57.3326	94.2085	90.7533	82.7864	56.5378	78.7499	78.3627	77.222	67.9154	84.6009	43.9231	88.6037	73.3765	68.6438	62.7443	80.1896	101.269	89.3552	65.006	81.3296	129.798	75.6099	60.6233	95.0263	66.7102	84.0617	58.5886	106.216	94.2029	81.8662	47.824	62.8803	63.0607	54.2778
CUL4B	38.7205	82.7777	40.2154	43.7716	44.9574	52.9291	61.9187	41.9914	47.2507	47.6659	54.7223	34.9476	30.5512	46.3044	50.4063	39.2725	39.6284	68.4487	61.2993	42.2721	45.8381	42.7379	41.7265	63.8605	46.9453	35.1858	55.033	37.9963	53.1774	36.1282	40.3979	75.3448	65.1224	42.9948	31.1525	77.6116	47.2616	47.1293	56.6372	40.3073	47.4437	35.814	59.5505	50.7421	48.438	38.531	33.5183	45.8666	26.7734
CWC15	129.997	77.046	84.8359	74.1378	80.7262	88.5075	90.9589	88.1786	107.97	89.8117	78.5356	114.177	114.92	105.29	101.802	84.3539	143.123	85.8548	171.724	92.8133	88.3109	109.614	103.656	94.6185	58.205	100.513	106.797	99.7473	102.537	63.4127	92.1515	87.4448	76.8998	77.9614	142.213	85.9524	99.459	95.4972	121.75	129.595	97.1714	95.6001	117.8	101.419	89.3871	88.4767	90.7257	54.2508	75.933
CWC22	44.3278	62.0106	41.7466	48.2494	40.3541	50.8204	47.5829	46.3214	37.0479	42.7335	46.82	61.3779	22.3892	33.7798	50.3695	41.2081	50.3804	40.9916	53.859	50.111	63.2664	43.6309	48.7847	50.5713	49.5479	28.3401	51.5117	46.2361	50.2206	33.0787	31.9238	72.4619	35.6232	43.115	26.8276	55.6054	46.3894	33.1026	31.0421	37.0901	52.6706	31.135	62.3134	51.0164	43.1874	32.0548	27.4314	45.1821	47.7479
CWC25	32.9737	37.8886	29.6087	54.4306	45.8257	58.1671	47.1799	37.253	42.085	32.0217	55.5739	46.2847	40.037	62.528	62.1184	44.9322	37.1465	35.8498	52.853	40.9761	55.2396	40.8624	55.4145	59.586	52.4284	36.1053	32.4441	46.7383	42.9754	39.2582	43.9938	38.2214	34.483	46.4404	32.7863	34.7009	37.845	34.0171	40.097	21.3517	43.0922	30.6734	43.4701	44.2326	41.23	47.3645	30.726	33.6091	33.0629
CWC27	58.1708	32.1129	62.8013	43.0697	50.8338	52.5084	42.7301	44.7177	53.3707	41.2701	30.0337	56.4106	47.8082	31.2928	34.0787	59.1431	48.0163	52.5118	60.3581	50.2042	25.9892	59.4574	72.6858	34.2448	32.6169	54.3616	47.9625	58.2248	37.2378	38.0079	29.3631	36.197	49.8311	42.7694	25.5433	50.013	27.7181	38.1999	74.9123	61.6913	40.402	58.5969	41.2407	41.5532	45.9952	49.9529	25.9608	42.9786	39.7731
CWF19L1	59.0519	66.1796	53.2467	52.4408	39.7844	39.3051	35.8569	32.9557	52.0314	36.1743	48.7642	32.0741	34.714	30.1609	52.3234	31.2819	53.2242	34.9011	47.0614	32.7295	31.8438	32.042	38.8841	42.4889	47.1617	30.1812	54.406	35.4212	38.1748	34.4631	39.6457	53.4705	56.8494	38.6852	45.645	33.2281	44.8438	41.0225	41.7822	44.4901	42.442	37.3262	49.803	43.2391	45.7007	38.0585	40.8413	33.5346	42.0638
CWF19L2	21.6941	24.8711	21.4488	23.7702	26.1847	11.875	26.4168	17.7188	15.2481	10.8901	13.5554	25.286	11.9257	14.1301	16.7088	25.2845	24.6658	24.0679	24.286	19.6935	13.9627	17.6818	31.687	18.5443	19.7519	19.9228	20.933	18.3134	18.7792	23.8455	13.4271	21.8905	19.992	22.6778	12.5564	18.3941	24.4902	19.9695	22.9263	14.0803	26.813	23.3275	29.6758	23.7052	19.3043	22.1106	12.7373	18.942	15.9999
CYB5A	17.6304	19.9073	26.5511	19.6925	11.0048	12.8264	13.9263	25.9584	10.7019	7.38605	10.5498	12.9972	27.6258	14.6839	12.8251	16.5872	9.97521	12.423	11.2237	19.6546	8.65209	11.5313	16.2308	23.6768	18.7784	17.1111	11.9177	11.084	11.1269	13.1217	15.7096	17.5583	15.1832	13.1924	24.8034	12.8883	17.9092	23.4749	14.7743	15.6062	22.0503	20.4334	14.6069	24.0695	9.70536	19.7937	21.4276	36.9682	22.6094
CYB5R3	41.9222	47.2918	30.1655	34.0075	38.3692	91.5436	47.8614	37.5195	66.91	110.367	75.7111	82.3936	53.6307	85.8306	93.5841	56.1838	49.8813	56.1631	40.4299	35.5384	124.971	66.0764	42.1585	52.8195	69.6385	40.041	73.5818	63.0322	70.2231	68.1539	73.474	85.7595	82.4798	78.8198	73.7688	51.0986	75.9649	47.946	39.4698	80.383	41.126	58.4108	51.0756	84.3522	75.8678	42.8554	107.735	52.7676	105.948
CYFIP1	1.12447	2.58549	1.83906	1.86818	1.46479	11.4376	7.97189	6.39845	1.51219	2.1766	4.11209	0.20898	2.01699	0.024602	2.81605	0.026795	0.396818	0.017471	0.01944	0.420784	0.173559	0.841705	12.8186	33.9138	5.17174	5.93183	15.7022	13.579	2.80462	7.7595	7.75398	18.6584	9.66849	9.30246	14.1017	24.3767	13.8506	8.76716	13.0034	8.55961	5.79872	5.24384	3.16423	2.54743	4.33314	2.3547	15.6739	4.07387	1.61221
CYFIP2	399.836	537.248	392.315	403.144	296.066	343.617	428.335	284.5	291.7	318.527	374.63	432.221	342.89	404.525	444.929	388.034	285.617	412.263	420.901	375.098	519.916	372.526	319.617	478.011	326.724	261.304	253.227	295.801	314.186	262.286	276.207	391.35	361.601	309.156	226.782	388.403	307.971	277.93	348.233	279.132	358.812	345.224	309.851	275.021	360.505	276.604	151.879	290.519	211.004
DALRD3	73.6848	44.3645	57.9632	76.0446	112.8	107.623	57.7314	89.9599	67.9088	75.4526	68.0519	79.3157	78.4785	80.6377	69.0744	76.5201	63.9643	59.5147	52.2936	99.3701	101.285	73.7959	74.5558	46.3604	84.2882	91.8557	105.905	84.2002	104.396	96.2986	100.229	115.242	100.771	123.348	79.1412	64.9562	68.3851	104.348	106.403	70.3829	72.7668	85.534	56.9611	93.0324	72.2509	89.1168	46.9352	47.8418	54.7868
DAP	35.0601	58.6056	53.1747	55.4263	38.2539	89.196	63.3706	43.0688	54.5382	52.1249	61.28	40.8833	45.2164	55.9679	67.0209	32.2585	48.0316	56.8088	63.096	46.4054	69.7213	41.1928	58.1804	68.8213	63.6635	42.0357	70.4448	31.0724	71.1152	68.5096	81.2	53.3662	76.7488	51.3855	63.4419	56.7691	68.761	30.5094	30.924	32.9317	49.7492	59.6577	70.1849	51.3736	63.381	46.4191	24.7516	57.0302	48.8521
DAP3	185.881	142.942	192.626	205.321	164.79	179.302	140.183	159.294	198.264	175.827	174.325	176.707	133.517	175.778	132.697	148.26	167.537	238.043	207.492	191.571	130.312	181.861	189.829	128.936	169.823	182.066	177.374	240.847	189.244	169.754	168.444	219.022	159.188	195.021	193.87	138.727	171.525	185.368	193.081	204.646	192.69	183.842	177.337	205.053	207.568	159.16	115.659	83.7108	136.198
DAPK1	0	0	0	0.911273	0	0	0.058239	0.275664	0	0.026867	0	0.391227	0	0	0	1.06596	0	0.452978	3.06341	2.72926	0.337957	0.547193	0.612878	0	0.278029	0.053509	0.323578	0	0.029131	0.105015	0.022866	0	0.030108	0.235536	0.028191	0.337457	0.276132	0	0	0.051099	0.050792	0	0.424268	0	0.162042	0.041499	11.2768	2.72425	1.39238
DAPK2	24.3498	25.2558	24.557	20.332	23.709	29.1625	22.7198	22.1539	23.7237	20.8637	23.2886	31.3275	18.6723	17.1884	27.2992	36.3687	13.465	35.6137	14.6018	15.6808	41.8777	20.349	18.6365	18.9354	13.4738	16.3167	14.8357	10.8198	14.8066	14.2574	26.7914	21.4248	25.6526	16.4591	16.6039	22.9248	18.9016	10.1194	22.9204	12.6193	24.6184	19.8917	18.53	11.8437	13.1004	19.819	16.947	15.6114	21.5672
DAPK3	2.5417	23.1187	34.9698	24.3615	12.9676	35.4817	30.6053	26.7562	38.8815	24.9976	43.7637	26.838	22.2764	43.6641	40.8699	11.978	20.2672	17.8451	32.8334	22.6032	49.7002	21.2224	14.6351	23.4249	40.8635	23.5075	22.4908	15.8639	40.5045	21.1614	20.5318	32.7944	37.0532	16.141	22.5296	25.8405	23.2665	5.44987	7.25777	20.6211	44.1412	21.8257	30.8067	26.7804	34.4715	32.0644	24.1199	17.4919	26.0446
DARS	229.611	142.761	220.824	158.876	146.613	212.556	133.047	136.518	128.898	149.229	144.652	118.613	78.2211	94.9108	113.013	89.2099	158.533	183.707	155.915	109.888	117.726	101.874	157.119	151.281	145.446	114.25	141.26	252.603	150.735	145.862	168.107	250.302	140.845	119.659	153.283	202.468	130.173	139.38	135.447	155.989	176.29	110.163	144.584	152.21	179.449	133.665	114.244	118.668	121.21
DARS2	10.8548	11.1927	13.3053	22.5891	3.7111	5.53744	15.0951	8.09121	9.5824	19.2738	14.8931	11.8602	5.32888	9.5114	8.62159	13.1451	4.94726	16.1546	17.8176	10.1252	17.3201	12.4231	6.8976	9.48551	14.7603	9.76704	8.39966	13.5979	11.1404	13.6259	7.15756	15.3264	15.043	11.6247	7.01511	23.9748	9.02821	9.55937	10.7694	4.67367	10.5689	7.97911	13.0477	14.1729	16.2321	13.3846	11.4969	15.4791	14.5423
DAXX	109.483	114.875	101.583	95.5957	118.57	131.115	155.342	98.844	170.885	136.675	216.72	222.904	111.793	156.453	189.837	119.599	107.555	73.8135	122.731	82.3799	159.001	111.501	103.667	115.409	158.214	85.1406	109.272	82.6681	121.215	102.941	107.626	111.248	144.723	128.557	89.0533	126.839	136.405	102.888	118.288	114.532	110.391	91.7974	100.203	116.681	123.507	86.8866	89.4457	86.6857	97.2457
DAZAP1	13.4378	14.0134	15.5701	9.22408	18.2438	33.7647	14.8133	17.4587	12.5836	16.6307	9.83558	9.57054	17.6227	12.8517	10.9743	11.7903	7.71705	20.0374	11.868	9.26915	22.1651	11.3928	13.6398	16.378	10.9226	11.9455	9.41762	10.5508	14.3304	11.5821	13.0553	13.1252	21.9084	10.6531	11.6782	12.0967	17.6659	7.02801	15.0365	8.82624	16.0864	16.3766	10.2342	9.9017	13.3225	12.782	4.22262	7.82806	5.73374
DAZL	0	0	0	0	0	0	0	0	0	0	0	0	0	0	0	0	0	0	0	0	0	0	0	0	0	0	0	0	0	0	0	0	0	0	0	0	0	0	0	0	0	0	0	0	0	0	11.9382	10.6916	1.62764
DBN1	28.9028	51.3225	26.1238	22.899	38.023	17.3629	13.5317	11.762	6.6134	13.7881	7.07692	9.81862	15.4144	28.9456	13.4638	15.0978	4.85597	6.55615	1.43731	2.85296	12.3687	0	3.90324	4.12976	0	1.40368	0	0.482391	0.207184	0.293813	1.83239	2.85941	1.33662	4.46658	0.605171	0.880188	3.08268	1.40173	0.105873	0	0.083358	1.52551	1.68561	0.319847	0	4.38314	2.36225	0.5898	1.3812
DBNL	130.398	174.029	163.59	174.4	144.348	179.293	140.062	138.338	175.897	201.359	185.111	216.787	121.791	179.905	162.035	161.478	153.035	163.103	141.579	124.738	187.136	148.542	166.813	162.891	162.779	133.693	162.225	187.272	162.928	159.933	138.469	223.698	140.155	178.947	165.803	193.498	133.312	159.662	147.82	195.453	136.047	141.408	160.634	205.441	152.568	152.148	270.17	217.297	241.356
DBR1	34.5035	32.8139	30.1969	30.9872	33.3381	45.6988	34.7091	24.1157	29.5236	26.0605	39.7969	52.4942	18.8138	27.0781	29.3124	28.6365	29.3952	24.3796	32.4727	41.8575	38.2704	29.0195	25.1137	21.6511	36.9537	29.9911	38.0822	36.5943	38.85	30.4887	25.229	48.2321	34.8484	33.4185	26.3002	36.8835	30.3472	23.9565	28.7225	22.7039	35.7592	39.5747	35.3364	33.066	40.268	31.1794	15.3268	19.6909	24.1411
DCAF1	28.9475	44.199	32.1057	35.6126	30.9018	19.5975	35.8254	25.6087	23.0054	22.7516	33.1034	30.8094	19.659	33.328	30.1082	23.1598	23.4702	30.424	32.0683	25.5712	40.4223	25.2109	28.0641	33.1243	29.8444	23.2074	23.2257	17.894	27.1327	22.7442	30.1358	43.8864	43.6731	31.6401	21.2265	27.8167	31.0574	27.9856	23.3185	17.6235	26.8577	22.1866	38.3529	17.5539	19.0058	29.4315	19.6622	30.5589	20.2388
DCAF13	69.9031	43.6041	66.1952	79.5462	81.7552	37.7022	39.7367	72.1105	93.1897	63.3393	88.3661	95.3541	75.8684	68.6342	51.8002	84.0443	69.3677	58.0878	54.2027	77.6631	71.9065	56.3784	53.2605	37.4197	80.8183	77.1734	64.2372	50.5067	71.6546	70.2699	48.3947	51.3554	87.4827	69.5562	85.4972	60.8023	70.788	76.5116	78.5445	43.574	68.0279	86.7005	56.4209	71.3447	67.2117	69.948	48.2596	48.2384	54.4894
DCN	9.62586	12.241	14.6581	9.61615	5.28394	10.6793	13.0985	11.8231	5.88716	7.77382	6.72252	15.7708	12.5335	5.74495	8.42921	14.05	7.81329	14.8852	9.59614	12.8075	11.1116	9.56422	13.2962	7.76702	5.88516	6.6082	9.23963	7.62947	13.1887	9.45697	7.11168	7.44998	10.7692	8.45002	5.18703	19.2152	13.9719	5.6674	6.78809	5.31377	17.2527	12.3118	10.9779	7.90517	11.4385	10.3437	4.63103	13.5883	14.3352
DCP1A	137.436	87.5402	96.8767	87.4017	138.452	136.679	94.6782	118.4	117.763	126.904	141.089	120.142	90.2402	106.74	100.097	98.254	139.241	102.704	105.363	93.4945	100.794	108.243	138.894	115.164	96.7885	96.3606	95.9127	106.69	99.0229	112.046	119.464	202.266	110.528	138.384	120.286	89.4038	110.98	109.444	105.666	112.88	130.331	86.2365	127.899	168.197	111.924	88.3645	101.143	57.4389	88.983
DCP1B	34.6978	17.8727	25.0065	24.6196	29.5405	27.4228	37.0985	23.1277	33.4316	39.7312	37.8857	46.5274	29.1806	30.2085	35.9089	26.3144	21.8084	24.2951	27.9954	21.6488	49.3067	50.3696	34.322	35.9778	34.0206	23.2957	37.1482	19.8254	39.4928	23.5104	27.6794	40.3368	49.2532	34.4585	37.9712	36.0825	32.4056	30.7408	20.2767	28.1854	28.2178	22.2424	43.2213	43.1	43.7482	29.9209	15.4609	16.8966	11.774
DCP2	36.6888	47.7581	43.3445	44.6592	43.4277	24.9494	66.3006	57.1436	48.0594	48.0648	57.5323	50.5222	40.6236	38.3323	44.812	39.3016	48.8502	44.4686	50.5002	39.15	44.63	44.3056	54.38	61.823	60.7628	63.1302	39.0733	40.3477	51.7909	57.4819	40.4313	48.83	47.641	50.6867	46.4275	45.7561	66.1216	48.193	71.6203	56.6523	60.3953	49.3378	44.8449	55.3549	39.7806	56.4383	32.3927	36.8503	45.2552
DCPS	22.8566	8.26057	33.645	21.8103	23.9438	13.3294	16.911	30.8662	44.564	29.2667	24.8396	23.4677	30.8208	24.8288	15.578	30.9902	18.5152	21.964	15.0059	24.305	16.5779	25.8263	32.9022	25.7957	12.5296	16.1764	23.6262	18.9806	25.8134	19.6026	27.781	18.2853	20.162	21.6528	26.9106	13.79	14.7275	34.3241	22.7522	14.1996	25.0734	32.1748	20.5319	26.9527	9.30838	35.2175	35.9826	10.5265	18.9834
DCTN1	73.0268	107.779	72.6403	86.0139	97.4713	97.5258	101.003	83.8523	117.495	107.335	105.905	101.027	79.3486	134.823	132.603	111.229	83.5147	89.3742	87.0754	89.3081	108.543	119.68	83.4677	118.693	106.587	76.5948	104.677	79.9842	100.486	88.4693	92.1772	151.834	118.175	107.418	80.1209	118.421	76.3482	92.046	92.7102	65.9185	57.2158	91.6439	79.5843	84.981	76.4222	64.9438	75.3267	94.417	84.5654
DDB1	148.703	156.084	105.973	110.003	143.225	101.954	186.06	103.182	146.419	130.113	179.461	152.903	101.991	139.725	131.504	116.753	100.28	136.788	148.503	101.193	143.912	139.462	131.928	141.602	140.087	107.633	119.717	109.865	128.409	109.454	115.163	149.273	162.499	144.843	121.332	178.34	139.865	106.821	139.248	110.482	128.882	98.1005	148.281	124.119	134.148	100.777	102.53	109.059	98.6068
DDX1	91.8862	81.6034	87.9815	74.2606	66.1929	58.4524	89.528	57.2485	90.2165	57.4754	78.3173	88.8867	53.4388	72.9852	87.8311	68.1574	80.1948	91.072	101.252	83.0506	93.3996	93.4405	91.917	76.0802	86.1527	55.8385	78.5041	76.8883	65.5068	71.9772	66.6088	112.816	93.688	76.6888	55.7531	117.362	85.3835	60.3573	75.3983	89.6953	87.0161	56.3565	90.9936	86.7657	79.8443	62.6477	51.945	50.5102	52.543
DDX10	29.5252	31.5674	21.8708	33.6767	38.1337	32.0223	30.3104	25.4067	31.9952	20.8927	29.9307	33.2609	20.0666	26.9609	27.1748	23.2293	25.857	32.717	30.5162	26.7234	37.2532	29.1299	29.7068	26.2446	30.6423	25.3574	38.8682	18.7288	26.6748	27.329	30.5761	41.7981	38.0427	29.3326	25.1589	38.7089	29.6938	22.9157	28.533	22.7204	31.3009	22.7237	32.4761	23.5368	24.647	21.167	31.1914	30.161	34.1537
DDX17	243.093	186.124	246.19	233.532	213.935	181.365	188.941	186.927	147.015	92.9107	119.163	168.795	133.351	175.279	93.6713	148.958	120.355	261.682	262.758	211.852	202.75	176.329	202.417	204.514	184.989	170.864	133.216	238.969	204.12	140.08	110.894	138.719	194.464	175.753	109.621	202.698	186.989	138.894	221.144	114.887	205.111	189.613	144.959	105.072	215.332	188.361	114.315	152.72	189.869
DDX18	83.0728	99.1153	95.3846	93.2085	82.7295	54.4846	100.669	64.3276	48.7613	51.075	93.6881	57.0412	47.5064	59.7371	58.5927	60.0692	82.9449	86.6194	75.9888	69.9593	58.1564	62.9519	72.8893	68.8761	74.0878	51.9096	81.453	61.1173	62.1345	63.0468	76.0134	87.6375	69.5663	70.977	73.7969	92.1412	75.424	47.121	87.904	68.9414	76.4986	50.3074	108.584	60.3859	65.0294	47.4303	58.4144	64.5648	52.1104
DDX19A	100.641	84.6996	60.9492	64.357	63.7109	48.8822	51.7921	57.6386	62.991	53.376	59.2203	73.8824	46.3269	65.0854	61.011	58.3152	50.3035	88.7358	55.4304	62.7582	85.2216	51.34	47.2204	69.6372	64.789	46.8309	67.8695	55.1237	78.4569	52.8474	52.8585	74.0359	78.3343	53.4522	58.9138	88.7738	56.7643	46.6607	57.7612	61.0445	61.5722	60.2821	59.7361	49.372	66.8172	49.3621	51.4366	54.1075	52.0604
DDX19B	70.8356	58.428	70.5144	66.5653	87.38	65.3962	67.5112	70.0597	92.4317	90.9604	78.7105	93.2493	72.2922	93.479	65.1943	72.1015	74.5878	72.9707	59.175	62.2516	77.1435	75.9357	65.5118	65.5634	78.9104	71.6779	74.8457	67.7519	78.4399	94.7537	64.2705	85.6746	72.504	86.999	88.8445	77.865	68.9907	79.0091	101.405	87.0432	73.6314	66.2907	93.9816	91.2847	63.0471	92.4037	69.1531	43.5016	42.7511
DDX20	38.8785	47.221	22.7932	21.239	28.4013	18.9115	34.4137	15.2706	27.2362	26.5076	32.6369	24.5135	21.6612	25.8579	36.7939	26.1542	28.8317	33.0973	29.9283	30.0886	48.0295	39.8938	32.9014	27.6206	41.4697	18.0191	25.3255	24.0053	24.3409	15.8882	42.2955	33.6196	32.5192	31.37	29.1303	32.0889	30.5441	27.8157	35.9483	31.1444	26.2704	16.2936	44.4495	25.3931	27.8471	15.8835	34.507	27.2634	28.0332
DDX21	58.4451	41.99	34.424	27.4586	53.4478	47.0554	38.6722	26.418	40.4934	38.644	32.3649	28.5117	25.3217	28.3686	41.5724	25.5295	34.2333	16.7623	37.5697	29.9518	35.939	30.1852	39.3853	38.6777	33.5699	27.543	44.5481	34.213	31.3129	29.0852	42.4126	38.3651	38.3187	40.8751	47.6453	43.0651	37.8869	34.8267	40.5815	25.493	41.0044	30.512	39.3478	29.2236	26.6442	24.943	35.4368	34.4916	23.4404
DDX23	84.0617	123.588	99.4622	69.1294	87.6344	92.3549	123.956	91.0966	87.0737	91.169	116.108	104.318	66.3344	115.95	85.9092	82.2409	72.9917	93.9056	138.789	88.1898	116.971	94.282	87.2733	96.02	103.767	74.3828	70.6531	52.5802	94.2415	78.464	99.3316	98.4652	104.454	83.131	87.926	98.198	94.4923	77.9332	87.9532	55.3849	84.7381	83.2062	98.2747	84.9008	127.117	72.6277	46.3718	88.4621	77.4702
DDX24	110.819	127.044	101.088	79.6967	114.606	129.59	145.279	103.939	109.163	86.0446	151.869	116.24	88.2834	82.1701	131.832	99.1369	103.649	97.4017	127.362	93.1548	119.303	99.7903	129.896	140.335	130.009	82.4559	155.308	94.7188	116.286	99.6114	135.558	121.127	121.445	103.633	152.932	128.833	105.124	88.759	174.839	123.051	146.551	92.3615	143.714	117.831	112.805	94.3895	66.2174	73.5913	70.1934
DDX25	0.576211	0.666932	0.680577	0.878611	0.810424	0.552061	0.782707	0.728312	0.863341	0.940933	0.770748	0.825446	0.854719	0.971249	0.946379	0.726532	0.551336	0.900074	0.560427	0.839183	0.488437	1.05911	0.965375	1.01369	1.17143	0.363772	0.378762	0.299969	0.556394	1.14014	0.546952	0.440163	0.498195	0.424849	0.494881	0.816543	0.767373	0.337736	1.07466	0.55902	0.833889	0.568824	0.603953	0.688166	1.0787	0.858876	0.475315	0.889984	1.08895
DDX27	81.6805	83.5699	64.9116	78.722	81.2427	70.1933	77.7716	63.8719	70.4102	67.5378	89.781	75.8477	46.0551	56.5547	74.5713	59.6375	66.1937	91.0934	73.9022	49.3185	81.7685	62.611	80.5193	66.3471	74.7659	49.0604	81.2911	67.8121	75.7364	50.434	77.2495	66.8811	71.9399	57.3069	74.1817	87.2886	80.0825	57.8027	75.2293	50.4737	77.6586	56.2266	89.8509	82.0791	85.1159	57.2773	70.6938	67.6758	64.3085
DDX28	45.1266	16.0941	28.1415	26.1564	28.3363	20.4174	18.6715	13.1169	24.6006	22.612	20.9689	19.7219	18.414	20.9086	20.8902	18.9639	31.7749	21.9484	42.0242	29.323	22.1045	18.9477	38.6996	18.1023	22.0105	23.4733	28.0359	11.6053	27.8317	24.2517	17.2544	17.5269	18.9767	21.4571	33.7452	14.7172	25.9387	21.2642	29.4048	16.2991	26.5101	22.5635	36.4231	15.9215	31.7403	25.9535	10.4063	15.2037	17.5491
DDX31	10.3511	21.3276	22.2703	23.2911	12.2782	12.4511	10.7103	8.61703	7.63913	5.72336	9.37123	8.74388	11.7801	6.44444	9.0991	9.12844	9.00086	14.1029	10.691	14.8911	11.3856	6.27702	10.4681	9.62021	8.5291	7.37698	14.2072	4.70672	8.88673	10.8175	12.9384	10.1736	7.37434	10.5802	7.23956	16.9481	12.0159	13.149	8.22402	6.76943	12.4579	11.0739	9.07735	12.8186	13.3838	10.5794	6.05991	13.1192	10.0903
DDX39A	283.027	198.332	286.732	259.333	344.907	284.881	233.715	222.802	360.269	270.578	315.803	382.848	330.242	344.571	276.508	344.052	232.952	310.951	245.333	243.545	275.442	269.985	264.108	267.293	238.205	246.414	277.173	221.495	273.314	267.782	312.619	256.082	246.259	262.552	289.812	245.546	212.381	253.476	268.707	233.052	253.042	229.591	304.62	354.614	297.824	239.328	261.156	195.958	249.491
DDX39B	244.714	163.682	283.399	246.552	223.219	254.026	251.096	232.38	275.088	176.172	193.376	212.873	153.035	290.687	165.12	206.989	220.188	318.574	360.092	213.537	249.427	266.442	282.164	232.647	284.366	198.892	228.147	252.585	266.214	195.992	162.012	173.663	280.935	241.854	215.367	250.466	235.854	180.582	264.31	144.029	244.808	254.579	249.177	202.389	334.055	285.322	118.548	170.234	186.376
DDX3X	238.104	379.652	328.603	342.618	385.006	318.148	621.045	364.704	273.025	247.463	436.676	380.569	184.744	243.142	347.639	324.983	213.598	274.787	403.273	302.949	211.976	346.582	278.275	401.519	416.049	294.419	276.688	254.772	403.264	340.895	264.941	400.318	436.533	402.998	313.483	459.505	358.994	328.201	321.629	257.608	435.507	343.761	305.045	250.748	367.695	268.298	180.972	229.969	230.26
DDX3Y	315.793	462.202	0.057405	0.025063	729.727	316.338	0.031643	0.066672	352.8	280.235	0.027544	0.135991	261.967	345.925	0	0	249.513	286.434	0.033445	0.040982	267.792	0.110454	377.981	403.293	0.02555	0.08697	490.062	311.175	0	0.034674	358.419	413.394	0.43674	0.062225	446.773	458.335	0.025344	0.028527	521.47	302.458	0	0	530.095	265.859	0.030568	0.027408	282.84	258.03	0.025551
DDX41	71.082	61.8355	61.0268	52.9628	59.2603	93.9678	59.7405	55.0068	62.9243	75.5277	89.34	80.5079	43.7139	60.4481	63.8034	56.4014	46.2246	34.2135	57.3863	65.6874	83.5609	64.7614	63.4344	63.2269	77.8455	48.4045	61.0965	43.8546	57.4355	60.6164	57.9021	88.3813	91.2362	68.6555	70.8051	72.0653	64.0031	66.3302	56.7116	48.894	52.1047	57.1887	64.5255	74.9441	67.9703	54.8653	52.3844	49.9168	60.6993
DDX42	76.2542	92.9596	75.5741	55.994	54.9098	51.5783	109.009	54.0592	47.8814	52.6463	70.7843	49.5524	35.9419	30.8614	71.1567	43.9609	56.5348	61.151	72.037	46.1616	82.2321	52.9628	56.6224	93.9693	82.6914	56.1974	53.7616	43.1837	71.584	51.3132	41.1243	62.2414	82.2532	66.3378	31.7878	84.1361	66.4159	54.7674	58.7994	74.5968	55.016	52.8869	71.0192	52.6932	52.1735	43.525	59.7101	112.396	61.7474
DDX43	2.39131	5.48505	2.14381	1.43636	2.88391	4.51437	3.52947	4.86925	3.26422	8.10142	4.97239	3.38221	0.940327	8.18027	5.8136	2.28318	3.15539	4.10127	2.2669	0.464242	1.75475	3.54079	3.83738	4.87189	2.86522	2.46939	3.60737	8.71254	5.63965	3.27776	6.52476	8.10415	7.93273	5.3866	6.19513	1.95014	5.98216	2.55333	4.62569	1.71028	2.27192	3.54345	5.98202	13.8654	4.71155	2.00196	3.96212	3.08294	4.19614
DDX46	48.3133	97.0971	45.2291	56.8199	66.1572	45.6743	82.9905	40.1431	53.7716	64.7116	100.749	67.6233	46.1815	46.1612	73.2611	51.7577	34.5674	67.3283	57.5979	37.3518	86.4572	43.1395	72.2654	55.5698	47.8992	36.6104	41.2968	35.9083	42.5491	46.7653	57.9429	62.4211	68.8606	64.4772	51.803	68.6421	46.8984	23.1988	62.6974	37.4106	63.037	30.0489	59.7682	23.117	43.5405	37.851	28.8823	36.3657	35.2
DDX47	193.809	101.077	113.045	134.418	125.118	118.917	120.572	109.181	108.907	80.6105	115.351	116.236	73.0699	87.2964	83.6355	68.5293	137.066	121.028	164.016	88.3684	113.692	88.6212	123.598	74.4398	107.586	95.2864	128.041	105.506	127.396	100.862	88.3027	96.7471	95.0312	90.2363	110.169	99.6109	94.9254	92.6859	120.979	125.866	131.472	93.6347	160.046	123.01	122.243	73.3264	75.1783	115.928	123.045
DDX49	31.3118	21.9412	46.1009	24.3078	29.7575	27.5207	16.3802	29.9555	35.6447	32.1131	38.4155	35.6879	30.2519	28.5239	37.8385	30.736	35.0108	37.3894	33.5176	26.3711	29.4662	35.6314	33.553	25.8182	29.7193	26.8404	29.6319	23.5597	39.4368	30.344	43.7641	25.1552	31.6029	24.9985	41.6981	18.1127	22.0403	33.2752	33.5378	14.3641	45.8267	33.2423	28.893	25.0823	43.1184	27.0032	22.705	16.0194	36.5407
DDX5	5017.89	5314.97	3961.28	3558.82	5054.16	5622.75	5698.88	3735.93	4527.3	4635.79	5800.37	4623.09	3817.09	4805.59	5420.18	3470.69	5129.33	4234.73	5331.78	3837.14	5686.81	4247.9	4851.5	5213.61	4633.55	3134.2	5494.23	4037.93	4744.44	3619.29	4814.05	6191.5	5113.17	3722.67	4804.14	6248.26	4310.78	3401.68	5353.14	4958.54	4609.98	3420.76	5953.88	5015.45	4601.07	3062.94	3698.06	3843.69	3133.98
DDX50	80.8356	96.7676	50.9685	68.7478	42.9136	71.0883	74.8222	52.4517	47.9106	68.2692	87.7368	80.1547	38.1309	54.572	58.8216	51.377	84.6637	63.8222	62.5997	57.2186	80.4968	44.8736	52.5746	73.8566	72.3382	58.5916	73.2267	49.1828	77.4691	58.0929	80.3968	94.5243	72.2288	63.8614	91.9141	94.2977	70.5589	45.8798	50.6556	65.4383	72.7928	53.2625	90.6761	58.1926	66.9033	47.5919	61.704	31.503	26.1031
DDX51	7.95839	16.1354	10.6671	8.17663	10.1682	9.53699	7.1322	5.60444	6.84807	7.5086	7.42133	17.014	8.17879	7.77875	10.2938	8.26585	12.898	9.18417	9.11615	9.30363	10.0197	5.87513	10.4602	8.02365	8.84346	8.88778	4.55703	7.16089	6.58474	5.74195	8.38744	6.04708	10.3518	9.5889	6.04318	6.68075	9.14177	10.6884	7.42009	9.98005	10.8721	9.71746	6.58063	8.4781	14.7062	9.08204	6.50317	8.18521	7.12415
DDX52	29.4275	39.8057	19.944	31.1228	29.5631	26.3737	28.8553	28.8525	32.0484	22.2411	26.467	36.9671	27.5185	28.7793	23.2538	25.4552	22.2929	38.7825	43.2487	22.1835	25.7098	27.3596	26.4858	30.7765	31.3098	20.491	20.8173	29.7453	22.9852	28.5891	34.5	26.8017	25.8536	24.5419	13.934	30.2909	22.6121	23.0825	26.9343	34.6022	22.0604	20.8588	24.9775	21.9148	24.3564	20.8845	15.1535	30.6412	18.2996
DDX54	20.1777	51.2015	50.7747	66.8187	37.9173	35.57	76.753	35.8636	42.7064	57.8213	70.7715	31.5715	34.5447	56.1819	69.1654	38.6215	44.4075	63.9825	55.1373	45.8832	63.5641	59.4849	70.7923	64.9093	66.9419	40.0441	51.6852	44.925	60.345	45.1408	57.7821	92.2243	59.3051	61.8612	52.0124	67.1786	37.9376	27.7975	30.3006	32.2212	51.702	46.3687	59.9159	50.1362	42.2501	52.3075	47.7641	45.7657	44.8887
DDX55	49.8425	31.5061	63.6783	49.1726	66.3689	53.1197	49.0641	58.2763	50.5798	26.3528	38.4513	53.3055	53.643	68.1819	28.4686	45.3718	41.6914	63.8058	50.1803	45.5351	52.4619	58.7321	56.3797	28.9367	47.3298	44.0979	52.9338	40.3447	59.1249	36.1816	25.282	40.1513	59.6401	33.2741	67.1274	35.4266	44.513	61.7876	46.3717	64.3769	57.764	41.4376	48.7819	40.1	59.3245	62.5748	26.0164	25.6706	51.2046
DDX56	152.925	134.708	115.204	130.214	95.4967	113.157	107.381	90.1001	96.2475	74.1849	114.842	134.241	79.0441	91.1662	85.3007	97.0555	147.822	99.3518	126.388	119.125	83.6249	68.5609	114.33	104.762	108.192	104.106	109.633	108.341	110.865	123.097	140.606	130.832	132.56	115.388	101.956	130.097	119.207	95.9105	149.874	68.2399	98.5319	97.4865	132.075	102.516	132.151	79.0189	61.1695	68.1959	69.2154
DDX58	43.3117	34.746	25.1515	26.5238	34.1604	40.2453	44.0814	30.5411	39.2993	24.069	39.0214	40.4398	30.8871	31.1521	34.7174	31.3855	29.9216	20.7287	36.7751	19.7415	38.4547	28.8887	37.8471	31.2795	37.625	28.65	38.6887	28.8627	33.1246	25.8532	32.3152	29.7355	32.9711	33.0001	27.8977	33.6408	28.7615	29.4747	38.9054	30.6176	32.1246	25.3429	46.3867	21.5924	35.3876	20.7385	34.1695	31.4455	27.1374
DDX59	23.6898	44.5744	31.5993	46.2809	54.0919	52.1906	54.9537	49.277	48.7773	31.8255	54.556	49.1287	35.455	44.9618	59.0818	37.6954	28.7961	38.5128	26.991	25.7109	42.3477	38.7307	28.033	22.9826	42.9569	41.6788	53.5523	39.4193	52.97	49.121	39.5977	54.7926	51.4375	41.522	30.6998	28.8893	43.6134	33.581	40.9824	23.78	40.0724	42.8785	41.3954	22.4765	52.278	32.5238	37.3399	33.4066	32.3172
DDX6	218.179	171.751	178.749	177.354	194.391	138.609	141.23	173.732	161.067	141.039	132.118	169.815	195.562	183.017	127.323	191.771	202.867	190.347	175.51	186.684	145.401	165.662	199.992	134.541	122.464	146.054	121.018	181.431	129.199	164.729	137.717	119.582	131.904	166.527	138.938	151.037	118.981	151.641	171.986	152.391	182.406	184.523	181.522	135.782	161.636	166.127	84.8863	121.933	123.774
DDX60	44.0601	23.1531	39.4658	36.7688	60.797	18.5811	42.9127	35.1879	53.536	20.8482	27.6095	41.169	40.4953	30.3205	29.7102	38.4482	36.172	42.4742	30.8313	35.7588	38.7078	41.0622	77.9967	36.3738	33.543	20.2362	53.7348	20.6277	31.8069	18.8472	51.2161	28.6265	43.162	35.0337	41.7343	50.9344	33.0659	20.3556	52.8737	13.4301	56.5741	27.3056	64.939	10.5358	38.8524	28.6762	41.5899	18.6593	21.5927
DDX60L	28.4265	34.8971	43.4954	45.4216	46.0595	31.4207	67.5007	35.932	37.4578	40.2637	38.2905	52.1765	30.0653	55.2944	28.9367	39.9077	27.9761	32.347	52.6169	35.1234	42.72	34.289	45.8814	33.8674	48.3215	34.6362	49.9184	30.3947	43.1233	25.9967	45.6786	27.3596	56.5983	37.53	37.7045	55.2458	38.5577	36.4124	49.8154	36.2044	64.7515	37.0772	46.4806	25.3119	47.6388	36.5634	42.0261	27.0419	31.2698
DEK	82.2258	113.671	72.1494	71.1799	117.469	120.56	146.24	101.752	132.765	153.047	193.269	168.768	94.1934	114.098	180.324	107.025	85.1002	100.645	93.5993	65.9653	136.109	134.229	99.3879	162.437	129.371	101.103	136.55	122.481	120.98	114.029	141.169	215.911	145.208	127.014	143.086	166.725	123.37	113.199	148.069	133.397	116.955	92.9006	105.578	129.97	113.201	88.7644	75.173	74.5794	66.3675
DENR	127.317	117.239	94.238	125.988	124.843	110.803	113.059	95.4434	97.5296	97.584	119.905	106.505	77.9993	83.0732	87.7407	73.1696	99.7157	123.923	144.383	94.9838	134.225	96.8596	125.685	109.906	106.513	86.1406	113.078	130.065	114.836	100.752	81.9671	129.788	127.705	117.448	96.1966	118.474	107.79	84.8172	126.851	105.977	118.999	86.5296	103.948	90.6786	129.29	87.4582	100.082	98.3747	86.4426
DFFB	15.4664	25.1118	17.9374	21.1934	20.1346	16.8046	20.8837	16.1973	15.725	23.1773	16.4212	13.9399	12.8086	14.0884	15.4673	13.1998	18.172	21.4298	18.9913	16.1513	16.5937	14.8206	25.2117	20.2083	19.5613	16.1253	21.5378	15.9834	26.2176	18.3685	21.7375	19.9735	18.1217	18.0848	13.799	16.3297	17.769	14.3985	21.5064	19.2184	21.0075	15.0553	26.0358	17.6834	21.5924	17.9433	10.1711	17.1177	18.3384
DGCR8	35.221	62.3933	31.543	20.3927	29.1639	47.1199	41.2924	41.31	32.0686	37.6339	39.4081	75.2971	22.6796	34.9907	38.1492	55.4165	13.7815	18.2962	25.102	21.6053	25.465	19.7764	13.1974	36.5884	17.9363	15.1791	25.6534	16.1917	19.1481	28.0451	26.0628	28.8906	52.585	18.3612	14.9793	28.9757	21.9259	21.5691	19.3887	25.9838	15.7174	12.1288	32.2092	18.9821	27.165	24.6253	18.8221	17.1815	13.1064
DHRS4	27.1444	22.2879	31.385	32.8155	24.1592	44.7587	23.2226	41.1353	28.1544	34.745	26.2035	33.2704	35.0845	35.9899	20.1807	37.6942	27.9111	32.1946	28.6491	37.6109	25.2083	36.051	35.3208	27.7247	23.4247	39.4514	30.6132	43.5263	28.9393	36.4772	34.131	27.2141	27.8982	27.1319	29.6933	20.7185	30.6183	48.1261	20.2014	45.9843	27.818	30.6346	22.7423	40.3284	26.8901	37.8145	26.3876	31.653	21.8737
DHX15	216.226	231.981	183.127	215.222	174.622	125.127	256.316	130.567	149.983	149.139	170.108	172.161	112.567	192.149	153.8	159.319	143.232	201.136	224.353	156.736	214.125	197.828	201.359	223.242	225.837	145.224	172.961	138.779	200.309	143.529	140.449	211.359	240.603	170.803	138.53	259.193	188.243	145.448	176.886	166.493	206.8	159.357	162.98	147.383	228.205	137.673	121.637	194.978	155.156
DHX16	54.1712	87.0722	61.5915	60.5835	57.5655	66.3331	72.3124	59.4533	54.4013	58.0727	83.8444	79.698	32.928	57.159	49.6788	51.9535	45.0259	59.7977	74.942	54.4044	68.2046	59.5889	48.3352	82.3	72.2636	42.6898	50.9707	60.8107	83.1146	60.0197	42.1729	53.8797	73.2213	58.9901	53.0418	82.7625	87.0716	55.3943	41.4072	73.7382	78.3243	60.5882	62.7595	56.2197	54.2981	65.2816	42.8081	40.5606	30.4881
DHX29	23.4121	20.6112	16.0434	18.3693	22.1508	26.0423	23.2283	16.4122	21.6553	26.7902	21.7023	15.5507	19.744	25.1556	19.2551	20.9418	22.358	23.369	22.2549	23.7099	16.9419	25.3311	28.3358	13.937	23.342	18.8152	17.9467	25.9705	14.5684	17.8409	24.8934	25.6431	8.84725	12.4471	22.471	23.0972	10.4208	22.3311	26.8292	27.8251	33.1431	25.5954	20.2227	27.6794	24.3771	17.8163	14.779	15.1728	17.3845
DHX30	99.0348	120.63	85.6325	107.761	85.504	75.5383	119.11	76.1385	88.5607	100.81	105.775	80.9964	69.3189	78.4459	85.6914	81.9203	108.097	112.912	89.4048	89.0447	115.572	82.988	100.949	116.901	86.9209	75.9619	78.5639	64.7325	103.418	83.5896	95.165	116.297	105.253	86.732	88.6027	106.096	102.986	96.2761	87.2105	71.4379	88.6146	106.077	108.682	99.5394	106.732	83.1059	63.6287	81.7425	59.1809
DHX32	5.59465	15.0605	12.1765	9.60272	2.02965	20.0894	7.22152	2.46072	0.752794	2.09812	6.76447	0.245442	2.02997	5.50013	17.0254	0.866833	8.54021	7.18572	9.78366	6.22399	7.76823	0.59738	2.04732	13.4979	10.2357	1.82104	2.01438	3.86296	4.7875	2.00667	4.69727	5.22589	16.7854	2.31738	6.97895	1.67894	11.4037	1.71735	2.05721	12.8372	7.81568	3.79251	6.38776	9.62775	6.63316	5.49553	0.871098	6.66755	7.73601
DHX33	1.99026	2.21956	4.92136	3.90001	4.29798	5.28311	5.09019	4.17872	3.73822	2.45031	2.9388	3.14468	3.07288	3.06248	2.51993	1.92007	3.17026	2.12873	3.68162	2.10239	2.60421	4.86608	3.49454	3.35294	2.36021	2.48	1.30749	3.23735	2.89778	1.77565	3.98259	3.04814	4.43214	3.24401	4.03914	3.56456	4.38452	3.12277	2.893	2.98588	4.6937	2.56157	3.94377	1.65722	3.38436	3.19002	2.61866	4.24655	3.53188
DHX34	5.65977	15.8576	11.7341	15.1858	2.32312	11.3146	14.646	3.64781	5.15935	9.36194	8.45462	1.94911	7.90233	6.02999	8.64976	2.62802	16.8074	13.0249	12.088	12.8517	11.4877	7.66371	7.94465	14.883	9.28969	6.11146	12.3445	5.78391	8.41061	8.40518	16.093	7.72463	11.6194	6.59408	12.9114	11.2489	10.0018	2.82104	1.658	10.641	8.97782	10.5438	9.77828	5.23176	9.87294	12.4874	4.36984	14.4242	7.49727
DHX35	20.3121	15.7621	25.8124	19.2193	20.2705	18.4222	16.0375	15.7293	20.2349	27.7788	13.2381	15.4405	7.97964	21.7402	13.194	17.3425	15.9289	29.5043	22.4553	17.4479	20.1538	18.0754	18.832	17.7819	14.992	13.7531	18.3367	13.895	13.3045	16.0818	9.82284	18.0408	14.4034	15.3419	9.97979	22.0439	5.77442	24.6368	19.9318	13.4786	23.4219	22.8397	19.3151	16.703	23.8654	20.2145	9.63622	15.4544	8.18564
DHX36	77.4992	61.9955	61.9356	80.2364	94.6241	31.3344	52.7567	40.7626	63.1918	47.0769	47.3673	76.1978	62.4676	48.9202	30.3424	47.2831	59.597	54.1053	49.5302	57.2589	38.211	43.1638	67.5632	57.3475	45.6232	42.4258	33.8098	61.5384	43.4508	39.702	45.1287	43.5261	53.2822	54.7053	38.2543	59.7115	50.7678	42.5885	78.6763	24.0513	63.6814	44.685	40.8735	29.8065	59.2959	70.9902	32.8022	73.9271	54.2086
DHX37	14.8688	25.7289	24.2712	17.8759	16.2946	29.8952	25.8659	16.5285	14.8744	11.1075	15.2141	13.3963	9.36591	16.577	11.2471	10.1258	11.2779	16.5658	17.6971	20.8867	16.2392	19.9023	24.3654	24.1557	18.0902	11.8641	20.1415	12.9366	22.5003	17.2545	20.0122	28.5236	11.9389	12.7685	17.0667	27.4258	15.2902	11.6275	19.8449	10.5616	15.2865	15.3035	14.454	9.42648	21.3107	20.0354	9.77543	23.8762	29.8934
DHX38	64.8601	81.4509	65.6999	81.0895	86.0007	76.1536	80.6334	78.5639	77.7504	78.9505	91.5646	95.0077	69.5636	111.584	78.3216	70.9384	57.7338	65.3695	70.9664	68.2855	114.823	96.5775	72.5368	99.299	49.7394	73.9105	70.4805	52.5851	46.1438	59.1247	63.7947	87.5786	69.4646	74.8427	59.0362	84.5702	52.4419	78.3861	63.8415	39.1305	63.2993	60.5652	86.4095	62.9324	64.3694	71.9355	62.7927	88.2466	71.1033
DHX40	36.9477	34.8744	32.539	25.1382	28.3034	17.7099	43.7131	31.4782	30.5126	16.837	46.0128	31.5146	25.5417	27.7837	36.4398	25.7281	26.638	34.8135	36.0243	34.0842	34.6743	33.5417	42.9518	41.4501	41.4411	29.9266	33.8461	39.2526	36.2922	31.7868	25.3885	35.6501	44.668	40.4954	30.46	39.4471	32.6315	33.1672	27.1749	18.9875	37.0684	33.6602	37.7711	27.4516	36.6192	27.6002	21.0672	42.5208	43.5329
DHX57	14.3239	20.2883	15.9944	12.2586	17.3429	23.4294	13.6409	13.9814	22.9106	9.50721	11.4096	12.4932	12.1306	15.6976	11.703	17.4928	11.9041	14.1629	23.5217	12.4119	13.9092	11.7763	15.8211	12.3494	13.3828	11.6313	11.845	12.2106	19.4957	12.7358	8.16173	14.3747	14.3514	13.9107	12.813	21.3235	11.8393	13.6606	16.3575	10.332	15.3238	13.6845	15.1319	7.77623	19.3014	15.7448	10.7952	33.9883	25.6963
DHX58	35.1983	14.9527	33.1535	35.3661	24.3822	26.2458	28.4203	30.1486	29.1997	15.5913	17.2852	19.4577	13.9735	13.1281	24.6615	12.2098	34.4042	15.9858	66.499	28.5417	13.3086	23.1833	25.3483	27.5049	30.7269	25.4438	29.7286	17.544	35.0425	17.5794	21.2096	10.5849	45.4187	25.151	28.3285	30.1512	42.2509	25.8463	16.5584	5.80296	32.4758	21.7737	36.1497	7.74901	31.2987	21.1802	37.6161	13.4179	29.3614
DHX8	72.4687	53.2027	72.882	88.713	80.237	61.5348	66.4	73.6432	90.2653	94.7235	100.004	89.4909	84.9603	78.8025	109.499	94.5706	69.7137	58.7494	108.401	69.6349	60.7108	92.4044	73.9237	64.5959	79.0764	79.7637	104.629	67.552	91.8658	66.7803	80.7906	128.87	79.6923	90.8596	64.0258	82.0624	75.1399	80.4512	93.4021	41.8136	70.0275	79.4456	88.2364	73.5309	83.4945	88.2378	57.586	56.0265	51.7813
DHX9	163.932	198.901	128.093	146.932	159.328	172.598	182.437	112.127	123.652	135.566	149.516	143.512	87.5482	150.399	148.047	107.606	115.063	169.682	160.531	130.456	122.323	152.587	153.146	180.318	142.072	133.625	160.472	128.901	109.292	116.578	121.063	156.933	123.829	117.659	115.443	224.321	129.242	119.557	206.856	90.7957	150.93	124.57	158.244	96.7861	129.077	115.493	105.431	148.39	98.7574
DIAPH1	86.3034	98.1097	56.1404	51.4193	69.0747	101.8	101.448	68.3155	148.142	148.76	145.148	186.1	100.264	106.32	188.024	125.587	45.1819	51.9517	61.9403	46.4786	207.918	135.889	77.0067	137.945	115.9	81.5443	75.0803	89.7525	103.263	73.0823	115.567	105.645	87.9726	80.9535	60.9557	92.8052	135.115	102.842	77.7133	62.1766	69.6766	70.0213	65.1319	77.2392	77.9287	77.5842	31.8546	66.328	38.1405
DICER1	24.5424	27.1638	22.922	21.6792	27.7848	17.6308	32.1619	22.715	15.6906	18.4104	22.0755	19.3747	10.2861	14.6984	16.3819	15.6029	19.1069	20.6713	23.9521	17.3452	28.5112	14.1916	20.7753	39.6273	22.0044	16.3875	23.2484	21.7194	30.229	14.035	12.5343	23.409	31.1368	23.6659	14.8656	20.03	18.2262	21.7868	22.7853	17.1583	15.386	20.8484	26.1257	31.3024	31.4242	19.2297	22.1278	47.1442	38.5664
DIDO1	64.5862	69.6584	53.5967	68.1131	67.8088	54.5974	42.0976	56.8751	64.5079	37.4159	40.5832	62.094	43.9598	54.385	37.1798	51.2196	53.8539	53.7329	75.58	66.241	72.0628	43.5715	64.9784	68.996	51.6806	48.7787	60.6595	59.5769	53.5632	58.9606	59.1343	44.05	53.3855	54.0029	49.26	56.3717	54.0505	51.5887	69.8149	40.4294	43.5986	60.224	69.6681	49.9364	60.0007	57.6824	38.3543	34.8831	27.1234
DIMT1	104.744	68.6011	97.6089	79.8636	76.0601	75.184	95.0816	85.5357	76.6278	64.0675	75.6023	76.9262	44.9995	61.2553	61.1632	49.664	71.5984	65.7591	96.5961	85.8606	58.8167	55.4026	68.4563	66.5529	67.2977	69.7822	69.7461	72.6662	78.8253	79.7248	74.7743	87.7304	63.8964	83.3976	61.3994	73.0144	83.4231	69.0566	80.32	64.6168	90.0922	71.2625	80.3575	68.7692	104.206	70.6931	47.2468	50.5802	47.5809
DIP2B	27.1192	17.1091	20.3256	28.3764	19.484	14.4959	21.6381	14.0313	7.41377	7.43147	13.1885	14.3599	6.94271	18.7157	9.26704	10.446	22.5481	30.5818	28.4184	40.1136	10.0276	20.2944	37.2901	17.0346	31.5345	24.6409	15.7013	26.7707	20.5994	18.9425	14.5093	23.5096	19.6018	24.7184	25.401	17.9043	16.7872	10.6692	26.7799	16.2546	35.7337	29.7653	31.8975	29.3349	30.5871	31.3225	29.8457	36.8627	45.5634
DIS3	15.21	32.055	20.4556	32.8553	40.8289	25.0955	40.9054	35.0855	34.6583	23.5392	33.7878	21.8952	25.3893	28.3939	31.068	24.9444	31.7176	28.9083	47.302	22.903	30.2051	22.6953	36.2088	34.6777	20.6303	23.5513	40.24	20.7765	27.7992	20.1932	40.404	37.7624	28.0787	31.2507	38.2615	35.531	27.9331	21.6516	18.7399	31.4067	34.0509	23.8035	35.2795	20.1889	34.513	28.038	24.8571	28.1801	20.4452
DIS3L	53.6808	75.1044	44.6506	65.1837	70.567	84.4513	74.267	74.3283	52.5076	64.7942	74.45	63.6787	41.0892	80.5671	51.575	47.8271	43.0668	54.1319	45.6148	51.5929	100.128	48.4023	64.3108	101.509	65.4699	48.3027	47.0916	70.4379	64.3421	60.4373	50.0431	78.9252	52.9223	39.0497	68.5005	107.742	48.202	40.3842	52.959	55.7769	61.3872	45.0702	68.4971	49.1623	68.7936	43.2023	27.6052	73.0388	36.9646
DIS3L2	61.5943	42.2556	43.6645	48.9791	48.9522	40.8132	53.8057	32.9018	41.1835	32.7321	42.8196	49.9427	28.7904	22.7695	45.6975	39.4516	30.7681	45.7983	48.9648	28.404	29.6197	42.2081	55.8261	52.9378	31.4082	32.7312	47.584	35.8387	44.1867	31.9191	42.4276	64.1277	52.1029	33.5149	48.2778	45.0876	44.9904	38.8844	51.3949	26.389	56.046	54.692	44.0708	20.2689	36.7148	38.5588	21.6487	28.5313	39.9732
DKC1	67.3578	72.6296	101.866	82.1416	84.4408	55.9524	73.7191	87.6299	64.7131	76.6897	56.9755	98.864	66.2925	87.4504	76.0989	44.1146	74.498	65.3536	61.4054	86.9377	79.0261	68.8071	71.9707	58.0182	63.9025	63.8045	89.1699	75.799	84.4123	75.5354	84.3471	72.0706	76.0994	87.0638	83.2125	57.945	68.7102	76.2013	50.3601	47.9586	65.1594	74.9479	66.3271	55.6184	97.1587	66.9975	38.8529	47.6883	79.4331
DLAT	31.3465	41.1958	28.2666	31.7394	32.3518	30.9499	37.9064	32.2408	30.1569	26.9119	48.0879	52.5419	22.3351	42.6712	30.9951	27.5404	32.8462	34.5515	45.1956	21.4607	31.7211	33.4477	23.9209	23.1295	27.3923	25.9384	29.6703	31.015	42.3383	24.1564	31.4955	33.849	42.1861	43.0828	40.1462	43.1826	35.6065	22.784	30.0281	36.114	40.392	33.3948	34.8448	33.2719	36.2567	17.037	22.6428	38.62	24.9541
DLD	153.589	118.927	111.039	125.307	173.873	123.528	154.161	120.135	162.672	171.975	153.918	162.931	110.039	155.215	166.02	126.227	142.731	119.783	158.312	114.839	184.766	100.508	138.192	130.737	144.766	91.809	134.564	95.4399	125.387	120.22	108.901	122.815	158.271	113.053	118.229	206.006	140.385	113.381	102.068	115.254	131.962	126.151	174.277	119.115	124.382	81.4612	113.889	71.9778	72.7263
DLG1	37.3947	51.1763	24.7961	23.0005	34.9762	36.6824	36.0541	26.6692	29.1688	27.7693	38.0047	42.6468	19.8789	23.3669	23.0586	26.8898	30.9762	31.3432	25.441	25.0767	26.5472	22.9997	25.7275	27.8046	27.6286	24.6563	41.0521	39.8445	29.2359	34.4349	24.0947	39.6558	35.7472	25.499	25.4642	32.5329	33.1243	16.8006	44.0599	17.4451	40.6701	35.0086	28.8547	21.1571	35.3255	35.2469	12.5393	32.2985	41.0733
DNAAF2	0.818796	5.60389	16.3049	6.17919	5.20124	12.6765	13.4097	11.0614	8.1914	8.97545	15.9023	4.43934	6.2823	8.61665	14.2317	6.09781	8.20513	6.65259	6.04082	8.88536	10.5201	11.3814	5.6553	8.97798	14.7728	5.80315	10.0923	3.11313	16.2059	12.6132	10.3941	7.12671	17.9758	7.20894	12.9667	5.85412	18.5745	2.64385	1.9248	10.4949	12.4499	9.23607	9.89673	14.7618	14.8356	10.2762	3.67192	5.61395	8.14825
DNAAF5	6.0797	6.08723	8.45983	2.85769	4.96499	3.53185	6.9009	5.43527	2.51713	3.58824	1.71314	2.82812	2.06577	1.25184	5.40855	2.06677	4.78019	4.86615	3.17282	4.40848	3.68758	5.34335	5.28548	5.12329	7.58865	4.31388	1.5893	4.56175	3.38346	5.67187	1.7513	3.23671	5.25218	3.34719	2.69391	5.19833	6.3881	4.65118	17.3347	5.92804	4.22422	3.23642	5.85991	5.63687	8.03938	2.89241	1.23598	2.94956	3.92709
DNAH2	0.957223	1.43567	1.74284	0.871869	1.30968	1.71269	1.99363	1.15274	1.0955	1.27086	0.624185	0.570641	1.28769	1.08324	0.406469	1.43969	0.788252	1.88522	1.18528	1.19342	0.785518	0.72671	1.32229	1.5701	0.935765	0.527577	0.789396	1.09749	1.24085	1.08514	1.17488	0.870863	1.06832	1.10531	1.48693	0.993543	1.12004	0.978074	1.50865	1.21742	1.20312	1.20779	1.72316	0.932223	1.27563	1.39062	1.43311	1.71427	1.26367
DNAJA1	220.662	144.449	212.818	174.681	368.506	246.371	320.868	302.887	443.136	199.335	363.673	295.213	272.714	193.694	299.592	276.831	214.62	150.114	281.203	165.772	150.438	254.285	276.735	172.117	287.615	249.745	329.225	202.306	319.606	282.945	394.685	289.95	308.949	322.152	407.37	184.922	340.179	304.235	373.987	161.549	304.763	228.578	255.821	172.202	276.971	189.779	242.532	145.019	203.671
DNAJB12	34.7324	35.911	32.4521	24.3336	43.8704	24.7408	33.8772	42.0537	40.3791	28.8449	32.5847	46.5538	29.2031	24.0048	30.6536	46.0359	23.7162	32.876	41.7885	37.4783	41.2898	44.4898	35.2905	29.4804	30.3775	34.687	36.3919	44.4461	38.8014	30.9222	32.553	31.0984	38.1842	42.1971	38.0757	45.6636	30.0925	41.3182	60.5368	28.3896	35.7407	47.3758	41.6983	28.3071	45.2074	32.9889	30.4244	29.6677	26.309
DNAJC1	0	9.03498	8.90303	4.44509	6.1552	28.0116	16.3841	14.0209	50.7944	71.2122	44.2928	17.2478	58.3673	28.5171	64.5911	18.1946	10.6944	10.5156	8.61316	5.97602	69.7327	29.1314	23.9718	21.6843	20.4624	21.8799	12.3778	3.31262	7.66009	11.0864	14.6566	0.708972	11.8136	10.9161	40.1031	30.7824	35.3012	2.82835	2.98235	17.1046	12.0871	17.7362	16.0954	15.7741	12.2434	10.3432	4.03571	9.97095	6.85471
DNAJC13	15.1463	19.3181	18.2983	20.1443	9.47169	12.0347	18.8285	17.6633	16.4592	17.6553	11.2889	10.9583	10.0603	15.6937	11.0507	14.0574	7.5197	22.4203	20.3034	15.1557	23.8945	13.8984	14.158	19.2698	16.1231	14.2615	10.8298	13.8336	17.7012	11.892	11.3167	13.2261	15.9252	15.932	8.85952	18.8179	15.0161	10.7596	19.2981	10.9671	17.3715	10.5234	12.443	14.4694	18.7538	9.81863	14.2307	20.7524	17.2471
DNAJC17	57.1732	25.4021	55.7042	48.2857	58.644	39.8185	28.4126	41.7087	31.3937	46.3401	29.3492	41.4615	56.9619	45.5635	31.8435	54.074	62.1989	43.3942	27.1185	34.4104	22.8166	55.1711	45.385	24.7302	32.4163	40.5031	48.7744	50.1308	24.2506	32.1869	60.4036	28.4712	33.1048	28.1866	30.9347	21.0357	29.0733	55.5723	48.6116	33.266	46.6541	27.9945	46.1741	37.4301	32.8701	47.4221	27.8349	22.2963	22.6121
DNAJC2	85.8225	77.401	67.3799	58.2745	97.1698	71.6882	74.4197	79.9986	74.1717	55.0512	62.5879	71.8182	70.711	79.3805	66.2343	69.307	55.1924	99.8293	48.8755	44.4902	52.3194	76.9216	81.8979	60.0015	57.5855	59.4275	60.2262	94.383	63.0241	66.538	48.1896	70.5062	57.0656	63.714	71.2675	51.2014	39.637	59.4601	91.2829	61.216	67.0347	55.9738	72.3064	75.276	67.2375	60.9793	38.9601	33.7678	53.1817
DNAJC21	27.8403	22.7838	16.6439	9.50409	28.2206	13.7722	24.5218	15.1411	17.3296	21.6901	18.7942	14.8668	24.758	19.2791	20.1935	21.1908	18.6803	20.1941	21.4794	18.4077	24.9209	35.1339	25.1373	9.79153	12.4313	16.1069	12.6263	17.7461	23.9169	15.8644	14.4925	23.7337	32.6393	15.8078	14.2666	12.4266	22.8478	21.9344	36.565	19.2416	21.0138	26.008	22.284	16.8051	22.457	22.0171	11.6061	11.9892	12.231
DNAJC27	37.3233	24.7661	30.1495	22.1439	43.3514	18.9457	20.9296	33.4782	16.7812	19.6875	27.2512	26.7295	29.9879	22.2369	9.22063	26.2449	25.8156	23.5511	11.8473	18.2947	29.4207	27.3096	50.8184	25.5112	12.5628	21.4437	34.0255	36.4441	29.9926	19.2691	41.4892	31.1636	19.419	22.4239	30.1638	20.227	17.5459	17.7364	33.2592	23.7115	19.256	18.188	29.6006	24.9615	16.3258	22.7377	27.009	18.3358	20.552
DNAJC7	237.496	237.938	173.394	194.256	234.02	193.093	207.127	212.662	218.039	203.464	243.572	184.503	178.101	189.871	226.243	193.116	162.682	202.178	215.093	187.437	198.741	184.445	199.947	147.154	176.444	201.619	198.569	188.542	186.545	198.304	215.045	174.763	154.71	214.057	226.717	158.377	192.413	186.589	265.487	156.166	196.02	200.662	198.41	197.869	176.049	189.349	196.624	145.261	164.057
DNAJC8	187.31	99.8471	154.395	137.776	137.72	88.4429	111.801	126.672	205.607	176.27	158.068	216.716	155.544	170.851	148.958	168.717	145.39	119.445	127.306	134.561	139.492	171.72	141.494	102.059	126.174	141.34	161.714	133.797	158.201	125.878	133.061	135.921	120.617	121.341	166.343	85.0405	129.251	150.864	120.36	127.632	131.439	110.351	163.553	196.927	150.614	136.578	137.822	67.5262	119.655
DNAJC9	59.7144	38.3367	58.3782	61.4827	45.479	78.6743	51.3954	49.7872	81.5967	71.8573	62.4271	78.2372	49.5652	80.661	55.8468	61.5727	50.6249	67.7003	71.0036	50.8995	69.895	62.5803	56.2097	53.5178	56.2513	63.2984	64.8472	59.1431	61.5879	58.8301	45.7508	62.7393	45.6103	74.1288	52.6061	44.6312	60.6803	64.8772	72.9657	69.6163	80.607	66.6311	73.2677	82.997	63.6241	72.6574	29.0983	23.1271	45.9954
DNASE1	58.637	48.998	45.9968	38.6063	27.4246	53.2264	41.2514	28.6065	33.7957	27.7066	29.148	30.5239	29.3643	45.9896	33.7648	24.5085	36.3207	59.4213	67.8481	34.7382	34.4936	35.7062	52.5195	35.1467	38.1699	28.6767	30.4459	24.7781	42.5377	35.8775	22.6163	40.6517	32.1815	28.6872	24.9109	43.599	43.5822	30.6111	33.9036	28.4702	46.5711	34.8346	42.5982	28.2317	43.8779	34.3788	19.934	36.7703	50.9244
DNASE1L1	15.0457	32.4135	14.0716	16.592	15.5727	26.1587	19.4813	16.8499	7.8512	6.52069	26.0894	17.4408	9.56581	6.90752	13.8407	7.73295	14.456	10.1726	22.8406	9.38595	15.9033	6.43182	9.89281	14.5038	24.0871	11.0862	13.5903	12.4774	12.6151	18.0737	16.5097	16.9847	18.8942	20.3052	15.1782	13.9506	13.1911	14.9877	11.7237	7.6754	13.5547	14.2868	18.8297	16.1729	13.3891	16.2491	16.6777	20.8833	18.9485
DNASE1L2	0	0.093767	0	0	0	1.78116	0.886654	0.284504	0.161125	2.23217	2.81368	0.460394	0.91687	1.37071	0.649286	0.273296	0.132755	0	0.361288	0.349062	1.43646	0.643162	0.128484	0.175233	0.216042	0	0.219438	0.33742	1.39568	0.607928	0.365199	1.72649	0.42544	0	0	0.187392	0.977839	0	0.074624	0.143635	0.322925	0.145759	0.056346	0.766597	0.260579	0.153054	0	0.49504	0.45096
DNASE1L3	0.780571	1.29251	0.811149	0.82085	0.497106	0.448379	0.846743	0.513537	0.730321	0.693226	0.606531	0.884247	0.439774	0.643808	0.366883	0.705356	0.867244	0.95179	0.706005	0.396439	1.28587	1.20518	0.744041	0.653553	1.03839	0.78446	0.495879	0.315338	0.573927	0.792537	0.919837	1.2478	1.16063	0.592434	0.748637	1.1837	0.549904	0.419989	0.593255	0.197487	0.382815	0.765533	0.765736	0.506635	1.35146	1.10285	2.57576	0.627079	3.57917
DND1	0	0.124372	0.425321	0.25457	0.387054	1.05374	0.137116	0.319315	0	0.273488	0.328138	0.225201	0.135406	0.332505	0	0.243173	1.17622	0.366829	0.397087	1.07113	0	0.49092	0.575307	1.55582	1.71018	0.354525	0.122593	0	0.606535	0	0.639952	0.371004	0	0.738158	0.105159	0.413216	0.107107	0	0	0.651752	1.00462	0.528389	1.02613	0.072366	0	0.371506	0.315683	0.381965	0.468724
DNM1L	78.5531	97.8429	91.3659	52.7731	59.2059	80.0956	88.7497	89.3993	88.0693	70.689	69.5226	67.4699	44.6116	76.6922	78.0448	55.2015	52.6998	85.3497	88.9487	67.0704	85.6676	100.841	68.1971	48.0037	85.0488	62.4263	46.7483	77.4214	53.2724	66.5245	52.7593	101.127	69.5003	58.8243	42.5109	90.5094	86.6386	52.4185	98.0933	35.0637	104.16	46.975	65.5237	60.7751	69.2576	44.0127	46.7175	48.5696	54.614
DNMBP	3.03411	4.25186	3.49346	3.06571	1.54217	2.21551	1.09299	0.71726	1.60898	1.31764	3.36342	3.02922	3.94667	5.48594	6.44999	3.51388	2.02045	4.79927	3.96456	0.729206	5.85101	2.71397	4.81441	3.05682	1.75568	1.6307	1.0409	0.534759	0.597657	0.95745	3.39066	2.67621	1.22324	2.26276	2.49164	0.410025	0.52693	3.02635	1.23403	2.79216	3.50364	0.974497	2.7205	1.25574	1.51181	0.517771	11.279	6.92107	10.2528
DNMT1	276.325	295.653	189.788	230.097	222.258	208.417	262.488	209.705	139.181	128.892	159.323	181.537	142.043	97.9067	134.443	99.9809	212.703	247.692	173.389	187.642	158.542	107.301	221.432	309.516	225.74	219.686	242.921	204.952	186.753	184.245	174.122	282.504	207.121	232.405	213.209	332.177	191.821	220.644	280.478	256.351	251.284	246.951	260.991	216.622	165.369	157.993	47.2238	49.4848	51.0799
DNMT3B	0.041471	0.048151	0.784821	0	0.046297	0.030432	1.22046	0.036482	0.124601	0.622413	0.030135	2.85867	0.062026	1.27805	1.01979	0.630396	0.719316	0.052097	0.618961	0	0	0.322192	0	0	0.838622	0.222083	0	0.027052	0	0.500553	0	0	0.062398	0	0	0.091009	0.194117	0.235051	0.119829	0	0.862746	0.161932	0.087163	0.972072	0	0.485748	0.08598	0.053744	0.55919
DNTTIP2	151.299	100.683	96.2864	102.671	119.862	127.751	100.008	77.4159	179.008	97.3639	123.128	114.787	141.19	157.963	130.64	115.556	95.169	114.412	111.662	88.2502	134.158	99.7225	103.111	99.3722	110.887	75.1645	136.207	130.561	141.402	94.4302	148.491	144.316	142.963	120.662	79.3264	73.246	112.581	118.169	123.133	117.328	117.985	103.403	147.418	112.417	130.023	100.268	87.9416	84.732	69.6853
DOCK7	14.7509	21.8834	9.82675	8.94826	12.7883	7.46443	8.84004	8.10937	5.84476	10.6026	11.6694	9.41119	13.3142	9.6658	11.7804	15.1852	11.9406	13.1391	9.37558	18.3271	9.68326	8.41914	9.69525	22.3381	14.5958	8.15448	6.93485	16.5746	9.85148	9.18	9.54641	20.824	12.521	12.9082	6.88488	12.5866	16.677	6.01252	7.3508	8.92035	14.7735	13.9525	14.6293	6.6824	23.4918	9.15071	9.0587	13.0036	14.9072
DPP3	20.6096	38.9009	18.2922	21.0188	36.1447	45.3176	36.6796	33.3392	79.2833	54.9558	50.5579	64.2302	39.8997	51.5117	70.088	63.508	23.8177	19.7536	41.2734	19.3295	59.6758	59.1531	43.06	42.6587	37.2608	33.1483	37.2434	33.4861	38.9701	28.6394	24.7825	48.4455	43.4951	32.7116	53.3247	36.9238	29.4071	35.6394	47.2145	47.1571	42.5683	36.7063	47.0508	35.8143	36.5885	33.0653	18.3669	25.9896	40.5373
DPYD	64.312	55.3951	56.1324	63.2595	63.5369	49.5632	69.1535	69.5898	46.4585	42.6938	62.5292	46.3333	34.5665	34.4318	41.6033	45.7044	58.6014	86.1072	68.1529	60.029	58.0766	61.4545	94.9109	77.0573	68.0406	61.0021	71.1271	77.7312	69.6523	67.0237	72.9917	65.1948	73.4771	63.052	68.9758	127.522	61.3111	50.152	62.1007	42.91	80.8399	59.0814	71.0612	38.2311	54.9166	68.4727	44.0091	36.6512	27.0136
DPYSL2	8.01776	6.54194	9.75817	11.0011	20.2928	17.5874	35.4157	26.8966	28.6195	40.146	43.5818	31.4079	31.4112	34.089	57.181	32.6215	17.1211	12.202	23.172	17.1613	51.3908	51.5139	24.5948	42.6834	42.5606	36.9492	34.31	34.7948	62.0452	39.8239	33.4438	60.4737	38.9013	32.025	22.8933	30.7374	36.5446	28.8097	36.2841	20.8405	39.1995	35.9867	38.573	27.2608	39.3509	33.3173	43.5387	31.9597	34.0433
DQX1	0	0	0.57558	0	0	0	0	0	0	0	0.302164	0	0	0	0.17765	0	0	0	0.124104	0	0	0	0	0.061981	0	0	0	0	0.555334	0.725299	0	1.76311	0	0	0	0	0.298272	0.845762	0	0	0.191491	0.244225	0	0	0	0	0.057539	0	0
DRG1	134.4	60.1622	130.961	86.2468	129.199	130.734	84.9406	115.47	118.317	88.5272	71.5274	91.9851	99.3158	94.5003	53.7448	118.533	88.5777	70.8431	115.569	105.193	64.0491	93.0056	91.8651	38.8283	75.7714	87.9689	91.7637	104.603	124.597	99.3826	83.7692	41.3368	83.4164	106.42	79.2503	81.5721	77.6995	107.21	128.969	97.7968	84.5439	117.86	126.086	122.05	98.0595	98.7964	84.8115	76.12	90.9791
DRG2	46.1933	47.0555	49.5367	50.5007	64.5839	48.975	69.1135	55.1814	62.4581	61.4676	67.1561	72.7681	64.8069	59.2834	63.2297	61.0664	37.0131	43.5618	53.3141	51.0924	106.846	61.0094	60.5691	50.3866	56.2803	52.8797	59.9086	51.1989	65.3071	66.1551	59.4373	47.248	55.7219	60.4346	61.4816	58.8311	53.1518	57.6459	60.0358	42.8572	69.2313	61.1722	60.366	60.9383	55.3335	48.2421	37.0597	36.4668	46.3536
DROSHA	66.9445	77.2831	57.4532	48.3348	48.4236	17.3648	36.0511	49.7533	27.3327	57.7778	54.0976	37.6578	28.7169	19.549	44.4647	25.564	29.7665	59.0044	31.424	49.6659	49.2741	44.5642	43.1188	34.5076	66.9828	34.1498	19.7197	46.3294	47.8165	35.8893	31.4502	40.0166	41.4341	45.6002	44.8882	44.3778	45.2844	31.3896	29.0884	15.885	39.044	53.4219	48.4926	22.561	33.0918	33.7952	19.8203	53.8598	37.3316
DSC1	28.0059	39.6177	27.4317	31.1277	1.79945	2.56344	6.95216	11.9354	0.513676	0	1.0287	0.029216	0.627855	0	0	0.272831	8.99847	13.9831	15.5895	18.6186	0	1.34272	8.72235	2.50133	3.19672	2.35113	0.225579	2.02874	1.96732	2.93309	1.39986	3.57555	1.18507	0.914205	0	0	0.479169	1.41499	1.83418	0	1.54291	1.12416	2.51674	1.88654	0.953841	0.776646	0	0	0
DSG2	0.203122	2.17418	0.648113	0.312686	0.530168	0.156211	0.544963	0.350764	0.313668	0.440304	0.307297	0.273091	0.215948	0.181939	0.688466	0.251775	0.329198	0.308422	1.10617	0.331781	0.320909	0.184883	0.671603	0.327148	1.12834	0.347059	0.220055	0.499688	0.452854	0.173556	0.35367	0.412076	0.398445	0.3232	0.231068	0.493016	0.295885	0.178855	0.22398	0.153211	0.650897	0.266766	0.323712	0.227233	0.259878	0.410941	0.205797	0.282861	0.33784
DSP	2.67572	2.12631	1.18067	1.29976	1.29998	0	0.568789	0.778924	0.930922	1.48623	1.10451	0.655191	0.751469	2.03025	0.409514	1.30445	2.01807	2.17671	0.342727	2.00602	0.412322	1.06243	0.488455	0.53434	0.667241	0.471677	0.207403	1.36622	0	1.375	0.815308	0.684387	1.64705	0.256118	0.644028	1.50108	1.35619	1.14602	0.844763	0.545465	0.439987	0.951959	0.888641	0.514167	0.76468	1.20212	16.8099	1.54884	1.4773
DST	26.4982	28.0159	28.0802	25.6217	24.5936	27.2833	23.5748	37.2842	22.1856	23.927	15.339	20.955	25.543	14.5749	7.47748	27.3478	28.2348	32.4348	27.2162	26.3882	21.8322	19.961	44.0419	18.2749	20.7459	19.7862	11.8123	24.031	20.7034	31.1963	21.7927	41.5334	23.7341	30.7145	26.3803	24.6673	29.9734	20.9184	19.1548	21.8485	34.3349	47.7882	29.3698	22.0261	28.2702	28.1388	11.493	3.98605	11.8738
DSTYK	13.2741	20.6393	15.5525	17.1028	8.28099	17.9334	21.2978	11.7674	10.3507	7.57264	15.1781	14.8813	9.58564	13.2991	16.2316	12.573	14.4427	11.2333	19.2557	14.4716	16.5307	13.745	13.7646	19.883	16.0928	13.2724	9.63898	11.9379	14.5165	12.981	11.9706	14.7426	14.0513	12.6141	13.4159	15.1552	17.4983	12.6633	14.9317	13.2619	14.0984	14.8314	13.9956	9.27879	15.1155	13.1902	5.16132	9.96805	12.5039
DTD1	32.2223	19.089	32.0496	23.8374	39.2204	28.3837	27.7882	45.8956	52.0791	59.346	32.2489	52.4465	68.1006	58.5794	39.8812	67.4862	34.1226	35.656	24.3388	31.9581	59.0491	46.2457	43.7307	31.3723	31.9384	45.1446	64.0972	55.9517	38.1639	48.6912	56.0791	33.401	42.4829	42.1162	59.6903	28.889	37.0689	61.6333	48.9945	48.3819	45.7219	45.5577	29.5292	40.5382	33.5057	45.5013	26.6142	14.1083	25.7897
DTYMK	31.6597	20.5019	30.7558	26.0764	22.584	23.0728	33.1286	35.0736	30.8034	34.3775	23.0965	34.1467	43.7731	23.3752	17.6711	32.4192	29.2752	30.8905	41.113	24.8979	27.5772	30.6293	31.6065	28.2189	24.3265	35.3531	20.9201	24.699	24.9396	22.9442	24.7689	24.9576	22.6214	27.3825	37.1862	18.1177	25.3621	32.1778	28.1235	42.8181	38.6888	30.9969	27.129	32.9925	29.2724	33.5275	20.6273	17.7949	28.5726
DUS1L	20.2456	13.1415	12.4523	9.73881	20.5659	18.1693	18.5625	9.28004	16.6257	16.3506	12.3358	17.735	14.7143	7.48427	14.7563	10.3696	14.8414	6.76718	12.0795	12.879	17.3279	11.5567	11.3865	12.845	20.4083	12.4321	11.6939	12.176	13.153	6.42023	9.50286	6.74421	10.6313	10.3723	12.7293	9.30702	23.2007	10.6617	13.6312	15.9089	12.6074	18.9515	14.043	21.9575	10.0219	14.2086	5.23281	8.75155	5.96289
DUS2	28.4648	30.7697	27.0319	21.4127	29.0179	25.1843	30.6537	22.603	27.2502	23.7527	24.6022	35.9571	19.7663	27.5897	24.2365	24.0187	39.2582	41.278	26.2857	29.2234	20.0673	24.9706	26.8008	38.4543	30.5208	22.3688	29.1755	16.0693	21.0353	45.1174	20.1567	20.0528	35.3724	26.5739	16.6468	28.1894	13.8035	31.6857	17.638	25.1224	18.4039	18.1234	32.714	36.6261	38.4425	26.7745	51.2852	85.0943	71.6214
DUS3L	57.6556	99.4828	63.9961	126.914	116.478	62.1994	75.8982	71.731	88.549	73.5701	51.8223	58.2197	88.8336	81.9922	54.3314	61.9589	76.6484	79.6144	89.1131	109.819	57.4345	74.9221	60.6512	78.9227	73.081	55.8011	72.0971	45.1803	74.701	76.8931	87.5069	81.0678	65.0125	85.5046	99.3859	34.4768	71.1053	76.1695	95.3246	41.4047	53.5712	58.4225	80.2931	36.6022	66.219	66.2053	69.3152	59.8807	61.3964
DUS4L	19.2968	16.9519	12.4503	14.7943	14.3209	13.4629	10.2975	13.3862	8.93708	15.1151	7.17146	4.74844	5.23626	7.97159	18.6462	7.52012	10.0377	23.6092	21.9996	17.1621	8.16607	13.395	13.2773	7.31722	13.8788	14.9255	15.2116	24.5238	10.4478	15.2423	12.6619	12.0808	22.8525	23.9982	7.11966	20.9517	18.7988	9.93168	9.14112	8.6904	23.7395	9.08523	9.72672	6.31415	8.21093	11.9974	8.78358	7.73888	10.6388
DUSP11	70.1701	26.8345	68.6171	49.499	76.7345	47.0524	36.1053	44.8392	71.6673	56.1983	48.6215	82.7414	43.5811	49.6774	49.308	43.7612	54.3926	34.6333	65.0236	49.0503	43.7823	56.9077	68.34	38.1755	60.2818	41.09	66.737	55.4026	64.1433	56.0335	68.8224	40.6433	67.2927	44.23	75.9737	25.8836	51.0394	50.3943	60.3813	39.081	72.5488	48.0204	88.6353	60.9675	83.5578	56.7842	39.1835	22.495	39.0471
DUSP23	2.67403	16.0339	8.26193	6.49067	5.04259	13.4984	17.4847	11.4286	10.2612	9.83874	16.7582	9.62748	39.134	11.2671	19.058	17.7302	11.4752	5.21681	9.10042	15.1066	11.8588	12.3229	4.85581	11.051	13.6849	19.574	14.2341	7.04615	11.283	19.3352	15.2544	10.464	8.71626	10.8938	8.92294	9.67882	15.5258	18.5415	5.11777	15.8429	7.72972	7.192	10.9629	13.2229	10.1644	10.6013	5.02403	5.61191	7.17199
DUT	23.0592	43.9633	53.1813	56.0232	39.9958	60.619	51.1848	62.9996	53.7144	91.6384	64.2521	33.9319	46.222	44.4841	64.1547	39.1678	115.84	42.0873	46.3632	88.1945	44.6085	56.3438	68.6428	75.3937	73.7241	68.831	112.511	62.2277	79.4668	57.238	106.075	34.6995	64.976	38.9853	95.2701	38.7303	74.0517	61.8047	37.4368	111.475	56.9297	89.0275	63.473	92.7746	55.7111	87.3461	22.7232	31.5234	29.1764
DXO	63.878	37.8419	64.3541	55.6316	52.1759	62.1515	38.3092	63.0852	53.6195	40.3544	50.4296	51.9572	44.8547	41.7013	41.1677	50.9893	52.2604	46.0575	65.4946	47.1099	44.3567	46.3841	65.3131	49.9748	51.2214	49.0336	54.8205	38.6104	60.5788	55.5945	47.7951	47.0699	44.3514	53.0088	48.1817	34.9247	48.6267	46.0982	74.2107	59.1932	53.8496	56.1895	70.806	63.6773	51.8625	54.618	47.7252	49.0137	46.8211
DYNC1H1	111.052	75.6995	107.57	81.7598	165.117	136.486	101.016	92.5073	132.933	85.4795	93.8667	146.906	95.7507	121.659	83.5461	99.153	76.109	91.9219	92.869	91.9347	174.999	99.0673	92.6777	124.004	100.341	101.712	88.5428	109.741	111.943	75.2476	108.495	77.7611	96.6839	119.314	105.583	97.1965	104.807	110.298	120.584	77.7131	120.003	105.209	84.9912	100.306	113.869	98.2801	38.4148	76.308	75.4806
DYNC1I2	49.2037	50.0123	48.1819	42.148	55.2664	46.1555	64.7811	45.8308	46.4456	77.8663	68.0772	57.7083	38.4004	45.8168	66.3399	52.9668	48.5988	41.9184	67.8907	44.3892	62.5088	61.8202	58.9483	57.4711	53.8955	51.8085	54.8754	42.5377	55.3795	44.7617	57.7952	98.1277	77.0178	50.7262	56.8333	90.6565	60.2796	46.2368	41.3358	46.8548	52.1042	42.0975	56.8029	44.2006	57.9418	49.3151	39.7932	43.0672	34.0192
DYNC1LI1	30.2791	27.2333	19.1566	27.4188	41.1852	42.3016	70.4176	46.5421	52.7807	42.8156	38.8293	39.0757	27.4693	46.4337	32.5047	32.6963	23.9051	20.1982	47.263	30.233	51.7751	41.4779	34.7178	16.5689	39.5662	36.3718	49.8535	30.6497	50.7033	37.7396	38.3289	46.2939	40.5865	37.1562	43.7958	35.4783	31.4803	24.6615	40.4118	21.3913	36.1574	30.7088	30.1767	27.4466	40.2815	45.489	31.6351	31.8728	40.2144
DYNC1LI2	81.7335	60.3995	63.8926	48.2269	62.5239	51.0795	88.5176	57.5742	66.7316	50.1784	35.7604	79.0793	59.7	101.244	41.4304	86.328	41.3327	61.8126	69.1518	51.1693	95.6916	68.1948	64.6153	60.6128	38.7183	51.5088	49.1128	50.6666	57.0061	64.6757	64.3129	41.1376	67.773	49.747	36.646	60.7911	47.9946	46.7475	67.7797	35.1711	76.3234	81.402	53.5152	35.274	59.0632	61.3537	34.3412	79.5095	43.4357
DYNLL1	25.7036	34.6327	37.1158	38.8627	36.2489	35.6604	82.9831	71.0129	66.0184	43.9113	68.4936	44.2986	141.247	47.5604	96.2582	76.9125	45.5624	26.6109	41.5927	48.0102	58.3552	59.9668	36.2427	82.1897	76.3373	73.6015	53.6675	48.7856	62.3638	78.4618	57.1612	68.5948	82.7042	53.5275	60.5956	46.0741	78.031	71.0875	41.0542	76.1707	64.4602	63.0402	67.68	60.5494	69.0226	81.2113	35.8554	41.276	39.8431
DZIP3	32.5347	45.5294	36.7905	38.5265	43.2152	39.866	43.5147	36.7445	33.9372	26.8221	31.9995	44.0663	14.974	25.3728	23.0088	28.3894	17.8778	34.6704	45.9298	30.4805	8.52088	14.1645	14.8463	21.1677	38.0379	26.6737	34.1362	33.6753	44.5099	33.2145	25.2426	32.9919	42.499	22.3898	20.5913	52.1918	29.9194	18.4306	41.1008	37.5287	55.5812	35.43	18.7337	14.3516	18.8736	21.4137	19.8371	31.4797	23.5692
EARS2	32.2846	33.426	47.1284	45.0163	38.0311	45.3493	51.4472	33.2384	43.4835	31.8727	49.6754	49.8303	30.9637	40.2225	40.2303	35.6632	42.2409	36.1855	67.1777	30.3343	51.9623	27.4376	46.057	46	28.3956	29.5448	34.0975	43.4207	50.0205	44.5905	38.2976	32.1284	65.5841	38.7405	44.2205	51.2928	41.0372	36.1959	56.6912	41.6175	51.9904	44.642	46.891	30.7593	25.6564	31.5208	24.8464	47.2794	37.8998
EBNA1BP2	42.2525	49.5932	58.825	41.1121	62.1478	29.4821	47.2163	53.3372	46.4449	70.0584	34.1445	52.6613	42.2432	52.9741	30.4701	63.7723	42.827	58.5286	50.1442	44.0044	37.2853	53.3314	38.9344	25.7914	52.0548	28.2502	44.762	42.8469	36.5507	42.2524	52.5852	33.3688	39.2446	46.9519	58.576	55.0131	42.3674	37.5859	45.892	65.3448	47.9959	48.8676	51.4864	62.2619	25.2998	34.108	60.2344	28.1987	39.2555
ECHS1	56.8862	25.5842	60.5811	43.6983	70.4112	33.1397	38.7237	52.3071	68.2011	49.813	36.3682	65.5148	58.2998	60.4495	27.3755	59.7223	52.9278	52.0122	50.2664	47.0913	29.3371	59.6204	60.9653	39.4791	40.5177	56.8534	56.4641	64.0256	56.1404	43.7547	71.7918	41.4196	39.71	40.0976	52.496	29.1014	48.3375	69.9911	64.0871	89.2831	61.4775	54.1407	45.4588	63.234	37.1555	51.2109	49.9383	31.2618	43.9435
ECPAS	16.1845	21.449	12.9914	12.7804	26.0049	28.9892	31.4355	21.528	16.6515	23.3461	28.3695	30.0452	24.5823	20.4664	26.6536	31.2756	15.7253	11.3277	15.3326	10.9606	35.5636	18.2131	20.2836	34.424	32.9158	15.8726	31.5241	19.2087	17.5556	14.7929	27.8148	14.0967	22.1505	17.0346	36.9225	38.06	28.2679	15.3798	17.6017	31.641	22.142	24.7455	37.9872	18.1051	29.4242	14.9358	16.733	16.238	7.94842
EDC3	40.3085	48.7107	40.1331	40.777	42.3349	31.5778	37.0921	36.5691	26.8636	24.7617	33.3003	44.5679	20.4677	31.7505	26.5939	27.2176	39.7903	38.4846	40.2048	32.4437	27.8956	23.0586	28.0052	39.0203	42.6933	20.273	29.6829	19.7313	39.5428	27.2463	37.503	41.3101	35.1952	27.9032	28.2793	35.4847	26.5635	35.3843	31.39	22.5887	43.8045	33.6279	37.0435	24.3467	35.1456	32.0053	22.655	23.6639	23.8671
EDC4	31.6934	73.4598	62.2909	67.7642	36.4884	70.1384	83.1478	69.5313	43.9193	60.8045	83.011	65.1762	53.5771	68.9035	67.0964	30.4682	64.4241	67.3214	65.0876	69.8211	89.9145	49.0385	44.3878	70.5181	86.3068	43.6567	68.9277	44.4388	65.0477	62.4009	63.4019	102.051	71.2665	45.7665	69.1752	86.5496	68.143	32.1894	54.2496	76.7028	77.2238	63.2735	73.7609	59.9634	88.2385	64.9199	29.7774	36.9249	42.9605
EDF1	91.0986	93.706	82.5341	105.174	69.1486	113.585	107.083	126.998	77.902	79.117	78.8921	75.7446	196.413	96.1458	112.547	143.971	111.018	94.7309	97.6844	106.894	89.9028	98.0032	83.8277	139.087	111.42	143.748	98.0981	110.911	94.939	117.421	103.421	63.444	75.2578	116.259	111.92	80.9391	115.686	113.955	85.0719	116.531	83.1769	95.6656	108.098	95.86	102.489	128.516	55.7675	80.8437	80.9256
EEA1	29.8777	18.5352	17.8975	27.0536	17.8925	16.4863	20.7727	10.8035	10.7388	7.05541	14.0394	17.1536	14.2113	25.7077	8.86366	13.9147	43.8915	52.4412	47.4689	38.9946	30.8437	15.4346	48.3242	19.1543	16.8808	18.0077	12.4464	15.0235	10.6962	14.4218	15.7987	13.3851	19.2705	9.98261	7.64949	22.777	19.0327	12.0839	13.5145	10.7559	27.3147	18.3917	22.1234	30.1391	20.7472	19.2172	10.0289	24.7188	20.2466
EED	59.0953	36.9493	54.05	46.919	41.3715	53.0502	54.256	53.715	81.7898	53.5983	75.0165	81.1632	55.0308	48.3225	77.1686	41.3716	38.1801	61.7268	68.403	50.563	84.1958	66.2608	47.5273	53.0572	88.1131	46.0779	65.4406	37.502	75.167	45.6879	97.6701	75.4582	73.2638	46.7092	44.5655	36.3023	66.5155	54.2319	45.9013	44.9022	46.1407	59.3759	70.8499	77.3346	72.4989	43.2883	39.7524	42.0806	37.6809
EEF1A1	22662.5	14529.6	20291.1	19811.4	15772.4	22157.4	12090.1	13255.5	11406.5	11579.8	10315.9	11676.1	6950.5	11339.6	9469.64	9174.96	15548.5	20185.2	20150.5	18354.1	12327.3	12977.5	16372.3	11805	15478.2	13487.4	18550.8	19270.1	18241.1	17079.9	16697.1	20425.7	17811.4	20057.3	16906.4	14523.7	16009.5	15821.6	14129.1	11493.2	16791.8	14306	14323.2	12254.5	16196.2	12686.1	8123.49	6973.72	10477.5
EEF1A1P5	7.52585	5.53237	9.62691	12.2236	6.96989	16.3727	10.8339	7.64555	12.7563	6.30265	3.20504	6.20923	7.67812	5.31521	4.05182	1.99037	10.0978	8.00071	5.63604	8.90979	6.64966	5.6072	7.13758	9.77638	6.77368	9.61461	11.0018	6.9722	6.31033	6.59856	9.15919	6.58548	7.1761	11.2207	8.11818	4.61662	4.91267	9.33784	5.68807	11.2779	3.75982	10.8717	7.21454	7.74073	6.91308	5.15779	3.32219	5.29368	7.46999
EEF1A2	0.401101	0.442313	0.159134	0.237247	0.643809	0.189752	0.288466	0.074225	0.247433	0.149298	0.372176	0.183563	0.238004	0.181525	0.335863	0.405868	0.305521	0.348195	0.152022	0.398014	0.517006	0	0.144446	0.308524	0.36579	0.248541	0.291673	0.206781	0.228953	0.414655	0.369632	0.299356	0.380828	0.3991	0.189875	0.438592	0.494488	0.101799	0.156689	0.222339	0.141439	0.089626	0.470426	0.255584	0.296035	0.379481	0.092313	0.31269	0.10503
EEF1AKMT2	37.6079	41.9594	28.4752	40.7409	22.0769	22.3554	25.5624	29.6855	38.4209	29.1006	41.8137	25.7771	29.4921	26.5493	25.2028	29.6426	32.6228	31.3607	38.5766	29.8012	21.0839	27.4531	55.3003	23.7801	29.1052	25.8707	41.0344	34.5231	19.3902	29.0664	37.2574	30.0897	25.7481	29.6642	45.2222	30.7696	23.2052	26.9218	27.4192	34.9854	34.5137	33.0744	36.448	43.8541	31.0754	28.0976	21.2656	13.0424	15.7326
EEF1AKMT4	4.70169	2.31402	2.33291	3.29004	1.44812	1.77189	1.65869	2.37094	2.59822	1.38749	3.54462	0.21445	3.57674	0.381811	1.26836	2.95329	2.71842	1.77325	1.41139	4.09488	0.203738	1.63722	2.7749	2.61024	1.87964	4.43129	1.42152	1.32779	0.725742	3.74919	3.29553	0.151394	0.900081	1.96795	2.10217	0.728639	0.399667	6.83671	1.28941	4.1636	3.61776	3.02413	1.25508	2.83749	1.84899	3.90048	4.9612	2.258	0.670801
EEF1AKNMT	30.8254	33.6152	26.912	26.231	58.9067	15.613	51.1877	27.8179	34.579	43.5261	30.4886	24.4026	23.8399	35.6822	24.5291	30.9668	19.7091	44.8225	61.8734	31.3167	40.4551	30.3101	22.4931	37.4081	42.6603	27.8616	30.7131	14.8568	34.2707	21.2766	19.6607	27.2794	26.8166	31.7793	28.7324	34.5077	39.5553	25.6897	35.1829	30.6196	30.061	25.4184	29.1582	23.1916	42.3773	30.1941	27.5905	15.7603	26.1027
EEF1B2	699.73	816.255	984.614	868.883	496.896	591.732	593.76	776.309	255.688	279.556	247.296	195.156	650.015	293.66	342.653	437.812	974.079	792.696	718.233	1138.85	281.265	451.981	590.936	642.114	584.493	1222.59	551.455	793.769	525.176	744.134	595.12	416.668	528.077	746.674	553.889	598.15	665.836	814.014	509.945	678.062	569.362	915.473	561.151	524.816	539.332	1012.85	309.536	587.841	430.812
EEF1D	816.283	604.576	987.958	639.162	596.294	579.539	529.197	958.066	475.552	568.807	443.733	345.639	778.581	587.854	404.692	650.198	1168.2	888.72	630.102	935.174	344.136	699.054	825.008	625.156	554.297	1116.72	679.456	1025.58	558.47	709.626	868.369	481.172	445.962	596.178	862.02	507.108	533.068	1127.11	757.381	1304.55	708.072	837.588	767.146	980.291	566.623	1050.34	563.881	503.466	465.411
EEF1E1	57.7282	55.8885	60.1835	45.4135	48.3352	35.7939	48.0541	55.0128	35.2291	38.8443	28.4436	28.2572	67.3466	20.6383	48.5286	61.218	72.7168	54.8192	57.519	73.4093	29.8582	42.2473	40.2161	22.6292	49.4386	69.4757	47.2704	50.0168	52.1113	67.099	44.3365	33.348	58.1752	58.7517	49.754	25.0256	43.5313	67.478	65.2757	59.3024	44.609	51.1024	50.2944	50.4108	40.4984	64.7686	28.9307	43.9874	44.2049
EEF1G	4760.23	2212.61	4766.81	4092.8	2761.65	3061.35	1540.82	2504.87	1514.92	1705.17	1087.7	1617.38	1047.95	1634.31	918.545	1450.07	3911.82	4424.51	3555.96	4420.03	1282.12	2176.08	3373.52	1753.39	2063.93	2817.62	3052.07	3878.91	2926.03	2894.06	2970.65	2238.7	2214.19	2859.73	3210.11	1654.18	2178.11	3183.37	2968.08	3218.94	2913.78	2914.02	2540.24	3276.32	2375.76	2823.58	1804.09	1325.95	2383.93
EEF2	891.833	796.003	825.827	823.863	743.673	1133.32	859.837	652.429	609.333	355.08	412.588	403.333	326.012	484.804	337.747	413.432	654.422	1040.92	958.675	868.31	623.28	560.809	875.504	1012.23	875.282	682.651	836.512	895.539	1039.71	738.496	629.752	874.179	1129.73	1003.81	602.904	1376.06	912.003	705.846	865.517	532.527	866.435	799.755	779.1	588.919	902.491	776.348	376.6	922.038	699.735
EEF2K	9.92148	17.6569	7.56162	6.1273	5.53697	8.05969	11.1514	9.73582	5.05709	6.98356	6.69102	5.80178	4.48916	6.10826	9.62812	6.63419	7.29596	16.2598	7.02844	6.81232	5.21206	6.27387	13.2833	18.1715	11.2583	7.188	7.04907	5.85419	9.77059	6.37327	6.53025	8.52401	9.46513	10.9709	8.44252	17.6121	8.9898	6.86053	7.61801	5.66849	14.067	8.85094	9.6991	5.92024	11.2046	8.55515	3.76645	5.53667	5.62247
EEFSEC	26.7256	29.6301	28.897	16.0761	18.5794	16.7495	25.9144	26.4139	25.0802	20.6471	30.8056	29.9266	16.592	29.2644	23.3977	21.6712	33.8819	22.2179	25.7727	22.9387	27.9801	18.3176	28.0779	26.8035	27.2254	19.7501	30.1687	12.9641	25.6846	18.7488	19.7199	23.4345	29.9381	24.9416	27.1353	26.4833	22.0467	18.1492	25.047	22.7641	25.8853	23.3687	31.9422	18.8667	15.662	19.8618	21.009	8.89315	23.3458
EFHD2	2.05092	2.93941	4.867	3.44103	5.00999	20.5253	7.95739	6.30514	42.4201	65.8487	48.1286	30.6516	81.4434	47.0639	93.673	49.5935	3.94369	4.55896	4.90824	4.15215	100.395	37.4027	8.85074	15.5693	16.3284	9.36255	7.66511	3.65297	9.4797	8.08752	9.8874	6.49822	10.7773	10.8208	18.8849	10.7094	16.9755	9.03988	4.74497	5.69346	7.26953	7.07151	5.20915	5.45086	10.7355	9.32264	6.20033	8.43252	7.16129
EFL1	30.5115	34.3543	34.6705	40.899	25.4707	24.4481	56.7218	28.3552	57.7548	47.2041	36.443	25.6132	23.7749	30.2856	19.0559	34.3956	22.9379	33.2672	34.5424	27.0312	42.6719	29.5457	22.1015	40.7133	56.8107	36.9274	43.5669	22.4371	50.4047	27.1266	25.1807	31.8394	70.7816	39.5048	21.158	42.1346	30.1855	28.9073	30.1767	24.1343	48.2382	32.389	42.6894	25.0586	19.5619	27.4192	33.8011	60.634	73.1774
EFTUD2	166.713	174.185	153.275	177.721	176.022	119.073	180.521	140.787	171.785	166.606	216.84	135.997	126.898	207.607	199.426	162.358	136.123	131.972	182.72	145.258	149.086	134.061	206.532	165.11	130.732	131.577	121.163	120.099	136.105	148.447	149.952	174.801	187.266	145.112	133.007	179.712	169.583	125.211	200.13	114.929	154.915	174.585	162.854	108.613	159.339	110.693	152.25	162.431	136.91
EGLN2	106.355	144.109	176.941	185.987	158.766	171.641	144.126	154.035	111.832	118.211	161.448	161.748	95.6318	127.34	147.496	134.564	153.469	141.351	171.666	185.473	151.128	125.607	148.876	154.458	192.685	155.368	180.992	171.059	191.644	188.492	165.976	206.085	203.807	227.45	174.778	159.753	161.527	170.553	131.594	182.823	194.403	201.981	170.615	177.745	200.641	173.052	112.008	104.411	141.889
EGLN3	4.17276	0	5.45208	0	2.22496	0	2.23147	0.213033	0.705553	0.133723	1.06942	0.091837	0	3.02685	0.310984	1.07396	4.33009	0	6.7924	1.58087	1.30699	1.63764	0.458211	0.900995	5.07025	0.098024	14.8992	4.21683	11.4178	4.95278	11.9979	14.4344	22.242	0.631185	15.7854	4.88136	13.1038	2.98623	3.2026	1.88614	7.00011	0.625557	5.24784	2.53078	2.50195	1.94956	0.875286	1.1093	1.56263
EHD1	101.224	187.854	143.542	141.692	169.591	268.948	311.499	183.68	217.318	233.277	333.113	229.419	145.527	262.709	258.606	197.696	84.4922	135.335	110.919	117.343	251.224	282.01	166.002	256.261	210.676	166.391	169.697	168.918	197.808	184.234	188.602	256.244	248.494	256.245	165.932	285.566	211.536	207.499	152.024	131.781	220.34	201.39	173.964	165.871	216.025	177.59	108.824	98.4499	78.2213
EHD2	9.67665	14.1415	2.2357	4.34618	0.719149	5.51958	6.59258	9.11899	3.15224	2.49413	18.8772	4.16538	5.06681	2.94818	2.47575	0.636845	7.51604	2.8948	15.5134	7.05916	5.38037	4.10285	3.10252	3.19337	4.6201	4.64263	5.74827	7.83682	4.03398	10.7932	2.117	10.0251	11.0607	2.33231	2.45796	17.226	4.26131	4.44189	4.32725	4.93438	2.97378	11.0962	6.29013	9.3939	7.04037	6.60377	4.611	4.52807	18.4907
EHD3	1.12294	2.77694	3.19122	3.9959	2.55734	3.4393	4.05971	3.6972	3.29587	6.79777	7.33824	4.1809	5.98254	9.80309	6.84325	3.00651	2.16199	2.73068	4.49644	4.8078	15.1236	6.6309	5.0571	7.17645	3.8319	4.59258	3.24143	1.3171	4.20765	4.06962	1.18028	5.05981	3.72196	2.9616	3.52473	9.12935	5.71029	2.93839	2.67486	2.32786	6.22268	4.97431	4.44058	1.62568	3.53218	2.21798	10.271	24.0802	4.09132
EHD4	8.32239	15.536	15.8754	9.41419	11.1708	14.382	23.3201	17.1444	13.4759	12.7764	17.441	12.2831	13.2547	10.4933	15.9364	15.5726	11.4989	6.33968	7.92417	8.79781	17.2476	20.4744	15.9611	25.7609	24.0559	13.5232	24.6315	19.1127	31.5465	19.3799	28.6186	32.8512	31.7858	19.7644	23.6206	21.4703	25.3755	12.361	10.9379	14.5195	12.3109	13.4638	20.7189	20.5709	26.7634	18.9588	12.8257	15.8546	10.3942
EIF1	2315.78	1432.58	1979.14	1628.33	3670.78	3264.59	2452.11	2834.4	3148.18	2678.96	2252.49	2621.56	2787.58	2561.14	1724.35	2427.47	2609.85	2165.75	1899.45	2034.75	1772	2165.92	2935.43	2686.56	2160.02	2604.55	3332.35	3277.76	2529.23	2822.37	3382.04	2887.79	2103.53	2746.97	3344.1	2824.21	2285.7	2816.52	3688.61	2793.77	2516.32	2583.43	2649.87	2671.78	2199.92	2555.43	2190.01	2082.98	2053.05
EIF1AD	31.211	48.0329	39.9588	42.5556	57.1823	38.7116	35.1047	33.9547	42.0299	43.8881	36.8039	49.8088	61.5963	29.7995	53.2652	49.922	39.5355	38.0589	23.4973	42.0161	32.0281	40.5863	36.9165	39.8483	28.0747	29.7903	44.1561	24.3078	36.8711	38.6048	58.5711	50.6002	25.857	33.9683	38.3009	28.1585	32.313	33.4261	61.7516	28.2863	52.2963	31.7212	55.0212	35.0663	37.2028	45.6954	39.3779	36.8632	24.6134
EIF1AX	66.7684	59.5798	108.711	100.685	61.1422	59.8151	95.1814	86.9511	63.0083	43.6355	104.119	105.583	57.2761	52.9164	91.8225	87.2414	59.7053	53.2498	84.7163	93.5307	49.975	93.6687	54.3179	37.0907	85.0355	81.9068	39.685	62.0673	72.8198	66.0847	48.1324	57.1132	72.375	75.9849	43.6967	37.9673	86.6483	101.199	58.2692	46.3298	79.5843	65.9038	52.077	38.7678	83.6182	76.6393	33.3207	38.568	69.9025
EIF1AY	45.3828	30.1015	1.20623	0.766303	28.3691	17.6698	1.44758	0.692858	37.1589	39.9321	1.06108	0.290655	33.1016	25.9424	0.610236	0.468655	36.1351	32.4723	1.01743	0.578649	14.2285	0.728688	31.8902	29.3472	0.77058	0.921412	26.0601	51.0776	0.538133	0.887245	34.5887	31.1808	1.02183	0.5912	31.6783	19.9277	1.45596	0.989899	57.0786	47.1944	1.45462	1.34393	26.837	45.1194	1.13263	0.508446	56.9921	67.5103	0.748735
EIF1B	185.031	136.905	141.645	135.231	145.976	97.639	126.941	121.936	65.4942	122.868	94.7301	94.1488	121.401	125.425	83.1668	106.877	109.507	146.887	96.3995	108.803	91.4508	84.7401	135.79	113.474	82.5543	131.595	106.971	160.292	109.934	114.473	121.718	111.233	95.072	91.7835	132.236	115.101	87.3114	103.943	120.983	127.716	113.874	133.386	121.396	110.121	111.758	113.539	208.661	217.811	158.033
EIF2A	263.645	278.091	201.902	197.733	218.951	195.823	196.458	146.845	160.062	121.237	152.327	131.525	130.791	143.512	165.711	147.096	162.886	224.711	201.075	190.692	169.078	105.233	188.66	152.557	174.105	140.255	212.676	204.621	183.441	163.494	160.581	241.7	199.432	223.691	165.449	160.735	196.15	155.224	177.18	126.36	154.986	146.469	196.504	137.415	201.07	139.449	117.491	117.786	112.831
EIF2AK1	30.6509	78.3632	24.4328	22.4949	32.4615	84.4716	66.5247	31.0923	46.6461	46.5327	75.3663	31.0394	35.1259	45.0901	76.4169	40.7247	26.8421	27.4157	29.329	28.4478	57.8115	22.3589	30.7762	89.0064	80.4774	35.9364	36.8025	28.903	59.1909	21.3349	45.568	48.8357	73.8085	32.1344	27.6353	40.3687	75.6592	32.1889	35.9028	43.2597	41.8589	33.477	32.6598	35.9681	48.9951	37.3901	17.1396	57.0696	62.6565
EIF2AK2	76.125	43.6165	45.9569	39.5914	100.79	44.1669	60.0256	46.5214	89.0935	32.2422	45.6522	55.7263	67.2718	59.4506	42.0395	46.02	38.9899	45.0973	44.2937	32.8356	57.572	31.8364	107	43.1318	59.3447	41.5583	118.878	46.0466	57.2317	36.2088	118.526	36.9283	71.3989	66.1568	98.389	80.0135	58.3456	52.9842	137.902	18.3702	54.5182	41.6507	116.494	34.784	60.213	42.4077	78.3629	32.9784	62.1378
EIF2AK3	12.6171	26.72	12.3956	13.8309	15.1086	30.6687	13.6256	13.4137	10.0974	12.5006	20.8958	11.1469	7.01569	8.12588	30.6536	5.34056	9.08708	32.3415	12.8242	9.66539	34.1776	24.5282	17.7407	21.3714	15.8649	12.3729	7.37793	17.5343	22.5823	9.35923	4.69584	4.75777	25.2179	16.2504	9.80826	27.58	24.711	14.8569	13.5797	9.62584	9.88204	22.5595	13.341	3.8733	22.5876	12.3279	59.6941	72.379	29.9039
EIF2AK4	41.9941	41.0755	33.317	25.4269	32.1079	39.2387	34.2264	27.6156	28.1649	36.169	31.9182	28.0854	22.4639	19.6472	33.297	36.9897	27.9801	30.9139	27.9382	46.3149	29.8566	39.3696	28.2806	33.2457	32.3493	17.0469	30.663	26.9651	36.518	30.5889	23.6838	41.5099	31.9153	32.1621	31.0931	40.4942	26.8004	35.8753	32.5648	24.7313	28.9639	31.7138	32.893	32.1181	27.6852	28.3257	21.6786	50.9611	29.3392
EIF2B1	113.515	91.0258	97.7419	90.7969	89.1342	87.3844	77.8876	75.903	68.2637	84.0916	94.3535	99.5968	59.1713	94.7546	82.7097	84.4198	80.6854	72.2859	83.1548	87.9712	111.884	93.6605	78.4281	63.105	101.917	81.9585	92.246	72.0381	104.005	89.1427	107.61	90.8772	85.8046	93.6796	96.2889	78.0201	93.3783	90.4365	65.6687	90.6978	90.8436	79.233	85.8941	86.1811	96.9127	79.584	56.3162	62.3818	80.6121
EIF2B2	54.8573	24.3696	37.5237	31.3972	48.615	30.3302	44.4279	42.8535	92.8074	38.8477	46.436	82.9414	60.2734	54.3711	31.1686	57.0833	43.2395	39.8469	44.6419	48.3749	49.7666	55.0947	75.3448	46.702	46.5097	50.1584	52.3922	38.5596	38.2015	41.7508	54.9324	50.7269	44.9795	60.4208	57.9592	54.3023	45.5424	49.8707	72.0638	40.6832	36.9365	70.4273	49.7714	43.4104	51.1422	79.4476	39.9334	26.8169	38.7991
EIF2B3	62.461	29.1821	53.1398	53.8507	52.7002	42.5183	33.7504	29.739	26.7956	42.2626	39.1432	26.5771	26.4226	38.0299	24.7007	36.1594	51.4171	40.7771	68.5496	40.5027	26.6432	23.3397	45.751	33.6779	25.4008	21.5853	41.535	36.2903	34.2264	27.9193	38.634	25.2141	33.248	37.0513	35.3288	23.3155	39.7701	34.886	42.6672	49.3065	40.4847	34.069	37.0443	40.8999	40.4906	31.9115	25.5171	23.0195	20.7611
EIF2B4	79.606	109.128	65.9539	76.5056	69.6703	74.1195	67.9263	53.2685	68.5173	68.5887	80.9558	79.4237	56.2117	66.9701	67.4978	87.5231	80.6926	81.7827	53.2347	72.3161	51.849	50.7263	76.9062	42.7918	81.7032	78.1642	83.3127	51.6568	61.9773	69.0824	48.635	88.137	77.4477	98.174	87.3117	71.4508	66.6531	74.6791	90.9916	76.596	75.3632	70.3352	73.9469	85.049	82.4962	66.8363	71.2316	46.6517	57.5401
EIF2B5	34.1145	60.5145	42.4199	32.2166	20.016	55.1354	50.0657	18.7849	22.2191	27.745	56.5282	30.0517	16.8684	28.4134	47.7134	13.7425	48.1434	19.482	37.6704	28.3111	52.4675	20.0082	16.4952	49.4726	55.2329	15.9819	28.1653	23.2705	54.5576	32.7242	22.2602	30.5248	69.379	18.0884	31.5189	28.9732	48.8202	13.3532	16.6612	58.1622	16.5955	25.4877	38.6884	42.679	29.7646	32.3705	19.923	31.2526	30.0909
EIF2D	89.2722	93.9987	82.9644	97.6044	82.6962	78.4867	87.4138	67.8743	60.4429	38.5577	54.8973	73.3673	46.1623	54.884	47.3899	57.8071	68.1436	102.175	113.273	96.4355	67.6647	58.1551	86.789	62.7386	71.7671	65.1981	79.91	52.9151	89.426	67.9476	63.9268	68.1632	63.4441	89.5783	61.81	65.2622	70.0454	61.7077	82.4684	58.2165	83.6413	71.3345	75.4977	75.2998	85.8424	58.5273	59.4284	53.9906	46.3827
EIF2S1	93.3994	54.6056	119.426	86.3765	119.485	79.1954	91.7849	106.321	139.969	59.8603	124.537	186.006	123.478	97.593	125.143	98.9074	110.65	94.1085	115.905	77.5535	94.6639	116.708	112.58	63.6741	131.099	78.2066	142.158	132.152	139.068	127.071	108.831	93.4186	136.456	104.565	130.921	88.2707	103.151	115.701	110.523	169.426	134.325	88.2205	129.64	143.164	130.581	68.7717	80.7362	48.1703	86.4652
EIF2S2	38.6455	33.4714	39.5267	37.4688	26.1898	26.0882	31.9254	36.1804	44.5292	47.4563	55.4899	34.662	29.1186	30.8069	39.8646	34.5671	41.1616	37.9171	38.2693	39.4095	34.3241	35.5034	32.5775	29.33	36.3377	42.8978	49.9536	36.7596	37.657	52.5191	44.4642	41.0674	33.5398	42.7335	48.3029	22.38	35.8141	45.6437	25.8159	41.464	41.7926	35.2395	34.3581	67.2935	39.4365	40.8042	31.8373	15.8609	23.0442
EIF2S3	251.99	232.853	318.83	333.073	176.39	186.25	236.122	216.326	142.643	124.283	233.619	224.614	109.924	141.459	196.634	174.221	174.89	251.078	320.084	310.766	103.096	229.215	180.811	172.831	244.82	247.246	172.117	197.909	271.878	248.03	168.606	245.315	243.388	310.647	186.761	179.166	251.518	239.742	190.331	163.144	257.559	227.719	178.121	175.938	275.859	252.555	158.732	135.106	240.42
EIF3A	81.1431	75.9907	71.2491	67.8972	122.21	137.712	151.902	103.776	125.018	71.6091	118.407	105.095	97.8847	94.6336	110.734	92.0426	66.7358	80.5989	103.201	62.8008	189.293	109.858	96.0722	141.156	133.556	95.864	119.059	129.572	137.224	98.7889	113.189	133.031	158.812	122.767	101.208	166.591	134.509	95.6699	119.644	120.789	148.6	116.095	131.065	115.922	134.657	106.224	51.1554	71.4988	74.4863
EIF3B	104.292	117.066	64.2807	58.1638	73.2481	46.4935	73.3851	57.2537	67.6175	38.6952	61.8344	54.2474	40.8098	39.3555	45.0265	31.0877	67.7826	46.4104	71.6246	43.9321	46.3368	29.1259	61.7677	57.3948	51.3144	39.3728	50.9802	57.0111	51.9025	34.0386	78.309	82.0556	56.168	53.4008	59.4599	42.8838	53.7352	42.0217	94.9539	33.3834	48.4031	69.9125	50.9171	32.9884	57.2675	30.9167	58.7434	41.9501	34.8679
EIF3C	211.511	306.114	196.138	137.365	156.74	238.674	203.972	102.59	182.391	169.933	160.963	171.636	129.102	205.52	161.21	114.738	115.898	207.279	220.81	147.571	259.901	141.638	177.883	230.821	195.337	99.152	190.374	208.146	172.988	133.153	158.02	245.947	209.562	186.208	188.124	320.913	162.26	129.385	157.301	157.378	161.706	119.804	198.572	170.519	174.903	144.247	138.458	176.17	110.513
EIF3CL	0	0	0	0	0	0	0	0	0	0	3.88586	0	0	0	0	0	28.5229	0	0	0	0	0	19.2035	0	0	0	2.23523	0.691408	0	0	1.25644	0	0	0	0	0	0	1.0316	0	0	1.8002	0	0	0	2.05571	0	0	0	0
EIF3D	422.36	343.05	411.475	413.677	308.009	330.525	273.879	302.654	331.62	335.88	318.995	368.742	217.679	264.967	257.116	226.935	331.852	453.323	449.011	331.571	307.529	304.788	315.269	301.369	343.871	289.912	359.475	363.461	380.69	316.711	362.787	493.986	385.077	386.307	324.459	326.014	354.481	319.509	306.865	414.398	333.821	271.498	345.525	435.157	379.411	286.933	284.378	222.278	287.517
EIF3E	977.798	625.075	851.087	945.222	721.547	541.307	430.999	554.412	447.949	380.01	320.941	500.212	228.586	309.965	307.998	353.718	701.851	952.285	802.552	838.572	335.489	460.824	703.848	438.068	486.045	614.684	628.517	767.991	591.648	637.718	569.756	604.77	511.239	699.273	608.718	369.174	491.834	677.849	545.128	584.653	732.334	591.196	624.434	673.93	597.307	584.586	376.051	313.604	471.796
EIF3G	236.787	208.038	268.482	191.238	223.613	235.54	206.475	284.381	216.718	232.024	201.725	178.139	240.418	200.951	158.944	267.601	236.484	250.324	227.111	244.613	112.358	202.232	273.295	183.378	207.018	309.869	208.151	282.673	205.786	232.065	269.05	197.864	168.244	233.732	259.858	152.878	204.435	275.274	198.748	233.764	258.935	261.612	196.889	252.402	196.536	292.5	125.665	96.7069	141.166
EIF3H	588.106	380.694	681.271	535.162	472.697	422.434	285.191	487.542	407.282	303.373	240.256	356.595	256.282	306.313	210.576	348.282	498.67	613.215	431.891	633.685	237.861	386.261	490.282	272.416	328.177	510.613	398.047	600.174	387.909	500.759	442.779	318.277	285.065	413.453	406.349	269.643	313.555	467.677	428.639	384.247	468.003	460.273	351.221	460.014	373.154	547.513	296.313	221.007	305.867
EIF3I	164.688	86.5759	157.942	114.826	184.638	151.178	91.1743	169.16	229.635	171.505	135.404	200.804	158.685	158.366	122.864	181.676	161.904	147.691	144.116	199.131	118.531	170.096	181.146	110.904	140.571	188.534	181.87	195.19	165.355	187.931	161.903	107.5	136.436	146.322	193.986	88.9504	138.812	211.019	192.347	140.312	167.74	182.059	154.617	175.346	155.045	200.128	130.133	79.3262	136.882
EIF3J	41.7164	51.481	60.9841	49.4705	52.7972	42.4537	54.2312	43.9088	64.0553	55.4004	60.3252	46.8995	38.6776	60.6734	63.8644	39.015	34.131	63.2747	68.7848	37.1668	47.9265	49.2522	46.4397	43.0195	48.4901	51.6269	81.452	60.4262	81.0409	60.0037	61.2096	82.1233	58.2257	54.5481	97.332	53.0587	52.4322	34.5761	27.8408	40.931	55.9563	51.9515	56.1792	57.8134	62.1814	46.1596	45.466	26.2663	33.6707
EIF3K	112.413	177.934	163.893	177.714	113.467	136.734	181.799	225.223	100.548	85.3967	139.658	80.0468	292.032	119.081	143.278	145.847	196.265	153.867	143.582	183.174	115.68	122.273	123.434	207.065	154.994	280.339	112.554	171.342	144.664	179.284	140.405	145.492	145.505	170.347	164.136	115.624	184.137	204.701	150.652	164.17	136.525	162.948	155.858	127.324	167.141	258.404	75.6242	102.675	106.603
EIF3L	1051.13	769.035	894.765	965.45	704.453	949.824	553.287	608.899	495.81	501.979	503.667	602.057	312.509	525.479	449.296	400.249	838.225	1083.32	1032.8	993.905	500.713	547.882	741.395	523.893	710.929	696.517	813.361	873.535	880.021	813.704	732.469	1019.88	875.878	953.155	624.178	677.827	678.712	745.778	732.564	732.796	805.1	737.029	684.081	795.753	933.812	757.69	479.237	409.081	579.571
EIF3M	586.969	288.461	475.403	449.038	461.652	300.05	262.387	426.595	422.801	366.735	266.217	312.724	301.502	320.663	270.961	313.474	496.29	505.076	343.48	463.947	243.436	356.317	414.636	244.833	320.668	441.188	464.694	380.699	386.145	395.453	341.629	312.726	329.009	360.875	438.426	237.819	362.658	409.406	525.944	381.918	377.962	384.098	383.959	414.896	309.686	445.22	280.323	163.618	249.077
EIF4A1	938.076	635.821	792.697	730.425	924.103	1035.72	772.763	750.178	1203.36	917.491	943.691	1034.06	926.002	868.259	768.78	837.266	884.012	601.493	737.03	702.167	677.392	729.643	889.804	570.166	699.748	705.331	986.029	740.189	785.705	642.745	1220.71	797.25	800.576	816.799	1291.27	549.068	791.763	884.028	1059.31	983.478	836.637	736.916	1099.07	1072.56	780.721	680.022	758.238	422.832	531.052
EIF4A2	1535.24	1323.01	1197.95	1265.33	1300.55	1359.76	1185.01	1028.63	1049.29	995.757	962.598	1058.14	725.636	1014.16	966.394	840.552	1229.99	1206.51	1205.86	1105.67	1135.35	982.776	1158.21	1126.49	1094.62	914.927	1365.57	1176.75	1058.88	1083.34	1170.09	1647.28	1228.18	1278.98	1201.98	1357.51	1112.29	1038.44	1220.19	1223.38	1183.39	995.397	1315.58	1175.77	1172.35	836.572	896.004	1044.69	893.689
EIF4A3	74.5688	79.6116	114.786	123.824	168.719	121.423	94.5416	123.362	222.57	115.783	155.784	96.0697	130.815	109.281	137.701	67.1542	126.322	82.0871	104.02	124.626	164.089	109.47	139.89	66.9387	110.888	102.523	145.275	104.339	147.078	133.066	158.977	104.84	130.554	113.445	179.758	89.8936	108.026	78.1639	86.3291	140.038	110.073	125.16	157.195	157.396	155.139	151.499	102.746	65.8221	86.6648
EIF4B	425.327	523.02	393.869	425.719	355.679	428.074	423.418	295.578	274.737	271.213	267.056	277.882	188.374	316.365	280.519	278.638	284.424	508.723	498.584	406.343	370.645	329.232	378.593	441.435	363.788	298.249	320.114	420.579	371.772	353.158	315.115	396.319	384.805	399.731	241.703	475.347	351.506	327.372	315.813	271.908	349.108	297.664	299.352	273.651	353.004	320.883	140.096	286.332	233.809
EIF4E	122.947	116.845	128.943	131.49	166.025	123.123	119.53	113.966	118.929	104.727	142.859	130.895	92.076	99.9278	113.121	116.219	104.501	90.5216	132.124	106.027	123.862	160.88	125.917	109.247	132.214	106.888	121.52	117.217	104.56	108.12	103.153	138.708	120.657	126.407	103.858	106.571	113.51	117.361	125.73	64.514	128.243	91.9891	137.911	97.6034	141.341	123.785	87.9256	82.9785	114.173
EIF4E1B	0.185805	0.19806	0.126777	0.22049	0.405096	0.238043	0.933142	0.463179	0.192419	0	0.362867	0.264764	0.210123	0.079923	0.325325	0.413639	0.207611	0.117276	0.186606	0.315785	0.211147	0.451421	0.603723	0.247029	0.219041	0.310877	0.309237	0.289444	0.342534	0.277049	0.138265	0	0.313261	0.680557	0.280371	0	0.176419	0.321588	0	0.277808	0.420209	0.529466	0.245376	0.153488	0.339056	0.361613	0.322414	0.700342	0.392284
EIF4E2	78.2004	100.119	59.516	54.2247	96.5498	77.7546	84.1592	96.4961	113.091	116.71	82.1504	99.5363	79.9049	110.973	81.9321	88.0916	96.6523	98.1017	64.5177	69.8377	87.1774	82.067	114.249	114.631	86.0743	89.0685	80.0105	109.689	89.8681	74.3351	62.6052	72.3191	94.706	79.8766	81.0516	92.2658	75.5844	88.8719	88.596	101.217	93.4264	77.3186	84.2212	120.7	92.9871	87.4716	78.855	71.9637	101.758
EIF4E3	13.7216	10.3713	7.7204	9.55403	17.7931	20.8106	22.3505	15.3798	27.9896	26.6712	16.9572	31.4013	13.3875	22.8124	19.7734	28.4443	11.6045	12.1941	12.5575	10.7065	34.7096	17.9785	16.2042	24.3407	15.9339	17.7624	17.1988	25.4717	23.8917	17.4925	12.823	29.865	16.9237	17.0878	13.1062	24.7489	22.8995	14.767	18.3518	10.4456	14.5874	21.4531	17.9625	14.6529	20.6918	17.7293	1.83523	0.243078	1.51609
EIF4EBP1	3.94792	4.35155	6.42645	2.64152	5.10609	4.29766	6.15814	12.5613	2.96416	5.95786	5.81381	5.37725	14.8783	2.038	11.9917	8.679	4.65852	2.55016	3.58528	4.97488	6.51444	4.42007	5.54579	5.11983	6.48077	15.9019	4.36398	4.97406	2.73369	5.44595	13.8143	4.06033	3.63237	4.3282	6.18346	5.27841	5.54179	8.33951	3.71841	18.1541	5.96915	4.76817	5.78631	9.51228	5.1871	9.76317	13.7213	13.1397	12.2165
EIF4EBP2	25.9011	42.6085	20.2541	28.2109	37.6864	38.1613	37.6452	28.354	43.7488	37.6748	50.979	52.1949	32.6495	50.4656	52.3963	41.9224	27.7007	35.8089	30.2808	27.0509	54.023	43.398	29.7936	39.8408	44.0221	31.48	26.5291	31.99	41.1429	24.9256	29.0788	45.8648	56.8407	36.3759	27.8605	61.8448	47.6021	28.1102	38.5781	37.097	35.6392	32.8599	41.3857	45.7326	38.4726	34.5689	14.0408	20.9192	19.9558
EIF4EBP3	6.24071	11.9237	11.1149	11.2179	4.14325	5.4269	2.89388	4.12987	1.30228	0	0.85728	0	0	0	0.737599	0.851671	15.7799	3.68026	7.87692	15.2468	0.998644	3.18952	8.68636	6.34952	9.63592	13.4288	7.95053	5.80232	1.65012	4.98116	1.01321	10.8833	4.77613	7.78516	3.20483	4.73593	6.26554	3.25264	12.657	10.6418	2.3587	8.28825	11.0824	3.03882	5.21924	8.91399	3.95847	9.98293	5.03076
EIF4ENIF1	16.8843	35.0762	34.7306	31.8994	29.4746	21.2715	28.3457	19.5612	30.2228	27.3135	23.5354	24.3935	26.9872	18.0029	10.9886	22.038	30.3812	16.394	25.3505	16.8241	18.8477	26.0708	16.1347	13.5525	14.7059	26.3049	20.5598	12.3863	22.5429	18.2711	15.252	22.1175	27.3377	25.0452	22.543	26.9431	31.1713	20.1396	13.2316	27.6577	21.6481	13.2877	32.8265	27.2563	20.0002	16.2518	8.05809	28.8549	23.1459
EIF4G1	37.2121	83.2396	54.4276	69.1799	41.8027	76.362	91.517	62.4555	56.7474	67.7345	104.578	67.2726	50.6614	67.061	84.5975	55.6369	50.4944	59.3331	55.9488	53.3047	89.2741	60.813	69.8285	69.3509	83.5136	47.0209	62.8848	55.8514	84.575	56.387	55.2706	79.914	78.0061	55.3015	55.7078	63.9358	59.704	49.5969	41.8796	63.6438	52.0144	63.4689	56.8956	38.9795	60.14	46.0245	41.9217	47.4685	56.1586
EIF4G2	516.084	616.438	476.3	424.663	651.869	687.928	792.095	523.082	665.051	587.202	770.191	714.842	424.355	608.358	692.222	558.156	446.197	471.581	665.282	437.451	740.378	609.017	563.201	898.78	652.51	443.683	627.453	532.977	646.199	490.864	592.464	923.029	748.231	617.524	608.721	1079.14	676.823	542.649	685.58	708.84	654.094	485.17	584.613	703.786	629.038	425.365	551.797	825.275	530.123
EIF4G3	16.608	26.993	19.3031	9.70488	21.5473	11.2084	21.6308	13.1684	21.8628	30.2793	34.758	50.3887	50.3914	38.9934	31.8737	38.7796	7.71859	33.7922	14.9731	12.3548	30.0029	32.3241	9.5491	14.0709	15.3125	12.8768	5.17589	15.9139	7.5846	11.5247	9.18948	16.6532	18.0148	19.2138	12.1494	30.034	27.074	17.1722	9.98417	9.81742	28.7354	24.9021	16.6485	15.0121	13.0243	13.6811	27.8952	53.6891	61.9251
EIF4H	307.052	259.964	269.198	214.16	304.834	243.714	286.549	237.655	337.292	264.282	308.738	315.409	219.881	262.278	272.999	225.871	295.873	233.604	300.161	235.285	307.407	255.886	300.971	291.394	259.117	227.354	333.032	252.233	278.57	256.865	313.998	353.331	300.234	305.083	247.716	331.488	255.821	254.236	323.027	239.405	258.593	237.001	349.135	286.977	280.911	226.389	189.28	161.917	159.572
EIF5	236.083	213.476	226.991	211.254	314.136	229.472	247.563	256.431	190.782	240.978	256.087	176.958	374.954	193.565	232.493	258.189	332.73	250.716	236.188	246.696	171.951	207.29	291.138	271.927	217.383	324.552	288.712	235.004	227.236	252.531	334.133	200.861	194.857	239.141	357.274	161.01	177.076	272.593	294.776	390.655	228.262	262.979	307.197	233.876	228.053	297.906	199.184	176.328	155.724
EIF5A	134.819	249.621	303.705	503.955	190.5	301.773	195.319	555.986	256.652	346.734	279.8	294.649	259.608	273.39	245.535	343.839	287.738	245.011	176.397	471.904	207.205	206.168	268.505	238.647	205.355	459.274	427.589	244.597	274.546	565.053	376.946	230.488	243.575	368.878	410.04	253.11	229.007	366.325	198.763	412.106	246.335	553.081	305.658	382.339	221.965	522.049	264.107	163.287	241.369
EIF5A2	6.92791	11.1409	7.01489	7.07771	12.7537	17.7788	10.333	9.61175	16.1045	10.36	12.2435	43.2603	13.8789	21.548	24.3033	19.5959	8.89464	10.1952	8.04541	8.56996	22.2055	16.4749	7.92786	12.5119	6.01932	7.22265	9.88573	8.63879	7.95898	6.96018	15.0891	19.7874	11.4496	13.5775	11.3437	14.3397	7.80909	8.73565	8.27075	6.59092	18.1544	9.29323	13.2452	4.94022	9.8086	6.91222	1.14519	3.08924	2.99168
EIF5AL1	0.535471	0.929617	1.60466	0.07056	0.683489	0.555547	1.39492	0.130788	0.813212	0.40815	2.29355	0.148805	0.68815	0.378968	1.79131	0.170943	1.0857	0.598922	1.39162	0.162494	0.369094	1.18275	0.633456	0.923926	1.6138	0.036968	0.917999	0.387585	1.72629	0	0.598704	0.905562	1.30514	0.124203	0.781004	0.594483	1.78382	0.074405	0.334921	0.764366	1.82448	0.04692	0.862715	0.843669	1.46948	0	0.256603	0.597273	1.26869
EIF5B	44.2945	44.6931	48.8925	39.4825	44.7339	64.1055	54.9617	32.4041	43.2601	33.4608	47.6443	50.1813	29.871	29.2997	29.5807	23.0736	36.6639	59.5426	39.254	23.6893	49.7146	32.2129	35.4338	39.4783	38.8831	29.8818	26.1648	38.5836	33.7135	21.8318	30.5921	31.0325	45.8323	28.0671	32.8409	26.15	27.7252	24.3885	57.8522	23.6024	44.7119	31.0764	38.5285	28.8149	31.5527	22.2744	26.599	29.8732	26.6018
EIF6	79.0998	34.4092	114.808	48.6144	81.6066	45.6161	53.4271	100.576	94.2536	108.434	82.8129	51.8873	161.243	97.1695	69.6689	114.868	88.7968	49.2846	58.234	76.7353	60.0778	91.3539	110.275	47.8271	59.8473	112.988	64.052	105.778	66.4786	71.917	102.698	38.6144	47.0868	66.7629	103.066	38.9449	61.3337	127.268	81.0699	105.342	79.6933	95.0895	92.3619	90.2159	63.8822	106.326	88.5479	50.4016	82.5578
ELAC1	15.1544	13.2006	30.3636	21.7107	18.4028	8.19193	24.3593	16.6375	12.4909	19.9927	10.8078	11.5523	7.65191	5.82862	4.72235	10.9314	16.0421	16.3516	30.8697	16.124	23.6852	19.4362	9.19216	12.9323	15.7093	16.7356	15.6316	22.0746	15.1761	16.8655	6.07938	16.3997	8.47644	11.4701	15.7088	24.4769	14.311	15.3152	15.2126	13.6076	20.8816	13.0688	28.0939	23.4967	11.8025	14.8444	10.9013	10.9885	12.5555
ELAC2	77.7055	108.891	80.2646	95.3119	105.62	77.1966	97.247	97.4244	104.576	104.204	134.393	129.599	62.8245	98.1151	92.8053	113.377	64.8972	61.9921	105.236	94.7198	116.13	113.535	116.392	99.1228	87.3835	85.9605	80.5915	88.4139	68.7457	77.5234	62.6617	178.159	106.388	103.909	64.4192	126.91	85.7134	109.324	64.9924	88.2981	108.273	102.777	89.4599	117.306	94.3851	100.108	56.738	77.8437	53.3204
ELAVL1	54.3541	92.1993	69.495	59.0736	41.8426	90.8836	79.1718	49.3925	34.4156	65.7758	82.6315	40.7533	42.5264	34.3806	66.4099	44.0077	56.4076	51.4911	51.3017	45.2308	59.221	43.4771	54.5771	73.14	84.2146	48.8656	55.1877	42.3169	87.5565	57.8302	88.0655	39.7891	85.9673	34.804	51.0924	49.5251	90.3501	29.7486	35.4784	68.2938	51.6377	81.0003	58.9597	56.4166	68.2171	52.8453	27.5891	62.6124	77.7252
ELAVL2	3.68527	3.93502	3.91785	5.12783	2.35356	1.6997	2.30411	4.37751	3.36737	1.78731	4.5778	3.67798	2.48651	5.32786	3.32496	2.82525	3.64211	2.3528	5.68572	3.85141	2.16818	1.94589	3.06078	3.80525	2.88599	2.50761	4.02628	4.75747	4.0821	4.16117	3.61187	5.37051	6.0453	3.73219	0.985741	3.30972	5.48767	1.30645	3.64135	1.79504	6.60104	6.0589	7.42953	1.84143	6.42364	2.09441	2.19254	4.80968	4.6897
ELOA	22.7718	35.1449	26.013	24.4736	27.0789	36.8364	33.0636	23.0183	44.0075	40.1797	51.9631	32.7155	34.8087	42.2472	49.9414	32.0601	17.0736	21.457	25.6447	25.4149	46.8353	35.2064	29.1516	22.6401	33.842	25.9161	29.601	22.2541	34.8938	19.9695	31.5051	35.4523	40.3026	30.8216	38.9946	49.5968	35.5328	27.6523	36.5251	34.6994	35.1564	28.5209	40.4995	37.011	38.3834	27.6773	43.8469	25.2271	37.9097
ELP1	38.4753	33.3442	33.9227	30.9095	28.9485	24.0874	39.9558	27.0628	22.8675	24.1423	30.4238	35.3829	19.7346	30.7239	35.3711	23.6622	21.6639	29.4013	30.0557	21.3803	32.2227	28.6358	24.1604	38.5466	34.6154	20.7025	21.7272	23.7329	33.4202	26.0359	23.967	49.8649	38.7345	32.4394	33.7015	34.4685	24.2429	34.3715	27.9681	17.3687	35.5841	30.55	29.1627	32.1885	33.5811	23.1934	19.5782	26.6764	23.9703
EMD	105.504	73.0141	111.283	75.0956	148.146	115.579	78.0858	90.4468	127.395	153.09	123.147	114.461	101.938	108.719	94.407	104.94	96.1464	73.5584	77.2508	82.4923	89.3724	108.87	86.7249	75.2254	87.2486	77.2154	136.832	98.7731	89.4364	100.17	110.429	87.0518	84.399	102.644	139.064	69.7496	108.33	121.542	121.556	111.958	104.324	88.9153	76.7507	76.9784	83.0044	86.0867	82.3994	43.4212	64.2542
EMG1	84.4877	46.5899	118.877	76.8881	104.294	53.2207	54.1476	78.6468	53.6314	39.2196	43.9547	59.2925	70.4303	49.5565	29.3731	69.6596	88.1173	104.767	88.4584	78.8601	44.4102	55.5339	87.86	53.8205	55.3054	74.7513	61.3273	55.9681	67.3351	49.8448	71.8997	39.528	57.3399	66.5858	71.7886	43.3006	50.1309	78.2055	69.3283	65.8487	72.0897	69.4479	81.7329	72.4124	68.529	82.4315	43.2641	41.5117	54.7497
EML1	6.73282	11.9902	15.1444	9.11572	7.26809	6.39175	9.99844	9.6423	6.54372	8.95528	6.38209	4.19256	2.97865	8.59792	5.00357	6.33025	2.58766	15.3568	13.2759	7.99214	5.10296	8.34127	6.70877	5.81267	7.49081	6.4601	2.57249	6.71881	6.51415	5.05236	6.8925	6.57636	8.9969	6.39825	4.45863	7.48422	7.88184	3.0947	4.59024	6.2708	10.9053	8.71207	8.07332	3.46058	9.37703	7.94341	5.47167	10.7206	11.055
EML4	104.745	108.777	91.0099	99.8902	167.302	158.388	171.07	135.336	117.519	145.813	160.273	136.991	85.0056	82.8706	121.081	94.5918	113.644	111.82	127.493	107.813	177.22	135.092	154.719	226.401	155.301	141.745	114.881	136.087	125.549	141.661	182.817	185.91	198.096	191.637	162.45	219.019	201.522	157.619	162.518	145.499	185.788	180.311	159.926	135.052	174.481	138.914	68.5336	90.9264	94.5727
ENAH	1.28899	1.04349	0.76486	0.620362	0.508776	0.71569	0.85196	0.700042	0.48846	0.646613	0.599982	0.711609	0.250794	0.465441	0.934032	0.571125	0.527975	1.06279	0.601942	0.675263	0.569064	0.942224	1.04215	0.873822	0.52978	0.546636	0.503472	0.725517	0.859398	0.919815	1.49297	0.598048	0.712605	0.671908	0.434895	0.736648	0.787694	0.799347	0.632969	0.54984	0.947064	0.572578	0.792436	1.79377	0.535093	0.765815	3.16549	6.7287	1.97477
ENDOD1	3.57004	12.4304	7.75321	3.83579	6.15501	4.57238	11.2414	8.9392	10.1828	6.78303	14.0251	11.1729	9.83583	19.1578	14.0137	9.05248	4.37656	6.23847	6.00998	6.15524	19.2895	11.2797	10.7051	14.1558	13.782	7.28471	11.9428	10.1492	11.8578	8.51752	7.0997	14.0439	11.5554	9.58077	9.88791	10.4772	10.6788	6.11778	6.74582	1.73672	10.7648	6.81388	8.47987	8.55229	10.7422	7.17146	17.5184	20.256	19.7402
ENDOG	0	1.16401	0.303076	0	0	1.26542	0	0.740379	0	0	1.39004	0	0.709186	0	0.224078	0.702576	0.69	0	0	0.42318	0	0.538661	0	0.111836	2.61467	0	0.731829	0	0.619001	0.595487	0.503281	0	1.5863	0	0	0	2.37689	0	0	0.087687	0.110032	2.95337	0.289801	0.227829	0.709517	0.479459	0	0.53876	0
ENDOU	0.077523	0	0.858096	0.048773	0	0	0.184552	0.065	0	0	0.053611	0	0	0.069963	0.049459	0.062432	0	0.101137	0.275221	0.159916	0	0.063784	0	0	0	0.525217	1.09611	0	0.55457	0.202975	0	0	0	0.06068	0.795501	0	0.098703	0	0	0	0.833452	0	0	0	0.119089	0.053454	0	0.048858	0
ENDOV	26.9474	32.8151	18.8971	18.0992	27.6076	19.9627	28.0165	23.2986	20.281	13.48	14.9639	14.8324	11.3814	11.4492	19.395	23.4924	27.3031	16.7816	24.5006	23.344	10.1001	12.3661	27.115	17.3752	19.7764	17.5245	23.9576	25.0079	20.2233	33.6037	23.4449	22.2119	23.8386	29.8287	33.434	23.0677	17.5605	18.7715	22.0193	25.4111	40.8273	28.8381	24.417	22.8012	12.1807	32.7249	41.0052	25.8139	29.0658
ENO1	892.746	473.635	700.085	696.985	734.641	749.29	558.52	566.367	919.621	741.617	689.135	798.259	547.229	751.751	600.313	657.878	572.918	588.627	576.327	486.637	737.821	593.282	609.221	515.783	708.244	555.111	689.109	647.247	805.814	626.95	718.937	692.936	751.544	707.412	748.853	541.714	734.722	655.965	649.626	649.96	667.538	520.134	609.036	670.959	721.894	524.965	463.683	263.302	367.77
ENOX2	35.2755	23.6879	26.9292	29.9292	18.5817	17.5313	25.554	24.5729	24.0839	22.3346	17.9713	12.2636	10.8682	27.4474	14.1105	21.9094	22.7478	16.2296	31.9353	22.0567	16.2539	18.7824	28.2277	9.94865	18.6975	16.6251	20.0848	15.6592	18.6188	19.2573	15.1898	30.4241	19.839	23.7153	24.9084	21.9859	19.27	19.4712	23.1138	26.7491	17.215	19.4196	26.4925	20.7129	34.2061	21.6453	39.2891	13.0439	19.6621
ENPP1	1.90011	1.26611	2.39689	1.5912	1.16136	1.91648	1.00073	1.24902	0.424971	1.74455	1.33703	1.24855	1.75368	1.71931	1.05742	0.737639	0.521854	2.03062	1.47538	1.83396	2.63338	1.1666	1.97953	2.71902	0.949431	0.952037	1.56986	1.38483	1.56537	1.2439	1.76736	1.06898	1.9728	2.25316	1.42937	2.47989	1.59098	1.34575	2.05143	1.1073	1.83303	1.19382	1.08638	1.25782	2.08138	1.50385	0.450033	1.56339	2.0526
ENPP2	5.80647	3.2639	1.35319	3.71131	2.31042	0.034921	2.74486	0.596798	1.26915	0.06488	0	0.033259	0	0.044253	0	0	6.88887	7.53273	11.2155	6.50968	0.031771	0.662151	10.5391	4.7344	5.81648	2.21451	4.41373	3.50469	3.51836	0.863524	2.19179	0.696511	1.38705	1.66471	0.032719	0.380548	2.25497	1.34093	4.79249	3.32675	4.63456	2.68975	0.29339	1.20995	0.075999	1.69349	1.30838	0.180188	0.556158
ENPP3	0	4.82759	2.24379	1.40566	0.063284	0.63986	0.994953	1.90469	0.567725	0.816643	0	1.07837	1.41495	0.053688	0.075944	0.622555	0.09363	1.116	4.79837	0.622734	0.558944	2.93334	1.30114	0.291345	0.351393	0.657899	2.23948	1.81646	4.07166	0	1.65232	0.129196	1.6479	1.91027	0	2.01061	0.863759	1.64373	1.13823	0.57419	1.51623	1.25373	0.62694	0.537275	1.51708	0.041007	1.49561	0.903243	1.35175
ENSA	103.248	59.0967	72.8226	70.0977	127.172	91.2985	66.9468	84.0288	100.191	105.486	57.5699	95.5297	106.079	84.247	61.2294	82.1341	84.1472	90.3093	60.1113	48.9524	58.5095	86.3027	96.8572	87.2796	62.44	76.5996	76.0184	102.989	71.4863	66.4356	81.9513	73.0035	56.0545	79.2763	75.8133	85.4972	65.3952	76.652	118.852	109.892	87.9637	84.9331	91.227	113.5	48.4241	70.0411	72.1765	44.1302	57.674
EP400	18.9612	35.685	27.405	22.3883	28.2524	19.9619	21.2383	19.5666	16.1734	17.9721	18.1185	34.2878	15.4535	20.0333	21.6192	19.6367	22.2208	23.2033	23.9865	18.4852	34.8433	18.4468	26.2648	33.4381	25.1948	22.6939	24.1839	18.9294	29.6174	22.6714	15.4299	23.8458	25.7727	22.3164	12.2261	37.2692	23.0023	19.0986	30.0821	20.7534	30.558	23.2767	18.1055	21.117	19.8648	21.1688	20.0349	22.1602	26.5374
EPB41L2	8.80337	7.32572	2.62973	5.03431	6.56799	2.02548	2.65606	8.14872	2.25239	0.792177	3.67808	2.29574	1.35989	2.54004	3.08809	2.19501	3.07274	8.33944	4.08679	8.74112	3.69697	0.914895	7.88521	12.7982	4.95195	5.87435	2.66778	8.13194	3.13859	2.32659	4.55116	4.66807	9.63387	9.42651	5.4663	10.6606	14.0358	6.79487	7.61974	5.75395	3.88611	6.91595	7.97738	5.41788	10.6397	14.4548	16.7151	70.4786	52.9934
EPPK1	0.52587	0.582314	0.630185	0.597264	0.022368	0.022106	0.142525	0.23831	0	0	0	0	0	0.056931	0	0.12201	0.803947	1.08744	1.12235	1.25575	0.006863	0.077814	0.821818	0.954979	0.493619	0.666615	0.163498	0.738829	0.160585	0.128379	0.607852	0.320308	0.874582	0.516814	0.183967	0.689503	0.226068	0.248651	0.360973	0.388293	0.394655	0.400734	0.738246	0.722062	0.469349	0.695195	0	0.045493	0
EPRS	97.1872	120.704	75.345	95.1648	95.9048	100.016	106.951	77.0849	84.9126	73.5776	79.9466	84.4107	60.248	95.2465	70.6787	89.7929	57.5386	125.195	109.85	75.2742	95.1525	89.0406	96.2177	83.1992	94.943	62.5867	85.6127	92.0717	91.3107	74.9415	71.7003	123.787	118.408	98.419	73.2935	121.099	87.036	93.5862	122.377	63.8805	93.043	73.314	83.8481	81.3024	89.8365	54.9226	36.29	66.0688	51.1154
EPS15	50.8076	68.7064	58.1775	43.2133	119.15	96.5938	139.516	90.9364	137.119	134.175	153.017	135.707	95.4087	160.366	138.494	127.995	30.2614	86.6109	55.1183	54.4519	178.23	124.485	79.7502	155.163	94.4524	72.4493	80.6468	78.6951	77.5552	90.2093	93.7519	137.017	126.161	101.101	117.51	192.503	94.5073	90.1345	99.926	67.6877	112.308	96.0543	99.82	67.9227	67.9266	63.55	81.9492	130.079	109.377
ERAL1	55.9655	26.3247	44.1075	29.7987	43.458	58.499	38.9971	29.6331	40.6644	51.8874	43.9109	52.5395	25.6299	31.7375	37.6511	47.447	42.8919	43.7712	56.9072	36.0507	48.6654	25.9364	39.7545	19.8654	55.4527	38.297	51.286	42.0897	48.9467	31.6022	35.0549	55.6563	39.6974	40.2338	47.448	35.6488	42.7739	43.9146	39.5399	41.8686	40.7304	36.9551	43.0118	54.7589	58.6027	31.6794	40.83	24.8353	42.9261
ERCC2	9.18856	37.2402	16.7105	31.4451	23.3875	16.3141	27.7617	22.3219	13.7512	11.4412	19.9571	20.1437	12.165	18.5068	24.9972	15.5301	22.5906	14.6748	41	12.8293	35.2821	11.2238	9.2987	12.37	12.8271	27.3782	20.7224	19.0309	16.4659	23.2591	14.8499	41.7848	22.8869	26.3967	12.8193	19.1632	19.5619	19.339	17.6118	22.5798	11.7959	15.5118	19.0477	15.0935	32.5237	14.7302	14.3109	17.467	24.1019
ERCC3	84.8801	115.398	71.0503	54.0209	89.9705	89.485	107.28	66.9304	73.8987	80.2267	118.862	106.037	51.664	76.0979	96.4306	81.4456	65.4022	60.9417	70.1694	66.0561	111.488	73.5194	73.3571	114.295	84.2969	53.3413	74.1298	82.4019	66.8391	69.2511	53.9183	109.794	63.5784	69.6524	62.9256	110.609	66.2862	74.0244	64.0587	52.7241	73.4515	51.6778	90.5673	61.4649	85.5256	57.9343	51.8827	81.3252	60.4256
ERCC6L	0.085622	1.95783	1.02185	1.37715	0.416981	0.437001	1.35885	0.820661	0.675892	0	0.056968	1.92144	0.062808	1.20316	0.362555	1.20686	0	0.238693	1.81339	1.08229	0.234811	3.0502	0.608566	0.132146	0.569329	0.357271	1.01971	0.636517	0.722317	0.697467	0	0	0.127498	2.73732	0.461337	0.592505	2.75508	2.86603	1.48095	1.49143	2.97691	0.748133	1.10591	0.021477	1.92425	3.40729	1.21397	1.12106	1.50625
ERCC6L2	52.4321	62.1381	55.349	49.6468	47.2969	41.3572	38.5371	38.3359	21.032	24.0544	17.1344	26.2526	20.4226	29.9085	13.4936	19.9159	35.1115	58.0043	51.7102	31.9273	33.3413	25.1264	29.8022	39.3152	29.5929	20.2725	28.4699	44.2812	28.8026	17.7347	25.4565	30.3905	48.6239	28.4765	23.8379	55.887	30.02	21.6399	46.0881	33.6051	33.2741	26.028	35.9987	36.5271	45.5728	21.5295	10.4854	38.0498	30.674
ERH	64.7986	50.023	55.079	48.41	76.3365	27.2796	56.6896	69.1603	65.7784	37.4488	53.8333	47.3003	174.795	51.8917	37.5789	65.4613	87.7292	51.743	43.7944	52.5958	46.1544	63.9023	54.9662	67.7269	65.5184	100.761	49.1227	61.1029	48.7673	57.8226	53.8535	33.9915	44.8449	58.6126	44.1724	59.9366	65.0551	82.1443	81.7186	90.1569	65.6299	76.2628	68.7837	75.5443	54.2799	88.246	42.6075	41.131	45.1194
ERI1	15.0002	20.7966	20.2473	16.08	12.2974	11.3744	21.1763	13.8064	29.3103	18.1045	29.7407	28.0365	24.4788	19.5253	21.1664	20.5374	14.7124	15.8749	15.3446	10.5678	27.9367	38.4287	28.6723	34.5147	26.5583	19.5441	20.1944	24.2459	27.1141	20.8106	18.3892	18.3665	21.1455	18.6717	19.6405	20.4746	19.2869	22.6421	11.9569	8.5143	19.8679	15.3501	40.8123	35.1099	29.7365	24.9938	8.46873	8.74611	19.4576
ERI2	14.7565	10.5723	8.44093	15.5251	15.9253	9.22364	12.9579	11.3489	6.53284	6.09936	11.4856	6.71556	10.5361	11.7958	4.77929	12.2619	1.73971	9.92973	5.11704	5.36524	3.81233	15.1193	9.13722	11.0864	8.83343	6.25902	3.97643	9.50225	2.87571	10.1365	9.22034	7.66743	10.0978	5.65199	3.15335	10.6582	5.66585	4.99529	9.38523	10.8352	10.6919	8.06693	7.30234	12.1167	7.82292	6.91034	3.46137	10.6507	9.72319
ERI3	35.6571	13.1234	33.1708	27.7178	24.3228	20.9049	22.2967	28.7059	22.1585	14.8563	20.0029	21.057	27.6995	26.5518	23.4448	22.2871	25.0692	24.2465	15.0925	20.2992	14.4006	23.6276	25.5588	16.5007	25.2031	18.2926	25.1775	18.2946	20.9392	15.923	25.6566	12.4034	18.5302	18.7342	21.0551	15.0667	20.2154	19.1612	18.358	22.3013	23.2378	31.9295	19.5711	27.7131	29.8156	35.834	20.0607	17.9961	15.9613
ERMP1	6.33885	13.8848	2.74347	4.47084	3.30618	8.23077	11.733	7.80622	7.2849	5.13518	4.66157	12.5731	3.08586	8.4279	8.79095	5.77419	2.4985	4.21066	4.51581	2.4317	23.3749	4.05324	2.3803	12.3383	4.09861	4.13686	3.57326	1.99659	5.85682	7.34691	5.32647	10.3307	11.2894	7.9393	5.59927	4.64969	9.57006	3.9542	4.93204	4.66252	6.03699	4.77695	3.04553	1.78588	5.09078	4.37409	0.836839	6.07963	3.89356
ERN1	13.1287	17.4086	11.4118	19.5694	55.636	61.9802	90.5045	68.7205	59.8309	51.8231	104.411	93.6723	40.2726	47.6309	49.2446	56.449	18.3229	20.6415	24.1056	21.027	30.6348	106.633	72.3685	59.5407	84.334	81.5584	109.141	92.9738	125.947	133.115	83.3453	79.4216	168.128	153.053	117.285	93.2711	140.762	138.227	55.7334	25.174	79.0728	67.6503	57.5546	37.2796	63.8676	56.036	8.72561	9.44653	10.5237
ERN2	1.23485	1.49015	1.37014	1.03428	0.636038	0.793133	2.02296	0.873537	0.739391	0.958754	0.889015	0.755479	1.3344	1.07096	0.827757	1.20884	0.794853	1.30038	0.62098	0.619448	0.853747	0.987865	2.88441	1.07004	1.06885	1.03408	0.777887	0.950386	1.08784	1.00035	1.0417	1.64747	0.960028	0.843694	1.50286	0.770207	1.29393	0.60674	1.1415	0.593057	0.991931	1.61767	1.37587	0.866837	0.968573	0.918588	0.580309	1.24316	0.891834
ERP44	46.9565	22.3609	38.0929	34.2519	51.0555	36.6433	37.3193	34.181	59.2444	39.2524	39.0981	57.9392	38.7527	51.027	40.0646	39.7565	31.7534	37.2615	36.937	28.4968	44.9033	49.9649	36.5374	34.464	44.5805	32.4471	45.4259	44.0301	51.9418	33.0396	46.0171	44.7853	33.6113	30.4497	45.5972	36.1193	41.5026	37.9424	34.646	34.3529	36.4221	30.063	41.9844	31.7916	44.8945	32.4449	51.7482	47.8776	56.6986
ESF1	28.5377	36.6425	28.2337	29.8799	20.3158	32.4356	20.5331	21.6635	19.87	19.7219	18.824	14.0875	12.4217	14.891	14.24	13.8165	30.5252	25.3169	29.437	21.1693	8.40396	14.4063	23.4749	16.6203	20.4179	16.3956	31.7559	10.8627	22.2123	14.8652	23.1317	27.2735	21.8904	22.4136	17.5167	20.6884	20.779	21.4783	9.17108	18.0915	20.8918	18.3797	26.0264	21.667	26.5484	13.7715	21.2342	12.5742	17.1892
ESPL1	0.441813	1.20391	1.19698	1.13897	0.844197	2.5237	0.910802	0.883882	2.31801	0.717964	0.786068	3.88674	0.756568	0.486348	0.558307	0.511123	0.500003	0.977613	0.64797	0.678899	0.867635	0.766115	2.66437	0.390106	1.20402	3.74593	0.582051	0.751479	2.27512	0.836974	1.07999	0.941446	0.949535	1.52942	0.967937	1.01182	0.99283	0.699365	2.16875	0.451883	1.39284	1.18266	1.39918	0.798144	3.01583	1.42203	1.1092	0.788952	0.972982
ESRP1	1.12485	2.28248	0.54378	0	2.69558	5.86567	0.837205	1.8154	0.452484	3.33698	1.34868	1.54233	2.18575	1.30509	1.35046	1.34071	1.73527	2.62022	1.64888	0	0.933413	2.49092	1.25986	1.19949	1.54636	1.52331	2.72621	0.94769	0.714027	1.55108	2.10593	3.16656	1.94398	2.77158	5.01232	0.961957	2.11051	0.339142	1.40346	1.50783	0.630116	1.46986	1.29649	1.24226	1.97022	0	1.85742	5.02758	3.21775
ESRP2	0.561853	11.5879	5.93727	1.26445	6.85991	2.62157	0.841865	2.85493	8.36066	7.62467	8.87705	4.28261	7.25272	8.31765	5.40146	3.76892	10.916	5.7558	7.79879	8.17146	4.03024	2.41157	8.96004	4.85184	3.1798	12.5248	3.38959	1.69584	3.19874	16.0925	0.078268	13.1467	6.15871	19.0038	2.74068	0	4.52283	3.8946	0	3.14306	17.5628	7.25575	8.14354	4.3248	10.0635	4.34248	1.79922	17.3378	6.06497
ESS2	19.9652	16.5851	14.1807	16.1058	20.3313	17.3489	10.3118	22.9337	34.0275	16.1625	21.6154	23.3529	19.4582	23.0702	21.2232	25.7888	18.9314	16.9634	20.7099	21.9817	24.3312	13.6933	24.7168	16.6484	14.294	23.0852	33.7048	20.2822	21.8658	22.2821	22.0219	21.3567	21.0504	20.8204	15.4805	17.2712	16.4578	19.2379	22.0977	21.0334	17.3103	18.8347	22.7429	28.5268	15.3832	20.3585	20.0582	13.0236	18.2624
ESYT1	321.487	487.664	361.184	338.531	367.341	351.865	443.539	341.142	285.08	328.153	412.024	446.134	202.826	262.127	388.851	348.656	234.481	309.164	378.888	309.75	314.233	293.175	328.574	437.006	412.64	302.229	322.992	258.87	407.609	307.582	389.674	569.803	492.874	457.593	368.951	587.512	339.542	349.197	362.893	355.76	341.383	344.675	312.711	329.518	367.954	289.208	182.588	234.534	174.129
ETF1	64.0016	55.2419	50.9854	55.2726	117.851	71.7811	79.8522	70.4552	110.438	55.369	60.3539	68.5773	66.9426	73.3045	48.116	58.5841	42.3597	50.3032	68.6154	44.9539	52.9044	54.267	71.6757	76.6744	70.3073	63.3701	77.7304	70.7789	67.7059	53.9868	64.2476	70.227	75.9567	60.0621	97.9532	66.4865	61.5089	54.5876	77.3314	60.3364	65.2386	69.0685	75.0166	48.0067	56.1031	50.6107	37.5237	49.7246	42.6778
ETFA	87.3332	48.3964	93.9946	98.2308	75.0691	83.0557	66.4182	118.444	120.501	118.645	91.772	121.591	100.381	67.5427	72.797	117.758	74.1057	98.3896	56.5266	89.717	78.1082	101.619	91.779	79.7548	75.9348	93.0441	59.575	81.6547	87.1023	83.3228	100.329	66.8863	71.4445	63.8719	109.857	71.2348	65.9976	112.505	97.0427	78.3373	116.007	73.96	65.9422	83.6296	82.9208	95.3824	73.4126	39.1927	86.9121
ETFBKMT	3.11758	3.83782	5.87569	4.71103	1.60667	3.32263	2.46006	2.03857	1.02704	0.741877	1.41896	1.62445	2.1218	2.75565	1.09091	1.77239	2.07127	5.89845	3.04938	1.96008	1.08452	1.31591	4.83651	4.01347	3.31536	5.22734	1.78611	1.16215	3.44655	2.57433	3.54406	6.37883	1.57976	2.42117	2.74448	4.42372	5.35404	1.83806	1.22885	1.91272	2.35625	3.62543	4.39118	4.38741	4.03992	3.32874	4.83399	5.01296	6.02269
ETHE1	26.8454	19.7231	35.2389	24.2613	50.5809	25.8629	26.0644	57.3528	40.151	20.3758	25.9766	20.8035	57.3732	32.1738	35.6567	44.1802	61.429	21.9015	22.4959	43.8443	19.699	52.6466	51.9872	26.5529	29.5455	66.4252	41.0618	53.7061	37.3189	50.5253	47.776	27.5681	43.914	43.4981	44.3452	18.7826	29.537	72.9913	44.614	38.892	34.33	64.2818	34.404	39.8388	25.038	54.7663	21.6053	11.8039	8.25379
EWSR1	455.232	417.187	386.565	389.123	499.57	445.909	421.966	503.508	654.78	437.26	609.258	673.612	417.244	459.344	523.471	563.976	420.309	382.811	414.649	471.993	467.57	494.109	461.515	386.102	506.076	430.246	502.36	294.313	481.929	513.401	404.451	620.124	550.217	534.652	448.782	415.615	453.782	560.299	471.143	420.879	422.697	522.109	498.375	471.61	469.358	455.873	427.44	308.705	384.478
EXD1	2.56905	6.59726	3.24908	3.42705	5.58418	4.16527	4.1455	3.06219	3.22086	3.52656	2.95952	2.57202	2.9411	3.39477	2.66983	3.98294	3.24704	4.91435	2.58714	4.13082	2.94376	3.67436	4.21682	4.61227	3.51656	2.14708	1.9156	3.50227	2.64059	3.12516	3.56559	2.65262	5.29403	2.9388	3.28816	3.33691	4.01861	1.46937	2.00599	2.08887	5.07207	3.6211	2.9267	3.14234	3.00405	2.62482	3.16399	3.4453	4.23457
EXD2	18.559	20.007	28.239	13.9346	10.8964	13.0023	16.4677	7.63016	5.1881	4.52525	5.99693	6.40633	1.47687	4.94998	3.05749	8.2695	9.72807	19.4481	21.3316	14.6406	9.23188	10.5301	14.7365	18.9607	21.0118	6.3102	10.4514	5.35469	14.065	8.91708	11.6134	10.8537	14.2418	7.06025	7.15851	20.2127	10.5216	12.4021	12.6356	6.10137	15.4278	10.5467	15.2476	12.4259	11.1384	8.27578	8.05115	6.89502	9.57385
EXD3	10.2283	12.3317	14.2453	14.4423	6.05568	9.77879	8.72787	12.9739	10.4285	17.9986	14.9683	10.6609	5.80066	13.5839	9.22695	13.7479	15.1277	6.40088	21.0519	17.9049	16.3882	6.97498	16.9793	15.5546	12.3389	10.6595	12.254	8.65215	18.5164	15.795	11.3823	8.75613	13.7772	11.7143	9.92633	8.22706	16.21	9.14691	6.18967	6.92208	10.2482	17.1298	17.397	14.8586	17.0848	16.2125	9.07263	7.79662	15.1528
EXO1	2.27379	5.97735	0	3.14898	1.64919	2.31317	3.92187	3.99325	5.38592	6.71184	2.97498	0.990541	3.7117	3.28255	4.01547	0.722144	0.838467	5.99865	0	4.73533	2.71702	2.5936	4.5751	5.65956	9.65828	2.59655	4.26816	0	1.09221	5.93949	4.07608	0.678403	4.40629	2.74606	1.40418	9.28075	1.88219	1.49684	1.79432	2.89011	3.81952	7.02967	1.94149	2.66475	2.54797	5.03232	3.0168	4.17335	4.3329
EXOC4	70.0463	120.634	86.4895	96.8564	76.9507	109.409	98.2342	79.6434	58.5074	95.0775	106.982	166.944	104.758	87.5234	52.0551	121.825	65.6848	132.065	164.267	108.219	155.347	117.505	118.57	82.7832	82.4276	105.827	68.8051	83.0989	72.2796	95.9127	51.2889	73.6447	126.249	90.4751	100.434	151.911	104.729	86.5483	108.952	78.775	106.955	129.891	99.9843	81.0953	131.706	102.641	61.3091	80.8559	89.9103
EXOG	34.0274	38.3092	23.5228	18.1251	21.673	25.4818	36.6197	28.8422	18.7112	30.7074	30.2495	48.9483	23.6137	22.4954	30.9963	31.5644	21.4968	31.8802	17.2332	24.0723	42.1766	30.8829	23.6717	42.6042	25.0196	25.7013	21.5346	39.6357	48.1974	20.1297	38.9891	31.5802	35.5223	24.5157	27.7385	41.1084	19.4949	23.4549	25.4269	29.7708	24.7065	26.2982	22.8179	21.7556	35.0856	20.3071	12.586	25.4424	29.3265
EXOSC1	50.1918	44.5384	44.3766	42.0669	37.1871	34.9976	45.2312	41.5695	38.2332	39.6661	40.2143	47.6851	73.2646	47.7807	42.824	52.2136	67.2268	50.4787	45.3341	47.0248	29.7353	50.7141	28.3257	46.4495	54.2066	72.3716	55.8516	54.189	53.3347	57.7003	44.1717	54.2041	45.691	53.3535	53.2898	32.2388	55.9268	60.1349	60.2276	73.1785	55.956	61.4783	64.0126	63.4398	48.9661	74.5643	35.4873	21.6128	31.631
EXOSC10	243.595	200.286	189.994	176.466	195.46	174.541	211.602	147.841	160.645	181.936	205.236	196.166	138.491	190.972	183.473	143.901	142.302	239.546	205.082	171.352	210.437	199.163	177.068	149.467	178.82	149.283	189.36	143.304	206.751	182.45	123.486	206.736	193.507	144.112	163.415	218.693	139.563	152.18	219.917	140.573	197.717	137.341	202.951	131.246	180.499	134.925	139.859	213.024	158.815
EXOSC2	37.1903	37.3612	31.7198	40.0337	49.0023	31.0134	25.862	35.7569	33.4353	26.2928	30.9166	30.9865	33.4045	33.2646	15.924	29.7694	32.1174	41.0888	52.317	26.8411	23.8162	33.2685	27.5606	23.7703	29.5572	35.2225	49.5722	37.4077	31.6593	39.6116	35.9861	37.4551	47.5296	36.4749	30.4237	39.179	30.3083	26.7196	32.931	41.8319	28.701	34.7465	46.7401	34.1919	34.294	32.0013	32.4175	30.6295	38.4601
EXOSC3	41.5966	66.3672	42.602	56.6435	62.4528	42.3955	36.9069	60.605	29.4915	43.0919	38.3334	38.1735	35.6776	37.155	27.5202	35.7095	33.9102	63.3366	47.8611	50.0829	31.7296	32.7913	54.5229	43.8887	43.4843	59.4921	43.9781	35.786	49.457	39.0066	54.9742	38.2086	36.2602	36.978	32.5767	49.2341	44.9636	42.0467	58.6071	45.7229	54.8809	64.5031	42.5884	55.1365	43.2955	49.8707	30.2248	27.6861	56.1842
EXOSC4	5.52537	3.50707	9.32024	6.8708	2.3432	3.78126	8.27049	9.62849	8.6605	8.06363	7.10444	5.9395	23.3516	4.72003	11.7249	5.34444	20.4326	12.8412	11.8417	7.85869	4.58553	11.0865	3.12026	7.50433	9.87664	13.8785	4.98602	5.8523	5.71287	10.137	4.1463	3.96022	3.54248	4.24631	5.98412	1.14402	4.70783	13.7226	5.07681	10.5317	8.93889	9.94498	7.2309	5.39973	10.1501	14.7376	11.2278	8.67919	4.07196
EXOSC5	26.6962	14.4342	34.7475	21.6136	13.4978	17.6527	22.1766	24.2221	10.809	12.4017	12.6253	10.738	19.668	6.71158	12.5454	26.628	35.3335	22.8833	32.1993	31.7306	9.39264	21.1224	25.2182	14.992	14.6735	38.4184	18.7418	23.4416	22.5893	22.1666	22.7776	13.4446	19.8498	25.6127	25.4771	10.3179	13.4199	38.94	13.186	28.106	18.4956	21.4251	23.5674	28.1581	15.2539	41.6711	17.96	12.7431	14.5092
EXOSC6	20.0103	25.0304	21.1821	16.742	20.463	17.7839	16.4941	12.2689	16.5241	23.8595	25.185	14.0231	19.3747	13.53	21.1342	14.3383	18.2486	18.7115	24.1723	14.772	15.7117	16.2798	18.3595	19.5625	18.05	11.8805	26.6714	15.8222	20.1803	18.2423	32.2665	23.0525	17.1249	15.9832	22.4666	16.2377	20.447	14.318	19.2318	14.4912	14.8212	12.8049	25.4833	15.8257	21.5381	12.3069	13.865	12.6088	19.3716
EXOSC7	60.3064	59.5512	65.7065	47.9839	63.3624	26.848	49.1971	58.5788	51.1016	39.0556	46.7388	39.9968	45.6039	37.0029	42.8109	42.8931	49.0401	60.2843	56.6983	57.6691	37.5011	53.4352	61.0718	64.1188	59.647	53.4691	43.1461	81.1046	49.293	54.5673	61.047	62.1002	53.7479	41.2022	69.3477	25.161	57.1835	60.033	47.9346	72.5559	71.4652	39.878	52.6743	46.9311	54.3118	41.48	35.5968	27.7665	48.0436
EXOSC8	108.328	77.1407	99.4055	80.6317	77.7377	52.8956	70.1986	64.2962	71.1069	89.7494	74.494	55.9148	66.2305	70.6915	70.2479	61.492	124.515	107.381	146.36	108.093	112.567	93.1321	70.1254	62.2664	76.449	92.9929	64.967	108.482	78.5877	79.5282	107.336	95.6563	58.6075	71.2742	62.6792	46.5702	75.8593	77.0505	56.2394	112.101	70.6191	67.0921	75.9336	117.012	97.7897	91.5644	51.3795	55.2227	53.6318
EXOSC9	66.3664	31.257	41.0202	33.4539	83.7202	54.7478	56.1163	40.845	89.4651	58.3835	54.5669	63.6183	42.1627	56.3186	45.1122	48.4519	44.7849	49.8739	56.6008	45.2261	31.4838	54.4965	38.5483	18.2904	43.5954	36.7961	44.8676	47.6337	49.7784	42.8254	54.31	39.7389	41.5863	43.0453	49.8816	49.8905	49.6174	52.8093	57.8594	46.7876	56.8761	37.4508	48.8026	51.31	51.8799	54.1007	27.5914	17.3471	38.7287
EZH2	8.97298	21.9697	14.5991	10.4199	10.093	22.0801	29.2286	31.5146	68.6743	40.4868	42.391	23.2646	15.0628	13.328	16.0439	11.2668	12.2506	16.4419	28.567	12.1866	12.3884	13.6691	17.6016	29.6504	29.1383	32.7358	25.9661	20.5936	36.881	39.8709	15.7293	30.1676	23.2329	18.2525	17.1308	23.6165	23.0942	11.8038	12.7672	21.8622	24.1294	22.7921	30.1598	27.1985	47.796	28.8241	9.41356	7.92755	9.039
EZR	132.864	193.736	116.653	108.874	395.62	382.986	342.352	274.252	384.963	411.564	486.317	435.266	257.321	329.212	428.591	332.167	119.501	136.848	141.963	99.9403	324.824	288.503	203.889	303.94	252.445	203.004	309.385	234.089	279.177	266.4	344.34	458.79	297.978	318.344	331.103	390.291	245.198	302.301	341.7	272.79	302.887	254.075	334.742	322.317	311.32	264.241	356.343	377.974	353.683
FABP5	5.55611	14.1824	26.0503	10.1541	8.84913	0.523163	23.1386	25.6872	31.9227	26.6455	38.687	26.7908	18.4307	4.84204	16.9915	12.4076	9.44169	5.83186	2.41132	5.44689	5.59832	8.25779	4.53871	8.12795	8.4197	9.28529	2.72033	1.76543	5.46181	4.29118	2.133	3.2363	4.74992	6.67784	10.1026	1.60473	5.82219	3.616	13.2846	5.76022	14.944	13.0096	13.1362	12.3702	16.1176	17.6777	4.41342	11.1648	2.17773
FAM120A	17.9399	50.7172	26.5528	17.4781	25.8097	23.571	29.492	20.8932	33.0434	32.282	29.9576	28.8007	19.5261	22.0484	34.1186	22.2038	16.3718	17.0448	16.9429	16.0814	35.3282	25.1879	14.381	32.0394	26.9759	22.6069	13.1805	27.3256	21.4047	18.0565	25.2381	33.9604	23.5181	23.755	15.2253	25.9406	27.0068	23.3481	21.4044	18.8979	24.5733	17.8266	17.1227	20.8444	32.3661	19.0193	22.2743	37.0398	20.6232
FAM120B	76.5671	55.967	79.0741	84.0292	52.0886	64.954	73.1045	57.4491	62.8222	49.9472	50.2513	73.5605	47.2543	56.8845	47.9998	64.966	62.4955	94.5635	69.7962	67.5539	59.3194	56.1959	83.6984	64.9373	60.3874	58.0835	66.0368	72.9073	58.4338	63.8787	57.7324	60.663	65.655	61.5121	45.2449	51.1789	47.9883	49.8323	70.0928	61.3138	74.4231	75.6849	68.3431	64.5738	62.7047	57.1989	47.1539	64.7853	59.4772
FAM120C	3.93079	10.1934	11.4843	10.667	10.653	16.7535	9.24395	4.82477	1.88793	4.91014	4.80766	6.74969	4.71525	4.86333	7.37687	3.78182	12.1499	6.48754	8.75752	9.07305	10.068	4.38022	11.6747	5.92638	6.49187	7.64432	9.62577	7.60416	5.80958	5.06078	7.45044	2.87315	7.14143	2.74086	5.46192	9.58435	3.83086	6.90227	1.34681	3.21365	6.33461	7.78202	6.73598	7.75685	5.04018	6.37673	2.69368	5.67638	6.17354
FAM172A	29.0922	39.4885	24.752	38.2143	33.9795	36.7204	38.9094	25.6895	34.0081	31.4608	35.0744	42.5689	40.4361	45.184	37.8662	29.8679	26.4458	54.1728	38.7657	17.7727	58.4207	36.1595	34.7194	57.0985	46.4758	30.9603	34.1582	35.0311	30.064	36.5533	29.0971	38.3501	38.6209	26.2875	22.0966	76.1813	28.6097	27.9722	25.8616	21.3059	40.9691	36.0496	28.3645	21.9998	40.5493	25.5236	19.6644	28.8332	28.3843
FAM207A	1.69213	3.45269	2.95161	1.61701	3.18021	1.96664	1.82669	2.76107	1.73046	1.79251	2.06857	0.55706	2.83324	1.05832	2.1378	2.00983	5.62872	1.88907	2.0114	1.54513	1.959	0.513157	0.978633	2.49155	1.47441	3.14982	1.31069	0	3.87452	0.721348	3.41091	1.28451	4.86003	0.501609	2.08877	0.528534	3.92262	1.95492	3.08149	3.17418	1.08928	3.39101	1.37113	1.02603	3.31021	1.77471	1.1905	1.55837	0.494837
FAM50A	12.6342	25.6134	34.251	24.0073	3.25324	65.0599	35.1687	12.5683	10.7622	49.3279	59.5335	19.0708	24.3318	7.59703	59.0928	8.59622	33.7347	9.10022	22.6355	41.3222	38.4257	11.2212	12.1833	32.273	51.1842	13.7471	50.2106	6.80512	67.2556	29.5207	79.8105	8.71917	70.4392	9.48646	60.4507	14.5	70.6576	6.88883	3.18871	50.467	6.93301	76.4885	43.8757	49.58	43.5019	48.532	3.03707	22.6361	33.1803
FAM83A	0.06468	0.035764	0.103329	0	0.05094	0	0.114544	2.11866	0.12302	0	0.023536	0.599524	0	0	0	0.059221	0.125371	0.039658	0.034033	0.033473	0.063586	0.118173	0.10207	2.04663	0.034947	0.094225	0.024904	0.071139	0.154099	0	0.027212	0.036248	0	2.91449	0.054631	1.74644	0.042048	0	0.151445	0.065145	0.03158	0.110187	0.094157	0.11742	0.264514	0.048538	0	0.055144	0.081026
FAM83B	0.315379	0.488096	0.47445	0.315036	0.439736	0.288071	0.350513	0.41358	0.181296	0.57303	0.340534	0.764908	0.362046	0.362691	0.260209	0.596571	0.31797	0.811598	0.468825	0.427283	0.521438	0.635584	0.373718	0.616593	0.645067	0.327601	0.400967	0.273768	0.552016	0.443678	0.397227	0.322082	0.278972	0.351597	0.536567	0.493467	0.264772	0.398801	0.226583	0.402338	0.623583	0.409196	0.357166	0.445054	0.337797	0.523894	0.498379	0.520078	0.678507
FAM83D	0.228267	0.34459	0.043383	1.07684	0.745994	1.03222	0.529748	1.89209	8.34602	4.84968	3.76673	1.5414	3.64072	0.60417	3.03123	1.81735	1.7501	1.82684	1.43691	1.44556	3.55717	0.896075	2.3579	2.91671	5.74173	1.70262	3.24042	1.03897	1.50986	2.58036	1.01484	0.805204	3.5697	1.21992	2.81771	3.14718	0.99087	1.84327	4.32491	0.757482	3.50052	2.8308	6.27988	2.08922	3.40676	4.30096	0.359032	1.48845	0.380513
FAM83E	0.70092	0	1.0985	0.205462	0.401614	0.142578	0.709165	0.501542	0.928526	0.441672	0.579724	0.846593	0.174377	0.390416	0.480691	0.613006	0.751093	0.757482	0.689673	0.487999	0.306544	0.519782	0.700112	0.118653	0.38162	0.463103	0.176984	0.198115	0.442154	0.766746	1.14614	0.303616	0.541525	0.54533	0.435415	0.71705	0.584119	0.690254	0.836261	0.476344	0.279525	0.528302	0.708529	0.266442	0.423756	0.940324	0.2243	0.850661	0.600944
FAM83F	2.01682	3.50188	0.88844	0.73207	1.01652	0.754187	1.00199	0.659174	0.686059	0.603335	0.690633	0.752495	0.864235	0.781189	0.544629	0.612732	0.519074	1.059	1.00339	0.817455	0.695357	0.752939	1.48809	0.771251	0.536167	0.643507	0.504974	0.871308	0.729666	0.5689	0.689194	0.711247	0.707896	0.753501	0.619948	0.68875	0.79051	0.692078	0.757355	0.512149	1.18666	1.30175	1.16176	1.32031	0.739497	0.667449	0.419666	0.793205	2.38099
FAM83G	3.03274	3.92256	1.707	2.74871	4.28421	4.07507	8.81597	7.31659	8.49521	8.9218	15.0646	3.65824	6.94345	7.41233	11.7784	5.36676	1.92129	0.922032	4.36475	4.38747	2.8904	9.42322	5.17005	8.86632	10.8241	6.3928	7.72465	5.92825	13.2568	7.95123	8.44796	6.56314	10.74	7.2861	13.9996	11.5154	11.7116	4.08275	7.44222	7.34971	10.5947	6.22119	12.8661	3.42871	10.9334	8.16335	3.93246	6.44642	4.73529
FAM83H	0.599371	0.145765	0.205405	0.193113	0.252894	0.251901	0.122547	0.031629	0	0.504619	0.3016	0.195963	0.19252	0.065186	0.532541	0.08648	0.574308	0.321609	0.362056	0.403016	0.616831	0.125289	0.28091	0.211956	0.276098	0.157775	0.296823	0.274093	0.141881	0.33082	0.054467	0.094748	0.271967	0.091314	0.138153	0.093868	0.17268	0.107332	0.301784	0.299882	0.281316	0.265724	0.071546	0.205932	0.129178	0.09647	0	0.082838	0.187577
FAM98A	19.8131	43.1549	17.412	12.3495	18.1861	9.28589	39.6171	24.5631	18.8776	23.4344	33.9361	32.5144	14.4327	33.2508	26.2684	35.4522	11.6547	9.93436	27.5922	16.4104	15.6201	15.8144	6.8804	27.097	24.8123	13.0259	25.8281	16.236	19.6639	17.8112	22.1387	17.7163	29.2	43.138	21.4082	36.4172	36.5131	17.9589	32.4181	9.27095	36.0647	22.6261	15.3221	16.5574	21.5132	25.057	20.9165	25.7525	32.8628
FAM98B	16.3494	8.02259	10.7929	7.68756	8.74186	15.2858	9.76323	8.703	9.05097	7.73014	10.3494	16.2799	7.89707	6.82379	6.90801	6.00498	14.5247	9.15806	10.815	7.70859	25.4011	13.0444	16.0412	7.8296	13.6614	7.60797	9.12461	11.2285	6.91482	8.84563	10.3171	11.2921	8.2644	8.40203	7.15644	19.4976	10.3205	4.72627	12.3691	10.1395	9.22176	12.9537	9.28811	15.6004	8.3064	8.70858	6.25106	5.96269	6.83623
FAM98C	14.6677	22.3057	31.2094	21.2647	13.9024	41.6097	23.8298	15.2189	17.2169	17.881	32.8823	14.082	16.0659	11.6364	33.1202	14.2694	33.0163	29.1593	31.4832	30.3939	37.4131	24.9668	23.4674	24.7345	48.0399	15.1076	22.8088	12.0973	56.5916	17.2491	33.0088	23.1539	44.9362	14.5222	41.0738	20.9958	45.6927	19.6536	21.0733	34.7135	39.163	32.4469	41.6618	36.3557	43.5482	20.024	15.3914	24.819	49.0297
FANCD2	31.6739	33.9364	36.3722	31.9092	29.8768	40.0582	31.8996	21.3902	10.4991	16.7412	13.9516	18.1622	13.4054	14.0157	20.0473	16.4053	22.7544	20.4519	22.1019	28.1779	12.3713	22.4399	27.5271	34.51	29.9177	26.7577	35.7259	21.2369	22.6361	18.7069	15.7481	23.19	25.6758	43.1151	20.2825	35.3396	28.9351	28.1201	41.2276	27.8522	31.9228	26.8967	25.6596	22.9805	26.9503	17.1168	66.7741	45.0849	59.2505
FANCI	9.96753	10.1045	8.2107	13.5528	18.3934	12.1214	28.5683	31.2361	28.5267	20.9439	23.435	18.247	14.4588	7.62225	10.8185	16.6821	6.38432	8.46261	11.3741	10.7204	9.54332	11.6823	15.2656	40.2433	22.0935	17.4089	7.74861	9.42638	22.3573	25.3659	6.52891	22.7922	16.8905	17.4136	19.4252	6.73819	16.1141	12.764	23.1165	17.5988	31.1422	12.3814	22.6246	23.7184	16.2742	23.2212	6.90397	18.6321	7.69351
FANCM	17.2843	25.1391	11.9332	12.664	19.1278	24.3721	8.77752	8.5085	7.41897	9.2318	8.53815	4.44895	11.4153	20.5327	3.51322	10.3035	7.22427	19.766	12.3762	7.64507	8.46582	15.9101	11.3273	10.0028	10.7136	11.6414	3.11155	11.5959	10.4811	8.06497	5.59282	15.8744	8.10029	11.0739	4.79289	25.8988	9.63346	9.14907	9.77665	14.9391	12.1599	10.8931	13.2598	17.8218	11.438	8.16542	9.04114	14.2718	9.21245
FARS2	50.1877	34.0823	42.8611	42.7167	41.3073	45.6751	36.0778	37.9364	37.3613	27.9601	28.0326	56.7273	34.6978	44.4832	33.2453	24.9483	39.5016	43.4197	22.1156	25.0311	42.7519	28.4383	42.1492	27.7961	39.0689	33.7397	33.4796	49.329	37.1188	37.9404	45.864	25.8777	31.5331	44.5457	43.366	39.2751	30.3798	41.2289	26.2809	45.1943	50.1506	29.3341	39.5874	37.0068	31.6946	42.1324	27.8412	21.466	35.7247
FARSA	62.6719	48.1433	66.2645	70.1907	60.4119	76.287	53.8747	49.4343	70.9492	58.0693	54.7759	68.6826	40.3988	53.7719	54.713	42.9167	52.3564	43.2244	83.9649	65.8254	48.4801	66.7151	73.2597	32.9031	66.417	49.0392	80.6697	34.1345	69.2359	55.0853	64.1466	61.8934	69.0216	59.4183	77.1074	38.6283	69.0937	71.8541	58.1241	62.1919	72.9261	54.9207	75.4279	79.2863	71.9991	55.2356	48.932	34.2868	72.5282
FARSB	17.0096	12.2896	19.7865	20.3861	12.9198	6.54762	12.6552	11.0161	11.2022	7.93987	15.4238	12.4268	9.11494	8.85819	12.1756	12.2017	14.6635	13.8383	18.7766	13.7216	11.0239	11.1687	16.1981	10.1945	16.7214	12.3706	17.2029	9.04408	11.8834	11.8996	14.7163	15.2516	14.143	17.5858	13.9469	12.8182	15.7121	13.2063	13.5491	11.5016	15.0848	11.4159	17.3811	16.7143	15.4714	11.1653	11.9865	8.05075	12.6077
FASN	2.42265	12.2771	6.50435	4.25942	6.74763	11.2808	10.249	3.83305	4.40283	8.34623	7.89249	2.49311	4.70058	5.01708	5.65705	1.63124	16.8455	10.844	10.7901	4.33955	4.53532	6.91964	6.70784	19.4956	7.10084	8.84626	6.1195	1.58064	7.47532	5.05695	12.3	7.8284	12.6221	5.26507	14.6745	10.2337	13.8272	2.56689	6.08079	19.8897	9.84056	9.7905	17.9643	9.85664	19.1558	5.67129	2.22662	8.10317	5.85618
FASTK	34.4055	56.6952	62.0991	59.9627	46.5171	99.257	50.8972	47.2432	45.0862	46.413	64.0902	53.8183	50.9158	37.1947	72.5161	38.6112	64.9909	39.4934	74.0217	78.9838	46.5764	65.1184	66.5373	31.6674	81.8359	45.6318	57.4209	52.628	60.9026	51.3369	53.8621	53.8196	79.7861	59.9861	50.2951	52.1317	74.659	42.1576	42.9838	42.7534	60.4555	67.7859	48.5457	50.3165	70.0446	54.0662	25.7163	28.1109	40.2012
FASTKD1	70.8263	68.2215	33.0748	48.8125	67.1041	29.7208	52.4099	39.7209	39.8865	46.9776	40.0162	29.8659	35.985	31.8298	29.1588	52.031	37.4591	50.6296	56.1602	43.2247	34.1895	26.9766	44.1552	33.286	31.8864	46.5189	31.146	31.6738	34.3227	33.1048	40.771	47.7564	43.1618	50.3523	45.2046	84.2502	31.1641	34.6965	44.0462	53.4649	46.9415	41.097	50.3667	30.1804	33.7062	35.1529	25.4825	37.8739	26.3983
FASTKD2	63.981	56.5202	46.9887	44.3011	48.0641	39.1917	34.7957	38.6131	30.5844	33.3167	47.975	40.869	19.622	37.8649	25.7915	35.4107	46.3185	42.7276	28.255	31.8981	45.1671	28.2475	33.6487	40.8026	44.6	26.4986	42.5617	37.6181	38.9038	35.9457	39.266	51.7191	34.7853	30.5431	36.725	53.6398	37.4616	41.7909	37.6371	40.6954	39.9005	30.1118	44.9151	33.1789	47.6216	28.825	23.4829	40.2329	23.5911
FASTKD3	19.3167	19.5895	12.6114	15.7099	31.026	22.6691	23.9658	22.0829	29.9181	20.3065	21.385	24.3346	22.0753	29.8526	24.1202	16.8985	20.4102	13.6283	10.3169	30.8816	23.9751	24.3207	26.2827	17.9435	25.7539	28.8072	25.6159	18.6165	14.2707	19.8409	27.4309	21.2478	10.8622	13.8106	31.895	10.3598	31.7703	21.2924	18.2653	29.4955	17.874	15.7456	25.1864	25.5314	21.4084	15.4486	11.4237	10.4438	10.4071
FASTKD5	59.3918	52.7616	26.2939	35.7669	41.597	30.7334	36.2537	19.4657	35.6218	36.5024	30.703	30.9175	36.4983	40.498	39.926	32.0022	48.9946	30.6287	37.5532	37.9597	50.9267	34.5572	32.9324	36.0927	45.983	28.9823	44.7992	22.0183	40.968	33.3843	32.8287	45.0253	45.546	34.1945	33.9546	43.9306	27.6107	29.4205	48.3572	31.263	31.7819	36.4743	73.6916	33.2034	51.4541	33.1227	30.904	30.0867	18.2704
FAU	228.611	614.153	257.734	470.198	222.86	403.654	611.561	314.853	138.908	156.976	404.15	168.093	419.112	132.856	461.419	218.097	534.21	312.39	496.64	592.29	275.294	219.603	202.8	753.099	568.635	358.86	300.949	273.297	372.669	581.752	250.205	381.33	406.891	508.107	268.202	450.593	571.347	306.132	179.113	321.184	244.955	264.198	406.776	211.126	436.931	354.029	176.265	680.424	349.184
FBH1	25.4822	47.877	49.9868	32.4314	42.5578	35.7795	36.1459	35.7222	31.5163	25.588	37.2484	24.8697	21.0072	14.9019	38.9969	24.4564	38.9933	35.927	42.8184	22.442	42.6001	33.4511	53.5616	32.3408	38.9786	22.7401	26.7468	28.0867	25.8448	22.1542	37.7209	20.6023	33.9147	21.446	23.3908	16.4901	26.5008	16.2857	32.2109	23.2142	38.5325	33.319	70.4516	43.3573	71.0445	29.3928	44.6328	38.2377	49.2287
FBL	91.4976	85.2113	322.559	176.028	143.76	95.5673	85.8879	133.447	112.046	115.116	70.7435	80.3227	123.778	139.114	62.9095	124.231	227.486	196.371	139.081	191.853	76.9223	191.096	198.023	77.7287	91.5558	164.299	102.684	157.011	122.989	121.563	156.973	61.4816	95.7356	121.795	154.551	80.9641	117.612	146.722	119.448	148.459	126.431	165.326	131.113	151.786	106.541	214.923	89.8199	82.5358	115.6
FBXO17	1.18849	1.29676	1.10735	0.660494	0.609392	0.657388	1.00785	0.517768	0.45769	0.394217	1.0741	0.956288	1.14978	0.582141	1.26746	1.13721	0.609503	0.972213	0.98572	0.705886	1.1992	4.12882	0.63595	0.836695	0.278727	1.08719	0.984961	1.02811	0.506954	0.503707	0.754682	0.899628	1.02735	0.488929	0.806147	0.576123	0.999811	1.45966	0.698435	0.497173	0.631312	1.08878	1.29955	0.786312	0.746688	0.67044	0.30141	1.2104	1.00777
FBXO22	23.2827	27.3072	38.5592	23.4492	20.6262	17.8162	24.7585	17.0211	24.2658	23.5149	20.1154	30.8729	11.6312	32.9967	17.3675	17.9847	23.3547	34.7657	41.1094	34.9224	14.9019	16.2012	28.5261	32.8209	34.7509	26.4807	20.66	32.1829	30.2839	27.1888	7.36658	30.6812	23.5622	34.1087	15.9492	20.4797	21.4479	19.4419	19.4349	33.0639	31.1178	14.1648	18.3259	21.5161	26.906	26.8407	24.0583	22.0172	28.0713
FCF1	82.4577	40.1274	41.8559	56.051	49.9935	30.2183	40.2719	42.82	56.2745	50.2465	61.0326	44.0171	44.9924	43.3717	50.4062	31.0585	52.0478	45.2804	54.4273	43.4159	42.7463	32.2969	44.3796	35.8507	36.1226	42.6851	43.8374	44.5925	48.6909	43.0959	62.317	59.7575	55.3876	51.2943	60.7746	20.3064	50.2218	42.8855	54.3686	35.307	42.1809	35.6062	43.2831	47.9612	32.7606	42.5386	47.9948	25.3313	35.5001
FCHO1	31.8684	98.8957	80.1806	79.5464	57.4085	97.3165	93.9461	67.6072	51.742	44.5811	63.1604	58.4278	36.9079	35.579	48.4518	42.5257	51.4708	66.9407	85.3289	79.2171	55.0665	40.9331	85.2534	70.5568	94.8448	59.4958	86.4833	73.3107	80.2243	75.4258	95.3793	94.7241	92.3989	82.2959	71.9808	66.0589	79.2414	53.2188	75.2453	63.1434	100.332	87.7916	80.0023	60.2302	83.6438	57.7156	74.8708	103.705	100.256
FDPS	88.8773	68.4681	104.849	80.1814	98.0565	74.8588	78.2392	111.198	155.631	171.055	102.005	133.243	136.969	146.148	101.805	134.49	116.205	109.858	103.101	99.6627	103.185	146.213	126.582	71.6894	85.8826	137.335	84.4074	105.265	100.504	93.0982	95.9888	54.7357	95.4939	102.96	111.692	75.1785	73.5355	150.675	159.392	138.318	98.1613	84.2116	97.6151	148.314	80.0171	102.774	122.438	55.9589	76.0584
FDXACB1	13.4985	22.0878	13.1037	12.9818	13.4766	9.59281	10.1315	7.6182	13.3339	14.6045	13.4767	14.0545	11.1615	8.07955	8.49672	7.98407	6.40531	10.8981	15.3482	8.72394	8.00902	10.0475	14.1091	7.2348	7.32192	6.98569	13.0471	6.12309	3.69411	9.0504	11.1586	5.39071	8.60355	10.7774	12.5258	7.03684	14.4958	9.38101	8.58951	3.01254	8.4053	5.41246	9.72625	10.9007	5.11642	5.42741	10.2888	4.38149	7.63099
FEN1	15.4911	11.2433	19.5815	8.65362	16.6397	13.7472	9.5644	10.6491	37.5754	18.3763	20.6281	31.2349	12.1742	16.761	18.6131	11.9549	8.61169	10.4801	10.6962	7.80019	30.2887	12.6901	13.2162	16.9101	11.073	20.1784	24.0134	10.8057	23.7551	13.4199	20.5897	9.24794	15.1584	19.2395	17.0535	10.4041	10.2885	10.3141	9.35924	17.2669	17.8449	14.6031	20.9427	23.709	22.7983	18.9886	9.09073	9.31626	7.71616
FERMT2	0.605183	1.88545	0.269602	1.17838	0.426137	0.535236	0.536779	0.677311	0.225648	0.234424	0.549225	0.207666	0.843216	0.303365	0.290961	0.277161	2.00911	0.520951	0.318537	1.26559	0.308518	0.367445	0.901789	0.366182	0.314659	0.709635	0.855407	0.336064	0.871066	0.545679	1.2187	1.36769	0.580963	1.08533	0.275644	0.457057	0.400918	0.648866	0.639641	0.353202	0.667983	0.966122	0.53449	0.632134	0.470088	0.355901	0.339856	0.59627	0.653365
FH	40.1286	17.0563	32.9735	25.9029	39.525	39.1185	25.9881	17.4097	34.4548	11.567	19.7165	34.4816	17.1895	18.8309	27.5598	21.1756	28.0418	27.9088	30.7165	19.1198	36.3137	24.1332	29.8073	17.2472	35.1699	31.4002	24.4309	26.7778	33.4141	21.9611	25.9817	24.2567	30.6927	31.116	36.7582	10.6671	34.0123	20.2954	39.2245	15.9408	28.9391	21.0526	33.7817	36.5292	33.9036	21.8087	25.2199	26.1674	27.1403
FHIT	36.4701	21.6978	25.6565	17.3202	29.1721	10.6196	29.9629	10.7254	3.84763	4.21487	4.34228	8.51632	2.90457	1.68332	3.44596	1.18857	371.472	204.947	121.733	128.047	1.66468	18.2039	269.417	54.7028	111.921	70.1626	157.18	146.573	130.345	101.782	55.2951	75.2875	54.5462	16.5615	25.0046	33.6244	28.732	8.71709	37.1069	8.51782	20.6768	12.8747	74.7939	50.0827	45.6925	87.812	8.48439	11.205	8.14709
FHL2	2.77057	13.1352	5.98982	11.735	12.0763	18.2597	7.50191	17.291	10.0148	9.62184	10.2914	15.5739	8.67141	12.194	7.97433	4.76598	13.5711	16.5226	10.9055	5.00236	11.4928	10.0893	12.1673	8.05501	3.52326	11.9472	4.04718	15.4226	11.7011	14.8255	8.8702	15.3002	11.085	6.94871	7.92467	15.0465	6.7984	4.7077	8.11842	9.04493	15.3874	15.5751	7.40261	5.96222	11.4311	9.25932	13.7805	10.9253	9.94336
FHOD1	35.6189	15.6748	24.0369	16.0503	28.719	46.0653	25.0901	12.5171	25.5788	26.7038	24.9761	22.7547	28.8478	24.8633	20.7257	20.4081	23.677	27.576	14.5176	47.3289	35.6208	33.0377	15.0938	22.5697	17.0932	21.0814	21.8437	24.961	32.7998	16.1244	11.7418	32.5138	46.7353	30.8293	16.5053	40.7792	39.1673	22.299	29.5333	4.99441	24.1497	33.5674	30.041	9.97235	33.1835	30.6301	12.5281	28.8081	33.0651
FIP1L1	92.6497	50.8769	103.462	83.7449	84.1997	85.421	106.36	68.9605	101.399	94.0513	96.8965	106.976	59.0776	68.7562	86.349	71.0212	90.9027	68.4764	98.1335	77.3405	75.8746	93.1864	88.1077	88.2923	92.5753	85.7808	98.2044	59.393	94.9796	75.7372	94.3376	73.0805	111.705	80.1061	57.3866	72.8831	75.5725	79.8142	109.101	68.2696	102.408	78.4986	106.219	120.375	113.477	89.323	45.3263	74.4359	71.9195
FKBP3	64.8063	83.29	96.4093	76.9454	85.3195	60.4024	72.007	75.3449	78.9722	87.3405	85.4103	73.6898	67.9531	82.9087	77.956	74.6782	103.028	91.2428	132.748	104.327	57.9153	79.0547	64.3096	93.4329	71.1841	83.3258	85.9958	73.9831	65.6288	79.2684	87.7909	89.5968	81.2677	76.0294	75.4903	71.2479	59.3225	70.1497	60.6417	86.8023	84.0636	81.081	67.4252	89.971	69.5886	74.6212	89.2646	53.2464	54.9854
FKBP4	50.7573	42.2554	54.5294	42.4145	45.6344	33.7398	41.7942	39.1223	35.0431	26.5067	57.2276	41.7986	35.941	48.2053	64.7759	47.5643	29.1984	42.0269	76.5722	37.6048	34.7094	55.1384	38.7685	32.3839	37.1765	31.2871	34.5084	21.6324	58.7954	38.5095	40.2306	41.5837	57.1556	36.9778	41.7026	26.2634	42.723	25.2536	52.4484	16.2984	57.6779	17.0714	41.2867	20.5723	49.8864	23.5175	28.014	42.0559	47.8048
FLII	156.2	229.981	142.541	212.326	192.927	176.839	321.193	174.432	228.579	202.898	264.221	255.184	166.396	213.459	194.105	202.274	128.188	161.238	160.038	150.864	225.921	214.968	213.262	221.782	218.596	176.613	203.874	178.557	242.182	224.849	194.618	281.211	290.473	232.34	176.987	232.814	199.385	230.56	196.883	183.157	221.908	232.789	189.708	197.83	259.987	184.062	163.384	195.549	157.365
FLNA	238.761	295.005	177.584	199.668	384.44	555.598	584.207	389.725	897.673	815.142	1107.75	1121.66	705.655	879.299	1362.8	929.897	149.317	211.881	225.751	166.82	1137.47	927.16	322.364	582.549	548.512	408.959	342.023	364.231	483.989	311.143	549.376	740.494	619.625	605.03	448.894	629.084	607.444	501.093	451.434	407.849	403.083	363.969	340.569	449.96	504.85	449.003	190.309	201.962	131.88
FLNB	52.827	55.3774	45.1717	38.4874	12.916	14.0921	16.3988	10.0775	13.5534	6.7711	5.74217	5.00787	5.0253	7.55316	11.4873	6.1347	31.7378	31.4942	59.4689	29.172	9.81491	8.2211	32.1677	31.224	18.9327	17.3641	18.9375	11.439	8.5684	23.4497	12.7269	11.3959	18.6198	14.6146	20.8937	27.9432	12.6336	12.9635	9.55294	7.641	13.9417	15.9147	29.3714	26.7992	50.0023	28.982	8.32183	15.556	6.38396
FLYWCH2	13.2538	4.87374	18.1216	12.4994	7.76157	8.88463	5.03706	17.1764	5.9573	9.61388	7.45261	6.79277	14.7291	13.7758	7.44622	9.46716	13.9021	9.44399	17.1488	14.6062	9.41742	8.73992	12.1277	12.1955	7.09018	14.9742	13.0533	19.6842	10.4206	9.48581	16.9257	10.8012	8.06471	9.44708	11.3169	6.89643	5.74782	14.8809	16.5442	18.3224	13.7324	17.6673	14.2938	14.4921	7.55264	16.8369	8.13066	3.45837	6.03062
FMC1-LUC7L2	0	0	0	0	0	0	0	0.714511	0	0	0	0	0	0	1.24548	0	0	0	0	0	3.56297	0	0	0	1.41181	0	0.950332	0	0.505001	0	0	0	0	0.33226	0	0	0	0	0	0	0	0	0.577472	1.37932	0	0	0.46529	0	0
FMR1	28.5018	24.1202	21.377	20.986	26.2496	44.1099	20.6095	25.5846	34.6245	30.096	20.5655	33.9711	27.452	27.8474	31.3943	23.2864	16.8989	35.1807	23.5614	24.0779	42.5009	28.906	20.0373	18.0891	29.9549	24.4808	26.8549	23.5376	20.8527	14.0313	34.2932	32.8887	23.1327	26.4069	25.4291	46.1747	37.1337	20.6482	16.67	20.2081	24.0845	22.7159	26.7755	24.0241	27.7985	20.1471	22.1249	19.4167	21.452
FN1	13.5215	10.5059	17.3963	20.4839	6.29434	10.1419	2.67699	13.0649	1.45995	3.27673	3.57582	10.4301	0.545561	1.79615	2.70857	6.15875	12.4744	3.75019	7.77185	7.24951	0.109753	0.361152	16.1304	3.77468	7.683	4.38925	3.70246	7.34398	14.9729	8.0176	8.45037	6.04847	9.64665	9.52754	5.87024	2.84415	11.9231	5.38349	6.90424	6.11748	12.8372	9.86238	6.64558	4.65041	16.8253	8.87047	1.81908	6.31522	4.28472
FNBP1L	0.416934	0.888056	2.35944	2.20579	0.034561	0	0.495431	2.22055	0	0	0.345904	0	0	0	0	0.339784	0.983741	2.69503	0.138608	1.88173	0	0.373597	0	2.30374	0.981112	1.76614	3.84137	2.36024	1.01416	2.94854	2.40435	8.95665	3.19118	3.09347	0	0	0.530549	1.17577	1.28374	1.04381	1.41996	3.13991	4.05118	5.36524	1.06194	1.8614	3.39644	11.2126	2.69697
FNDC3A	53.1757	29.2803	33.4524	35.951	48.4985	37.9789	37.8308	26.1735	31.1671	32.5701	21.0411	27.7397	19.6099	31.4167	15.0585	28.4373	19.8102	38.3114	54.9663	37.7663	21.7394	27.5156	45.2389	31.9011	21.8531	33.9015	38.5177	39.504	30.9325	25.4499	20.2082	30.1035	41.1301	32.9967	27.4386	59.5181	35.0345	26.5705	34.8898	20.0428	34.4393	40.8999	38.4431	33.9808	29.7381	34.3968	19.5648	27.3938	24.9317
FNDC3B	11.9524	13.8195	16.3703	9.42063	9.25605	4.74833	10.041	6.89143	8.1445	24.6187	24.0823	22.3178	15.7907	19.0329	28.3638	29.0435	11.0454	13.8119	11.3948	12.7118	17.9394	21.097	15.3409	15.2201	14.4734	11.0105	13.4297	9.96826	5.56385	8.486	13.5029	10.0449	14.5616	9.7805	12.1009	23.0112	14.9224	9.53123	8.1198	9.24259	10.5447	8.56318	17.7664	15.7278	11.1688	12.2537	5.81674	8.56303	5.45242
FRA10AC1	24.5551	20.3659	28.9113	24.7234	6.20285	13.6438	38.4017	24.2975	8.96864	18.8276	22.2367	61.6512	15.2425	9.2903	17.8506	21.0853	28.9764	20.1674	27.8446	28.1019	10.5881	35.6024	26.2598	18.8609	22.6088	18.4994	22.1323	19.2499	21.9281	32.2778	15.9297	22.921	41.1517	21.8755	15.168	12.9152	22.1207	21.7296	23.5272	25.1153	19.736	45.8973	22.0765	22.1784	55.5554	20.7526	10.4842	31.0707	20.0797
FRG1	93.0469	75.9928	84.7231	40.8528	56.0438	63.5237	64.4271	63.1166	74.0939	97.1795	58.9147	56.5296	76.9206	72.3439	78.4468	54.5779	58.4291	52.4455	68.697	54.3619	86.1814	86.9943	52.528	63.0253	75.2011	59.2833	74.8272	67.74	65.145	62.1788	80.7509	48.6351	50.2079	59.6829	73.6256	59.046	49.607	64.1549	83.2665	99.772	71.6674	50.6515	97.137	77.9661	72.7337	53.2313	27.1149	34.8705	64.9693
FRMD4A	3.10513	9.56116	8.49004	6.73466	4.47995	4.13506	6.7536	4.0922	2.03193	2.17614	6.20886	3.76332	2.26429	4.11129	3.63493	2.38433	2.7141	5.01797	12.7644	2.56173	3.44166	4.51083	2.65055	10.7036	7.00959	3.30483	4.64283	2.60098	4.14263	4.21653	5.33075	8.82755	5.67048	6.08439	3.93024	2.43265	8.7342	3.93417	7.91478	4.40076	5.73766	6.94376	4.20556	5.05572	7.62198	2.90128	3.32862	5.41828	4.08162
FRMPD3	0.338051	1.26412	1.16792	0.866989	1.31988	0.549108	1.04503	1.40387	1.53497	3.52308	2.00109	3.17928	2.17935	3.23138	1.88812	4.72799	0.948794	0.851638	1.15642	0.621814	3.68536	2.49806	0.792181	2.04535	1.02694	0.381158	0.717318	0.189819	1.03462	1.38848	0.716791	0.538442	0.958936	0.935467	0.568302	0.999455	0.565901	0.912157	0.901738	0.701327	1.24282	1.38027	0.822449	0.454647	0.78256	1.23206	2.01387	1.9809	2.77294
FRYL	97.1273	105.431	103.505	102.693	75.1008	56.6158	121.086	76.729	87.9416	74.6774	76.2325	68.896	68.0301	62.4429	70.3536	75.8851	60.6238	117.291	85.1166	59.3685	112.01	90.1524	91.9345	94.09	67.6021	71.662	57.595	88.7947	71.0139	92.4234	80.5529	95.7112	98.0411	71.6977	65.3266	140.05	109.471	61.2445	98.1377	58.3087	106.515	102.166	83.103	76.0798	65.3436	69.9189	50.8386	100.035	103.851
FSBP	5.51274	10.942	6.12934	11.16	2.94125	9.13398	1.01864	3.78091	2.14474	0.426534	1.2889	5.13075	1.59588	1.1444	0.992898	1.38012	4.46888	4.61809	3.0688	9.65886	2.86408	2.72565	3.87497	0.704805	2.81492	4.7487	3.82091	1.85565	1.92571	3.89985	8.26442	14.7143	5.19955	7.54756	5.20183	5.26341	4.42138	8.28847	3.12613	5.77134	5.86205	8.32637	1.94595	2.65213	1.81158	4.23701	1.06358	0.805942	1.28576
FSCN1	0.084418	1.23783	0.304543	1.11606	0.769139	0.486931	0	0.342002	0.25312	1.10496	0.499862	0.405841	0.066703	0.749482	0.838749	0.117754	0.570944	0.87847	0.238913	0.190698	1.2035	0.371161	0.266479	0.784829	0.543952	0.393292	0.447589	0.455167	1.18062	0.22739	0.416209	4.03603	1.82881	0.911842	0.056976	1.00432	0.58083	0.214437	1.29293	0.282046	0.228747	1.03408	0.241927	0.645637	0.836258	0.61478	0.584437	1.18966	0.654311
FTH1	1096.41	652.826	1174.48	769.628	2315.47	1404.14	1209.05	1997.76	1313.07	1248.04	937.462	866.844	1782.54	980.078	760.711	1069.06	1954.94	1047.86	874.744	1067.13	663.941	1202.02	2129.89	1543.16	1380.08	2314.64	2383.04	2441.37	1519.12	1759.72	3183.46	1257.37	1267.68	1349.95	2947.68	1163.71	1505.34	2330.89	3109.4	3232.67	1726.4	2072.12	1980.31	2443.81	1219.5	2054.25	3026.93	1433.86	1190.71
FTO	88.0107	126.554	82.8902	103.744	108.606	72.8181	135.204	91.4727	91.5747	84.6517	105.765	91.7941	64.2894	74.8997	78.6524	85.5649	93.2109	90.3774	91.6661	91.7402	102.057	91.6344	117.228	100.589	117.137	76.7323	85.2694	92.4552	113.02	83.6251	87.262	137.143	114.549	99.1931	90.5661	159.135	113.628	86.2675	138.264	114.955	122.065	96.4319	128.127	84.5399	111.608	86.5133	67.3828	81.8015	74.526
FTSJ1	70.7815	46.2246	77.5767	88.7342	64.6039	73.6465	60.7717	61.1046	84.5797	73.8088	87.9559	88.5633	75.8391	89.9777	89.6901	72.811	51.8357	51.7172	69.6638	60.6507	88.3564	83.1667	64.4607	68.7948	84.9635	60.8735	78.6786	85.0106	80.3743	64.5903	75.7721	77.5862	72.833	75.7012	73.4512	52.5204	73.5759	86.0465	63.1816	48.8919	66.3626	63.0583	70.5699	54.3811	68.6494	56.0852	45.174	44.4843	55.0729
FTSJ3	50.302	44.6229	53.3197	36.6578	27.1163	43.1327	46.8622	40.3306	39.9836	40.1012	58.7794	32.6032	28.8191	30.6862	27.4014	26.4347	43.5203	45.0763	38.6498	45.6589	42.5476	33.0777	42.196	55.3284	51.8833	31.8307	62.6828	40.3976	36.0528	35.6853	42.2185	48.2797	35.6498	38.302	47.4054	33.8603	37.5457	44.7339	52.175	39.435	47.8744	37.88	44.1776	29.1798	35.5947	21.6776	39.9304	32.5984	30.3275
FUBP1	413.188	546.498	318.096	327.374	291.047	266.224	307.53	286.132	293.718	258.02	268.553	284.72	230.513	228.205	270.428	237.578	210.58	329.807	381.789	329.754	223.844	201.72	294.952	244.862	251.916	244.491	310.997	245.388	244.364	260.152	267.028	320.009	256.73	304.443	233.226	455.012	235.765	243.142	353.419	169.42	247.95	250.76	322.696	257.865	271.11	268.282	174.144	168.785	177.22
FUBP3	18.9008	34.1415	34.9875	21.9978	20.0298	20.5856	27.7043	33.4669	13.3034	18.9114	21.3144	16.2183	13.4385	16.8076	19.852	14.6194	16.7915	16.914	40.6362	16.7135	19.356	19.9986	13.2501	24.8881	30.3484	13.1048	11.2771	17.4061	24.0164	16.6191	22.7015	21.2819	20.2423	14.5043	11.588	25.143	27.0021	15.737	17.7386	15.0484	12.7693	17.9517	14.0742	21.3619	22.1336	20.3594	8.94217	21.7082	14.9684
FUS	286.983	321.707	346.219	308.169	365.941	314.681	284.457	285.583	299.823	188.598	230.364	263.452	286.726	261.422	187.673	342.817	239.278	362.357	288.105	332.532	205.736	218.629	288.397	270.296	249.573	243.949	273.426	309.21	250.137	235.26	250.028	234.312	259.927	282.156	212.947	288.61	269.635	253.207	306.926	220.775	309.719	316.757	287.986	223.356	323.782	304.185	150.502	185.75	206.303
FXR1	105.536	96.4253	91.0438	95.5591	79.752	65.3629	75.1942	67.9915	80.7679	93.9717	72.579	61.5018	57.5521	53.4701	68.9594	69.4457	59.3031	103.666	81.8328	59.7265	51.3414	73.3824	83.2195	51.75	89.9367	58.9705	63.5612	78.0813	52.9404	60.3013	59.033	66.558	71.664	73.4423	44.4464	77.1496	76.5958	59.2045	84.7601	37.0436	72.7388	67.804	92.2368	45.4206	71.7831	62.2414	48.5369	56.1537	54.0731
FXR2	10.9811	16.9742	18.2941	12.937	13.1135	16.8876	9.61428	13.9315	9.77878	6.84455	14.5392	7.93698	10.6816	4.26003	21.941	11.1187	14.3805	10.1302	17.3725	13.6103	13.8463	6.80682	9.64251	20.7455	11.486	8.85834	7.53372	6.4227	9.85035	9.74528	7.45828	12.0401	29.9746	4.95	6.37508	16.5181	6.74087	6.18182	9.47248	16.0365	17.7073	8.5728	9.90135	4.41064	15.0083	8.85003	6.59097	18.0309	12.3312
FYCO1	11.3945	5.84585	8.51142	9.74699	14.7011	19.436	19.4752	15.947	15.2231	29.4569	24.7141	16.1053	13.1228	12.5579	16.338	22.6098	8.23753	4.11093	10.2649	7.93073	31.2417	25.4084	9.43298	24.1473	15.1968	11.562	10.8761	14.7235	11.9029	11.3344	11.2149	13.6512	14.1102	16.6088	14.0493	23.8774	24.1749	14.2184	6.54391	9.23372	14.7667	16.2909	10.6816	15.8979	17.5555	12.6731	8.63764	6.70841	10.8745
FYTTD1	93.843	56.1349	67.8749	66.8394	53.8984	61.1094	107.65	49.2833	65.0095	70.2451	87.4303	72.4063	67.415	93.5985	104.272	51.419	70.6121	49.0274	101.901	39.2439	93.3138	71.1535	63.868	80.4875	64.5976	44.7452	78.7129	54.7428	50.9851	63.8892	76.3502	87.4122	75.3639	55.6215	74.1138	84.2217	73.8351	62.1997	55.147	73.8267	68.7049	64.5601	65.3322	54.0756	79.396	50.8575	48.9853	35.6565	50.3908
G3BP1	253.336	208.245	225.638	197.284	254.113	217.345	265.386	185.825	258.228	199.286	253.771	280.482	168.77	220.389	218.148	223.085	190.11	218.08	242.159	197.511	263.452	200.379	225.246	220.519	263.398	143.477	216.854	222.207	200.71	197.522	237.784	308.627	311.245	248.28	245.624	298.654	218.505	210.272	235.937	227.927	237.141	241.984	224.283	237.574	213.739	172.701	147.866	158.497	156.564
G3BP2	250.11	249.17	188.553	222.522	306.556	211.592	208.197	162.689	205.161	151.551	169.227	227.633	183.928	190.948	140.37	159.651	184.086	180.991	170.46	134.501	208.408	158.126	215.525	199.277	155.47	104.619	235.958	170.502	152.936	144.658	229.363	241.296	228.846	179.558	231.536	230.159	189.27	152.943	207.871	180.561	191.384	137.404	242.702	140.487	126.034	136.031	97.148	89.9198	82.2465
G6PD	51.1791	65.6494	56.6357	66.3964	59.0373	70.2695	67.969	64.7039	113.734	117.176	129.742	108.229	113.758	145.535	169.127	112.37	30.9343	42.5848	63.3895	37.4266	100.598	44.9925	38.0598	33.1255	43.1515	29.5348	33.0995	28.6297	31.0834	29.312	34.303	57.2508	58.5168	46.6158	41.7274	48.8199	40.0004	34.9288	47.572	36.7704	38.3667	31.4424	35.6436	43.3697	58.2711	35.6179	58.0231	52.9026	48.8356
GAB2	1.12064	0.063114	0.288205	0.665136	0.480522	0.019951	1.05658	0.549684	2.19254	1.65505	0.343716	1.33771	5.6376	0.933046	0.56469	0.642249	2.23966	0	0.669187	0.234984	4.6821	1.67039	0.466615	1.31692	2.51522	1.62071	4.7493	6.48026	10.9476	5.26127	2.63979	3.19975	2.61753	0.132481	4.02049	1.38956	1.92744	0.695306	0	0.024193	1.5355	2.45201	2.69743	7.07404	2.8526	3.17839	12.1513	7.30225	12.0881
GADD45A	15.282	0.987448	5.78004	4.29765	5.90872	4.62844	7.5299	3.57807	10.671	10.7436	4.94932	6.91418	12.0557	2.01805	6.4148	6.80779	2.2884	0.58121	2.06573	3.11453	2.3136	6.25884	2.48195	5.01141	3.9083	6.618	4.71784	2.0704	3.64268	2.60653	8.47413	3.44061	1.28077	2.38703	4.48753	0.9325	7.00963	4.17847	8.63889	7.55488	2.77414	5.83993	8.8974	4.35472	8.58781	9.53403	0.894408	2.16037	3.71151
GADD45B	18.629	11.9441	15.3644	21.6112	60.4907	21.3336	17.4261	49.2805	74.07	34.3896	31.0258	51.2926	68.1035	30.8153	21.3169	62.1194	32.5678	11.4427	13.2509	20.655	10.379	17.2375	48.4807	14.253	14.9906	33.1549	57.4838	13.5971	21.0669	39.7234	57.607	13.4152	11.9466	34.3023	69.6523	12.1071	16.229	36.001	19.3612	11.7678	15.7881	28.8834	54.1249	14.497	16.9751	47.113	218.959	20.6152	49.0103
GADD45G	0	0	0	0	1.7084	0	0	0.611015	0	0	0.138182	0	0	0	0.382913	0.32422	0	0	0	0.232893	0	0.495901	0	1.18553	0.128308	0.146669	1.08692	1.06887	0.694825	1.58119	1.95065	1.01278	0.574456	0.176522	0.555606	0.835839	1.01893	0	0	0	0	0.562391	0.665668	0	0	0.83205	0	0	0
GADD45GIP1	2.25956	7.28857	11.0873	5.27856	3.00732	10.4873	11.7329	4.94655	2.70487	9.09771	14.4584	2.77174	8.31052	3.46931	16.8016	4.71101	8.848	2.39115	5.84472	7.79354	9.72704	3.1575	2.17999	13.1499	12.5644	6.35575	7.56583	3.57347	10.6991	8.59969	9.62795	2.3386	11.1142	4.28299	8.40551	5.29086	9.26572	3.33562	2.80311	15.655	5.08648	4.97478	10.7846	8.13649	8.84563	8.30543	2.24986	6.34223	7.95261
GALNT2	10.1537	24.6452	16.9914	16.1331	19.543	19.9006	31.422	14.4752	17.3023	20.2467	23.5753	25.2004	19.9023	21.0995	28.8662	19.1627	26.5419	21.5544	19.8336	16.5514	18.6824	23.4986	22.8415	23.4538	21.4606	10.1694	16.9845	14.7469	16.7381	11.27	13.3846	15.9889	23.9193	13.3157	14.8295	20.6025	19.4966	11.376	13.2534	9.48589	21.9588	13.0718	22.0466	11.6985	19.0015	10.2683	27.9321	25.54	21.8498
GANAB	154.192	241.94	132.518	137.617	136.128	119.822	136.098	125.203	93.2577	95.4508	115.227	113.45	80.777	114.242	122.32	110.178	96.1554	117.411	114.752	143.518	145.077	97.5919	100.153	167.917	100.219	85.7039	120.517	94.0756	106.43	101.875	74.9126	150.491	116.725	116.315	72.2473	158.689	102.308	109.447	106.511	62.99	106.339	84.7968	91.1136	103.465	115.683	107.206	85.9044	111.101	90.6292
GAPDH	822.932	377.091	753.161	610.73	1600.15	1189.46	829.453	1491.04	2959.09	2212.45	1271.27	1572.95	1767.24	2087.83	1149.58	1983.12	797.245	923.708	556.76	869.144	1024.08	1685.44	1368.69	1100.7	1183.89	1848.06	1318.34	1798.39	1334.47	1452.46	1690.03	963.965	979.416	1251.42	1907.84	768.685	1166.17	1807.02	1635.52	1232.98	1488.79	1607.01	1099.97	1501.49	1077.87	1776.67	881.302	312.227	418.572
GAPVD1	71.0715	91.8876	85.7524	93.0627	82.7926	73.9209	89.7607	70.6071	56.9069	61.3917	61.0429	86.9067	46.0429	83.7307	51.9397	57.2749	56.81	70.5431	63.066	73.3576	102.026	62.7182	107.444	85.5515	90.1618	71.0997	68.4	79.2249	92.8212	75.6699	64.3618	74.915	85.1353	73.827	72.0139	107.386	61.9604	60.0577	83.5834	64.4222	88.8348	76.2293	64.8646	66.8643	77.4314	55.4508	47.3482	74.9574	49.7151
GAR1	19.3391	5.22675	16.8457	20.0745	22.177	9.05055	14.8561	20.7254	21.949	4.05773	10.5516	15.8026	19.2036	21.0429	8.65058	17.8944	15.6332	13.0843	20.4667	16.2496	15.022	26.2298	14.5833	16.0954	16.3878	25.4206	11.7131	18.6363	19.1804	8.57775	7.98786	10.9576	12.8137	15.1063	5.24251	13.4044	17.1352	20.1175	17.3077	13.5978	16.1533	16.3508	15.1558	18.6056	15.1237	20.9247	6.14605	10.2531	12.1508
GARS	122.667	120.448	86.1433	86.297	88.4749	123.885	108.985	80.0563	134.652	75.0063	107.416	145.738	80.2878	105.241	98.805	101.396	80.9627	117.902	111.027	88.9349	98.4448	77.2382	117.991	115.049	112.345	68.2973	98.6993	79.2609	96.4092	111.501	95.0635	89.4609	110.127	98.2134	124.547	103.558	114.007	93.3323	99.3079	75.9296	92.6196	107.679	125.034	106.06	97.0187	81.9328	69.4097	55.3126	63.7402
GART	118.247	100.781	132.465	99.7503	99.2662	76.0422	101.613	89.2334	81.4478	79.4638	89.154	91.1488	56.7082	53.4636	89.4639	71.5914	61.7174	85.9665	79.974	106.255	90.0415	74.1115	74.445	75.7875	93.9775	66.5961	103.83	91.3164	89.6482	74.3649	91.5736	100.172	98.1366	82.3163	77.5259	82.5412	92.1571	80.7398	107.293	68.681	103.482	101.321	78.3292	51.1612	93.3147	81.8132	58.0348	53.7933	79.83
GATAD2B	43.2732	85.8604	45.6745	54.0435	44.9661	39.7981	39.4285	70.8872	31.2471	50.6986	41.7585	41.0333	29.696	46.9987	44.4117	37.7577	31.9751	55.3121	51.2453	49.1057	69.5957	44.6523	45.0463	48.0747	44.3796	27.4545	30.6217	38.9752	46.6001	44.0438	29.6677	54.0673	54.7485	42.7274	26.3202	59.0226	41.9749	33.5351	38.7833	25.2388	40.461	39.5228	35.7331	22.744	44.3114	53.7639	23.0554	43.4586	36.8087
GATB	22.6712	5.4457	13.9095	14.0929	14.4191	12.3345	12.51	18.2883	17.6862	8.67755	8.80533	11.2541	9.90222	4.1416	13.0158	9.12785	13.1401	16.5116	23.5517	19.676	17.8909	17.1771	11.916	13.5074	15.6205	10.0565	18.0331	16.5992	11.8528	11.2066	13.4389	16.0381	10.6228	14.3208	18.6616	18.6528	10.7247	10.7554	14.2681	7.14494	10.1377	11.2345	13.7151	16.7188	20.2832	11.5083	12.529	10.6491	15.9701
GATC	28.5799	25.7016	21.026	20.0018	19.0201	14.4145	20.1544	12.7408	16.8074	18.8756	28.6991	18.539	14.0455	19.4361	19.196	16.1186	17.5581	19.2414	25.8936	18.4367	24.6372	17.676	19.6828	14.9132	17.306	15.2338	14.8834	18.6447	17.1443	22.1579	15.9043	27.7412	20.4077	20.8373	20.1107	18.1647	20.7757	16.5235	23.9799	16.6071	19.0874	14.2653	24.2493	22.3565	25.8417	18.9933	18.2375	21.2436	20.7384
GATM	1.88469	0.648761	4.20113	0.633719	1.34094	1.85423	2.55239	0.617525	0	1.77678	1.46596	1.73551	0	0	1.85813	0	0	0.98103	1.04956	0.486592	1.10596	0.854338	2.53146	0	1.45269	1.53917	0.683357	1.62234	0.391005	1.42594	0.835187	2.61985	1.40386	2.01749	0.336851	0	0.645249	0.370198	1.36797	0	0	1.9256	0.335872	0.827768	0.390752	1.59583	7.05921	5.9643	31.102
GBE1	16.7717	12.377	23.8932	21.2035	16.2531	20.7176	14.6734	11.4843	19.4939	12.4177	10.9417	27.0758	16.5862	30.046	19.307	12.3332	14.6252	19.6185	7.83078	19.1547	24.7739	14.8149	16.8458	14.3406	15.1984	15.0936	18.9865	15.0544	8.55963	14.7498	16.2677	24.3332	13.1065	14.5144	14.3763	23.3285	18.1341	15.0937	18.3536	9.25299	13.0177	18.0421	9.80101	12.4435	13.3163	7.95153	16.7049	24.0917	24.522
GBF1	29.0663	29.5298	28.4373	24.7616	38.8977	29.3838	33.502	33.8718	27.3481	27.0255	35.8901	35.2021	26.3156	30.9249	30.818	34.4919	17.7327	27.8599	44.8505	29.3409	43.8519	28.0715	32.5489	44.7548	35.6623	31.696	36.7792	40.7486	32.8437	37.0361	26.8536	30.7018	34.7796	36.1597	21.2718	48.7936	28.8652	39.3282	28.0726	14.4882	23.4323	31.2945	26.1273	16.4538	32.7522	27.6089	24.5838	21.5137	26.5886
GCC2	351.604	313.991	278.781	285.608	316.897	321.047	307.336	222.198	214.422	187.381	195.676	246.307	180.104	151.219	158.873	150.955	258.075	364.339	339.932	250.632	233.528	222.204	320.794	256.879	230.18	187.338	225.803	273.307	237.121	181.333	214.606	230.746	207.152	199.34	201.563	301.162	215.172	201.808	287.411	296.762	330.756	197.041	282.521	291.768	273.47	195.774	124.461	124.463	186.452
GCFC2	18.4704	59.7931	41.3343	31.0103	29.2354	41.8215	39.4807	22.3608	38.2444	48.3162	30.3285	30.4362	26.7203	26.2159	35.1154	22.4049	37.3812	26.3615	33.8628	36.6682	35.4001	30.6131	34.0759	40.6911	37.0093	20.7115	33.7654	33.2	38.6287	40.3627	30.5901	42.5306	33.0533	27.5252	18.5861	53.5212	40.6591	18.2399	10.1137	52.1986	33.7337	18.7172	42.5884	54.2028	35.9983	32.6232	11.2137	36.04	24.227
GCLM	4.73926	28.5275	7.05675	5.95681	9.38379	36.425	24.6093	9.25392	9.79357	40.0375	51.021	15.0239	10.7615	13.2492	54.4632	6.66297	9.72784	5.28681	4.98181	9.31106	56.1216	16.2664	5.72958	26.8665	24.0724	7.98274	15.2739	9.93772	28.3195	5.41171	27.1408	14.7888	44.94	10.2744	18.2732	9.72877	48.3061	7.86595	11.1666	13.9092	8.35752	31.0201	7.98303	10.5616	16.0177	9.80363	3.32646	13.9548	9.96477
GCN1	25.2778	30.6682	21.4766	22.7443	39.0989	22.7521	51.6787	22.1111	27.1628	27.1688	21.0559	17.1656	22.2949	24.3325	17.6092	28.8605	30.7658	29.2515	34.984	30.4792	39.4548	34.2348	33.5518	46.6968	30.7962	23.0272	24.5712	20.5805	32.5979	16.8545	28.1497	29.809	46.2546	24.242	27.6757	36.401	36.9521	18.6327	31.5176	16.0514	52.2388	24.2272	33.2422	24.8692	23.8855	25.5611	18.7816	23.8384	23.8825
GDI2	230.028	206.333	183.344	163.004	225.534	199.262	229.333	184.618	261.472	204.57	281.541	239.603	171.728	209.024	245.291	162.548	179.348	208.267	250.536	167.75	275.676	211.215	227.263	238.552	255.531	173.069	278.511	226.926	321.795	217.603	260.039	383.876	275.754	267.46	297.103	283.52	256.76	188.053	246.98	169.99	239.536	170.712	259.29	200.313	273.721	171.424	399.292	354.388	398.624
GEMIN2	15.3305	22.5005	18.7346	25.5136	17.8357	10.998	12.3053	24.1167	21.3683	14.224	14.7497	15.3667	20.9868	22.61	10.0858	24.2741	22.6083	22.3652	16.2877	17.0474	12.584	21.3505	28.3759	17.2988	12.6015	16.7996	12.5937	20.3236	16.0723	12.4009	19.5445	12.7144	20.9379	20.6823	11.4478	10.6657	18.907	22.2871	29.9513	15.654	30.275	19.0565	18.7122	10.8919	16.3047	15.0546	20.2499	16.2028	15.2341
GEMIN4	25.9033	25.0651	29.9801	23.1065	13.2251	23.3423	24.5412	12.8478	12.286	7.68836	16.0817	15.4958	6.71781	11.0698	23.5354	13.6203	23.7814	25.3945	26.1653	25.3044	16.9234	10.8527	18.2536	19.9204	20.1729	9.82185	13.3817	17.9006	19.2623	16.0845	15.8872	15.5177	20.4772	12.7454	16.5664	25.8301	16.8772	13.0889	22.1303	13.5378	20.7821	20.8763	27.1002	11.4123	29.5753	16.1297	14.7452	31.7611	21.9684
GEMIN5	7.57118	8.49954	13.2416	3.78293	7.23747	12.3473	9.32475	4.35768	6.33963	4.40995	7.14116	2.43554	3.66493	7.00608	4.28446	5.91235	7.45169	11.4081	17.3202	8.83846	10.2004	8.93126	7.02592	13.344	9.73245	4.42081	9.44489	9.1138	7.81395	6.40294	4.24803	13.6508	12.517	9.25902	4.61203	16.2007	6.91372	6.21318	9.57572	10.5905	10.411	4.53615	9.06684	9.83256	9.85581	5.18428	5.70685	10.8428	9.06903
GEMIN6	9.2071	13.6305	9.6951	12.9002	11.051	7.38572	8.06798	12.4216	6.78602	9.67106	6.36162	6.38266	12.8185	10.4205	8.86581	7.64478	12.1045	10.7899	7.74882	8.78019	8.60763	12.3459	13.1551	8.81192	9.96679	10.1604	8.98316	6.60912	12.0507	7.99098	10.6061	6.795	12.1698	11.4648	9.11334	8.06973	10.1934	8.95779	14.6287	7.08266	13.0817	13.1095	9.92884	7.38293	12.9129	8.15686	10.1492	11.9553	15.9215
GEMIN7	16.0392	10.5319	35.7421	10.7277	8.61441	22.0526	42.8379	51.6263	25.7542	35.5509	38.9264	23.3167	66.3921	53.5321	47.7724	54.1392	32.4099	23.12	26.105	18.127	36.2427	43.4984	24.8148	31.6322	36.9915	39.9453	20.3431	18.8175	13.3856	24.8314	21.6567	11.0826	26.2749	29.8382	21.096	12.2863	27.9941	33.8845	21.0662	36.1261	19.9971	25.2663	20.8975	22.56	16.3374	31.923	41.6643	45.3654	51.7367
GEMIN8	29.0249	24.7948	22.3047	29.5747	25.7198	23.095	25.6417	30.624	28.21	13.1992	28.2263	18.3747	13.8989	21.7332	24.5909	20.168	23.599	34.9048	40.8173	27.9619	7.48692	21.2941	36.2099	22.9713	31.6611	30.9093	40.4507	23.2274	28.2373	23.9627	33.6534	26.3209	37.1471	22.1292	45.8408	27.5632	31.3714	25.8986	34.4977	38.3866	23.9836	31.877	31.2127	20.2891	34.042	26.5663	21.1608	18.5106	27.7751
GFI1	0.611021	4.81666	2.88254	4.43796	2.56039	1.61208	2.24735	1.18254	9.24661	15.5265	19.3155	7.95922	13.0229	8.25225	14.3199	2.93995	0.37218	1.44261	0.575876	1.1672	25.1798	5.94585	4.24875	7.32212	7.67568	3.7108	3.23292	1.39934	7.69747	2.79062	1.28576	0.293403	1.30805	3.12848	4.48435	4.6727	10.3242	1.78512	3.27531	0.905966	4.51642	5.82235	2.45269	0.960261	1.61528	1.28508	1.02308	0.250098	0
GFM1	70.9497	99.9795	73.2541	74.4976	74.4838	54.6355	99.9828	71.5991	71.7899	72.1629	61.6898	55.1754	50.33	68.1241	71.5193	58.7032	60.8379	58.3249	70.4001	64.5173	69.1331	68.4626	54.6464	70.1146	67.3645	58.8301	73.0458	71.0475	75.049	74.8061	63.7117	94.0956	76.5418	78.5514	64.735	78.596	78.5426	65.1638	77.3208	73.4467	73.2258	61.4637	57.1276	63.5426	81.1834	58.3319	48.3492	50.493	55.8665
GFM2	36.995	43.3432	24.4633	32.1634	28.2386	21.7689	33.6242	30.0957	25.2345	41.1027	38.5465	37.9535	18.571	26.0439	36.9985	24.0989	30.232	31.1877	54.9006	33.06	35.2732	33.2631	43.1802	47.3841	41.0532	32.5544	31.1942	31.047	20.8159	31.3214	34.6893	48.0332	47.4462	33.4734	37.8354	40.7978	18.3695	19.2869	52.7115	24.3653	32.6948	20.6367	44.4087	35.1333	31.7787	27.4826	44.3314	40.4568	24.624
GFPT1	17.168	25.7391	30.303	20.5198	26.6162	36.8109	43.3003	24.9402	20.2111	19.1958	31.7519	39.2061	21.018	30.7628	32.5424	18.5206	19.8119	32.1191	15.0282	22.747	31.8008	17.6118	17.7299	18.5352	37.0408	11.6866	34.7938	16.655	35.7465	26.8081	27.4571	24.9178	27.7019	26.0499	35.4232	21.4825	20.1749	17.6696	23.5372	15.792	21.3275	14.1123	25.7158	14.4235	26.9351	24.6486	19.1023	17.0001	13.4664
GGCT	27.4596	8.1133	24.8946	18.9832	26.1802	8.99263	14.0692	26.0956	35.2061	15.5245	13.5266	19.7923	19.4532	25.1933	9.40467	24.0306	25.0325	19.625	9.96829	27.4632	7.83394	19.7053	25.4366	16.9936	10.8954	38.5348	14.7591	37.5535	21.1556	35.2639	31.0453	13.9475	18.7422	12.3395	30.8932	8.70434	20.6466	21.1175	20.7091	16.7509	25.9494	22.0879	15.492	22.7758	18.4268	30.5493	18.1886	6.96972	21.3528
GIGYF2	93.3333	97.2384	68.2289	135.68	107.597	91.6103	105.605	79.8193	80.7661	70.4999	76.985	95.1263	86.1872	91.3646	83.0103	85.7447	61.8844	132.387	86.5932	95.6032	133.581	92.4042	103.433	79.7017	86.9318	80.2848	86.4848	97.7716	110.797	93.6734	76.5952	108.458	115.003	94.5867	56.1672	129.282	90.9152	81.3701	100.091	58.7402	123.838	112.458	110.449	57.9431	107.819	104.563	51.3881	105.963	78.3986
GIMAP1	22.8372	44.4617	80.0621	68.3648	15.29	68.0732	63.2926	36.1582	29.381	50.9538	64.0599	21.2601	23.7778	24.1577	46.8972	13.884	61.942	47.6794	95.2652	96.613	41.1512	34.4961	34.0384	36.1136	70.424	29.5976	54.8299	19.741	66.7358	59.6008	48.0532	27.0426	55.6708	29.0585	44.8149	32.9648	57.592	19.8239	10.79	55.6629	60.4443	68.493	65.0012	54.4078	78.7918	69.8063	4.31395	1.63352	2.26307
GIMAP1-GIMAP5	0	6.85949	55.5142	26.5816	0	54.8401	35.2343	13.7751	15.0623	26.2427	43.5024	0	0	13.6865	26.0035	7.90224	43.6267	32.0747	49.166	60.7739	29.0331	12.8713	10.3774	40.9165	30.3013	11.6926	41.7884	0	38.6131	23.7196	40.8674	7.69715	23.9185	0	45.7692	14.8251	40.8841	0	0	21.286	59.1225	71.1188	26.3838	30.367	57.9078	48.2192	0	1.04598	0
GIMAP2	377.199	158.118	291.77	279.909	216.743	180.213	176.974	272.231	246.566	165.155	168.625	187.125	152.153	179.381	127.097	183.992	245.5	307.751	320.661	383.845	144.218	231.179	331.147	161.383	241.848	281.595	267.016	223.762	304.214	306.492	165.858	147.17	226.189	266.011	207.11	170.412	215.334	240.594	207.531	170.6	285.882	281.589	231.129	206.753	246.589	299.664	53.0218	58.1581	47.5035
GIMAP4	381.636	154.914	427.632	361.728	305.686	243.876	405.303	348.753	575.815	324.664	503.36	529.891	277.556	305.337	437.197	289.458	456.72	303.168	543.705	416.189	305.713	378.456	433.28	239.879	573.121	405.57	433.785	278.056	477.875	363.093	329.3	294.931	474.101	399.53	431.305	262.844	440.398	355.763	414.761	330.421	639.722	460.948	476.733	366.26	534.037	389.118	57.7561	6.99794	17.7926
GIMAP5	411.072	193.078	392.224	324.3	369.439	261.764	367.507	349.463	330.005	254.705	261.587	366.466	170.857	257.429	193.773	199.69	462.724	430.771	668.458	466.924	187.442	424.854	429.055	259.907	566.362	450.884	384.695	411.47	483.735	376.799	290.268	306.922	485.312	456.144	320.957	270.326	497.852	511.725	529.766	439.124	659.983	482.548	406.186	326.222	450.389	305.61	13.0891	0.185512	2.97544
GIMAP6	150.758	179.892	165.867	210.331	145.025	165.813	282.635	204.819	171.146	151.776	284.016	227.302	102.193	180.103	209.691	185.659	137.742	189.061	233.464	181.494	210.177	209.398	149.814	223.101	250.4	192.628	204.655	135.151	232.158	229.075	145.522	162.487	224.726	225.48	133.052	278.521	189.135	198.122	171.169	144.455	220.835	207.818	187.998	161.966	249.888	200.043	26.1699	3.19689	0.465467
GIMAP7	195.812	102.925	291.846	247.675	218.204	159.773	252.703	429.146	191.203	187.884	177.721	164.314	306.37	186.171	141.037	254.268	411.172	271.659	329.446	420.395	132.549	326.666	281.385	272.968	316.366	533.066	264.922	286.998	268.652	317.845	256.248	139.012	222.458	260.602	266.42	192.122	303.52	504.381	270.666	413.363	373.99	447.774	287.905	339.111	290.2	453.457	17.9078	3.87137	5.00312
GIMAP8	36.5976	46.6662	42.397	38.5138	40.4688	31.433	59.7532	41.1859	36.2824	26.6814	39.0967	32.4498	16.7408	27.9423	29.8593	24.7449	38.8378	44.4785	64.0846	48.9614	26.8976	36.8015	39.8546	54.9065	49.758	39.8412	35.8422	42.4661	49.3019	36.6863	25.2964	38.7046	39.8576	41.4754	26.8728	63.9852	58.6241	35.1698	39.413	30.701	59.409	42.0452	33.2919	34.8076	45.7813	30.1662	13.3032	4.15038	2.96764
GLE1	27.2222	29.0857	19.5625	20.7728	31.3586	26.5429	34.4775	34.39	41.4134	47.6912	43.8701	47.3502	26.7362	23.3632	47.636	44.494	29.8373	43.7427	34.9305	30.8201	37.891	37.4489	24.6975	46.6307	39.6372	27.267	40.3103	24.94	31.1564	35.2847	20.6189	37.7889	46.0844	28.5897	27.9499	38.4395	30.2519	33.4222	32.21	22.9113	34.9314	23.9448	40.0972	33.8268	36.8277	29.1693	21.588	34.9794	31.721
GLOD4	154.189	137.294	112.378	111.965	120.376	103.445	136.285	122.802	109.61	139.714	125.646	144.896	98.6501	113.968	127.492	123.471	142.066	139.999	155.117	100.449	135.758	115.58	143.071	118.94	119.641	117.585	166.996	112.663	156.992	146.128	133.078	239.204	147.243	138.975	133.596	187.264	143.776	118.135	123.752	124.032	145.382	124.045	156.772	181.233	137.539	129.012	77.1461	79.9094	94.9095
GLRX3	103.003	60.5481	100.375	101.979	99.7405	114.065	76.5418	104.103	145.967	120.952	70.763	114.253	100.096	83.3309	90.339	109.049	79.3219	84.9371	78.2529	74.4002	61.5737	111.796	127.94	94.7476	77.5014	96.6223	114.089	116.316	108.051	108.673	107.88	78.7954	86.2769	95.2246	118.575	94.7823	105.883	76.3422	88.3426	112.985	136.79	104.55	87.4789	120.476	83.5524	105.651	81.061	50.5983	58.847
GMPS	84.9009	78.5582	65.5362	71.5026	71.9885	96.1853	96.5007	73.133	116.601	51.4575	82.5916	106.488	50.1135	70.1246	85.6191	82.6438	71.4865	76.0978	73.7763	81.1812	101.364	76.7575	95.6899	100.787	91.1066	86.3667	109.176	99.8815	123.395	106.75	85.8161	115.256	105.756	122.802	109.748	109.483	87.7184	92.7127	90.654	70.0842	73.3188	77.5176	78.477	75.9352	99.3249	74.2523	49.9488	46.9464	45.3037
GNAI2	23.5022	38.1194	56.8595	51.0517	18.6546	86.84	57.7426	55.4244	112.618	98.206	83.373	69.5686	85.4081	78.5839	128.165	84.4548	32.9573	59.6001	80.5741	67.7348	102.11	74.8062	57.2494	77.2506	80.7858	76.1515	71.666	39.22	77.2459	67.0036	63.711	30.1766	79.9809	55.9859	50.9659	63.2106	80.3954	34.6198	23.7131	39.5986	76.7845	75.5319	37.5488	49.6403	89.2074	78.9844	42.8352	48.8986	66.8509
GNAI3	11.1214	9.91659	9.43191	10.8059	12.1842	9.61004	13.5306	10.6573	15.8428	13.8971	19.6676	18.2405	10.6546	15.8959	15.2562	13.3535	8.70267	9.4852	12.5844	10.1857	14.9851	15.7528	11.5701	10.1798	13.2867	9.8778	14.429	12.0711	16.0755	11.7425	14.7091	18.1626	16.62	15.0533	11.9085	12.3218	13.0208	13.003	12.3976	12.9507	14.8258	10.1647	14.704	12.7247	13.8129	10.2942	10.9023	9.01479	10.5369
GNL1	33.3771	62.4743	41.1066	27.8488	31.0975	105.288	83.1112	50.4576	64.3473	48.063	44.2547	58.2062	25.7877	40.6613	38.3657	37.9814	41.2762	35.6694	39.627	43.1326	100.179	46.969	33.2246	65.1277	68.3044	29.7292	46.5218	51.4223	56.2121	48.4451	50.7482	34.6365	84.4187	55.9057	57.684	58.0368	80.8158	42.9115	24.5828	46.3179	59.7834	59.8837	42.8476	42.7619	66.2827	40.0169	29.0771	42.9596	38.3215
GNL2	55.6476	61.9995	51.075	73.9173	56.1893	63.1081	63.3671	40.3506	79.3235	59.6961	58.886	73.8491	49.426	57.7657	83.3586	62.67	48.6668	59.0339	100.562	49.0048	63.9695	57.2396	68.4461	51.7295	68.5031	43.6343	58.899	30.7856	60.5598	48.9707	57.8408	69.902	41.145	62.3363	45.8532	59.1121	60.2395	57.113	51.9425	50.6104	62.0245	44.466	77.9344	76.6123	61.0212	40.055	69.7995	49.4919	62.8786
GNL3	247.077	214.967	189.79	200.888	189.371	150.355	180.56	144.311	147.402	116.119	130.599	144.263	68.5945	104.564	97.7391	101.209	190.162	187.118	254	162.624	109.958	106.989	149.556	88.6852	144.412	106.644	202.922	138.148	199.011	173.464	149.826	211.38	176.215	182.53	147.197	166.815	141.825	179.299	198.201	207.385	153.949	153.743	199.399	166.53	179.914	142.604	118.658	125.67	92.515
GNL3L	21.8967	14.7004	16.6791	17.1751	21.1035	11.54	13.5724	14.1302	16.7686	14.2268	22.6873	23.6211	18.9404	16.205	19.1257	17.0301	14.1828	10.6786	11.967	13.8506	20.3627	17.1313	26.3451	12.8014	19.1524	14.66	20.225	25.0555	16.5799	12.7259	14.5326	15.9609	21.131	20.8404	10.2678	32.4561	12.2622	14.8745	24.3307	13.3328	19.1638	14.7953	21.9132	12.0511	23.8675	9.98337	12.6096	21.4362	12.5336
GNMT	1.18914	1.53098	2.97667	2.97919	2.10994	1.79258	3.12125	7.98867	3.40709	0.91746	0.95578	3.37818	1.53825	3.22142	5.04473	4.16418	4.05393	1.92786	1.1222	2.25699	0.3839	2.28647	2.41168	1.27878	2.91597	1.01557	0.767698	1.18817	1.37306	1.88932	0.321258	4.00292	3.68939	3.26651	0	4.54239	2.39114	2.85362	6.62292	0	1.22778	3.33376	3.03683	1.15763	2.82976	2.46618	0.521783	4.87839	1.64565
GOLGA2	13.129	23.9033	14.3054	21.1189	17.7368	17.7841	20.1911	25.4126	27.819	8.90534	16.6752	15.7005	20.6311	11.6359	22.1425	16.9867	14.3508	20.8818	16.5187	15.7618	13.7079	21.8378	18.7839	18.4307	18.1981	14.4267	15.1897	25.6732	22.1332	24.0333	18.4731	24.3482	20.4757	16.1994	11.0168	30.862	28.3499	12.6116	11.5344	8.505	26.4347	19.1896	20.6954	11.757	15.6624	15.022	9.25513	19.7991	13.1978
GOLGA3	30.6871	29.748	17.7728	24.8353	25.3467	22.4995	25.5697	20.7955	20.5146	14.167	26.8656	12.3029	15.9306	23.5595	11.5771	15.5345	26.4213	20.9037	20.8391	31.0571	12.8588	19.5291	27.2928	17.5832	14.2291	16.4727	15.394	18.4249	17.1477	21.2863	42.9488	16.2557	16.6559	18.1479	18.7532	30.7676	12.5753	14.1219	34.8746	16.2172	17.1872	27.3353	21.6009	11.3489	11.628	19.1988	18.6887	23.324	19.827
GOLGB1	110.036	63.7755	71.9546	46.8407	114.554	117.312	84.8115	88.0492	85.9088	67.56	47.9064	102.727	59.4232	61.1193	38.2415	78.099	62.2369	114.144	44.4512	54.7891	75.9123	57.5792	83.5112	88.3223	76.1163	52.3831	63.1411	141.016	104.379	75.8155	76.3551	90.5726	95.6769	85.9184	63.7069	167.578	84.0173	85.2848	99.9634	61.1587	104.483	91.475	64.4884	81.489	64.501	57.3785	34.4085	80.1984	40.2788
GOT1	26.2861	15.191	22.4861	15.4494	19.3936	15.0769	21.9988	24.988	30.8103	25.298	23.2457	26.6338	15.1153	17.7301	22.3615	23.3498	19.4817	12.6163	14.4153	13.252	28.8977	18.8137	15.8116	15.4145	19.2793	18.1569	20.1287	26.7127	32.6286	22.0558	20.7003	37.3096	18.2693	17.3985	23.1145	14.7189	26.2155	18.3534	11.8288	11.3335	16.897	19.4318	26.1799	34.6097	20.1384	20.291	10.6446	8.32155	6.90639
GOT2	95.2858	105.136	85.3658	71.5326	91.6706	97.82	104.798	78.5073	108.685	87.8695	110.55	103.542	61.2582	95.6175	97.4232	71.6489	56.363	81.0219	79.8298	72.602	128.827	80.2456	86.088	87.914	96.3622	76.8355	84.2919	73.4676	89.3115	73.9128	105.463	131.485	84.575	102.492	94.2376	89.8946	81.5822	77.543	81.5356	67.9495	84.4371	70.8262	96.2402	105.686	99.2268	70.8562	39.9314	62.383	48.9449
GP2	2.3858	3.07934	2.82926	3.40693	2.52732	2.65158	1.71136	2.05981	1.46405	2.04178	1.26606	2.10158	2.53772	2.13237	1.40778	2.33033	1.4675	3.81117	2.11592	1.80645	1.64196	2.14997	3.2459	3.12731	1.487	2.12448	1.5928	3.49117	1.27521	1.19426	2.39266	2.39295	2.72522	1.48798	1.94377	3.25864	1.89103	2.543	2.4199	1.21906	3.33308	3.69802	2.23045	1.94985	2.81039	1.81486	0.516068	2.36959	2.20786
GPANK1	27.4258	19.6296	22.471	29.3428	12.5053	13.4611	19.2919	18.4203	30.6876	21.6137	13.7054	18.1743	17.1883	11.5655	15.1632	11.1073	27.1545	23.7523	21.7798	23.8418	14.6881	8.9605	36.5332	13.5527	16.8786	19.1444	32.2193	23.087	12.8408	20.9636	21.4755	8.06316	13.1558	13.5962	11.4075	25.7822	14.781	19.8678	33.8108	25.6937	18.9591	20.5359	25.9439	19.2357	18.6786	20.6737	16.8683	17.1693	20.6254
GPATCH1	35.3773	29.0719	31.3344	13.5451	17.8869	12.1375	20.8647	29.9832	17.0131	15.9082	35.6379	17.4223	8.71204	26.7996	19.9861	16.1594	14.7151	35.992	30.9264	28.9948	12.8817	19.1354	30.2194	18.0312	32.1006	11.9367	27.7696	19.6851	22.6113	18.3571	14.7949	13.8395	19.3275	31.0369	22.3336	29.0355	24.9272	13.5331	25.5148	31.1401	16.3365	14.2429	26.4909	32.226	25.5568	19.7832	12.0481	14.1876	16.9597
GPATCH11	11.0857	3.06872	13.4542	10.9005	9.51909	12.3663	19.9405	18.4159	12.4563	11.9084	24.1353	15.2842	9.68961	15.8785	15.8068	14.5027	7.4307	14.4937	19.0225	10.6286	33.0306	15.5092	13.5549	13.2835	18.2285	13.6747	8.0047	14.5294	14.6358	13.3472	9.49583	15.2658	10.9848	15.8336	10.4003	12.122	14.4966	16.2784	13.7946	13.4691	16.494	11.7821	10.0556	20.2708	9.57789	18.0137	16.3985	30.5944	24.9324
GPATCH2	12.7659	12.0607	11.994	12.271	17.7364	10.5871	22.3579	16.4999	7.20016	4.04265	12.4519	10.7141	10.8875	3.7789	8.31043	13.5839	14.6097	10.2418	6.95762	5.53718	13.45	16.1703	11.4421	7.44575	10.7535	12.8098	6.41503	5.07308	14.7963	8.75947	19.4115	21.1281	9.0543	11.9839	8.53386	46.4771	21.5215	6.24558	9.07414	8.67171	13.2721	18.5676	7.47335	6.15182	20.1156	5.12031	10.0733	5.24182	5.28703
GPATCH3	26.2617	19.7685	27.7401	23.7531	23.6868	35.8375	33.2674	18.9754	36.8139	23.2784	37.1519	34.3833	18.7585	22.4271	22.6891	18.2743	18.5655	17.6297	36.9737	30.5234	32.0122	33.378	31.6672	20.5371	33.5793	25.3909	27.9723	23.5281	31.4458	26.8741	25.4859	27.3188	22.6343	24.2746	30.4054	41.898	16.6697	27.0282	25.8574	16.4136	24.949	18.2641	34.0888	26.9645	23.9619	23.516	30.3843	14.5237	27.561
GPATCH4	39.6321	42.7178	38.9344	40.3032	28.0385	37.152	46.0912	38.5227	30.8173	33.2607	17.5443	37.064	45.4863	21.8203	23.7367	35.9702	61.0172	44.151	40.1082	41.8481	17.7087	28.2996	42.9928	36.7431	39.78	42.0583	40.8376	21.0282	23.4346	28.9615	48.5134	37.7556	25.912	25.0331	54.0982	34.049	31.6637	34.8626	70.3701	31.217	29.4545	39.6948	41.7642	24.4182	36.4102	37.4538	17.9845	36.0578	37.2037
GPATCH8	68.206	134.647	120.807	101.973	83.3025	112.68	131.769	88.3848	84.6546	89.407	89.5763	78.9187	85.2671	88.6334	91.4554	62.4815	95.861	128.124	115.862	100.301	162.359	95.2451	114.679	135.293	150.25	54.9079	93.3174	92.1344	114.009	82.2288	93.6871	99.5882	122.15	75.446	107.806	110.875	106.36	66.4256	58.7079	118.741	121.223	122.595	141.88	123.567	165.416	102.803	47.4938	103.722	106.822
GPD2	2.21796	13.1656	5.42484	3.43078	2.24637	3.70252	3.86475	4.77624	4.38937	6.30816	4.76384	5.14501	7.0342	9.98238	8.54776	9.82234	3.6725	6.56346	2.10785	8.6328	2.94766	2.8825	2.89371	7.34131	5.24127	3.9979	1.62313	3.52204	4.89251	3.11568	2.5143	5.26696	3.01636	3.83819	3.31892	10.6506	6.39276	7.90276	1.85427	2.48789	1.56923	7.59781	4.01034	10.5064	7.73864	2.52055	8.57838	5.79039	6.22005
GPHN	20.5899	35.7994	22.6326	19.4064	18.3118	14.7057	10.7884	11.7225	9.64352	12.1186	17.0632	4.05921	10.7275	20.2561	14.0773	7.65151	15.718	27.7024	20.7015	14.5573	5.47278	22.6379	20.4231	22.8188	16.433	15.8704	26.2377	25.8794	13.9377	33.0333	24.2196	19.6676	52.6428	27.2556	24.5013	34.0651	20.4906	9.69094	17.524	25.2656	33.5991	32.3247	24.6145	25.9989	24.1735	20.1009	5.0064	21.2507	10.243
GPI	179.146	148.742	131.128	144.576	170.18	289.97	206.665	193.384	298.017	265.192	271.536	225.191	188.068	331.756	191.476	256.556	133.188	216.31	159.122	123.608	337.981	241.071	170.608	208.676	192.181	180.239	220.449	230.249	207.3	211.917	137.665	260.627	228.028	228.068	175.266	238.419	202.28	217.512	190.222	160.382	190.821	180.28	158.946	173.604	171.14	170.818	104.28	107.303	102.945
GPKOW	22.6733	5.4237	22.9194	25.0368	20.5195	15.2356	13.6914	19.0202	31.9074	20.7497	27.2844	30.8763	25.3166	23.7367	20.1154	20.1647	23.541	16.2072	27.3562	25.4658	16.5146	22.3203	21.7705	12.3394	23.8232	21.0716	22.5141	28.4669	20.8196	18.279	19.3346	13.8541	17.2473	20.6927	30.3349	15.8569	17.024	16.5432	28.2725	31.2377	22.9243	26.3638	26.4531	26.3935	23.5093	22.3412	14.9985	10.367	12.7249
GPN1	61.9751	49.0474	63.2547	72.2212	75.9698	64.9153	53.7725	82.7582	107.049	109.666	105.86	146.724	75.0831	93.0305	105.673	64.2168	59.6446	57.3038	69.3141	52.9026	85.8139	96.9509	60.7355	51.1194	85.4334	58.955	76.3695	69.1018	71.6285	76.2105	69.6898	77.1631	80.4019	70.9185	92.4913	68.8904	88.872	74.4066	64.7696	72.8801	79.067	58.5402	81.562	85.728	75.5884	47.634	43.1173	36.3872	66.6448
GPR161	1.85425	3.75544	0.151157	0.070528	0.10917	0	1.50712	0.593278	0.344665	0.13806	0.140387	0.154962	0.293579	0.078426	0.639979	0.241684	0.466263	1.25855	0.118024	0	0.231579	0.116087	0.171428	0.272057	0.129341	0.323901	0.104966	0.198373	0.185751	0.392359	0.901344	0.368103	0.320604	0.443339	0.139538	0.373497	0.408117	1.36439	0.123339	0.216964	0.522038	0.516872	0.227213	0.089671	0.091935	1.54647	0.079581	0.182353	2.34587
GPS1	83.3661	62.7954	55.1189	57.6483	73.6272	80.0537	75.7662	82.7572	99.8337	112.575	89.7813	121.124	71.7768	133.272	83.6126	82.6446	57.6157	57.8968	68.7156	64.4675	123.007	82.81	74.1742	62.0865	80.1732	75.0298	90.0937	96.7403	85.2218	78.3417	69.0332	94.0084	91.7764	89.7158	66.5473	62.4087	84.4458	84.3322	81.8447	62.9608	75.9982	73.4048	79.4283	102.025	75.172	60.2304	58.4006	29.2002	46.2279
GRB2	145.927	207.922	204.838	177.359	206.982	166.117	185.134	208.907	178.554	182.504	210.168	182.511	152.668	184.862	170.786	180.204	156.464	189.699	186.783	168.443	166.497	189.37	183.019	192.346	189.43	184.881	166.566	179.915	203.333	198.795	153.909	247.153	178.529	174.882	163.756	193.805	163.778	191.225	172.388	143.872	195.12	174.032	170.251	156.737	181.908	182.116	337.79	288.907	322.704
GRSF1	57.3326	113.596	147.221	129.535	62.617	140.658	152.755	82.1381	106.076	123.417	117.437	62.0197	113.018	50.45	107.501	57.036	102.432	118.115	166.148	139.77	152.727	66.2881	97.9497	105.012	153.493	101.939	168.344	41.5258	144.188	122.533	127.713	44.2914	151.601	49.667	135.429	144.843	137.676	49.9749	69.5231	81.4948	132.331	146.891	130.113	87.4597	163.464	119.587	29.011	66.9788	105.019
GRWD1	23.3366	35.4176	47.2455	37.4167	27.0104	43.2385	45.323	34.5536	31.6012	24.3613	33.2264	35.8949	20.3947	24.9113	37.6083	32.5375	36.1878	25.5864	43.2972	18.7815	35.4438	37.1378	29.8311	29.2754	35.1259	24.554	40.2458	24.4353	39.9335	28.9221	37.9934	41.578	49.5673	36.2938	42.5875	30.9437	40.2036	27.4107	34.7736	26.5207	37.5589	26.1757	33.5045	32.8381	37.7822	25.2255	25.9679	20.4863	27.8448
GSDMA	1.04945	5.13981	3.03608	4.88292	2.01913	2.4087	2.97848	2.65662	2.08247	1.99712	2.02297	2.86804	2.49523	2.09616	1.48801	4.11918	1.64315	5.79415	3.16611	3.10014	3.1312	3.00044	3.02422	3.65506	2.9802	2.44953	3.29679	4.26331	2.26243	2.59013	2.62107	4.6381	1.5591	2.41965	3.04959	1.93265	3.2582	1.99892	2.62402	2.7469	2.96971	2.2812	5.9281	10.1031	2.54937	3.96337	1.05355	2.03106	2.67736
GSPT1	44.376	62.3382	45.9549	25.0109	58.6453	65.9925	61.2568	35.7415	51.3364	47.2139	63.3575	42.822	35.3628	13.2923	48.0986	28.4094	38.8071	30.2242	55.6883	43.9914	41.5966	24.3489	55.562	31.999	49.6684	36.3248	52.2634	40.7933	54.6296	46.8491	54.9872	28.7609	48.3322	25.8688	49.6453	65.8625	57.5194	38.249	46.6054	34.4138	23.0186	52.205	58.5345	36.2903	34.8152	42.2601	4.61363	21.6092	46.9532
GSPT2	4.61345	9.12516	5.8976	4.66259	4.42375	5.58281	4.59267	4.8483	5.45667	6.42096	5.88789	11.512	3.27988	9.67497	3.60674	6.69621	10.4815	6.06461	9.69153	5.69417	8.36544	6.36043	12.517	5.05323	7.25648	8.62307	6.26357	6.55518	5.67665	4.98867	4.84029	2.49251	9.97482	4.32188	3.13654	9.36897	3.55832	4.05685	6.40349	8.6704	9.09075	4.17231	10.1841	5.49207	3.44409	3.2804	7.3999	7.65625	11.0559
GSR	10.6386	29.5607	19.0123	16.4586	12.9152	46.4695	63.9309	15.9019	25.8952	29.0029	57.9708	23.9936	24.3311	21.5629	66.0281	20.2116	11.4706	16.3483	26.5088	16.3639	41.9526	26.3237	13.8486	36.5453	51.006	14.7377	23.8015	11.0125	52.7304	20.0379	42.4147	18.6688	49.415	20.7801	33.2882	40.6625	42.7319	16.7526	12.3432	41.8995	39.665	32.3538	27.5899	42.5824	41.71	21.9694	10.1843	36.593	27.3471
GSTCD	8.68831	14.2069	11.3273	6.59494	4.26092	5.22171	13.3816	5.35963	4.00006	3.01335	9.50191	9.89953	3.59622	9.18764	2.54015	6.39635	4.08875	6.63426	7.32362	11.7548	9.27726	5.56495	11.8239	4.0838	4.78361	4.0009	3.2718	7.66679	5.23003	3.39699	0.991798	4.16691	5.66898	6.91092	3.07153	5.84157	7.33889	3.436	2.11058	3.56135	5.07026	7.42186	4.61703	4.16205	4.3646	7.87322	9.63909	16.7881	11.521
GTF2B	77.1183	23.4813	63.7842	42.0606	88.6315	39.3955	50.5016	56.9255	79.4765	47.4479	48.9883	72.021	69.4648	55.102	35.9904	51.169	70.2067	56.5767	62.9949	66.5089	26.5712	67.5483	78.385	31.6182	66.2272	66.8707	107.549	54.2714	55.5237	73.7091	77.6328	48.2004	57.3476	51.1237	89.3323	29.3474	57.0642	74.8018	64.592	69.4277	97.7123	60.9842	74.028	72.4847	84.4729	69.9115	52.3363	26.1592	54.3108
GTF2F1	32.6996	48.2763	62.9043	45.6624	46.3326	45.6045	39.765	48.2338	40.555	42.2951	42.0243	39.3322	34.937	47.2534	33.1809	40.5568	38.6422	49.5991	43.9678	37.8127	54.6591	37.0771	49.3389	39.0276	41.6325	37.2916	50.5218	48.9641	47.6016	43.3962	45.1886	61.6793	49.7606	56.1395	46.5013	47.7903	45.9409	39.8145	42.1554	28.4288	44.4357	37.8308	47.3224	43.7141	42.2305	47.1735	22.2451	26.2716	32.9482
GTF2I	125.324	170.539	124.441	118.812	71.2829	155.938	183.37	80.0913	66.8681	117.087	141.101	48.6479	62.7679	70.3577	115.582	48.178	132.779	123.96	124.756	148.317	114.801	69.7704	68.5769	154.809	105.17	51.9622	98.1988	45.1314	101.68	70.9371	118.545	44.3055	119.747	52.6528	77.3763	97.8947	112.567	40.6208	48.8313	98.9987	86.0416	104.833	117.589	115.421	104.272	82.1376	66.0588	240.88	170.277
GTF3A	428.023	228.818	456.057	390.805	456.229	492.765	299.264	541.713	367.221	484.471	289.97	485.682	374.477	410.729	379.95	437.19	362.189	329.897	376.198	370.376	313.983	411.702	381.394	256.45	354.167	407.599	442.299	471.75	401.464	417.508	484.608	305.741	336.973	391.057	559.111	253.667	388.569	567.429	431.812	429.583	432.772	401.673	417.003	474.336	375.94	404.195	306.915	215.877	278.406
GTF3C1	19.8447	25.7412	20.0523	19.7948	35.3817	34.7624	35.847	30.808	77.6861	54.5461	41.4726	67.1886	107.648	103.745	66.4318	118.453	13.5052	24.1522	23.9627	16.2165	113.737	27.7236	18.0996	48.9715	15.3019	15.7874	22.4707	17.1167	20.5112	17.4723	25.7363	28.5597	18.9644	38.0304	33.7323	27.2797	25.7757	22.2057	21.2047	28.5786	26.6833	24.6198	20.7254	26.2669	34.1827	14.7107	15.9596	21.2931	16.2646
GTF3C3	51.3546	74.6032	42.7079	85.3165	50.7046	35.7991	54.4084	85.4521	53.6409	43.7491	58.1016	101.212	30.1258	42.9044	40.5165	74.7736	50.8092	105.576	98.5449	82.7716	38.9289	57.7086	60.5785	53.3483	59.8566	100.22	47.9471	53.847	47.771	73.4454	55.5331	57.9027	59.8947	118.228	37.3827	102.302	67.8359	110.312	41.8714	39.4783	70.5217	103.686	51.419	33.9643	74.8644	95.3734	32.2438	46.0623	38.6214
GTF3C4	2.33974	4.10711	1.90915	2.10054	1.73713	3.52127	1.96846	0.827944	1.60404	2.08785	2.91113	2.86612	2.45939	1.48738	3.58174	2.79072	1.18353	2.21322	3.75826	1.38186	1.10412	1.91952	2.7243	2.5799	1.43508	1.40743	2.48761	2.58921	3.04097	2.2854	1.87243	3.57587	1.65254	1.85233	1.76811	3.2447	4.03636	2.27562	3.54879	1.97957	2.99416	2.5637	2.42706	1.36691	3.33427	1.76012	1.44469	2.88631	1.84581
GTPBP1	27.4617	59.7683	44.8424	28.3541	51.5695	41.2329	72.6421	37.0149	55.8495	41.0964	52.1472	43.7622	34.2959	44.6243	45.2134	54.0179	26.3915	36.0383	35.4666	27.9252	33.8248	50.3881	59.9241	63.4682	50.7373	38.6709	48.3457	28.14	46.1004	31.852	52.1282	42.3008	35.0663	51.2656	32.2535	54.3138	48.4957	38.3231	51.3984	30.8918	37.5926	50.3087	40.2435	28.5018	54.0345	33.315	37.2263	68.6373	42.462
GTPBP10	49.661	32.0311	47.9977	41.2333	23.2546	40.8094	23.1427	28.0021	23.9523	22.1819	22.1098	30.1518	21.3135	22.213	16.8791	27.8894	34.0753	51.3814	48.5082	24.1272	43.1735	31.8989	27.0891	25.4172	27.4482	36.0935	27.1293	39.6865	28.7065	27.9992	30.0723	27.9353	33.7009	26.7632	44.1793	31.9594	31.0194	23.3381	33.0328	16.9568	47.9923	33.6285	45.8972	40.9364	39.7209	31.5382	25.5365	11.7066	26.677
GTPBP2	24.868	30.5223	24.369	24.5016	24.231	25.8508	29.7464	22.1231	28.8688	25.5259	23.4766	12.3427	20.8935	11.7844	18.6629	22.8413	15.6543	19.736	19.5161	22.3398	26.516	10.5296	19.6943	17.4945	16.188	23.5493	18.5384	17.3608	22.6881	22.2456	19.6908	28.0674	24.8552	18.0922	17.784	9.56175	23.9494	24.0987	23.6749	14.9382	21.7149	22.1105	12.1626	17.2888	25.5986	20.1419	25.1232	38.3374	29.9086
GTPBP3	29.4997	39.6511	37.5595	42.1358	26.1119	22.9484	22.4797	26.2226	11.5902	15.1831	28.2958	24.613	14.1989	16.605	15.0874	18.2426	25.5557	29.7737	27.7784	24.9115	25.2476	10.7188	30.3872	18.6617	22.7528	20.8803	28.5101	17.3593	24.2766	30.5135	24.5881	30.3163	23.0651	34.5724	29.9786	28.1094	32.3601	25.0536	19.8641	32.6274	19.5077	33.6722	27.5835	15.8667	29.8934	21.4455	21.7778	14.8141	17.4674
GTPBP4	48.5858	35.1395	26.3221	36.9725	46.34	21.4536	45.8254	36.1556	44.7783	27.8354	64.6743	53.1027	33.7674	48.5027	49.7931	38.8415	28.6755	50.7518	41.549	37.823	42.3389	35.38	31.1201	26.3748	47.2476	30.0151	23.5575	27.433	36.3844	28.8686	41.1965	31.0593	38.9464	35.3642	35.9048	38.1155	56.6099	25.648	33.1924	30.0103	42.6411	25.4359	42.1057	38.651	33.802	33.3748	30.7883	29.7115	23.5287
GTPBP6	11.7473	13.4969	13.5838	9.22637	10.1436	29.7551	11.4839	9.22167	8.30425	19.3221	16.61	8.88589	8.50602	13.6799	10.9758	10.0426	11.2558	11.8639	14.4411	16.6712	20.4101	8.18561	7.75932	16.7841	20.0595	8.78207	11.6175	6.99035	16.3683	10.7493	15.7564	10.9732	14.6587	11.8511	11.2348	10.0836	15.9024	6.72478	7.06043	5.56057	6.08214	16.2168	11.4753	6.95189	13.3135	15.8249	4.99633	12.3971	12.8931
GTPBP8	20.7881	29.09	34.8324	27.9453	22.0642	17.0861	30.1806	19.8508	30.8712	22.6593	28.21	30.1835	33.7803	27.2698	24.6067	28.135	23.1855	34.3515	40.2171	29.2209	27.4881	31.0706	30.331	24.9389	40.3181	29.0477	54.4965	44.1	39.7891	35.4266	33.4042	20.8574	29.7905	28.1174	15.9725	31.0336	43.1617	25.1901	19.4672	25.5693	35.8238	27.1839	30.7848	22.796	34.8146	24.949	14.4262	25.5305	24.3928
GTSE1	3.65529	4.20702	2.7718	2.66759	2.99113	3.2194	2.40969	3.1375	3.84807	2.2688	3.05227	2.71216	4.51778	2.0182	2.06013	4.80144	3.77739	2.11649	2.0861	1.73981	1.7198	2.86428	2.68493	1.90548	2.51796	2.44404	3.29842	2.76655	2.30673	5.84534	3.98229	3.2249	3.12616	2.6818	2.14135	2.06255	4.82854	3.78577	2.83211	2.97715	6.59633	4.71998	2.82831	1.10609	5.06546	2.97307	1.28548	3.6724	2.18349
GTSF1	3.32953	5.50442	6.06202	6.24731	5.39773	1.16451	11.5124	5.88226	4.07546	8.98488	4.82057	16.0936	9.40519	13.7177	13.0013	9.94083	5.42594	10.0203	7.0781	3.73576	23.7569	1.22186	5.06904	3.02855	5.20718	6.75916	4.16439	4.34826	5.06252	1.85056	8.40816	2.12787	6.5431	4.88255	3.02012	14.4118	15.1886	8.36224	1.46759	11.883	9.22655	5.26565	7.27071	4.40309	4.17472	4.94764	3.291	2.19091	1.15013
GTSF1L	0	0.304648	0	0.172619	0	0	0	0	0	0.182489	0	2.9941	0	0	0	0	0	0	0	0	0	1.1399	0	1.72172	0	0	0	0	0	0	0	0	0	0	0	0	0	0	0	0	0	0	1.46374	0	4.44843	0	0	0	0.352198
GUF1	23.8048	34.8533	23.7486	28.1549	23.3418	14.7963	25.965	32.3731	27.1025	15.0537	23.5978	28.4296	12.9971	17.0859	20.1732	20.4447	21.5781	33.3115	22.4631	21.3751	25.6665	20.6991	29.2313	30.6661	25.2482	17.1445	12.4932	18.4556	26.0626	16.3478	17.5586	20.2104	24.1104	16.5018	17.5545	25.4034	20.5258	16.613	23.1061	18.9596	12.903	20.6588	18.5751	26.7851	15.2137	15.3541	14.3347	32.6739	17.2418
GZF1	11.7868	30.3986	4.76541	4.18674	8.505	10.1276	3.99921	4.98926	13.3111	10.8617	9.30513	7.35426	17.8808	7.98116	11.8077	13.0903	5.89342	11.1131	18.6557	7.08045	15.685	12.1025	13.7244	15.5271	3.24139	2.47169	4.65294	3.01523	1.77515	15.9181	7.92208	3.00539	3.90593	9.06957	6.51746	3.0356	11.4009	7.64509	11.1926	8.63152	7.62483	6.0828	11.0093	3.10234	15.3186	5.02639	3.90493	4.95719	1.37203
H1F0	2.52081	2.00312	2.21144	2.87438	0.838028	4.34474	0.250025	0.132102	0	0.992348	0	0	0.122343	0	0	0.253773	3.71909	6.42277	4.02708	3.98141	1.84256	0.583337	3.93791	1.45491	2.83045	0.976758	4.2292	3.31461	2.7308	2.13137	2.01186	3.07768	1.12895	0.554961	1.16123	1.75541	1.90561	1.35721	3.18811	2.73516	3.21654	0.806767	1.20781	1.71676	2.54123	1.08638	12.4452	1.70029	1.56603
H1FX	0	1.29125	0.372912	0.40775	0	1.44786	1.43801	0.217934	0.24797	0.25804	2.42099	0	1.41162	0.11724	1.40703	0.106626	1.53277	0.422507	0.92088	1.20754	0.336458	0.106929	0.393337	1.40939	2.41345	1.99134	0.419689	0.606499	0.540088	1.24871	1.47842	0.28153	2.69788	0.101776	0.694655	0.180675	4.54233	0.186692	0.114241	2.74511	0.179273	1.45331	0.864181	1.17306	1.49547	2.9585	0	0.559799	0.748289
H2AFV	48.7551	86.4013	57.8204	57.2409	46.8646	88.6885	71.7334	54.7286	52.98	65.7761	74.3093	54.3719	77.7611	47.3307	72.8446	37.7537	59.0893	49.8933	50.9016	53.1207	64.5054	42.0598	45.7267	75.5921	86.8668	80.3719	45.2725	45.6672	57.6821	46.9219	49.8375	45.7946	74.3468	54.9397	45.0438	56.5336	79.8086	36.404	45.647	80.5659	51.753	54.7465	63.1911	63.1634	76.8619	68.3915	25.8225	29.6687	25.7376
H2AFY	40.3574	38.6159	43.242	45.4162	35.4165	52.6964	48.9148	44.6286	57.3448	38.1824	61.5899	40.3335	33.7821	38.0946	60.1092	32.225	55.4177	52.4472	68.1984	48.5583	61.4957	36.8205	39.5851	67.4948	70.4711	42.8444	51.8816	40.0028	62.7447	45.8657	45.3168	51.2532	56.9377	45.1183	34.6346	36.4875	64.678	39.8745	41.7497	55.9523	47.8109	41.9375	51.3582	71.0908	50.3693	46.9856	52.6546	49.2463	58.5834
H2AFY2	7.93408	4.54605	13.1397	10.6633	6.21509	9.78372	6.13251	7.87709	4.20713	4.34938	3.61077	7.99504	2.09738	5.21686	2.58462	2.36791	4.70138	5.8724	7.84965	3.23451	0.762788	0.817751	3.69472	2.39043	2.51269	3.37157	6.68064	8.06828	3.05564	1.91961	4.74543	4.01328	4.21076	4.52272	3.08205	1.97726	1.62063	4.9244	10.429	6.73809	3.7923	2.03527	5.46685	3.38369	4.36338	4.07147	0.193412	0	0
H3F3C	0.19728	0	0.291347	0.252236	0.229204	0.457412	0.156266	0.16771	0.395098	0	0.136445	0.134778	0.498233	0.844753	0.518102	0.160068	0.314293	0.830912	0.283481	0.205233	0.270331	0.163545	0	0	0.131261	0.145692	0	0.131587	0.136779	0	0.218722	0.435742	0	0	0.269131	0.136945	0.125697	0	0	0	0	0.375454	0	0.334053	0.164345	0.137258	1.99697	0	0.139529
HABP4	5.87271	11.9199	6.03159	3.7549	5.89864	9.04817	4.41394	3.21589	5.03716	2.09156	3.30357	4.26513	0.485409	0.219502	4.16672	2.34001	7.86559	3.75888	5.35402	4.44214	4.72752	2.45662	5.82771	4.72275	6.42379	4.42083	4.25105	6.3698	6.2044	3.30289	5.27741	2.65924	5.70668	5.75089	2.2878	2.02104	6.72136	4.48339	3.83111	7.73395	3.29475	8.03015	6.93589	10.23	4.87094	6.53738	0.0375	2.58448	0.966007
HACD3	34.2229	47.7175	59.5208	49.6529	54.2953	47.3707	49.9023	47.7872	45.787	95.8708	54.409	53.866	42.1603	53.8692	56.9161	36.0617	44.1026	44.7507	43.2288	43.0941	41.5592	48.5745	52.6639	46.7597	51.8654	37.6222	39.0299	44.8586	47.178	41.6415	51.1559	49.9733	50.9699	44.4023	44.1331	46.8146	41.7062	37.515	39.1618	57.8781	42.9939	42.5008	33.9595	44.0119	50.6426	34.4382	24.4206	39.1387	35.8562
HADH	33.3482	20.8473	42.6521	32.8148	26.6585	33.3871	19.3502	28.4203	45.838	18.6449	35.0451	28.2058	22.6885	26.7272	29.0863	30.2035	24.6804	44.0222	56.5434	29.8718	31.6488	35.5856	37.5386	25.3367	41.4252	32.2752	34.8888	24.7479	34.6296	26.2175	27.2782	28.7834	25.6155	24.448	26.0194	25.0441	26.5149	28.9734	25.9609	15.9805	25.4084	26.9937	23.0961	20.1514	33.6454	24.1669	29.8602	16.3547	27.9208
HADHA	138.887	158.64	122.471	153.117	119.212	129.907	157.663	138.862	121.398	112.932	158.268	174.242	87.7381	121.847	136.783	120.325	124.774	146.669	146.107	127.714	132.492	107.673	139.282	159.764	137.912	125.219	148.661	125.173	150.752	119.711	129.804	188.858	143.691	161.702	138.554	217.321	127.893	116.953	135.982	128.804	111.64	101.188	145.605	117.195	138.217	123.845	118.135	99.8261	84.0328
HADHB	131.418	79.0716	114.389	109.352	141.367	77.7937	100.034	93.5833	128.057	110.44	117.406	110.575	85.995	114.543	113.913	90.1801	101.813	96.2993	133.657	94.7262	121.437	108.502	120.509	88.7455	123.847	101.253	117.556	117.922	137.95	114.313	107.86	121.39	115.733	113.799	121.509	97.7038	108.026	94.2582	143.014	104.534	121.574	100.636	114.235	132.539	151.66	114.695	133.616	84.5555	100.005
HAGH	36.5944	43.9931	51.7344	38.2788	37.7306	43.5796	32.384	44.5613	28.1527	42.4838	38.2562	47.3943	42.5563	50.7321	35.965	46.471	58.672	44.5592	46.4812	42.0638	42.4881	48.5677	45.164	42.6908	51.2336	46.2582	53.8098	41.2691	48.2545	47.5041	44.2397	39.5983	27.2041	35.7258	52.182	32.7884	46.7084	55.6955	35.9917	66.6047	45.4909	52.3708	41.0019	51.9074	36.763	59.568	36.1585	27.6205	32.9755
HAGHL	10.2289	7.48129	18.2732	12.3528	17.9559	9.14013	12.9841	11.939	8.79964	8.09783	9.60036	5.90392	10.5518	19.9464	15.6545	12.4512	2.65078	2.07885	5.52093	5.6726	3.69259	12.0452	7.71811	6.93147	10.5857	15.8439	8.85178	2.59368	4.72272	13.0535	10.2257	7.80759	6.00839	9.68248	14.6908	5.89924	6.40085	6.09846	2.9043	4.35612	7.18433	15.6442	15.8295	8.41657	5.70152	18.7304	5.97277	4.54406	15.5047
HARS	122.707	112.673	126.619	96.2842	91.0366	126.934	113.284	83.9763	132.209	134.944	105.476	132.987	83.4351	113.662	113.899	106.292	98.3077	107.949	103.5	93.6214	130.97	97.3113	84.4323	102.2	120.457	94.4491	99.9242	83.4239	92.4252	95.5049	126.2	131.901	87.9512	105.892	93.1661	108.576	91.008	92.7461	98.5311	113.362	103.841	86.9535	96.7411	134.697	81.1993	86.3284	74.7592	59.2755	79.6246
HARS2	105.03	78.3827	77.2399	58.903	77.0281	96.0868	72.4497	87.2569	66.1879	68.3977	79.4691	108.371	75.9087	84.9149	89.8583	84.0298	92.6168	69.4803	95.6452	78.7837	116.975	88.7122	54.3481	64.9153	97.6573	68.4831	88.8956	57.734	94.1455	71.7407	82.9739	81.2354	70.2522	69.112	84.8843	96.0633	59.6427	67.7757	65.5855	59.9141	66.4369	62.7366	86.7671	89.0607	116.085	76.2445	52.0686	63.356	80.3265
[truncated: 1,999 more rows]
[truncated: 18 more columns]

## Sheet: RBP expression (protein)
Gene.ID	B_memory_1	B_memory_2	B_memory_3	B_memory_4	B_naive_1	B_naive_2	B_naive_3	B_naive_4	B_plasmablast_1	B_plasmablast_2	B_plasmablast_3	B_plasmablast_4	CD4_mTreg_1	CD4_mTreg_2	CD4_mTreg_3	CD4_mTreg_4	CD4_naive_1	CD4_naive_2	CD4_naive_3	CD4_naive_4	CD4_nTreg_1	CD4_nTreg_2	CD4_nTreg_3	CD4_nTreg_4	CD4_CM_1	CD4_CM_2	CD4_CM_3	CD4_CM_4	CD4_EM_1	CD4_EM_2	CD4_EM_3	CD4_EM_4	CD4_TE_1	CD4_TE_2	CD4_TE_3	CD4_TE_4	CD4_Th1_1	CD4_Th1_2	CD4_Th1_3	CD4_Th1_4	CD4_Th17_1	CD4_Th17_2	CD4_Th17_3	CD4_Th17_4	CD4_Th2_1	CD4_Th2_2	CD4_Th2_3	CD4_Th2_4	CD8_Naive_1
[truncated: 2,617 more rows]
[truncated: 16 more columns]

[truncated: 2 more sheets: RBD list, RBP+RBD list]
