# Supplementary material for: RNA-Binding Protein Expression Alters Upon Differentiation of Human B Cells and T Cells
Source: Front Immunol. 2021 Nov 17;12:717324. doi: 10.3389/fimmu.2021.717324 (PMC8635512; doi:10.3389/fimmu.2021.717324)
Supplement: Supplementary file 3 [file Table_2.xlsx]

## Sheet: Legend
Zandhuis et al.	Supplementary Table 2: Subset specific expressed and differentially expressed RBPs between B cells, CD4 T cells and CD8 T cells
Tab name	Description	Figure
Subset specific RBPs (RNA)	RBPs specifically detected in CD19+ B cells, CD4+ T cells or CD8+ T cells (RNA, >0.1 TPM)	Supplementary Figure 2
Subset specific RBPs (protein)	RBPs specifically detected in CD19+ B cells, CD4+ T cells or CD8+ T cells (Protein, >1 CN)	Supplementary Figure 2
RBPs mRNA vs protein (B)	Comparison of RBPs detected in CD19+ B cells (RNA + protein)	Supplementary Figure 2
RBPs mRNA vs protein (CD4)	Comparison of RBPs detected in CD4+ T cells (RNA + protein)	Supplementary Figure 2
RBPs mRNA vs protein (CD8)	Comparison of RBPs detected in CD8+ T cells (RNA + protein)	Supplementary Figure 2
B vs CD4 vs CD8 (RNA)	Differentially expressed RBPs compared CD19+ B cells, CD4+ T cells and CD8+ T cells (RNA)	Figure 2
B vs CD4 (RNA)	Differentially expressed RBPs between CD19+ B cells and CD4+ T cells (RNA)	Figure 2
B vs CD8 (RNA)	Differentially expressed RBPs between CD19+ B cells and CD8+ T cells (RNA)	Figure 2
CD8 vs CD4 (RNA)	Differentially expressed RBPs between CD8+ T cells and CD4+ T cells (RNA)	Figure 2
B vs CD4 vs CD8 (protein)	Differentially expressed RBPs between CD19+ B cells, CD4+ T cells and CD8+ T cells (Protein)	Figure 2
B vs CD4 (protein)	Differentially expressed RBPs between CD19+ B cells and CD4+ T cells (Protein)	Figure 2
B vs CD8 (protein)	Differentially expressed RBPs between CD19+ B cells and CD8+ T cells (Protein)	Figure 2
CD8 vs CD4 (protein)	Differentially expressed RBPs between CD8+ T cells and CD4+ T cells (Protein)	Figure 2

## Sheet: Subset specific RBPs (RNA)
B cell specific RBPs	CD4 T cell specific RBPs	CD8 T cell specific RBPs
AHNAK2	COL14A1	A1CF
ARL14	DZIP1	AZGP1
ARPP21	NOVA1	EIF2S3B
BCL2L2-PABPN1	PABPC3	HRNR
BCL6B	PLA2G1B	KHDC1L
CLGN	PTGFRN	MEX3B
CSTA	RBM24	MSI1
CTU1		NCBP2L
DAZL		USP17L15
DDX4		USP17L2
IFIT1B		ZFHX4
IRGC		ZNF579
KHDRBS2
LENG9
MARCKS
METTL7B
MYOF
NSUN7
PABPN1L
PLA2G4A
PTGES3L-AARSD1
RAB44
RNASE1
RNASE2
RNASE3
RNF113B
RPS4Y2
SERPINI2
SRMS
TDRD6
TLR8
TRIM71
ZMAT4
ZNF385D
ZNF804A
ZNF860

## Sheet: Subset specific RBPs (protein)
B cell specific RBPs	CD4 T cell specific RBPs	CD8 T cell specific RBPs
BHMT	BCLAF3	AICDA
HSPA4L	CPEB2	CADM1
PCSK1N	EEF1A1P5	HENMT1
RECQL4	GEMIN7	ZMAT4
RNASE7	GZF1
ZNF701	HEMK1
	MKRN3
	PAIP2B
	TRMT44

## Sheet: RBPs mRNA vs protein (B)
RBPs detected only at RNA level	RBPs detected only at protein level
ADAD2	APOB
ADARB2	AZGP1
ADSS	CALML5
AEN	DCD
AGGF1	DIEXF
AHNAK2	DSC1
AICDA	DSG1
ALKBH6	EPPK1
ANGEL1	FBLL1
ANKHD1-EIF4EBP3	KPRP
APC	MAP1A
APEX2	MAT1A
APOBEC2	MMTAG2
ARF3	PIP
ARHGEF28	PTGFRN
ARL10	RNASE7
ARL14	SERPINB12
ARL4A	SERPINB3
ARL4D	SH3PXD2B
ARPP21	TDRD5
AS3MT	XP32
ASH1L	ZNF579
ASMT
ASXL1
BCDIN3D
BCL2L2-PABPN1
BCL6B
BCLAF3
BNC2
BOLL
C11orf58
C1D
C1orf35
C2orf15
CADM1
CALM3
CAMSAP2
CAPRIN2
CAVIN1
CCDC14
CCNT2
CDC42BPA
CDC42EP4
CDC6
CELF4
CELF5
CELF6
CGN
CLGN
CNN1
CNOT6
CPEB1
CPEB2
CPEB3
CRCP
CSDC2
CSKMT
CSRP2
DALRD3
DAZL
DCN
DDX25
DDX4
DDX43
DNAH2
DNAJC27
DNASE1
DNASE1L2
DNASE1L3
DND1
DNMT3B
DQX1
DSG2
DST
DUS4L
DZIP3
EEF1A1P5
EEF1AKMT4
EGLN2
EGLN3
EHD2
EIF2AK1
EIF3CL
EIF4E1B
EIF5A2
EIF5AL1
ELAVL2
ENDOU
ENOX2
ENPP2
ERCC6L2
ERI2
ERN2
ESRP1
ESRP2
ETFBKMT
EXD1
EXD3
EXO1
FAM83B
FAM83E
FAM83F
FAM83G
FANCM
FASTK
FASTKD3
FBXO17
FDXACB1
FERMT2
FMC1-LUC7L2
FRMD4A
FRMPD3
FSBP
GADD45A
GADD45B
GARS
GEMIN7
GIMAP5
GNMT
GP2
GPANK1
GPATCH2
GPATCH3
GPR161
GTSF1L
GZF1
H1F0
H2AFV
H3F3C
HAGHL
HELQ
HEMK1
HENMT1
HEXIM2
HIC2
HNRNPA1L2
HNRNPA1P48
HRAS
HUNK
IFIT1B
IGF2BP1
INPP5J
IQCG
IRGC
ISY1-RAB43
KARS
KCNN4
KHDC1
KHDRBS3
KIF1C
KRT18
L1CAM
L1TD1
LAMA5
LARP1B
LARP6
LCMT2
LIN28A
LIN28B
LSM10
LSM11
MAEL
MAMSTR
MAP1B
MAPK10
MBLAC1
MCTS2P
MDM2
METTL18
METTL2A
METTL4
METTL6
MKRN3
MOV10L1
MRAS
MTERF1
MTERF2
MTRF1
MYH7B
MYNN
NANOS1
NANOS3
NARS
NBPF10
NDRG4
NEB
NEIL3
NEK10
NGRN
NKIRAS1
NOCT
NOL3
NOVA2
NPM2
NSUN3
NSUN7
NUAK2
NUGGC
P3H2
PABPC1L
PABPN1L
PAIP2B
PARP11
PARP15
PARP3
PARP6
PATL2
PCBP4
PEG10
PEX7
PGAM4
PHLDB1
PIH1D2
PIH1D3
PIWIL1
PIWIL2
PIWIL3
PIWIL4
PKP2
PLAGL1
PLD6
PLOD2
PNLDC1
PNRC2
POLQ
POLR2J2
POLR2J3
POLR3G
POLR3GL
POLR3H
PPAN
PPARGC1B
PPRC1
PRDM4
PRDM5
PRELP
PRR3
PSTK
PTBP2
PTCD1
PTGES3L-AARSD1
PTPRG
PWP2
PYURF
RAB15
RAB25
RAB36
RAB9B
RABL2B
RAD54L
RADX
RAMACL
RANBP17
RASEF
RASL11A
RASL11B
RAVER2
RBFOX1
RBFOX3
RBM11
RBM14-RBM4
RBM20
RBM41
RBM43
RBM44
RBM48
RBMS2
RBMS3
RBPMS
RBPMS2
RC3H1
RDM1
RERG
REXO1
REXO5
RIMKLA
RIMKLB
RNASE1
RNASE10
RNASEK
RNF113B
RNF17
RPL17-C18orf32
RPL36A
RPL39L
RPL3L
RPL41
RPS4Y2
RPUSD1
RRNAD1
RTEL1
SALL2
SALL4
SAMD4A
SBNO2
SCG3
SECISBP2
SERPINB5
SERPINI2
SETDB2
SHQ1
SLC22A5
SLC45A4
SMAD1
SMAD7
SMAD9
SMN2
SMOC1
SNAI1
SNAI3
SNAPC2
SNRNP25
SNRPN
SORBS1
SPTBN2
SRL
SRMS
SRRM4
SRSF12
STARD9
STK31
SWT1
TANC1
TARS
TCEA1P2
TDRD1
TDRD12
TDRD15
TDRD6
TDRD9
TENT4A
TENT5A
TENT5C
TERT
THUMPD2
TIPARP
TJP1
TNKS
TNKS2
TOB2
TRDMT1
TRIM71
TRMT10B
TRMT12
TRMT44
TRMT9B
TTN
TYW1B
U2AF1L4
U2AF1L5
UBXN8
UHMK1
ULK2
UNKL
USB1
UTP25
WDR5B
WT1
ZBTB12
ZBTB16
ZBTB26
ZBTB41
ZBTB47
ZBTB49
ZBTB6
ZC3H10
ZC3H12B
ZC3H8
ZCCHC14
ZCCHC2
ZCCHC24
ZDBF2
ZFP1
ZFPM2
ZFR2
ZMAT1
ZMAT3
ZMAT4
ZMAT5
ZNF112
ZNF155
ZNF177
ZNF2
ZNF205
ZNF225
ZNF226
ZNF233
ZNF235
ZNF236
ZNF239
ZNF277
ZNF28
ZNF317
ZNF319
ZNF320
ZNF385C
ZNF385D
ZNF408
ZNF418
ZNF426
ZNF468
ZNF473
ZNF550
ZNF559-ZNF177
ZNF582
ZNF587B
ZNF600
ZNF611
ZNF683
ZNF700
ZNF768
ZNF772
ZNF784
ZNF804A
ZNF808
ZNF816
ZNF829
ZNF836
ZNF850
ZNF860
ZNF883
ZNF888
ZRANB1
ZRANB3
ZSCAN5A

## Sheet: RBPs mRNA vs protein (CD4)
RBPs detected only at RNA level	RBPs detected only at protein level
ADAD1	APOB
ADAD2	AZGP1
ADARB2	CALML5
ADSS	CSTA
AEN	CTU1
AFF2	DCD
AICDA	DIEXF
ALKBH6	DSG1
ANGEL1	FBLL1
ANKHD1-EIF4EBP3	KHDRBS2
APC	KPRP
APEX2	LENG9
APOBEC2	MARCKS
APOBEC4	MAT1A
ARF3	METTL7B
ARHGAP11A	MMTAG2
ARHGEF28	MYOF
ARL10	PARD3
ARL4A	PDLIM4
ARL4D	PIP
AS3MT	PLA2G4A
ASH1L	RAB44
ASMT	RNASE2
ASXL1	RNASE3
ASXL3	SERPINB12
BCDIN3D	SERPINB3
BCL6	SH3PXD2B
BHMT	TDRD5
BNC2	TLR8
BOLL	XP32
C11orf58	ZNF579
C1D
C1orf35
C2orf15
CADM1
CALM3
CAMSAP2
CAPRIN2
CAVIN1
CBS
CCDC14
CDC42BPA
CDC6
CELF3
CELF4
CELF5
CELF6
CGN
CNN1
CNOT6
COL14A1
CPEB1
CPEB3
CRCP
CSDC2
CSKMT
DALRD3
DCN
DDX25
DDX43
DNAH2
DNAJC27
DNASE1
DNASE1L2
DNASE1L3
DND1
DNMT3B
DQX1
DST
DUS4L
DZIP1
DZIP3
EEF1AKMT4
EGLN2
EGLN3
EHD2
EIF2AK1
EIF3CL
EIF4E1B
EIF5AL1
ELAVL2
ENDOU
ENOX2
ERCC6L2
ERI2
ERN2
ESRP1
ESRP2
ETFBKMT
EXD1
EXD3
EXO1
FAM83A
FAM83B
FAM83E
FAM83F
FAM83G
FAM83H
FANCM
FASTK
FASTKD3
FBXO17
FDXACB1
FERMT2
FMC1-LUC7L2
FNBP1L
FRMD4A
FRMPD3
FSBP
GADD45A
GADD45B
GADD45G
GARS
GIMAP5
GNMT
GP2
GPANK1
GPATCH2
GPATCH3
GPR161
GTSF1L
H1F0
H2AFV
H3F3C
HAGHL
HELQ
HENMT1
HEXIM2
HIC2
HNRNPA1L2
HNRNPA1P48
HSPA4L
HUNK
IFI44L
IGF2BP1
INPP5J
IQCG
ISY1-RAB43
KARS
KCNN4
KHDC1
KHDRBS3
KIF1C
KRT18
L1CAM
L1TD1
LAMA5
LARP1B
LARP6
LIN28A
LIN28B
LSM10
LSM11
MAEL
MAMSTR
MAP1B
MAPK10
MBLAC1
MCTS2P
MDM2
METTL2A
METTL4
METTL6
MOV10L1
MRAS
MTERF1
MTERF2
MYH7B
NANOS1
NANOS3
NARS
NBPF10
NDRG4
NEB
NEIL3
NEK10
NGRN
NKIRAS1
NNMT
NOCT
NOL3
NOVA1
NOVA2
NSUN3
NUAK1
NUAK2
NUGGC
NYNRIN
P3H2
PABPC1L
PABPC3
PARP11
PARP15
PARP3
PARP6
PATL2
PCBP4
PCSK1N
PEG10
PEX7
PGAM4
PHLDB1
PIH1D2
PIH1D3
PIWIL1
PIWIL2
PIWIL3
PIWIL4
PKP3
PLA2G1B
PLAGL1
PLD6
PLOD2
PNLDC1
PNRC2
POLQ
POLR2J2
POLR2J3
POLR3G
POLR3GL
PPAN
PPARGC1B
PPRC1
PRDM4
PRDM5
PRELP
PSTK
PTBP2
PTCD1
PTPRG
RAB15
RAB25
RAB36
RAB9B
RABL2B
RADX
RAMACL
RANBP17
RASEF
RASL11A
RASL11B
RBFOX1
RBFOX2
RBFOX3
RBM11
RBM14-RBM4
RBM20
RBM24
RBM41
RBM43
RBM44
RBM48
RBMS2
RBMS3
RBPMS
RDM1
RECQL4
RERG
REXO5
RIMKLA
RIMKLB
RNASE10
RNASEK
RNF17
RPL17-C18orf32
RPL36A
RPL39L
RPL3L
RPL41
RPUSD1
RRNAD1
RTEL1
SALL2
SALL4
SAMD4A
SCG3
SECISBP2
SETDB2
SHQ1
SLC22A5
SLC45A4
SMAD1
SMAD7
SMAD9
SMARCA1
SMN2
SMOC1
SNAI1
SNAI3
SNAPC2
SNRNP25
SNRPN
SORBS1
SRL
SRRM4
SRSF12
STARD9
STK31
SWT1
TANC1
TARS
TCEA1P2
TDRD1
TDRD12
TDRD9
TENT4A
TENT5A
TENT5C
TERT
THUMPD2
TIPARP
TNKS
TNKS2
TOB2
TRDMT1
TRMT10B
TRMT12
TRMT9B
TTN
TYW1B
U2AF1L4
U2AF1L5
UBXN8
ULK2
UNKL
USB1
UTP25
WDR5B
WT1
ZBTB26
ZBTB41
ZBTB49
ZBTB6
ZC3H10
ZC3H12B
ZCCHC14
ZCCHC24
ZDBF2
ZFP1
ZFPM2
ZFR2
ZMAT1
ZMAT5
ZNF112
ZNF155
ZNF177
ZNF2
ZNF205
ZNF225
ZNF233
ZNF235
ZNF236
ZNF239
ZNF28
ZNF317
ZNF319
ZNF320
ZNF385C
ZNF408
ZNF418
ZNF426
ZNF468
ZNF473
ZNF550
ZNF559-ZNF177
ZNF582
ZNF587B
ZNF600
ZNF611
ZNF628
ZNF683
ZNF700
ZNF701
ZNF768
ZNF772
ZNF784
ZNF808
ZNF816
ZNF829
ZNF836
ZNF850
ZNF883
ZNF888
ZRANB1
ZRANB3
ZSCAN5A

## Sheet: RBPs mRNA vs protein (CD8)
RBPs detected only at RNA level	RBPs detected only at protein level
A1CF	APOB
ADAD1	BASP1
ADAD2	CALML5
ADARB2	CSTA
ADSS	CTU1
AEN	DCD
AFF2	DIEXF
ALKBH6	DSG1
ANGEL1	FBLL1
ANKHD1-EIF4EBP3	IGF2BP2
APC	KPRP
APEX2	LENG9
APOBEC2	MARCKS
APOBEC4	MAT1A
ARF3	METTL7B
ARHGEF28	MMTAG2
ARL10	MYOF
ARL4A	PDLIM4
ARL4D	PIP
AS3MT	PLA2G4A
ASH1L	POF1B
ASMT	PTGFRN
ASXL1	RAB44
ASXL3	RNASE2
BCDIN3D	RNASE3
BCLAF3	SERPINB12
BHMT	SERPINB3
BNC2	SH3PXD2B
BOLL	TDRD5
C11orf58	TLR8
C1D	XP32
C1orf35	ZMAT4
C2orf15
CALM3
CAMSAP2
CAPRIN2
CAVIN1
CCDC14
CDC42BPA
CDC6
CELF3
CELF4
CELF5
CELF6
CGN
CKAP2
CNN1
CNOT6
CPEB1
CPEB2
CPEB3
CRCP
CSDC2
CSKMT
DALRD3
DCN
DDX25
DDX43
DHX32
DNAH2
DNAJC27
DNASE1
DNASE1L2
DNASE1L3
DND1
DNMT3B
DST
DUS4L
DZIP3
EEF1A1P5
EEF1AKMT4
EGLN2
EGLN3
EHD2
EIF2AK1
EIF2S3B
EIF3CL
EIF4E1B
EIF5AL1
ELAVL2
ENOX2
ERCC6L2
ERI2
ERN2
ESRP1
ESRP2
ETFBKMT
EXD1
EXD3
EXO1
FAM83A
FAM83B
FAM83E
FAM83F
FAM83G
FAM83H
FANCM
FASTK
FASTKD3
FBXO17
FDXACB1
FERMT2
FMC1-LUC7L2
FRMD4A
FRMPD3
FSBP
GADD45A
GADD45B
GADD45G
GARS
GEMIN7
GIMAP5
GNMT
GP2
GPANK1
GPATCH2
GPATCH3
GPR161
GTSE1
GTSF1L
GZF1
H1F0
H2AFV
H3F3C
HAGHL
HELQ
HEMK1
HEXIM2
HIC1
HIC2
HNRNPA1L2
HNRNPA1P48
HRNR
HSPA4L
HUNK
IGF2BP1
INPP5J
IQCG
ISY1-RAB43
KARS
KCNN4
KHDC1
KHDC1L
KIF1C
KRT18
L1CAM
L1TD1
LAMA5
LARP1B
LARP6
LIN28A
LSM10
LSM11
MAEL
MAGED1
MAMSTR
MAP1B
MAPK10
MBLAC1
MCTS2P
MDM2
METTL2A
METTL4
METTL6
MEX3B
MKRN3
MOV10L1
MRAS
MSI1
MTERF1
MTERF2
MYH7B
NANOS1
NANOS3
NARS
NBPF10
NCBP2L
NDRG4
NEB
NEIL3
NEK10
NGRN
NKIRAS1
NNMT
NOCT
NOL3
NOVA2
NSUN3
NUAK1
NUAK2
NUGGC
NYNRIN
P3H2
PABPC1L
PAIP2B
PARP11
PARP15
PARP3
PARP6
PATL2
PCBP4
PCSK1N
PEG10
PEX7
PGAM4
PHLDB1
PIH1D2
PIH1D3
PIWIL1
PIWIL2
PIWIL3
PIWIL4
PKP3
PLAGL1
PLD6
PLOD2
PNLDC1
PNRC2
POLQ
POLR2J2
POLR2J3
POLR3G
POLR3GL
PPAN
PPARGC1B
PPRC1
PRDM4
PRDM5
PRELP
PSTK
PTBP2
PTCD1
PTCD2
PTPRG
RAB15
RAB25
RAB36
RAB9B
RABL2B
RADX
RAMACL
RANBP17
RASEF
RASL11A
RASL11B
RBFOX1
RBFOX2
RBFOX3
RBM11
RBM14-RBM4
RBM20
RBM41
RBM43
RBM44
RBM48
RBMS2
RBMS3
RBPMS
RBPMS2
RDM1
RECQL4
RERG
REXO5
RIMKLA
RIMKLB
RNASE10
RNASEK
RNF17
RPL17-C18orf32
RPL36A
RPL37
RPL39L
RPL3L
RPL41
RPUSD1
RRNAD1
RTEL1
SALL2
SALL4
SAMD4A
SCG3
SECISBP2
SETDB2
SHQ1
SLC22A5
SLC45A4
SMAD1
SMAD7
SMAD9
SMARCA1
SMN2
SMOC1
SMPD2
SNAI1
SNAI3
SNAPC2
SNRNP25
SNRPN
SORBS1
SPTBN2
SRL
SRRM4
SRSF12
STARD9
STK31
SWT1
TANC1
TARS
TCEA1P2
TDRD1
TDRD12
TDRD15
TENT4A
TENT5A
TENT5C
TERT
THUMPD2
TIPARP
TJP1
TNKS
TNKS2
TOB2
TRDMT1
TRMT10B
TRMT12
TRMT44
TRMT9B
TTN
TYW1B
U2AF1L4
U2AF1L5
UBA52
UBXN8
ULK2
UNKL
USB1
USP17L15
USP17L2
UTP25
WDR5B
WT1
ZBTB12
ZBTB26
ZBTB41
ZBTB47
ZBTB49
ZBTB6
ZC3H10
ZC3H12B
ZCCHC14
ZCCHC24
ZDBF2
ZFHX4
ZFP1
ZFPM2
ZFR2
ZMAT1
ZMAT5
ZNF155
ZNF177
ZNF2
ZNF205
ZNF225
ZNF233
ZNF235
ZNF236
ZNF239
ZNF28
ZNF317
ZNF319
ZNF320
ZNF385C
ZNF408
ZNF418
ZNF426
ZNF468
ZNF473
ZNF550
ZNF559-ZNF177
ZNF582
ZNF587B
ZNF600
ZNF611
ZNF628
ZNF683
ZNF700
ZNF701
ZNF768
ZNF772
ZNF784
ZNF808
ZNF816
ZNF829
ZNF836
ZNF850
ZNF883
ZNF888
ZRANB1
ZRANB3
ZSCAN5A

## Sheet: B vs CD4 vs CD8 (RNA)
Gene.name	Average TPM (B, CD4+, CD8+)	average TPM (B)	average TPM (CD4)	average TPM (CD8)	Log2FoldChange (B vs CD4)	Log2FoldChange (B vs CD8)	Log2FoldChange (CD8 vs CD4)
AARS	39.6539	40.8668	37.7925	41.6281	1.14086	0.993102	0
ABCC4	15.0684	15.107	14.0629	16.9054	0.812585	0	0
ACAA2	67.8574	41.1734	69.1127	98.8586	0	-0.589793	0
ACADVL	324.678	299.472	318.788	367.228	0.605677	0	0
ACAT1	71.7162	62.89	76.1917	74.3573	0	0.51299	0
ACO2	86.1928	96.6709	80.1226	84.477	0.940345	0.847911	0
ACTN1	69.4416	7.74505	89.9006	108.202	-3.02409	-3.22717	0
ADARB1	8.72913	9.95113	8.21694	8.16201	0.737136	0.737809	0
ADARB2	1.18991	0.214339	1.87763	1.11991	-2.35874	-1.57245	0
ADAT1	104.413	63.4899	113.198	139.095	0	-0.688494	0
ADAT3	2.23382	2.73118	2.01238	2.02733	1.11665	0	0
ADD1	123.001	163.114	99.5259	116.876	1.1708	0.908866	0
ADSL	121.847	60.0371	161.598	124.578	-0.765681	0	0
AEN	39.2827	36.1369	44.8486	32.7788	0	0.69375	0
AFDN	3.4121	4.66724	3.68619	1.32925	0	2.12345	-1.41313
AFF1	45.4582	37.1221	57.7727	32.7887	0	0.659	-0.800041
AFF3	73.075	200.717	20.4466	12.2007	3.48388	4.16481	0
AGFG1	9.43696	9.71366	9.3974	9.16525	0.532085	0.55374	0
AHCTF1	39.4526	25.2154	45.1138	46.6344	0	-0.524886	0
AHCY	37.5592	44.7013	34.7839	33.8352	1.23881	1.28215	0
AHNAK2	0.213809	0.704376	0.000283733	0.000959375	8.22569	7.5626	0
AICDA	2.50974	5.55432	1.23926	1.08616	2.35203	2.51455	0
AIMP2	14.0185	14.3273	14.0886	13.5009	0.689113	0.75166	0
AKAP7	18.6821	7.24632	23.9355	23.1269	-1.37148	-1.33253	0
ALDH16A1	22.4707	31.1691	20.0433	16.149	1.22061	1.60418	0
ALDH2	11.1243	26.2664	4.51782	4.58384	2.8262	2.78948	0
ALDOC	37.3628	21.7744	46.7017	39.3379	-0.680294	0	0
ALKBH8	10.4559	6.11508	12.2565	12.5057	-0.56882	-0.625861	0
ANG	1.1027	1.58971	1.12723	0.447969	1.63239	2.7776	0
ANK3	27.8242	16.8727	43.0919	12.8868	-0.967741	0	-1.71206
ANKFY1	37.3999	21.7103	44.2074	44.248	-0.604599	-0.60289	0
ANLN	0.795068	1.07932	0.905731	0.232255	0	3.07408	0
ANXA1	913.218	86.5235	1334.51	1156.67	-3.68163	-3.50109	0
ANXA2	349.438	413.762	331.553	302.567	1.14458	1.24183	0
ANXA3	1.63144	3.77361	0.682174	0.733588	3.08256	2.97795	0
ANXA4	61.3098	124.712	29.0086	42.6221	2.40198	1.77826	0
AP1B1	64.7831	90.8565	52.683	54.879	1.22336	1.14394	0
AP2B1	73.0365	45.2657	85.0924	85.1453	0	-0.520478	0
AP3B1	72.1446	79.0554	66.5538	73.9888	0.690537	0.506624	0
APOBEC3A	12.7207	35.8122	2.65133	2.73628	3.75085	3.65034	0
APOBEC3B	3.83296	10.8333	0.8187	0.734281	5.11884	5.08473	0
APOBEC3C	125.065	145.134	88.5166	168.505	1.41045	0	0.974158
APOBEC3D	23.5237	23.5504	22.2445	25.8886	0.828793	0	0
APOBEC3F	25.82	41.7828	17.1182	22.1823	1.82424	1.42368	0
APOBEC3G	170.33	154.794	113.097	297.063	1.37746	0	1.41362
APOBEC3H	3.25652	0.88605	3.29184	6.15337	0	-1.98611	0
ARF4	114.093	110.281	117.569	112.344	0.919799	0.968246	0
ARFGEF1	23.623	11.4966	27.1249	32.2147	-0.786049	-1.0441	0
ARHGEF1	286.848	149.101	350.7	339.308	-0.82891	-0.761092	0
ARHGEF2	82.2254	90.4917	78.1158	79.5982	0.575411	0.545541	0
ARHGEF28	0.816508	0.217967	0.424335	2.30001	0	-2.88623	2.37342
ARID4B	216.85	119.446	271.7	235.762	-0.810808	-0.632595	0
ARL11	6.69447	17.321	1.79562	2.5967	3.55939	3.10484	0
ARL4C	73.8192	17.0457	91.8014	111.069	-1.78646	-2.0807	0
ARL4D	4.91539	6.50267	3.50615	5.57361	1.22786	0	0
ARL5A	31.432	34.739	28.3881	33.0056	0.918396	0.714119	0
ASCC1	32.9961	32.3467	32.3514	35.0165	0.549786	0	0
ASNS	30.8991	29.2864	34.4084	26.3349	0.731066	1.12144	0
ASPH	27.0575	28.7918	27.5743	23.9206	0	0.645228	0
ASS1	0.803521	1.17365	0.638994	0.649344	1.71391	0	0
ASXL2	12.5198	8.11491	13.7867	15.6505	0	-0.56852	0
ATM	146.37	86.8097	156.316	202.171	-0.514343	-0.889567	0
ATP13A1	70.4889	72.4833	71.7343	65.661	0.671299	0.915007	0
ATP13A3	12.6344	7.05148	14.8875	15.3883	0	-0.51519	0
ATP1A1	145.528	62.6724	184.256	176.48	-0.952495	-0.865224	0
ATP5F1A	484.825	467.452	495.595	486.349	0.866269	0.876842	0
ATP6V1A	31.973	35.5165	28.5515	33.9589	0.850252	0.571863	0
ATXN1	35.4866	11.3699	43.2136	51.1445	-1.10357	-1.36434	0
BAG3	5.949	0.974453	9.78563	4.97349	-2.27013	-1.28209	0
BAIAP2	4.43618	1.84734	5.53471	5.61248	-1.15566	-1.1622	0
BARD1	12.3352	13.2609	12.8791	10.1582	0.584383	0.91502	0
BASP1	1.76422	5.66534	0.0961154	0.0154984	6.25184	7.70683	0
BCL2L2-PABPN1	0.666598	1.99174	0.105964	0.0613593	4.17894	4.90593	0
BCL6	17.4946	32.5321	10.1184	12.5281	1.90506	1.54077	0
BLM	11.6432	16.035	8.60782	11.8448	1.61508	1.16184	0
BNC2	0.459769	0.280929	0.152165	1.26008	0	-1.90009	3.08164
BOD1L1	31.8606	34.6136	30.5742	30.8314	0.562564	0.541158	0
BOP1	10.0731	10.6182	10.2566	9.04775	0.740697	0.926667	0
BRPF1	11.0268	6.941	12.1212	14.0819	0	-0.569973	0
BTN3A3	108.721	52.8031	122.11	153.513	-0.643672	-0.956348	0
BZW1	234.497	157.762	237.695	324.42	0	-0.524414	0.501443
C18orf25	35.3763	19.0052	44.1763	39.34	-0.752259	-0.597854	0
C1orf122	0.929328	1.03155	0.912209	0.833653	1.09251	0	0
C7orf50	32.9924	36.4069	31.8317	30.9005	0.621744	0.61971	0
CALM3	115.523	48.6451	150.259	133.991	-0.929637	-0.781118	0
CALR	220.314	219.548	198.75	261.704	1.2195	0.782009	0
CALU	45.8566	50.1761	41.9955	47.6971	1.43374	1.22939	0
CAMSAP2	0.806501	0.148828	1.08275	1.11063	-2.47085	-2.15288	0
CANX	206.929	172.871	219.356	226.2	0.707946	0	0
CAP1	660.464	425.114	692.926	893.786	0	-0.608733	0
CAPG	94.2159	207.543	56.6891	22.9204	2.17348	3.50274	-1.32926
CARS2	42.3552	51.1933	39.4166	36.8174	0.73264	0.830547	0
CAVIN1	0.698745	0.407987	1.02656	0.447535	-0.930913	0	-1.19365
CCDC47	58.0731	49.8459	64.2263	56.8196	0	0.510743	0
CCNT1	34.8529	17.3456	40.3344	46.4591	-0.797314	-0.983278	0
CDC40	32.7454	34.9407	30.43	34.3427	0.576887	0	0
CDC42BPB	0.938699	1.73927	0.774152	0.246512	0	3.28752	0
CDC6	3.03042	5.23143	1.84317	2.50528	2.98752	2.52998	0
CDKN2A	2.3139	2.53006	1.89575	2.82772	1.28138	0	0
CDKN2AIP	50.4527	26.3586	60.3512	62.0105	-0.687025	-0.731527	0
CDV3	49.607	41.2564	49.8919	59.5111	0.530428	0	0
CENPF	5.17173	4.90848	5.49619	4.89245	0	0.629361	0
CEP131	4.56895	5.50375	4.3755	3.76316	0.668345	0.891194	0
CEP170	37.0808	46.3639	33.2525	32.655	0.859626	0.889588	0
CEPT1	84.6443	96.2835	77.3947	83.6882	0.676742	0.561894	0
CGN	0.810532	0.755802	0.567167	1.33525	1.20886	0	0
CHD1L	41.752	46.6963	37.7673	43.0432	0.692206	0	0
CHD3	48.2696	9.46027	65.662	64.1704	-2.48774	-2.46164	0
CHD7	48.7516	70.3958	44.8842	28.9479	1.0353	1.67952	0
CHD9	83.536	108.646	67.701	81.8388	1.11372	0.822158	0
CIP2A	5.53164	5.73163	4.84913	6.56137	0.866291	0	0
CKAP2	21.7289	19.9169	23.7603	20.1852	0	0.672186	0
CKAP4	11.8037	23.0978	7.35912	6.01956	2.57484	2.91472	0
CLASRP	43.1859	61.5643	35.4925	34.6382	1.17392	1.19816	0
CLIC1	266.544	320.248	216.618	293.026	1.20711	0	0
CLINT1	109.226	103.373	114.652	106.37	0.753323	0.846195	0
CLK1	498.253	319.449	546.673	630.969	0	-0.513902	0
CNDP2	142.396	161.387	129.982	141.934	0.756075	0.611449	0
CNOT6	11.8065	7.419	12.8427	15.348	0	-0.581471	0
CNOT6L	45.0921	25.318	52.5298	55.8641	-0.640526	-0.735936	0
CNP	51.2837	65.448	45.3119	44.7756	1.40936	1.40378	0
COPB2	112.197	105.024	115.12	115.684	0.782878	0.759025	0
COPG1	95.363	84.7303	99.4541	100.983	0.783524	0.748233	0
CORO1B	16.3801	19.232	20.2275	5.60119	0.694579	2.52084	-1.82626
CORO1C	36.5462	93.904	10.2277	14.1964	3.66951	3.10634	0
CPEB1	1.03344	0.171222	1.06471	2.05257	-1.83482	-2.98954	0
CPEB3	2.73174	3.23821	2.45487	2.6178	0.958848	0	0
CPEB4	18.4382	23.9688	15.6749	16.7061	1.27855	1.20856	0
CPSF3	36.0762	32.1958	37.0625	39.0773	0.532347	0	0
CPSF4	18.7474	17.0327	17.5616	23.1141	0.516048	0	0
CRACR2A	26.542	11.8226	31.3495	35.927	-0.911801	-1.15887	0
CSTB	10.5646	6.24145	13.0511	11.3063	-0.51206	0	0
CTIF	1.13022	1.69828	0.943868	0.769549	1.4274	1.62198	0
CTNNA1	53.6985	61.9575	50.0916	50.1377	0.709884	0.669083	0
CTNND1	17.3378	24.2536	14.5747	13.8741	1.04675	1.12007	0
CTTN	0.798131	1.26439	0.763148	0.280892	0	2.55588	0
CYB5R3	73.015	96.507	63.1853	62.0807	1.03763	1.03798	0
CYFIP1	8.03433	11.5823	8.36786	2.97401	0	2.3528	0
CYFIP2	293.982	166.501	333.009	380.157	-0.556601	-0.764256	0
DAP	54.3781	52.8805	56.1967	52.8404	0.605581	0.672917	0
DAPK1	1.84929	5.45654	0.339764	0.170577	4.48495	5.3007	0
DAXX	116.88	105.934	111.504	140.642	0.58038	0	0
DAZL	0.451885	1.49122	0	0	1.94349	1.58585	0
DBN1	5.97119	0.544632	2.10197	20.0092	0	-4.05276	3.11982
DBNL	184.145	233.151	161.391	165.551	1.00128	0.943639	0
DCP1B	26.4482	12.8075	33.0286	31.1609	-0.805904	-0.750916	0
DCPS	26.4716	34.4841	22.0488	24.7487	1.76405	1.56921	0
DDX25	0.793769	0.946634	0.69603	0.785949	0.746782	0	0
DDX3X	284.149	170.17	331.144	338.508	-0.561438	-0.579133	0
DDX41	63.2797	62.229	62.811	65.4718	0.540858	0	0
DDX5	3999.14	2455	4659.28	4691.55	0	-0.532702	0
DDX50	55.9727	32.0224	67.6061	64.098	-0.507941	0	0
DDX60	31.4328	18.8007	37.1829	36.4415	-0.733277	0	0
DDX60L	34.8565	21.442	40.5381	40.9716	-0.653054	-0.709839	0
DGCR8	23.676	11.6509	22.8505	40.255	-0.574994	-1.40423	0.829232
DHX35	15.0515	8.72651	17.6785	18.0321	-0.519975	-0.567091	0
DIAPH1	79.1065	38.8907	88.742	111.31	-0.737329	-1.09022	0
DIMT1	62.863	36.0941	74.4698	74.5615	-0.566514	-0.569761	0
DIP2B	22.1745	24.1947	24.3091	15.6465	0	0.987507	-0.639363
DIS3L2	35.9521	22.037	41.8581	42.2721	0	-0.508318	0
DNAAF2	9.48939	9.33839	9.85133	8.99953	0.641656	0.798429	0
DNASE1L1	16.1355	18.7705	14.58	15.7584	0.847942	0.752259	0
DNASE1L3	0.968182	1.47598	0.776645	0.692562	1.20288	1.31572	0
DNMBP	4.15735	8.06358	2.16616	3.00805	2.42473	1.89656	0
DNMT1	156.854	40.0901	219.085	186.127	-1.92654	-1.69434	0
DPYD	49.1949	18.1172	67.9752	52.829	-1.6119	-1.26813	0
DPYSL2	33.804	37.5766	34.8322	27.1606	0	0.808219	0
DQX1	0.371005	0.931069	0.160319	0.0659621	3.40903	4.03898	0
DSC1	3.84893	0.00306385	3.40208	9.4941	-7.38037	-8.53391	0
DSP	1.80249	3.65156	0.911019	1.16267	1.96743	1.6494	0
DST	20.4961	8.85693	26.5768	23.6439	-0.965189	-0.8006	0
DUS2	44.3221	84.2998	27.2317	26.3945	2.03158	2.06253	0
DUSP23	10.2859	5.96511	11.4992	13.4119	0	-0.800291	0
DYNLL1	61.1167	62.7036	61.0904	59.1825	0.647695	0.653443	0
DZIP3	26.6302	16.3563	29.5058	34.0807	0	-0.659125	0
ECHS1	51.8514	52.3333	52.2816	50.4422	0.651922	0.704833	0
EDC4	54.1869	31.0349	66.2722	60.4669	-0.606776	0	0
EEF2	723.837	634.822	833.591	629.319	0	0.553808	0
EFHD2	15.9711	7.93614	12.7816	31.9949	0	-1.64917	1.42377
EGLN3	3.23464	1.20554	5.6223	1.29416	-1.80329	0	-2.07893
EHD3	13.3399	33.8329	4.38959	4.50554	3.37964	3.28831	0
EIF1AD	39.3589	38.0666	38.0843	43.3641	0.531482	0	0
EIF1B	121.884	136.746	113.468	119.089	0.624408	0.539138	0
EIF2AK1	45.0269	47.1998	42.0114	47.9646	0.779384	0.590667	0
EIF2AK3	25.7939	48.788	16.0828	15.2598	2.25645	2.3308	0
EIF2S2	37.4306	34.983	39.4922	36.6244	0.64625	0.737656	0
EIF4E3	13.4224	1.72989	18.2047	19.0711	-2.32893	-2.41066	0
EIF4EBP1	9.05968	15.1721	6.37688	6.44942	1.74028	1.68115	0
EIF4EBP2	32.0091	18.2926	37.5299	38.8033	0	-0.547006	0
EIF4G1	59.2296	50.9803	60.6354	66.9053	0.54602	0	0
EIF4G3	24.7093	34.442	16.816	27.3432	1.42346	0.650162	0.773301
EIF5A	299.65	272.118	319.955	295.993	0	0.557779	0
EIF5A2	9.33248	2.55763	10.6953	15.2458	-1.4214	-1.97283	0
EIF6	81.3942	83.5063	78.78	83.6559	0.629648	0	0
ELOA	34.5798	38.3856	31.941	34.7702	0.865703	0.717065	0
EML4	128.282	86.7487	158.366	123.791	-0.5119	0	0
ENAH	0.937246	1.37463	0.773451	0.697639	1.12211	1.23825	0
ENDOV	22.0295	21.4336	23.3452	20.3075	0	0.567306	0
EPB41L2	9.96949	19.6032	6.81764	3.83705	1.99475	2.80467	0
EPPK1	0.293912	0.0069271	0.543991	0.183743	-5.51092	-3.95677	0
ERAL1	41.439	40.3814	42.303	41.1407	0.617493	0.64531	0
ERCC6L2	28.4664	15.2513	33.8816	34.8317	-0.717911	-0.794041	0
ERN1	53.7433	15.4578	79.8735	52.6059	-1.10734	0	0
ERP44	40.2037	41.652	38.4803	41.6248	0.810931	0.678112	0
ESPL1	1.24931	1.31984	1.22973	1.19784	1.04391	1.04493	0
ESRP1	1.89047	2.39574	1.62763	1.75172	0.858011	0	0
ESYT1	298.177	155.832	362.548	355.413	-0.728376	-0.703387	0
ETFA	85.3374	82.2179	83.5327	92.6206	0.721144	0.562548	0
ETFBKMT	3.04584	3.31032	3.17654	2.47019	0	0.900136	0
ETHE1	31.4046	14.3182	41.4572	33.9138	-1.04155	-0.791171	0
EXO1	3.58544	4.06016	3.47878	3.19205	1.12075	0	0
EXOSC4	8.70936	10.3742	8.10596	7.75975	1.03408	1.04569	0
EXOSC5	20.8985	19.9764	23.0869	17.948	0	0.667938	0
EZR	325.961	412.218	275.211	313.296	1.04491	0.830208	0
FABP5	12.2547	14.6057	7.52803	18.1787	1.90205	0	1.24727
FAM83A	0.189353	0.027887	0.288212	0.205826	-2.27981	0	0
FAM98A	23.0759	23.4381	21.7234	25.1593	0.987459	0.768003	0
FAM98B	8.8895	5.09234	10.949	9.77442	-0.635541	-0.515434	0
FAM98C	25.7193	21.8879	30.6184	21.3226	0	0	-0.500948
FANCD2	29.2099	38.0591	26.2109	23.7715	0.903799	1.05382	0
FARSA	58.1356	52.1404	62.0862	58.2222	0	0.548479	0
FASN	7.06272	3.71002	9.80749	6.10716	-0.683401	0	0
FBH1	36.0895	42.6391	33.4853	32.7855	1.35902	1.3557	0
FCHO1	71.8905	75.4337	74.9318	61.7591	0	0.626155	0
FDXACB1	9.25599	7.71272	8.76529	12.1051	0.508924	0	0
FEN1	15.7948	14.8912	15.7249	17.0555	1.01035	0.877301	0
FH	28.6467	31.81	27.7134	26.4424	1.10282	1.16421	0
FHIT	44.7492	10.9101	84.1159	13.2355	-2.37268	0	-2.64353
FLNA	443.667	219.162	475.131	665.304	-0.568605	-1.09578	0
FNBP1L	2.1464	3.62444	1.99557	0.581654	0	2.76663	0
FNDC3B	13.6758	13.3188	12.7445	15.8684	1.61073	1.25772	0
FRMPD3	1.3331	1.33565	1.03504	1.88876	0.72251	0	0
FSBP	3.46145	1.00245	4.78945	4.04519	-1.81763	-1.52194	0
FSCN1	0.779726	1.05528	0.732629	0.523587	0	1.27595	0
FYCO1	11.8256	4.66915	14.3973	15.9491	-1.2232	-1.40225	0
G3BP2	160.533	95.3189	182.032	201.741	0	-0.558364	0
G6PD	56.65	47.6123	42.5046	94.4695	0.765676	0	1.20281
GAB2	3.90454	8.04292	2.64302	1.0969	1.98349	3.1976	0
GADD45B	37.2051	52.9135	26.9351	36.8258	1.1198	0	0
GALNT2	19.8022	23.0152	17.2675	20.5387	1.42723	1.14379	0
GATB	13.5085	13.0156	14.4988	12.2676	0.573779	0.824046	0
GATM	5.80174	16.6774	0.959865	1.28561	4.3071	3.9192	0
GBE1	16.3184	16.5231	15.366	17.8485	0.609225	0	0
GCC2	203.716	102.717	250.284	242.65	-0.893248	-0.864377	0
GDI2	256.676	318.341	239.219	212.327	0.919477	1.07069	0
GEMIN7	41.237	70.4769	25.6184	33.9723	1.9389	1.50186	0
GFI1	3.67437	0.53493	4.02922	6.93334	0	-2.09882	0
GIMAP1	34.0664	2.44117	50.8882	42.0569	-3.92568	-3.6568	0
GIMAP1-GIMAP5	19.0622	0.979122	30.444	20.3253	-4.08342	-3.48186	0
GIMAP2	174.386	41.3612	243.967	210.203	-2.1601	-1.94088	0
GIMAP4	279.728	19.0214	406.959	367.05	-4.18514	-4.02776	0
GIMAP5	265.466	3.69821	424.781	293.96	-6.44914	-5.89117	0
GIMAP6	136.675	6.20115	195.984	188.564	-4.7471	-4.69699	0
GIMAP7	198.891	8.22096	315.177	219.191	-4.99457	-4.45699	0
GIMAP8	29.0889	4.73681	41.8106	35.6758	-2.83576	-2.59522	0
GMPS	74.3682	43.0841	92.0891	80.2465	-0.611275	0	0
GNMT	2.97661	4.17635	2.22045	2.89472	1.22508	0	0
GPANK1	19.2527	18.0934	20.2352	18.8596	0.525041	0.598799	0
GPATCH11	16.5766	22.3968	14.257	13.6508	0.992589	1.06733	0
GPD2	5.34511	5.86674	4.68734	5.92638	0.88115	0	0
GRB2	203.49	254.294	179.967	184.09	0.911907	0.867363	0
GRWD1	32.5008	30.0631	33.6572	33.3798	0.589722	0.592037	0
GSDMA	2.66384	1.67367	3.3	2.70877	-0.531797	0	0
GSPT2	6.496	6.81875	6.53598	6.01761	0.731704	0.853508	0
GSTCD	6.50216	7.32286	5.51697	7.32353	0.968252	0	0
GTF2I	101.516	108.35	94.4228	106.274	0.628247	0	0
GTF3C1	29.2549	12.9567	27.0762	53.7126	0	-1.55058	1.05681
GTPBP1	42.8468	41.8145	41.9235	45.8683	0.512653	0	0
GTPBP2	21.1661	21.5287	19.8594	23.163	0.552985	0	0
GTSE1	3.01139	2.77042	3.10017	3.14614	0.784584	0	0
H2AFY	47.0582	43.4754	50.8461	44.4343	0	0.593626	0
H2AFY2	3.45316	0.243944	4.14362	6.17004	-3.73869	-4.29545	0
HABP4	3.77769	1.03815	5.21667	4.50405	-1.98895	-1.72651	0
HACD3	40.4009	24.8931	44.6395	51.8381	0	-0.559537	0
HADH	29.8386	30.3968	29.5831	29.6199	0.670127	0.659804	0
HAGHL	10.4505	12.5414	8.25141	11.9601	0.952261	0	0
HDGF	11.1111	9.60964	10.7442	13.6759	0.520208	0	0
HDLBP	88.8882	81.5583	98.5412	79.9514	0.718945	1.02524	0
HENMT1	40.1159	10.5479	41.9846	73.5722	-1.29993	-2.13871	0.838778
HERC2	59.5363	53.5102	60.9465	64.4249	0.504833	0	0
HEXIM2	5.61795	6.5028	4.49888	6.61016	1.31882	0	0
HIC1	0.433726	0.233168	0.551292	0.46399	-0.871819	0	0
HIC2	1.40485	0.603479	1.92594	1.42952	-1.11572	0	0
HINT2	13.0468	12.5605	12.6416	14.4143	0.664457	0	0
HK1	100.612	64.8435	122.723	103.864	-0.52612	0	0
HK2	6.08099	8.49947	5.8605	3.47131	1.04652	1.78885	0
HMGB3	1.35668	2.00419	1.03756	1.14567	2.15989	1.91587	0
HNRNPLL	67.152	3.47548	105.518	74.8111	-4.23772	-3.69373	0
HSD17B10	44.1311	39.8135	43.6684	50.3955	0.604332	0	0
HSP90AA1	202.796	113.662	230.33	262.588	0	-0.707258	0
HSP90B1	453.135	612.666	354.356	438.932	2.21073	1.87412	0
HSPA1B	3.14584	4.8316	2.25407	2.71072	1.72078	1.42138	0
HSPA4	74.358	84.6557	69.1313	71.2858	0.957044	0.890412	0
HSPA5	261.168	204.094	269.753	316.414	1.01299	0	0
HSPA6	2.54089	6.21278	0.37844	2.00563	3.90908	0	0
HYOU1	27.9647	27.8901	26.7094	30.4118	1.33259	1.1247	0
IDH1	17.974	22.283	15.1482	17.886	1.10299	0.839799	0
IDH2	138.859	101.421	131.072	200.256	0.834673	0	0
IFI16	149.195	152.834	146.972	148.814	0.587083	0.544883	0
IFI44L	148.43	158.859	172.786	89.7242	0	0	-1.09298
IFIH1	19.2072	20.5818	20.4636	15.1331	0	0.900668	0
IFIT1	5.89494	7.79978	5.78246	3.72478	0	1.10463	0
IFIT1B	0.641119	2.04297	0.0414306	0.0132206	5.21212	5.6582	0
IFIT2	14.4083	26.2501	8.84179	10.0434	1.63139	1.3752	0
IFIT3	22.7346	34.903	20.2226	12.2342	0.835141	1.42637	0
IGF2BP2	0.454781	1.11904	0.206006	0.0909081	2.49936	3.55448	0
IGF2BP3	2.73939	4.62108	2.01059	1.75379	1.6423	1.81594	0
IGHMBP2	25.0328	14.8078	31.5602	25.5752	-0.579278	0	0
INF2	12.0393	11.1227	15.24	7.18363	0	1.14554	-1.1514
INO80	10.7008	11.2621	10.7231	9.95722	0	0.58158	0
INPP5B	36.0082	35.7986	33.2983	41.3511	0.507973	0	0
INPP5D	240.865	274.634	217.493	242.479	0.669114	0	0
INPP5K	106.539	63.2673	124.37	127.195	0	-0.519565	0
INPPL1	21.3389	22.917	17.9382	25.7426	0.79108	0	0.549281
IQCG	17.2605	14.5311	16.0824	22.8812	0	0	0.513665
IQGAP2	75.0281	20.9686	94.7775	105.572	-1.16491	-1.32986	0
ISG20	194.374	208.318	195.267	175.271	0.837761	1.01154	0
JAKMIP1	14.7847	1.17513	15.184	31.0478	-2.64326	-3.65333	0
JMJD1C	116.221	149.934	104.673	95.732	0.813405	0.915761	0
JMJD6	52.5621	26.8196	54.3533	81.3816	0	-0.905188	0
JUP	15.535	50.4836	0.289002	0.435681	7.48111	6.77151	0
KCNN4	49.4406	113.921	23.6252	17.2433	2.6764	3.192	0
KCTD12	0.770662	1.66697	0.412382	0.322058	2.33485	2.69086	0
KDM1B	7.37177	9.17595	6.27551	7.17205	0.928288	0.70572	0
KHDRBS2	3.17898	10.4885	0.00143657	0	9.40769	9.06675	0
KIAA1671	5.41733	0.469903	5.02142	12.344	-2.92229	-4.28164	1.35936
KIDINS220	34.0409	20.8471	39.471	40.3515	0	-0.541944	0
KIF11	4.07797	4.58325	3.98666	3.61758	1.25008	1.34224	0
KIF13B	8.22583	7.3254	7.3996	10.9005	0.628808	0	0
KIF1C	2.93793	2.78495	3.26427	2.51727	0	0.753913	0
KIF23	3.61262	3.84167	3.68719	3.1865	1.02261	1.17658	0
KIF2A	72.9974	24.6556	93.5075	94.9683	-1.38505	-1.40898	0
KIFC1	3.13872	4.45142	2.40565	2.87234	2.19654	1.96753	0
KNTC1	37.2053	40.5432	35.328	36.5531	0.83457	0.769949	0
KPNA2	48.5499	49.4134	40.9983	61.6299	1.11983	0	0
L1CAM	0.8576	1.89814	0.43226	0.354441	2.166	2.35907	0
LAMA5	5.48762	13.956	1.50871	2.36259	3.91651	3.19479	0
LAP3	73.2139	80.5067	66.4692	76.7444	1.06994	0.85886	0
LARP1B	11.071	10.1962	11.8617	10.6817	0.92727	1.06364	0
LARP4	33.1776	30.1271	35.4083	32.8082	0	0.57105	0
LASP1	104.163	70.0047	109.681	136.516	0	-0.524618	0
LCP1	830.124	526.633	863.129	1147.6	0	-0.729788	0
LDHB	999.271	245.98	1486.57	1027.19	-1.80423	-1.24643	0
LGALS3	29.0852	34.7378	32.1578	16.2582	0	1.80724	0
LIG3	24.9119	13.6072	30.5175	28.5325	-0.587099	0	0
LIG4	5.24344	6.12643	4.84188	4.89262	0.810687	0	0
LIMA1	14.2626	2.19074	19.442	19.6411	-2.59958	-2.64359	0
LIMD1	21.9597	38.3932	14.7885	14.8638	1.90486	1.89378	0
LIMS1	120.017	40.4507	206.415	57.4779	-1.5207	0	-1.82894
LLGL1	5.11113	2.69218	5.8497	6.75	-0.939196	-1.07436	0
LMAN1	45.4642	41.2618	46.0219	49.6714	1.10619	0.991144	0
LMAN2	192.32	169.952	195.265	214.759	0.860765	0	0
LMNA	96.2351	17.2097	152.674	89.1944	-2.37768	-1.65534	0
LMO7	25.6701	12.5471	32.0148	30.1774	-0.992919	-0.888691	0
LRP1	2.99106	5.16622	2.05643	2.02453	1.60479	1.62346	0
LRRC59	33.5028	37.4769	32.2021	30.9739	1.30663	1.33518	0
LRRFIP1	187.104	121.628	224.051	199.675	-0.51892	0	0
LSM10	46.7148	67.5787	37.2825	38.3206	1.27293	1.19493	0
LSM2	23.9553	27.0009	22.1636	23.5075	0.793466	0.685171	0
LSM7	50.6356	60.2691	45.362	48.4816	0.867233	0.757851	0
LTA4H	116.298	169.996	96.5392	86.2255	1.28401	1.4323	0
LUZP1	17.8521	7.92647	22.9845	20.636	-1.0834	-0.953658	0
LYAR	44.3638	8.69531	45.45	86.9129	-1.75988	-2.71645	0
MACF1	156.281	78.983	188.648	192.213	-0.848955	-0.905032	0
MAGED1	35.537	31.1311	34.7774	42.4686	0.699868	0	0
MAGED2	172.398	92.7697	194.26	230.94	0	-0.706152	0
MANF	17.2152	17.4282	16.5994	18.1038	1.42718	1.28168	0
MAP1A	0.435359	0.0758169	0.742594	0.308724	-2.88032	-1.61896	0
MAP2	1.27935	3.69242	0.237128	0.217192	4.21211	4.28607	0
MAP3K20	7.96771	10.6938	5.93541	8.37063	1.19372	0	0
MAP7D1	7.27679	2.90324	8.60864	10.2465	-1.08009	-1.39437	0
MAPK10	41.2085	24.5618	49.2023	47.0286	-0.630221	-0.564647	0
MARCKS	4.94206	16.2804	0.0166703	0.0042795	9.85676	10.5601	0
MARCKSL1	11.391	13.9727	12.0268	6.97155	0	1.28052	0
MARS	162.486	140.333	157.196	200.097	0.630391	0	0
MAZ	33.0621	14.6127	37.5311	47.7446	-0.638043	-0.992828	0
MBD2	7.31252	7.99866	7.00076	7.03938	0.69515	0	0
MBD4	92.4212	146.93	66.8081	72.3096	1.54937	1.4145	0
MBNL1	473.316	265.146	572.517	547.526	-0.708642	-0.666222	0
MBNL3	27.851	37.106	21.4592	28.2669	1.10681	0	0
MCM2	10.1482	13.7467	7.97224	9.72983	1.61732	1.30495	0
MCM4	15.9316	14.316	16.5633	16.7667	0.87434	0	0
MCM5	72.5333	116.742	51.2513	57.1759	1.7395	1.5579	0
MCTS1	19.9205	22.5899	18.471	19.3015	0.955828	0.884291	0
MDM2	73.604	65.5174	75.0944	80.9176	0.742486	0	0
MED15	148.009	53.5353	157.393	248.505	-1.15384	-1.82039	0.666545
METTL16	36.2234	21.6702	44.0869	39.6707	-0.627161	0	0
METTL7A	32.895	97.4756	3.45723	7.36498	5.55074	4.42072	0
MFN1	29.17	38.9229	22.8531	28.8228	1.18552	0.842793	0
MGME1	26.9794	38.6911	22.4222	20.8847	1.19386	1.2862	0
MIB1	4.43099	2.33141	6.02355	4.06942	-0.850905	0	0
MKRN3	3.82301	1.81178	4.82176	4.46439	-0.897844	0	0
MLEC	13.1706	11.9548	13.5238	14.0283	1.03499	0	0
MORC2	31.7361	10.0252	45.754	32.5912	-1.66807	-1.16887	0
MOV10	62.41	26.8859	77.3246	78.85	-1.16397	-1.2138	0
MPG	29.9884	31.9741	30.2984	26.9249	0.744372	0.869546	0
MPHOSPH6	43.7436	24.5841	51.5456	53.0642	-0.584161	-0.642463	0
MRAS	0.53801	0.744469	0.44546	0.453468	0.912331	0.879021	0
MRI1	52.398	32.2838	64.6595	54.5505	-0.531456	0	0
MRM2	28.9858	32.1073	27.1622	28.5031	0.763912	0.70065	0
MSN	480.987	335.78	480.623	663.179	0	-0.507257	0.512188
MTCH2	57.1974	53.7647	56.201	63.3567	0.575776	0	0
MTDH	72.4847	81.9171	69.8095	65.7104	1.17723	1.32273	0
MTERF2	17.9358	4.14207	24.327	23.1946	-2.03235	-2.07734	0
MTG1	74.9594	74.7054	75.8813	73.5481	0.544304	0.569322	0
MTHFD1	80.6678	93.9232	72.7891	78.8713	0.892415	0.763979	0
MTHFD1L	2.79396	3.05664	3.01659	2.04818	0.799095	1.374	0
MTRF1	53.5728	37.0146	55.3269	70.9816	0	-0.511776	0
MVP	211.462	114.538	254.389	252.126	-0.524296	-0.524588	0
MYCBP2	59.4269	60.8546	55.5915	64.8335	0.55673	0	0
MYH10	13.2934	7.99015	15.3522	16.062	-0.524174	-0.61811	0
MYH9	277.396	148.517	341.061	319.123	-0.71822	-0.651895	0
MYO1B	1.37821	2.80437	0.76291	0.749205	2.00953	2.08684	0
MYO1E	13.5286	41.7778	1.20871	1.31706	5.33645	5.14179	0
MYO5A	31.7046	33.0575	32.0094	29.4422	0.531486	0.620489	0
MYO6	8.0849	1.37274	7.01977	18.4722	-1.31925	-2.92534	1.60608
MYOF	0.84222	2.7518	0.00909637	0.0173509	7.49348	6.80332	0
N4BP1	18.381	8.13764	21.8367	24.7056	-0.728048	-0.930369	0
NAA50	97.6521	88.52	87.1023	128.848	0.635153	0	0.611534
NAE1	106.518	55.7098	125.27	134.869	-0.596254	-0.715676	0
NAP1L4	211.297	94.4771	254.575	276.177	-0.793404	-0.911164	0
NBPF10	7.9291	11.6828	6.835	5.28848	1.09334	1.45707	0
NCAPG	1.78122	2.56434	1.47896	1.36906	1.99304	2.05188	0
NCBP1	52.9205	31.4798	66.1261	54.9609	-0.644235	0	0
NCOA5	17.1753	15.735	18.738	16.0455	0	0.550121	0
NDC1	13.8619	12.5292	14.7815	13.8036	0.541621	0.637763	0
NDRG1	41.9235	15.5584	57.3926	45.8752	-1.45179	-1.17487	0
NDRG2	40.606	17.0425	54.5973	43.827	-1.28377	-0.970543	0
NIN	49.4945	56.7543	40.787	56.7464	0.828121	0	0
NKTR	261.048	151.189	318.863	289.969	-0.664888	-0.549866	0
NLE1	16.4906	8.02213	20.9503	18.7143	-0.810539	-0.609412	0
NLN	6.30943	8.34425	5.46046	5.35773	1.14822	1.17055	0
NME1	16.9201	18.751	15.4758	17.3398	1.29606	1.10074	0
NOA1	40.3928	33.8915	46.432	37.1958	0	0.544734	0
NOC3L	19.7427	25.3636	16.6006	18.608	1.07916	0.91625	0
NOMO1	14.7232	16.6652	13.1414	15.2618	1.35423	1.16226	0
NOP10	19.0774	19.9026	19.1663	17.879	0.823241	0.914379	0
NOSIP	253.92	50.3814	392.1	249.258	-2.41849	-1.74235	0
NRAS	37.4673	36.3872	33.7275	45.8295	0.762939	0	0
NSF	74.0687	95.3386	61.8815	70.3322	1.05993	0.866512	0
NSUN4	20.0715	21.0225	20.7814	17.5516	0	0.706234	0
NSUN7	0.297176	0.817204	0.0628368	0.0865267	3.74377	3.15025	0
NUAK2	45.3603	73.7846	34.484	30.223	1.50033	1.73651	0
NUCKS1	29.5764	16.1646	32.9233	40.0656	-0.561626	-0.852534	0
NUDT16	3.97033	4.56463	3.89964	3.36	0	0.807698	0
NUFIP2	12.5184	7.94753	14.2229	15.0363	0	-0.539242	0
NUGGC	4.56494	5.01095	3.90414	5.24644	1.27767	0.806758	0
NUMB	81.8049	94.0291	78.701	72.3447	0.85247	0.963139	0
NUP88	158.763	201.876	142.47	135.42	0.853715	0.912459	0
NUSAP1	13.9584	13.1719	14.7589	13.4407	0.906439	1.0127	0
OAS1	112.665	190.342	88.0658	61.6927	1.88424	2.34717	0
OASL	20.0931	5.8997	18.3596	41.085	-1.4173	-2.6982	0
OCRL	1.81544	1.956	2.19903	0.9205	0	1.44221	0
OGDH	97.8828	55.458	125.129	99.8271	-0.578609	0	0
OGFR	6.65796	8.01364	5.26107	7.58251	1.23558	0	0
OTUD7B	2.51232	1.40451	2.82998	3.30147	0	-0.702578	0
P4HB	234.786	193.346	247.694	262.384	0.814801	0	0
PABPC1L	23.311	25.684	22.9204	21.0771	0.621213	0.735852	0
PABPC4	84.5735	79.8776	86.6748	86.5033	0.683332	0.690251	0
PAICS	36.5209	31.1681	42.3746	32.2361	0	0.756033	0
PAN2	67.0486	68.8659	63.5439	71.3482	0.543841	0	0
PAPOLA	175.308	169.356	181.62	170.914	0	0.5706	0
PAPSS1	45.6199	56.1851	46.101	31.5111	1.07555	1.59711	0
PARP1	129.524	171.971	112.604	108.191	1.18696	1.23843	0
PARP11	23.9081	13.8429	29.186	26.5936	-0.693877	-0.560194	0
PARP14	36.5965	52.5894	29.3096	30.2683	1.19311	1.12197	0
PARP15	124.062	167.832	98.3223	117.612	1.05255	0.735933	0
PARP16	35.8516	21.7016	41.7312	42.5148	-0.548921	-0.59614	0
PARP3	16.0402	18.6082	14.2482	16.1903	0.947232	0.774021	0
PARP8	252.345	86.3085	284.209	400.143	-1.31718	-1.83998	0.5228
PATL2	156.342	85.5014	119.692	313.611	0	-1.45706	1.50066
PCBP3	4.66221	4.53417	5.79875	2.69123	0	1.31759	0
PCBP4	16.8393	7.76275	21.7791	18.9228	-1.10415	-0.968969	0
PCCA	21.3987	20.4353	20.3175	24.63	0.643967	0	0
PCNT	33.496	21.8412	35.091	45.0737	0	-0.736033	0
PCSK1N	3.72625	1.02657	5.50237	3.77062	-2.21147	-1.70789	0
PDCD6IP	195.826	202.639	198.495	182.308	0	0.551257	0
PDIA4	129.21	181.276	106.679	106.375	2.24112	2.22507	0
PDIA6	140.092	186.932	114.717	129.12	1.96815	1.75816	0
PDLIM1	66.7042	200.019	3.85454	17.9033	6.05555	3.82877	2.22678
PDLIM7	12.0948	17.5475	8.23784	12.5107	1.45601	0.87275	0
PEBP1	174.727	165.257	189.68	158.527	0.824267	1.07346	0
PEG10	1.38173	3.7097	0.190539	0.705252	4.33467	2.5108	0
PELP1	10.2084	5.82305	11.0883	14.0402	0	-0.832614	0
PFAS	13.904	14.0161	13.6298	14.2778	0.517864	0	0
PFN2	7.51431	2.34285	11.1457	7.16983	-1.59765	-0.954932	0
PGD	41.5037	52.1462	36.15	38.2388	1.08926	0.98656	0
PHF6	28.022	31.5404	26.45	26.5716	0.673495	0.649606	0
PHGDH	8.15006	9.29883	5.18724	12.2694	2.00396	0	0
PIGR	0.73254	1.28349	0.516632	0.448671	1.41894	1.6232	0
PIWIL3	0.35997	0.206525	0.458056	0.367865	-0.734929	0	0
PKP2	1.72196	0.867796	2.56633	1.20647	-1.15669	0	0
PLA2G4A	0.253368	0.74664	0.0517012	0.0149036	3.6199	4.19363	0
PLAGL1	7.99911	13.8908	4.34099	7.49342	2.10136	1.33169	0
PLCG1	121.419	15.1717	174.994	153.776	-3.19537	-2.99121	0
PLD6	14.9646	11.5692	20.37	9.0735	0	1.02425	-1.24996
PLEC	22.5444	16.2061	28.8673	18.612	0	0	-0.635731
PLEKHA5	8.6103	2.65751	11.1089	11.3664	-1.6418	-1.68562	0
PLIN3	28.5451	37.7967	28.0014	17.9999	1.00071	1.6196	-0.618888
PLOD1	15.43	12.8311	9.45735	29.8771	1.39	0	1.79645
PNKD	18.4533	21.4936	17.509	16.4236	0.7304	0.820048	0
POF1B	0.76933	1.77244	0.467841	0.0807325	2.2084	4.26648	0
POLD2	70.8813	63.6592	78.8369	64.9921	0	0.511123	0
POLR1E	17.152	10.1926	20.9675	18.6972	-0.537218	0	0
POLR2K	73.9265	47.1219	82.3195	91.6954	0	-0.520415	0
PPARGC1B	4.05815	5.47993	3.19237	3.90426	1.28834	1.02135	0
PPIB	184.935	232.634	163.018	166.405	1.87328	1.79497	0
PPIF	28.7567	34.6318	26.3484	25.9282	0.977041	0.951718	0
PPIL4	32.981	19.3845	39.8452	37.1062	-0.560374	0	0
PPP1CC	124.216	131.527	126.07	111.6	0.575614	0.787742	0
PPP1R12A	251.179	159.146	272.531	326.185	0	-0.629919	0
PPP1R18	78.0882	50.0082	77.534	114.227	0	-0.813025	0.585363
PPP6R1	46.4572	24.6765	46.0302	74.4837	0	-1.17384	0.707105
PPWD1	121.605	71.5829	144.954	140.352	-0.528171	0	0
PRC1	11.713	11.8917	11.0327	12.765	0.836594	0	0
PRDM4	16.5105	24.6703	12.636	13.5754	1.24557	1.14849	0
PRDX1	124.904	122.794	134.73	109.12	0.65988	0.94055	0
PRDX2	88.4244	41.933	116.923	93.1042	-0.713342	0	0
PRDX5	50.3903	53.99	49.7057	47.1741	0.833077	0.871511	0
PREB	89.4664	85.4084	91.3914	90.9296	1.0008	1.00654	0
PRMT1	119.519	132.077	108.553	124.382	0.993175	0.786651	0
PRMT2	239.973	90.2151	282.724	347.013	-1.22724	-1.51073	0
PRMT5	50.8522	53.2437	51.1396	47.3241	0.8442	0.959817	0
PRPF38B	165.939	95.5657	195.973	197.591	-0.589845	-0.615686	0
PSIP1	87.4852	54.235	103.262	99.4665	-0.567413	0	0
PSMC5	196.166	116.961	221.963	246.805	0	-0.523135	0
PSTK	12.6963	7.72968	14.3507	15.8026	0	-0.60695	0
PTK2	43.9031	64.8142	37.7499	29.3015	1.05498	1.40587	0
PTPN1	71.5134	84.4676	64.6123	68.2603	0.867386	0.756659	0
PTPN12	25.0684	22.5509	19.59	38.4875	0.588847	0	1.01722
PTPRG	0.92367	2.14001	0.52252	0.155409	3.10783	4.48242	0
PTRH1	10.3146	5.28876	11.4822	14.4076	-0.524756	-0.90088	0
PURB	2.23851	1.43617	2.43564	2.8718	0	-0.541215	0
PUS1	14.0265	16.5621	13.3732	12.0819	0.650568	0.805099	0
PUSL1	10.127	9.387	10.0547	11.1876	0.535048	0	0
PXN	120.465	11.2352	157.413	187.723	-3.06006	-3.36383	0
PYGL	7.12327	14.1852	4.39112	3.41865	2.02739	2.34232	0
QKI	15.3512	15.3013	14.7779	16.4887	0.557939	0	0
QRSL1	47.7695	87.9095	31.0847	28.8787	1.84096	1.93176	0
QTRT2	24.0071	26.9571	22.986	22.2341	0.599496	0.656877	0
R3HDM4	78.7261	77.5429	91.7729	55.7421	0	0.920846	-0.760649
RAB11A	64.6473	47.8089	81.6675	53.7824	0	0	-0.590152
RAB13	1.63709	1.86024	1.46374	1.68319	0.748689	0	0
RAB15	4.87702	2.91236	5.98566	5.25416	-0.69116	0	0
RAB18	126.048	72.3139	148.011	152.035	0	-0.528522	0
RAB1A	92.0419	78.0565	97.6188	99.0669	0.55041	0	0
RAB22A	10.1699	6.30775	11.1841	13.0958	0	-0.585144	0
RAB30	55.2223	123.12	25.5476	25.9906	2.88738	2.88096	0
RAB33A	4.46584	2.21531	5.23027	5.84568	-0.777923	-0.972951	0
RAB33B	29.2646	23.5241	35.7895	24.2061	0	0	-0.557614
RAB34	9.29016	14.6982	7.23887	6.37631	1.50492	1.63174	0
RAB36	2.8714	3.49554	2.41263	2.9514	1.31418	1.03551	0
RAB37	111.588	69.0649	101.468	183.717	0	-0.94246	0.885217
RAB3GAP1	64.3836	58.2014	76.6639	49.086	0	0.697625	0
RAB9A	31.8499	20.3871	31.6292	46.5919	0	-0.725317	0
RADX	11.9298	6.19324	14.3728	14.52	-0.90671	-0.900735	0
RANBP10	14.3545	14.4288	15.0624	12.9346	0	0.512576	0
RANBP17	6.76299	3.93533	8.39668	7.2344	-0.625567	0	0
RANBP6	21.1438	12.7402	25.8128	22.894	-0.554112	0	0
RANGAP1	31.8838	17.6952	38.5598	37.1019	-0.603994	-0.564397	0
RAP1GAP2	21.4445	8.59603	24.732	31.341	-1.07635	-1.49768	0
RBBP4	230.465	221.92	229.34	243.255	0.665904	0.556352	0
RBFA	21.2117	23.9745	19.844	20.3226	0.806215	0.769957	0
RBM15	17.0402	18.1505	16.1271	17.3645	0.661691	0.539066	0
RBM43	5.88478	3.27767	7.17574	6.72311	-0.680048	-0.60624	0
RBM47	8.79188	22.2638	2.94972	2.90609	3.7887	3.79312	0
RBM4B	49.9364	53.5895	50.612	44.1031	0.589222	0.790096	0
RBMS1	82.1918	18.432	118.6	93.6271	-2.32762	-1.99355	0
RBMS3	4.93833	2.20006	8.09468	2.44299	-1.41494	0	-1.6507
RBMXL1	9.15938	5.37881	10.8742	10.6698	-0.644962	-0.636094	0
RCC1	24.6859	22.5153	24.7156	27.3435	0.614916	0	0
RCC2	14.3534	16.6123	11.5749	16.7394	1.12016	0.562302	0.557855
RDM1	1.1938	0.362791	1.04544	2.51075	-1.20531	-2.41139	0
RECQL4	4.27158	5.21412	3.65823	4.24344	1.49226	1.3525	0
RECQL5	37.706	38.434	37.1147	37.9049	0.603008	0.586998	0
REPIN1	9.51574	11.0069	9.20518	8.23401	0.80384	0.992803	0
REXO2	103.677	53.8371	134.121	108.895	-0.620566	0	0
RFC2	28.5486	33.9725	26.4252	25.7501	0.857869	0.870618	0
RFC3	6.92699	6.21157	7.36534	6.99937	0.691057	0.755394	0
RFC4	25.3647	22.6074	25.5332	28.4954	0.549237	0	0
RIOK3	102.794	118.663	93.5397	100.308	0.775725	0.639993	0
RNASE4	3.96136	8.19981	2.43515	1.52493	2.41022	3.06854	0
RNASE6	48.2396	149.32	5.1602	2.66347	5.34272	6.25685	0
RNASEH2B	88.6069	95.2629	87.8178	81.7663	0.569564	0.664136	0
RNASEK	102.524	102.628	104.569	98.5597	0	0.50247	0
RNASET2	235.033	264.705	285.425	103.458	0	1.71432	-1.45415
RNF213	229.246	116.176	248.732	334.049	-0.656957	-1.10328	0
RNF214	33.0683	10.4444	50.6028	28.471	-1.6698	-0.834233	-0.835562
RNGTT	24.7133	27.5003	23.4444	23.6087	0.696215	0.672266	0
RNH1	144.034	136.553	152.675	137.182	0	0.596847	0
RNPEP	21.9009	21.4696	20.9139	24.2905	0.678712	0	0
RP9	16.7498	27.9919	12.0914	11.4317	1.51891	1.59997	0
RPL18A	666.406	596.459	772.638	554.655	0	0.560298	0
RPL22L1	23.5667	23.1581	22.6457	25.8042	0.665088	0	0
RPL3L	1.02402	1.19636	0.896322	1.04805	0.85368	0	0
RPL8	1325.09	1225.51	1513.15	1096.94	0	0.57647	0
RPN1	198.36	193.176	192.267	216.265	1.22207	1.03137	0
RPN2	279.163	251.484	282.739	307.056	0.976956	0.844568	0
RPP25	1.24524	2.02425	0.90347	0.912307	1.7205	1.74265	0
RPP38	19.6099	17.9314	21.741	17.7119	0	0.579969	0
RPRD2	48.0863	30.2885	55.1288	57.1287	0	-0.517135	0
RPS11	617.942	669.05	619.897	550.393	0.574268	0.736245	0
RPS12	779.435	500.642	958.771	791.67	-0.552706	0	0
RPS3	2449.84	1478.99	3084.48	2473.43	-0.608194	0	0
RPTOR	25.6491	10.9524	28.3403	38.9741	-0.856707	-1.41051	0
RPUSD1	21.3266	20.1346	22.9074	19.8525	0	0.723917	0
RRBP1	7.6566	10.4012	5.63944	8.00798	2.30367	1.73481	0
RRM1	59.7507	28.6399	77.8379	64.7258	-0.710609	0	0
RRM2	18.7022	30.9506	11.7108	16.5009	2.82687	2.3785	0
RRP1B	33.3154	17.2371	39.8197	41.2177	-0.660489	-0.714828	0
RRS1	17.62	8.75035	23.0226	18.5772	-0.775197	0	0
RSF1	59.862	38.105	71.3437	65.5302	-0.525149	0	0
RTN4	54.8742	29.5533	69.3604	59.3638	-0.740382	0	0
RYBP	3.95	3.97483	4.03191	3.76538	0.669388	0.750049	0
S100A4	288.754	91.4512	392.912	340.088	-1.41547	-1.27696	0
S100A8	27.8751	90.6218	0.442602	0.877617	7.70904	7.07716	0
S100A9	52.1299	169.026	1.51505	0.913148	6.97497	7.7949	0
SACM1L	67.6449	35.2801	76.6957	91.1306	-0.595283	-0.853614	0
SALL2	1.71992	0.167074	2.39391	2.39725	-3.51364	-3.46502	0
SAMD4A	2.17484	5.0066	0.976359	0.882275	2.56341	2.7091	0
SAMHD1	250.562	52.1763	365.776	282.516	-2.33893	-1.9653	0
SAR1A	152.6	80.1996	166.843	216.394	0	-0.867024	0
SAR1B	56.0999	46.6311	54.592	70.763	0.746469	0	0
SARDH	4.93335	0.522559	8.86057	3.0833	-3.66743	-2.14173	-1.52571
SART1	9.78308	10.2257	9.37701	9.99115	0.628036	0	0
SBDS	245.457	112.585	309.333	291.779	-0.94851	-0.888497	0
SBF1	33.3307	20.4814	36.6281	43.21	0	-0.554271	0
SCAF4	59.3393	64.1137	58.4227	55.0901	0.536761	0.608914	0
SEC23B	64.7181	62.5748	67.7105	61.7864	0.840594	0.962683	0
SEC61A1	188.166	156.639	208.462	189.52	0.784957	0.904429	0
SEC61B	69.4891	66.2969	75.9492	61.3665	0.835736	1.11309	0
SEC62	111.145	112.338	111.521	108.951	0.584692	0.604575	0
SEC63	70.6026	77.3688	66.4793	69.8758	1.02231	0.914408	0
SECISBP2L	85.7566	96.6169	82.2705	78.7179	0.683396	0.719611	0
SERPINB6	45.4014	32.1214	41.736	68.874	0	-0.796731	0
SERPINH1	5.46848	2.35877	6.78804	6.88146	-1.10933	-1.12367	0
SETD1B	4.60472	2.70006	5.19345	5.88168	-0.555804	-0.736573	0
SETD7	7.20677	6.18534	9.78051	3.65777	0	1.22661	-1.38869
SGF29	67.8198	39.9521	83.1129	73.9797	-0.594626	0	0
SH3KBP1	140.941	76.4012	167.976	170.924	-0.637683	-0.688604	0
SHMT2	90.3548	151.102	73.123	46.7308	1.67233	2.30204	-0.629705
SIDT2	35.0254	59.8577	24.8209	23.1187	1.56159	1.63693	0
SLC22A5	7.77745	4.44741	9.59935	8.52393	-0.630015	0	0
SLC25A5	262.265	281.066	254.214	253.86	0.819466	0.812257	0
SLC25A6	435.502	433.422	454.626	402.245	0	0.644519	0
SLC45A4	0.6054	0.198156	0.747437	0.848134	-1.33215	-1.47676	0
SLC9A3R1	297.811	106.18	346.112	446.783	0	-1.05535	0
SLK	7.18477	3.40057	7.77904	10.8007	-0.731368	-1.21458	0
SMAD2	68.3178	35.2275	85.3919	77.6667	-0.719772	-0.591104	0
SMAD7	5.20617	0.54161	6.01652	9.51746	-2.34564	-3.01765	0
SMAP1	28.9741	14.1269	37.5344	31.4827	-0.681625	0	0
SMARCC1	28.3253	28.8087	27.8865	28.5437	0.535215	0	0
SMC2	7.56751	6.71399	7.5559	8.6562	0.513894	0	0
SMCHD1	234.362	223.591	259.294	201.08	0	0.699018	0
SMG6	20.3711	9.79476	26.0412	22.9602	-0.979383	-0.787697	0
SMG9	26.1317	28.0887	24.9165	25.9641	0.667061	0.615493	0
SMPD2	23.4735	33.8012	19.1285	18.7106	1.30117	1.33195	0
SNAI3	15.2289	12.4455	19.1586	11.3398	0	0.944769	0
SND1	122.438	119.623	125.334	120.525	0.821311	0.872597	0
SNRNP25	16.5408	31.3469	10.3709	9.60177	2.01571	2.11637	0
SNTB2	3.33955	1.8171	3.9433	4.11058	-0.655077	-0.727483	0
SPAG5	7.74906	7.34787	7.69451	8.35283	1.01741	0	0
SPART	31.5595	17.6175	45.7821	22.3198	-1.03525	0	0
SPATS2	15.0035	22.5091	11.5979	12.0068	2.04115	1.99046	0
SPATS2L	17.3801	11.2312	21.6039	17.1467	-0.544379	0	0
SPCS2	212.1	254.511	188.594	203.159	1.49518	1.35917	0
SPEN	36.1933	38.9708	33.5329	37.7095	0.609936	0	0
SPPL2B	61.6468	85.2174	49.0335	55.8333	1.20312	1.02432	0
SPTAN1	159.147	82.2208	209.994	159.965	-0.947087	-0.556534	0
SRP54	58.7567	54.6789	58.8171	63.7406	0.973603	0.843414	0
SRP72	124.582	114.044	130.237	127.153	0.593317	0.610791	0
SRPRA	183.166	149.913	191.044	209.961	0.516957	0	0
SRPRB	46.8422	39.049	49.5223	51.5586	0.781451	0	0
SRRT	128.199	79.3769	127.613	190.324	0	-0.753324	0.616174
SRSF7	888.991	474.759	1003.95	1191.23	-0.682772	-0.947225	0
SSR1	155.999	134.442	166.737	162.809	0.714012	0.731258	0
STARD9	6.56896	5.47999	5.72127	9.5196	0	0	0.789877
STAT1	262.667	112.91	346.504	292.669	-1.15264	-0.903848	0
STIM1	136.165	75.946	161.172	164.552	-0.718241	-0.780252	0
STN1	102.382	32.5709	135.988	126.633	-1.5468	-1.44486	0
STOML2	104.4	97.1764	103.171	115.732	0.577489	0	0
STRBP	37.3054	81.166	19.8928	15.1282	2.35262	2.77303	0
STT3A	123.925	122.01	124.963	124.371	1.21407	1.20204	0
STXBP1	4.00597	0.602633	4.86239	6.65435	-2.50153	-2.92089	0
SUB1	205.831	239.662	192.442	188.648	1.44788	1.45367	0
SUN1	95.1105	84.5343	110.943	78.6451	0	0.628021	-0.503956
SVIL	44.0878	5.07239	72.3099	39.9404	-3.43627	-2.58171	0
SYNE1	135.964	53.2075	155.932	201.97	-1.07817	-1.48995	0
SYNE2	169.266	48.3565	224.035	217.711	-1.80048	-1.83867	0
SYNJ1	9.43132	2.98315	13.1451	10.5283	-1.55644	-1.24768	0
TAB2	36.2409	17.2693	49.3258	35.4213	-1.05929	-0.597466	0
TACO1	14.4045	11.7807	18.2159	10.5379	0	0.851775	-0.788617
TAF15	71.9326	46.7309	82.7971	83.0636	0	-0.514698	0
TAGLN	9.38441	14.4749	7.07554	7.35043	1.34274	1.27749	0
TAGLN2	903.465	955.779	929.8	788.694	0.606754	0.823123	0
TALDO1	112.289	129.242	106.906	101.193	0.793442	0.880196	0
TARS	62.557	53.2084	62.6613	74.0474	0.569872	0	0
TBC1D4	30.8606	1.44933	54.0273	24.187	-4.98732	-3.7518	0
TBCD	107.976	26.0429	141.543	147.452	-1.87824	-1.94176	0
TBL2	19.0154	18.4301	19.7333	18.4009	0.842902	0.943789	0
TBRG4	97.7733	64.2616	104.388	127.261	0	-0.51227	0
TCAF1	13.9966	7.04694	17.3414	16.412	-0.916872	-0.892353	0
TCEA1	144.07	155.405	134.968	146.968	0.791005	0.656195	0
TCOF1	47.6968	51.2683	44.4631	49.2958	0.548643	0	0
TDP2	50.8029	30.7808	58.3994	61.5869	0	-0.551157	0
TDRD12	1.55763	0.814588	2.11773	1.43625	-1.00503	0	0
TDRD7	11.1941	11.9881	11.0909	10.3949	0.621893	0.662848	0
TDRD9	0.591203	1.3613	0.356486	0.0686793	2.22934	4.16875	0
TDRKH	17.9881	6.06171	24.5621	20.5697	-1.59276	-1.35594	0
TECR	205.339	93.7929	256.502	248.842	-0.688422	-0.65195	0
TELO2	43.9734	46.4529	44.467	39.9484	0	0.606487	0
TENT4B	11.1232	6.49767	12.1406	14.9973	0	-0.759113	0
TENT5A	7.75561	9.6323	6.24612	8.24004	0.971979	0	0
TENT5C	56.921	80.4105	42.8982	53.8516	2.01349	1.63579	0
TEP1	17.9622	26.0104	13.7054	15.8832	1.34357	1.06566	0
TESC	5.68808	8.36394	3.56051	6.33243	1.74909	0	0
TFRC	91.6455	113.241	85.7284	75.7455	1.1125	1.2781	0
TGS1	16.9306	11.1691	18.0914	21.9558	0	-0.550546	0
THG1L	12.7483	12.4632	12.9558	12.7154	0.603795	0.657178	0
THOC3	102.652	54.1164	142.095	89.3676	-0.786041	0	-0.682534
THOP1	23.4723	24.3427	22.1311	24.8989	0.790298	0	0
THUMPD1	134.633	71.9001	157.196	170.744	-0.682573	-0.825682	0
TIMELESS	11.8449	20.9206	7.86589	7.96086	1.86544	1.82677	0
TIPARP	30.0237	10.3448	36.2159	43.0122	-1.08228	-1.32968	0
TJP2	5.24726	2.76827	6.90225	5.2429	-0.785125	0	0
TKT	126.312	162.075	117.647	97.8537	1.00101	1.26563	0
TLE3	23.9279	37.0048	17.4251	19.7743	1.57235	1.36993	0
TLR3	2.43257	0.513679	2.52481	4.65825	-1.69015	-2.62453	0
TLR7	10.4388	33.3702	0.467618	0.470745	6.71116	6.66445	0
TLR8	1.17955	3.86455	0.0141346	0.00844988	7.9051	8.17898	0
TMA16	19.9975	26.7998	18.3755	14.5356	1.07727	1.41116	0
TMED10	177.821	148.162	194.608	183.419	0.717058	0.777123	0
TMEM106B	77.8422	38.2167	99.6447	86.4943	-0.708104	0	0
TMEM131	18.5983	24.2773	15.41	17.4777	1.07055	0.881556	0
TMEM131L	133.502	129.763	150.163	106.938	0	0.575531	0
TMEM214	25.5768	25.8123	22.5541	30.9501	1.21914	0	0
TMSB4X	3528.09	1945.38	4317.38	4026.55	-0.694158	-0.636398	0
TNPO2	13.2421	8.61338	13.7202	18.1316	0	-0.648948	0
TNRC6C	15.4797	6.07669	18.0789	22.3597	-1.21363	-1.50973	0
TNS1	2.38807	6.50557	0.661025	0.479404	3.40788	3.85721	0
TOB2	32.1963	37.0408	31.0371	28.3143	0.606947	0.701853	0
TOE1	49.6048	25.3017	61.7074	57.2913	-0.736831	-0.641977	0
TOM1	65.7876	34.0413	88.6566	62.5909	-1.03873	-0.556227	0
TOMM34	23.9423	25.9505	23.1036	23.0045	0.784499	0.777068	0
TOP1	12.9688	12.2202	12.2752	15.2051	0.85642	0	0
TOR4A	0.321885	0.526547	0.246089	0.208176	1.43329	1.59372	0
TPD52	91.6769	180.86	57.0344	45.1534	2.33176	2.6653	0
TPP2	104	48.1795	126.585	131.431	-0.573202	-0.631161	0
TPR	135.858	72.6055	179.668	132.778	-0.820933	0	0
TPT1	857.164	496.759	1115.59	823.122	-0.639993	0	0
TRDMT1	20.0114	10.3053	26.4572	20.0582	-0.832741	0	0
TRIM25	56.044	62.5057	51.6987	56.1144	0.718297	0.541173	0
TRIM26	43.1914	42.7582	41.898	46.1581	0.56029	0	0
TRIM33	35.3083	24.8765	36.3841	46.3306	0	-0.504709	0
TRIO	19.6065	58.6846	2.87402	2.13226	4.74964	5.08447	0
TRIP6	4.82243	6.46973	4.04115	4.22821	1.64396	1.57191	0
TRMT11	27.5061	16.1992	31.5259	34.1026	0	-0.531379	0
TRMT12	12.4838	7.67478	14.9589	13.8541	-0.51845	0	0
TRMT1L	14.8675	16.5319	15.6102	11.3945	0.625138	1.09382	0
TRPT1	48.2314	59.2457	41.0357	47.9554	1.03801	0.791103	0
TSEN54	134.611	44.7855	137.609	241.27	-1.01964	-1.87344	0.8538
TSPYL1	181.193	115.353	221.257	188.374	-0.511919	0	0
TST	0.840056	1.48666	0.640635	0.405716	2.24745	2.76487	0
TTK	1.18114	1.79143	0.886734	0.970304	2.07892	0	0
TTN	27.1448	39.3745	20.5031	24.3107	1.11117	0	0
TUBB6	16.2267	51.4526	1.08553	0.584063	5.56284	6.32315	0
TUBGCP3	32.0838	29.1517	35.3178	29.6853	0	0.500136	0
TWISTNB	26.9067	16.997	29.8011	33.867	0	-0.520637	0
TXNDC5	45.0801	143.164	2.51514	2.28457	6.88952	6.79085	0
TYW1	57.0842	29.3645	68.529	70.2747	-0.757238	-0.810032	0
TYW3	20.972	12.9396	22.5046	28.1392	0	-0.656876	0
UBA1	137.403	128.699	145.217	133.632	0	0.543543	0
UBE2O	14.4407	15.329	14.2222	13.7398	0.574108	0.612295	0
UGDH	35.9589	32.6971	35.2238	41.4144	0.78132	0	0
UHRF1	2.5689	2.82887	2.20176	2.93234	1.55818	0	0
ULK1	3.80211	3.90373	3.9281	3.43884	0	0.621261	0
UPF1	3.28504	3.63704	2.84702	3.66632	0.884784	0	0
UPF3A	49.8771	47.5474	46.502	59.1175	0.58006	0	0
UQCRC1	191.583	171.533	196.706	207.038	0.529245	0	0
USB1	51.8644	29.638	53.8747	75.8782	0	-0.771503	0
USO1	41.4645	38.1481	42.0044	44.5974	0.875873	0.768024	0
USP10	106.201	79.1461	135.142	85.7564	0	0	-0.641412
USP36	98.8245	43.4401	123.565	121.666	-1.10394	-1.08563	0
UTP11	19.8445	18.2343	20.1947	21.2004	0.510741	0	0
UTP3	9.01279	9.73002	8.41831	9.23092	0.917349	0.769216	0
UTP6	81.4826	97.8413	74.3185	74.4671	0.824707	0.795548	0
VARS	18.4185	27.9775	13.6012	15.5022	1.80265	1.59088	0
VASP	21.4262	22.6283	18.6449	25.1383	0.665994	0	0
VCP	219.359	205.717	219.21	236.693	0.731491	0.591678	0
VDAC1	104.52	94.4702	106.92	112.581	0.602179	0	0
WARS	117.763	228.694	62.6343	82.4651	2.86766	2.44319	0
WDFY3	0.715152	1.36902	0.38555	0.515815	1.93864	1.90433	0
WDR1	237.098	125.383	277.66	300.689	-0.555542	-0.693599	0
WDR12	33.446	32.2326	32.3294	37.0564	0.731524	0	0
WDR18	47.5923	43.0302	51.5472	45.8795	0	0.656563	0
WDR4	10.9769	10.1167	11.1284	11.7679	0.53286	0	0
WNK1	86.6239	53.5978	98.4424	105.747	0	-0.637043	0
XPO6	153.87	100.546	179.851	171.811	-0.517573	0	0
YBX3	42.3147	60.0173	16.3361	68.8965	2.18213	0	2.04041
YWHAE	99.0113	99.0419	99.5689	97.9274	0.822838	0.841117	0
YWHAG	5.58947	6.45426	5.19842	5.24171	1.22257	1.17052	0
YWHAQ	349.837	205.147	376.804	480.135	0	-0.633702	0
ZBP1	71.0234	82.9882	62.2278	72.5591	1.50217	1.24387	0
ZBTB14	18.375	10.8073	21.9772	21.0805	-0.596319	-0.531152	0
ZBTB16	18.1071	10.9853	28.302	7.89373	-1.05176	0	-1.79575
ZBTB20	159.019	159.281	166.462	144.735	0	0.556665	0
ZBTB24	8.03891	8.55112	8.42528	6.67421	0	0.766899	0
ZBTB32	19.7882	57.0879	2.85448	4.91431	4.87703	3.99823	0
ZBTB44	19.8617	14.4464	20.3004	25.8081	0	-0.514604	0
ZBTB49	20.1324	8.23915	21.8298	31.8166	-0.882048	-1.49304	0
ZC3H12D	25.6693	26.3788	31.3983	14.0405	0	1.14251	-1.12803
ZC3H6	5.62506	3.0784	6.97788	6.27182	-0.730195	0	0
ZC3H8	24.9247	14.9397	32.6188	22.9797	-0.658404	0	0
ZC3HAV1	165.087	82.5307	208.257	187.339	-0.866676	-0.707614	0
ZCCHC14	2.54647	0.476708	3.87046	2.65119	-2.71127	-2.21273	0
ZCCHC7	68.4359	107.134	52.5912	49.7722	1.43908	1.5128	0
ZEB1	46.3081	28.5237	57.177	48.1593	-0.589607	0	0
ZEB2	102.23	131.1	41.9184	179.227	2.04518	0	2.27682
ZFP1	11.2597	5.87313	13.819	13.194	-0.693167	-0.682065	0
ZFP36	597.909	678.588	441.562	790.212	0.931861	0	0.913071
ZFP36L2	244.025	115.062	286.426	325.728	-0.880188	-0.982428	0
ZFR2	1.55425	0.396446	1.97541	2.21183	-2.02112	-2.07866	0
ZMAT3	9.75756	6.15022	11.45	11.0934	-0.609504	0	0
ZNF131	111.927	67.886	133.651	126.246	-0.602914	-0.540325	0
ZNF185	3.79515	4.78406	3.39588	3.30764	0.947601	0	0
ZNF205	1.40267	0.641922	1.99559	1.2419	-1.31461	0	0
ZNF318	15.8894	25.6821	11.8001	11.3162	1.33173	1.35432	0
ZNF319	11.2102	5.44038	13.4328	14.2551	-0.887545	-0.994535	0
ZNF385A	5.2542	8.73737	4.01767	3.21875	1.4204	1.70633	0
ZNF418	5.56719	9.56301	4.80678	1.9982	1.3333	2.48285	0
ZNF473	12.2257	7.30407	14.6759	13.7835	-0.518133	0	0
ZNF524	12.0791	8.82645	15.4925	9.74474	0	0	-0.618508
ZNF593	5.68608	6.57428	5.42373	5.06773	1.10266	1.15648	0
ZNF600	46.5427	31.4986	46.0624	66.2483	0	-0.763611	0
ZNF683	38.0466	0.391106	6.71396	143.864	-3.34874	-7.34275	3.99401
ZNF706	150.271	163.407	145.672	142.473	0.756149	0.777603	0
ZNF768	1.55437	2.7043	1.09999	0.9689	1.67959	1.87027	0
ZNF772	6.49534	8.87273	5.68054	5.05137	1.0643	1.26554	0
ZNF804A	0.454191	1.49725	0.00105717	0	7.88439	7.58129	0
ZNF808	17.8883	11.6594	18.9078	23.7627	0	-0.731535	0
ZNF860	7.5086	24.6113	0.0805626	0.0577986	8.4128	8.64918	0
ZNF888	5.43009	6.97743	4.87812	4.53085	0.911559	0.99229	0
ZNFX1	65.3933	35.4294	83.8087	68.3192	-0.79211	-0.519212	0
ZYX	76.379	32.4126	92.677	100.778	-0.951071	-1.06496	0

## Sheet: B vs CD4 (RNA)
Average normalized counts (B+CD4)	log2FoldChange (B vs CD4)	lfcSE (B vs CD4)	p-value	adjusted p-value	Gene.name
1025.86	1.14086	0.205078	2.62578e-08	1.65393e-07	AARS
317.254	0.812585	0.154801	1.51953e-07	8.90775e-07	ABCC4
2704.91	0.605677	0.191245	0.00160297	0.00503645	ACADVL
1629.92	0.940345	0.107593	2.33511e-18	2.93472e-17	ACO2
1706.44	-3.02409	0.350455	3.60382e-18	4.4867e-17	ACTN1
210.865	0.737136	0.204388	0.00030457	0.00110552	ADARB1
47.2881	-2.35874	0.314953	2.04828e-12	1.82224e-11	ADARB2
27.1436	1.11665	0.323721	0.000372681	0.00132845	ADAT3
2139.07	1.1708	0.0762227	3.05477e-53	1.29429e-51	ADD1
1151.42	-0.765681	0.142417	7.54025e-08	4.56133e-07	ADSL
876.074	3.48388	0.311211	3.1636e-29	6.45708e-28	AFF3
403.008	0.532085	0.126551	2.58172e-05	0.000112253	AGFG1
677.585	1.23881	0.179105	4.72395e-12	4.09956e-11	AHCY
33.2267	8.22569	0.724765	5.79278e-29	1.16553e-27	AHNAK2
57.8448	2.35203	0.29637	5.82466e-15	6.12079e-14	AICDA
117.168	0.689113	0.162728	2.52112e-05	0.000109799	AIMP2
175.741	-1.37148	0.163956	5.83374e-17	6.85675e-16	AKAP7
624.451	1.22061	0.240425	4.10578e-07	2.28989e-06	ALDH16A1
743.456	2.8262	0.161281	1.75193e-68	1.16944e-66	ALDH2
427.668	-0.680294	0.165581	4.28422e-05	0.000178912	ALDOC
253.577	-0.56882	0.146611	0.000102364	0.000401791	ALKBH8
9.13296	1.63239	0.485117	0.000331325	0.00119204	ANG
726.075	-0.967741	0.301634	0.00148832	0.00470829	ANK3
1233.13	-0.604599	0.122256	7.92808e-07	4.25726e-06	ANKFY1
7247.99	-3.68163	0.257724	1.08298e-47	3.80604e-46	ANXA1
4196.47	1.14458	0.346259	0.00101326	0.00331464	ANXA2
44.2689	3.08256	0.295451	1.24351e-24	2.12017e-23	ANXA3
923.676	2.40198	0.272743	1.12868e-18	1.44852e-17	ANXA4
1847.86	1.22336	0.0908669	2.55252e-41	7.58858e-40	AP1B1
1404.35	0.690537	0.124098	2.64941e-08	1.66832e-07	AP3B1
130.103	3.75085	0.236093	1.33296e-54	5.8581e-53	APOBEC3A
107.059	5.11884	0.548071	3.08346e-21	4.53273e-20	APOBEC3B
2354.07	1.41045	0.228754	7.1042e-10	5.16972e-09	APOBEC3C
468.679	0.828793	0.193042	1.77889e-05	7.93289e-05	APOBEC3D
806.294	1.82424	0.120685	1.21491e-51	4.91218e-50	APOBEC3F
2077.16	1.37746	0.285314	1.42e-06	7.386e-06	APOBEC3G
1420.24	0.919799	0.200985	4.59698e-06	2.23193e-05	ARF4
904.386	-0.786049	0.104729	6.10746e-14	6.02151e-13	ARFGEF1
4642.52	-0.82891	0.114496	4.5069e-13	4.20518e-12	ARHGEF1
1526.94	0.575411	0.114761	5.33666e-07	2.93627e-06	ARHGEF2
3020.12	-0.810808	0.0960362	3.19926e-17	3.80452e-16	ARID4B
177.467	3.55939	0.223749	9.75021e-57	4.5091e-55	ARL11
2309.16	-1.78646	0.142	2.31908e-36	5.90253e-35	ARL4C
58.4806	1.22786	0.312966	7.38785e-05	0.000297575	ARL4D
600.138	0.918396	0.187672	1.02041e-06	5.3908e-06	ARL5A
487.003	0.549786	0.10518	1.73388e-07	1.01196e-06	ASCC1
421.194	0.731066	0.204367	0.000335146	0.00120415	ASNS
5.34813	1.71391	0.453606	0.000211058	0.000787507	ASS1
4695.82	-0.514343	0.137446	0.000176398	0.000666381	ATM
1274.53	0.671299	0.188286	0.000373899	0.00133167	ATP13A1
3465.11	-0.952495	0.116421	2.90128e-16	3.28281e-15	ATP1A1
7904.6	0.866269	0.181183	1.71906e-06	8.82477e-06	ATP5F1A
884.722	0.850252	0.122668	4.17064e-12	3.63275e-11	ATP6V1A
712.929	-1.10357	0.221065	5.76003e-07	3.15531e-06	ATXN1
96.5998	-2.27013	0.310323	1.98998e-13	1.90105e-12	BAG3
53.1185	-1.15566	0.241989	1.25089e-06	6.54812e-06	BAIAP2
401.448	0.584383	0.167294	0.000454283	0.00159179	BARD1
28.5766	6.25184	0.441471	1.41871e-44	4.61887e-43	BASP1
6.32667	4.17894	0.701379	1.00194e-09	7.20223e-09	BCL2L2-PABPN1
241.882	1.90506	0.296539	1.62312e-10	1.24924e-09	BCL6
334.531	1.61508	0.178615	1.50604e-19	2.0195e-18	BLM
1068.82	0.562564	0.120195	2.8287e-06	1.41382e-05	BOD1L1
195.527	0.740697	0.225887	0.00111913	0.00362905	BOP1
2155.72	-0.643672	0.10479	7.70665e-10	5.58897e-09	BTN3A3
1151.52	-0.752259	0.0843404	4.73651e-19	6.19101e-18	C18orf25
10.4063	1.09251	0.357487	0.00160323	0.00503651	C1orf122
310.167	0.621744	0.15447	6.12115e-05	0.000250065	C7orf50
1424.44	-0.929637	0.116463	1.47806e-15	1.60979e-14	CALM3
3148.76	1.2195	0.224398	5.43227e-08	3.33944e-07	CALR
1354.17	1.43374	0.243696	3.94091e-09	2.69416e-08	CALU
35.1514	-2.47085	0.57578	1.3359e-09	9.50947e-09	CAMSAP2
7167.96	0.707946	0.21348	0.000892963	0.00295248	CANX
882.566	2.17348	0.313167	4.10293e-12	3.57818e-11	CAPG
430.171	0.73264	0.150788	1.1746e-06	6.16547e-06	CARS2
19.1656	-0.930913	0.292472	0.00140531	0.00447032	CAVIN1
802.657	-0.797314	0.140008	1.26013e-08	8.23294e-08	CCNT1
908.331	0.576887	0.100847	1.0711e-08	7.03471e-08	CDC40
152.141	2.98752	0.514876	1.38056e-08	8.95906e-08	CDC6
16.0213	1.28138	0.390026	0.000915721	0.0030202	CDKN2A
1007.89	-0.687025	0.080312	1.15794e-17	1.41019e-16	CDKN2AIP
1453.4	0.530428	0.160894	0.000991942	0.00325038	CDV3
111.227	0.668345	0.154269	1.62334e-05	7.28203e-05	CEP131
766.834	0.859626	0.157082	4.42983e-08	2.74386e-07	CEP170
1156.74	0.676742	0.121235	2.43912e-08	1.54368e-07	CEPT1
10.978	1.20886	0.387461	0.00224552	0.0068623	CGN
729.497	0.692206	0.104018	2.74541e-11	2.24574e-10	CHD1L
1354.11	-2.48774	0.228408	1.25739e-27	2.42202e-26	CHD3
1257.19	1.0353	0.175998	3.95066e-09	2.69996e-08	CHD7
1756.69	1.11372	0.122862	1.25286e-19	1.68747e-18	CHD9
102.674	0.866291	0.242165	0.000344328	0.00123401	CIP2A
268.822	2.57484	0.253582	2.90415e-24	4.85404e-23	CKAP4
385.603	1.17392	0.121483	4.30841e-22	6.57474e-21	CLASRP
2311.36	1.20711	0.244013	8.00539e-07	4.29443e-06	CLIC1
2590.25	0.753323	0.173804	1.44097e-05	6.53021e-05	CLINT1
2089.11	0.756075	0.0601935	3.50164e-36	8.86984e-35	CNDP2
2391.15	-0.640526	0.0902142	1.20073e-12	1.08736e-11	CNOT6L
1397.75	1.40936	0.164914	1.19913e-17	1.45617e-16	CNP
2163.08	0.782878	0.170684	4.57453e-06	2.22154e-05	COPB2
2034.27	0.783524	0.204496	0.000128255	0.000495428	COPG1
279.356	0.694579	0.219282	0.00135192	0.00431146	CORO1B
769.596	3.66951	0.221751	8.11532e-62	4.36111e-60	CORO1C
19.7121	-1.83482	0.607393	0.00260349	0.00782924	CPEB1
157.496	0.958848	0.28167	0.000638032	0.00217706	CPEB3
601.586	1.27855	0.160145	1.77076e-15	1.91971e-14	CPEB4
598.028	0.532347	0.149709	0.000381129	0.00135424	CPSF3
149.761	0.516048	0.132564	9.74401e-05	0.000383883	CPSF4
445.902	-0.911801	0.153209	2.70943e-09	1.88259e-08	CRACR2A
195.139	-0.51206	0.127692	5.91818e-05	0.000242333	CSTB
29.4934	1.4274	0.324944	8.68542e-06	4.05555e-05	CTIF
405.28	0.709884	0.101169	2.26686e-12	2.01249e-11	CTNNA1
218.395	1.04675	0.200759	1.6199e-07	9.47526e-07	CTNND1
1238.34	1.03763	0.142391	2.97589e-13	2.80877e-12	CYB5R3
7359.95	-0.556601	0.0714832	6.88965e-15	7.21849e-14	CYFIP2
999.036	0.605581	0.135313	7.62594e-06	3.59245e-05	DAP
52.1152	4.48495	0.54569	7.46805e-18	9.19515e-17	DAPK1
2194.93	0.58038	0.113848	3.4198e-07	1.92859e-06	DAXX
7.35994	1.94349	1.01456	6.01443e-15	6.31084e-14	DAZL
3921.11	1.00128	0.0631767	1.38002e-56	6.32692e-55	DBNL
377.981	-0.805904	0.113289	1.14865e-12	1.04243e-11	DCP1B
505.448	1.76405	0.25073	2.12424e-12	1.88824e-11	DCPS
29.7042	0.746782	0.215354	0.000583427	0.00200525	DDX25
9249.87	-0.561438	0.0833985	1.63221e-11	1.3587e-10	DDX3X
929.774	0.540858	0.0919982	4.14475e-09	2.82533e-08	DDX41
877.365	-0.507941	0.105582	1.51337e-06	7.84478e-06	DDX50
914.142	-0.733277	0.240073	0.00190207	0.00588816	DDX60
1013.22	-0.653054	0.188703	0.000495871	0.00172583	DDX60L
580.928	-0.574994	0.145603	7.47462e-05	0.000300613	DGCR8
362.656	-0.519975	0.11252	3.83087e-06	1.88105e-05	DHX35
1633.6	-0.737329	0.141171	1.74896e-07	1.01908e-06	DIAPH1
1199.41	-0.566514	0.0719118	3.32063e-15	3.53496e-14	DIMT1
236.449	0.641656	0.204349	0.00162144	0.00508544	DNAAF2
299.821	0.847942	0.131523	1.15173e-10	8.96183e-10	DNASE1L1
15.0804	1.20288	0.2443	9.80339e-07	5.19462e-06	DNASE1L3
219.388	2.42473	0.23723	1.0752e-24	1.83614e-23	DNMBP
1933.16	-1.92654	0.0992861	7.44421e-84	7.24854e-82	DNMT1
1346.34	-1.6119	0.174364	1.63609e-20	2.32458e-19	DPYD
10.472	3.40903	0.893846	2.98362e-05	0.00012792	DQX1
118.596	-7.38037	0.736687	2.80407e-24	4.69047e-23	DSC1
11.5611	1.96743	0.384434	4.18167e-06	2.0415e-05	DSP
109.446	-0.965189	0.155345	4.86717e-10	3.59859e-09	DST
507.807	2.03158	0.116071	1.30443e-68	8.79017e-67	DUS2
269.743	0.647695	0.170883	0.000158841	0.000604683	DYNLL1
510.854	0.651922	0.140855	3.83436e-06	1.88233e-05	ECHS1
1329.07	-0.606776	0.0935519	8.75312e-11	6.87648e-10	EDC4
24.5628	-1.80329	0.466351	0.000230285	0.000852951	EGLN3
628.896	3.37964	0.225287	9.10284e-51	3.50047e-49	EHD3
527.758	0.531482	0.118281	6.81573e-06	3.23736e-05	EIF1AD
656.444	0.624408	0.118881	1.49251e-07	8.76873e-07	EIF1B
1077.16	0.779384	0.165497	2.6969e-06	1.35049e-05	EIF2AK1
645.091	2.25645	0.201555	4.21957e-29	8.53037e-28	EIF2AK3
848.303	0.64625	0.171066	0.000162981	0.000619002	EIF2S2
538.683	-2.32893	0.28326	1.4518e-16	1.6776e-15	EIF4E3
52.415	1.74028	0.205929	2.80242e-17	3.34196e-16	EIF4EBP1
1910.16	0.54602	0.143898	0.000147433	0.000564088	EIF4G1
399.736	1.42346	0.181616	4.33683e-15	4.59142e-14	EIF4G3
354.374	-1.4214	0.17875	1.7962e-15	1.9453e-14	EIF5A2
600.536	0.629648	0.151432	3.21556e-05	0.000136787	EIF6
1064.27	0.865703	0.116623	1.11525e-13	1.08345e-12	ELOA
3750.73	-0.5119	0.133215	0.000121749	0.000472201	EML4
99.876	1.12211	0.21934	3.36857e-07	1.90273e-06	ENAH
248.279	1.99475	0.232976	9.80083e-18	1.19702e-16	EPB41L2
36.3533	-5.51092	0.557709	1.353e-22	2.11489e-21	EPPK1
568.769	0.617493	0.128468	1.52248e-06	7.89005e-06	ERAL1
1301.69	-0.717911	0.13671	1.50114e-07	8.80968e-07	ERCC6L2
1162.31	-1.10734	0.310622	0.000385956	0.00137002	ERN1
1747.72	0.810931	0.118977	9.48441e-12	8.07563e-11	ERP44
48.9527	1.04391	0.284198	0.000224607	0.000833958	ESPL1
7.07038	0.858011	0.277519	0.00180919	0.00561837	ESRP1
6983.01	-0.728376	0.0688459	3.64481e-26	6.6697e-25	ESYT1
717.101	0.721144	0.145783	7.62821e-07	4.11079e-06	ETFA
169.8	-1.04155	0.15091	4.92795e-12	4.26962e-11	ETHE1
20.4259	1.12075	0.347154	0.00127902	0.00409561	EXO1
53.3202	1.03408	0.234153	1.02676e-05	4.75668e-05	EXOSC4
8042.94	1.04491	0.145188	5.98545e-13	5.5385e-12	EZR
58.9465	1.90205	0.300215	2.18927e-10	1.66327e-09	FABP5
5.99169	-2.27981	0.604252	0.00112048	0.00363288	FAM83A
406.742	0.987459	0.208589	2.24121e-06	1.13542e-05	FAM98A
221.063	-0.635541	0.128112	7.2924e-07	3.93682e-06	FAM98B
554.831	0.903799	0.146247	6.32968e-10	4.62991e-09	FANCD2
178.421	-0.683401	0.217094	0.00176052	0.00548116	FASN
708.901	1.35902	0.209917	8.38804e-11	6.59455e-10	FBH1
211.89	0.508924	0.155437	0.00104613	0.00340901	FDXACB1
288.081	1.01035	0.251927	6.24615e-05	0.000255024	FEN1
425.221	1.10282	0.185794	2.7799e-09	1.92966e-08	FH
481.203	-2.37268	0.32493	4.41076e-13	4.11729e-12	FHIT
15017.7	-0.568605	0.189662	0.00272286	0.00814402	FLNA
702.198	1.61073	0.352049	4.64873e-06	2.255e-05	FNDC3B
31.8945	0.72251	0.242568	0.00305667	0.00903549	FRMPD3
120.551	-1.81763	0.269158	2.1856e-11	1.8031e-10	FSBP
578.813	-1.2232	0.176491	4.14843e-12	3.61489e-11	FYCO1
663.765	0.765676	0.130876	5.00857e-09	3.39129e-08	G6PD
93.5367	1.98349	0.38303	2.03127e-07	1.17583e-06	GAB2
354.038	1.1198	0.197868	3.38568e-08	2.11314e-07	GADD45B
733.828	1.42723	0.205083	3.15857e-12	2.77513e-11	GALNT2
260.228	0.573779	0.159659	0.000334547	0.0012022	GATB
41.2714	4.3071	0.357588	6.31404e-33	1.44895e-31	GATM
319.981	0.609225	0.114116	8.96776e-08	5.39107e-07	GBE1
2868.85	-0.893248	0.0970235	3.30794e-20	4.60745e-19	GCC2
4779.11	0.919477	0.0665673	2.08808e-43	6.62537e-42	GDI2
237.195	1.9389	0.18272	2.78561e-26	5.11949e-25	GEMIN7
1076.73	-3.92568	0.214977	1.2062e-74	9.55373e-73	GIMAP1
286.907	-4.08342	0.682281	4.72598e-10	3.49907e-09	GIMAP1-GIMAP5
1348.55	-2.1601	0.107845	2.42959e-89	2.78773e-87	GIMAP2
3702.75	-4.18514	0.173363	1.69303e-130	4.03797e-128	GIMAP4
3544.2	-6.44914	0.244009	2.40732e-155	8.11113e-153	GIMAP5
3113.06	-4.7471	0.244245	6.33529e-87	6.69051e-85	GIMAP6
1567.32	-4.99457	0.199574	2.29663e-140	6.17095e-138	GIMAP7
915.384	-2.83576	0.203894	1.53663e-44	4.98748e-43	GIMAP8
1079.66	-0.611275	0.0788706	9.18735e-15	9.5271e-14	GMPS
22.0205	1.22508	0.305822	7.21394e-05	0.000290956	GNMT
249.83	0.525041	0.148445	0.000392286	0.00139109	GPANK1
461.11	0.992589	0.150466	4.96777e-11	3.9868e-10	GPATCH11
180.793	0.88115	0.198457	7.62331e-06	3.59201e-05	GPD2
4953.73	0.911907	0.0649226	8.13458e-45	2.6606e-43	GRB2
718.882	0.589722	0.149841	8.34982e-05	0.000332763	GRWD1
42.4792	-0.531797	0.160719	0.000987526	0.00323841	GSDMA
156.432	0.731704	0.163851	8.14034e-06	3.82036e-05	GSPT2
159.416	0.968252	0.1853	1.72424e-07	1.00661e-06	GSTCD
1820.42	0.628247	0.138001	5.68184e-06	2.72561e-05	GTF2I
995.696	0.512653	0.0990411	2.26409e-07	1.30279e-06	GTPBP1
244.593	0.552985	0.105529	1.6094e-07	9.42161e-07	GTPBP2
48.7695	0.784584	0.223346	0.000451368	0.00158262	GTSE1
40.0281	-3.73869	0.305801	5.00828e-34	1.18916e-32	H2AFY2
77.1845	-1.98895	0.269176	1.37809e-13	1.32906e-12	HABP4
589.633	0.670127	0.125714	1.06365e-07	6.34396e-07	HADH
87.3487	0.952261	0.203224	2.91191e-06	1.45233e-05	HAGHL
184.098	0.520208	0.161133	0.00125476	0.00402582	HDGF
2188.11	0.718945	0.199579	0.000319535	0.00115455	HDLBP
474.943	-1.29993	0.150638	5.64233e-18	6.97959e-17	HENMT1
993.984	0.504833	0.117462	1.72866e-05	7.7235e-05	HERC2
47.5686	1.31882	0.230883	8.18547e-09	5.42639e-08	HEXIM2
20.8023	-0.871819	0.305107	0.00311952	0.00920846	HIC1
72.1225	-1.11572	0.25063	8.7171e-06	4.06766e-05	HIC2
57.0525	0.664457	0.205749	0.00120095	0.00387183	HINT2
2717.53	-0.52612	0.0946727	2.74249e-08	1.72539e-07	HK1
243.682	1.04652	0.338085	0.00168221	0.00525819	HK2
44.3199	2.15989	0.525374	2.93146e-05	0.000125913	HMGB3
911.387	-4.23772	0.333649	3.07225e-37	8.08111e-36	HNRNPLL
294.583	0.604332	0.172572	0.000447455	0.00156994	HSD17B10
11934.6	2.21073	0.302556	2.38452e-13	2.26471e-12	HSP90B1
68.0566	1.72078	0.29284	2.43995e-09	1.70091e-08	HSPA1B
1248.31	0.957044	0.100231	1.27479e-21	1.90698e-20	HSPA4
10512.4	1.01299	0.290961	0.000359827	0.00128543	HSPA5
51.1859	3.90908	0.708984	1.74408e-08	1.12187e-07	HSPA6
1088.01	1.33259	0.288986	4.05843e-06	1.9827e-05	HYOU1
293.13	1.10299	0.132709	9.36175e-17	1.09068e-15	IDH1
2747.71	0.834673	0.269869	0.00197761	0.00609447	IDH2
2953.71	0.587083	0.133256	1.05543e-05	4.88201e-05	IFI16
10.6077	5.21212	0.801357	3.02347e-11	2.46559e-10	IFIT1B
396.221	1.63139	0.280841	2.32167e-08	1.47331e-07	IFIT2
440.503	0.835141	0.248097	0.00231662	0.00705831	IFIT3
12.8759	2.49936	0.471476	3.66826e-07	2.05886e-06	IGF2BP2
61.5257	1.6423	0.204368	1.29377e-15	1.41488e-14	IGF2BP3
378.264	-0.579278	0.127208	5.11407e-06	2.46663e-05	IGHMBP2
942.617	0.507973	0.101186	5.17758e-07	2.85408e-06	INPP5B
5483.73	0.669114	0.128362	1.83695e-07	1.06713e-06	INPP5D
336.754	0.79108	0.128363	7.14844e-10	5.20013e-09	INPPL1
1050.97	-1.16491	0.244117	1.73741e-06	8.91682e-06	IQGAP2
1209.08	0.837761	0.173924	1.45015e-06	7.53545e-06	ISG20
255.964	-2.64326	0.515185	3.46172e-07	1.94964e-06	JAKMIP1
2501.15	0.813405	0.154473	1.42479e-07	8.39177e-07	JMJD1C
382.107	7.48111	0.471244	6.4814e-58	3.14111e-56	JUP
757.107	2.6764	0.257504	1.70352e-25	3.00337e-24	KCNN4
44.401	2.33485	0.518413	3.75111e-06	1.84487e-05	KCTD12
195.617	0.928288	0.141193	4.42579e-11	3.56668e-10	KDM1B
62.34	9.40769	0.611471	2.88471e-52	1.18441e-50	KHDRBS2
281.048	-2.92229	0.331119	1.12657e-18	1.44668e-17	KIAA1671
210.724	1.25008	0.314323	6.52956e-05	0.000265218	KIF11
251.203	0.628808	0.202129	0.00187836	0.00581731	KIF13B
54.2644	1.02261	0.260695	8.14124e-05	0.000324906	KIF23
1252.55	-1.38505	0.0886594	5.07775e-55	2.24553e-53	KIF2A
81.4163	2.19654	0.512364	2.8762e-05	0.000123689	KIFC1
555.356	0.83457	0.118761	2.09411e-12	1.86224e-11	KNTC1
737.55	1.11983	0.190383	3.74128e-09	2.56347e-08	KPNA2
19.6568	2.166	0.673907	0.000733849	0.00247772	L1CAM
76.7807	3.91651	0.255012	1.40584e-53	5.96834e-52	LAMA5
1081.76	1.06994	0.195795	6.94099e-08	4.22167e-07	LAP3
254.759	0.92727	0.275623	0.000732973	0.00247555	LARP1B
8619.03	-1.80423	0.208769	4.99911e-18	6.19114e-17	LDHB
736.954	-0.587099	0.153635	0.000130888	0.000504608	LIG3
176.344	0.810687	0.232291	0.000504516	0.0017522	LIG4
328.208	-2.59958	0.187656	1.10693e-43	3.53335e-42	LIMA1
885.122	1.90486	0.132178	4.42948e-47	1.52637e-45	LIMD1
1931.14	-1.5207	0.255841	2.87644e-09	1.99276e-08	LIMS1
174.074	-0.939196	0.265067	4.69137e-05	0.00019488	LLGL1
1649.41	1.10619	0.261068	2.39279e-05	0.000104531	LMAN1
2001.34	0.860765	0.221403	0.000103855	0.000407189	LMAN2
720.085	-2.37768	0.333383	1.01435e-12	9.24104e-12	LMNA
330.98	-0.992919	0.252016	7.86806e-05	0.000314826	LMO7
131.555	1.60479	0.232486	7.47353e-12	6.40196e-11	LRP1
924.074	1.30663	0.226411	7.70308e-09	5.121e-08	LRRC59
3646.14	-0.51892	0.107814	1.48426e-06	7.70702e-06	LRRFIP1
270.971	1.27293	0.141968	3.18632e-19	4.21408e-18	LSM10
126.526	0.793466	0.14231	2.51903e-08	1.58952e-07	LSM2
156.401	0.867233	0.112569	1.32421e-14	1.35596e-13	LSM7
1919.18	1.28401	0.0899266	3.09508e-46	1.04119e-44	LTA4H
334.132	-1.0834	0.141795	2.221e-14	2.24181e-13	LUZP1
361.781	-1.75988	0.260193	1.09618e-11	9.2926e-11	LYAR
4791.6	-0.848955	0.135005	3.26413e-10	2.45353e-09	MACF1
923.094	0.699868	0.168524	3.26249e-05	0.000138589	MAGED1
119.377	1.42718	0.329185	1.45671e-05	6.5917e-05	MANF
35.903	-2.88032	0.468143	5.57106e-10	4.09335e-09	MAP1A
33.136	4.21211	0.643848	8.8513e-16	9.77558e-15	MAP2
259.406	1.19372	0.203221	4.1618e-09	2.83604e-08	MAP3K20
75.5214	-1.08009	0.168951	1.49892e-10	1.15953e-09	MAP7D1
484.2	-0.630221	0.10619	2.9776e-09	2.05814e-08	MAPK10
196.5	9.85676	0.464386	6.04942e-94	7.82994e-92	MARCKS
2451.53	0.630391	0.137941	4.88758e-06	2.36383e-05	MARS
343.001	-0.638043	0.161209	7.41608e-05	0.000298599	MAZ
126.915	0.69515	0.211528	0.000989075	0.00324199	MBD2
1421.31	1.54937	0.0883741	7.40281e-69	5.03652e-67	MBD4
11800	-0.708642	0.0802	1.00699e-18	1.29626e-17	MBNL1
387.252	1.10681	0.23875	3.93472e-06	1.92714e-05	MBNL3
317.035	1.61732	0.245399	4.45139e-11	3.58595e-10	MCM2
461.004	0.87434	0.260666	0.000854399	0.00284224	MCM4
1449.1	1.7395	0.129401	3.40792e-41	1.00752e-39	MCM5
503.429	0.955828	0.167506	1.16413e-08	7.61978e-08	MCTS1
2492.24	0.742486	0.19518	0.00014415	0.000552521	MDM2
2701.35	-1.15384	0.0997904	6.23238e-31	1.33902e-29	MED15
769.754	-0.627161	0.115488	5.66468e-08	3.47025e-07	METTL16
1216.92	5.55074	0.306534	1.58761e-73	1.22546e-71	METTL7A
596.529	1.18552	0.120261	6.30857e-23	1.00084e-21	MFN1
352.253	1.19386	0.151665	3.65468e-15	3.88277e-14	MGME1
296.462	-0.850905	0.172064	7.53956e-07	4.06611e-06	MIB1
44.5317	-0.897844	0.223583	6.42815e-05	0.00026165	MKRN3
458.79	1.03499	0.284472	0.000257211	0.000945588	MLEC
1348.68	-1.66807	0.0954958	2.48236e-68	1.65182e-66	MORC2
932.778	-1.16397	0.115543	6.53479e-24	1.0753e-22	MOV10
239.842	0.744372	0.167084	8.51779e-06	3.98781e-05	MPG
269.933	-0.584161	0.111571	1.64506e-07	9.61974e-07	MPHOSPH6
18.1388	0.912331	0.244123	0.00020078	0.000752066	MRAS
811.141	-0.531456	0.0796977	2.59427e-11	2.12538e-10	MRI1
414.427	0.763912	0.0944182	6.01836e-16	6.71318e-15	MRM2
586.647	0.575776	0.141802	5.12452e-05	0.000211672	MTCH2
2236.9	1.17723	0.24106	1.15412e-06	6.06549e-06	MTDH
335.218	-2.03235	0.186781	8.3819e-28	1.61895e-26	MTERF2
616.101	0.544304	0.0878473	5.45464e-10	4.0092e-09	MTG1
1403.81	0.892415	0.0847113	5.92637e-26	1.07063e-24	MTHFD1
53.0588	0.799095	0.266234	0.00279676	0.00834172	MTHFD1L
3563.73	-0.524296	0.102796	3.42083e-07	1.92866e-06	MVP
2986.89	0.55673	0.0954371	5.41607e-09	3.65439e-08	MYCBP2
117.202	-0.524174	0.161314	0.00120686	0.00388682	MYH10
14056.2	-0.71822	0.08949	1.03623e-15	1.13792e-14	MYH9
21.951	2.00953	0.389376	3.46784e-07	1.95257e-06	MYO1B
309.468	5.33645	0.390471	5.82868e-43	1.82217e-41	MYO1E
1007.07	0.531486	0.133168	6.70317e-05	0.00027175	MYO5A
250.227	-1.31925	0.385107	0.00228182	0.00696223	MYO6
32.1153	7.49348	0.548001	2.89466e-40	8.29216e-39	MYOF
369.626	-0.728048	0.188815	0.000116926	0.000454909	N4BP1
1779.14	0.635153	0.147894	1.68155e-05	7.52727e-05	NAA50
1076.75	-0.596254	0.0745325	1.25925e-15	1.37784e-14	NAE1
2703.12	-0.793404	0.110912	8.30167e-13	7.62195e-12	NAP1L4
469.496	1.09334	0.185045	3.31555e-09	2.2806e-08	NBPF10
62.9562	1.99304	0.540756	0.000275509	0.00100727	NCAPG
1043.32	-0.644235	0.133204	1.32815e-06	6.93717e-06	NCBP1
487.333	0.541621	0.16276	0.000848756	0.00282524	NDC1
573.973	-1.45179	0.198631	2.16425e-13	2.06196e-12	NDRG1
297.227	-1.28377	0.125837	1.95557e-24	3.30764e-23	NDRG2
1633.39	0.828121	0.14177	5.54822e-09	3.7388e-08	NIN
5962.7	-0.664888	0.0821808	5.97749e-16	6.67109e-15	NKTR
320.598	-0.810539	0.15928	4.22124e-07	2.3512e-06	NLE1
170.288	1.14822	0.162079	1.40877e-12	1.26794e-11	NLN
132.653	1.29606	0.241049	7.93734e-08	4.78925e-07	NME1
385.89	1.07916	0.116881	2.65219e-20	3.72341e-19	NOC3L
559.701	1.35423	0.25031	7.89987e-08	4.768e-07	NOMO1
58.8317	0.823241	0.219835	0.000194235	0.000729095	NOP10
1628.05	-2.41849	0.184678	3.86101e-39	1.07275e-37	NOSIP
1414.11	0.762939	0.110612	5.25073e-12	4.53816e-11	NRAS
1178.84	1.05993	0.109023	2.26318e-22	3.5015e-21	NSF
7.42078	3.74377	0.689634	5.6487e-08	3.46246e-07	NSUN7
1280.61	1.50033	0.174224	5.79531e-18	7.16465e-17	NUAK2
1506.67	-0.561626	0.0849377	3.75528e-11	3.04017e-10	NUCKS1
170.237	1.27767	0.22019	6.4829e-09	4.33698e-08	NUGGC
1825.17	0.85247	0.0870377	1.1569e-22	1.81237e-21	NUMB
1820.19	0.853715	0.118329	5.22657e-13	4.85958e-12	NUP88
72.6761	0.906439	0.260194	0.000492283	0.00171391	NUSAP1
1355.01	1.88424	0.191712	3.83144e-23	6.12425e-22	OAS1
384.16	-1.4173	0.37118	7.98963e-06	3.75212e-05	OASL
2737.09	-0.578609	0.16533	0.0004726	0.00165052	OGDH
165.122	1.23558	0.336338	0.000261724	0.000960679	OGFR
4319.03	0.814801	0.248678	0.00102105	0.00333753	P4HB
275.549	0.621213	0.120191	2.3622e-07	1.3563e-06	PABPC1L
856.13	0.683332	0.156139	1.23353e-05	5.64924e-05	PABPC4
1202.92	0.543841	0.105867	2.74989e-07	1.56703e-06	PAN2
982.238	1.07555	0.170802	2.95572e-10	2.22565e-09	PAPSS1
3872.92	1.18696	0.0887979	9.64222e-41	2.81148e-39	PARP1
539.512	-0.693877	0.116426	2.63169e-09	1.82977e-08	PARP11
2362.34	1.19311	0.133326	3.53367e-19	4.65318e-18	PARP14
3599.64	1.05255	0.185549	1.44903e-08	9.38908e-08	PARP15
568.399	-0.548921	0.0920506	2.46893e-09	1.72005e-08	PARP16
260.514	0.947232	0.168902	1.90091e-08	1.21685e-07	PARP3
4249.95	-1.31718	0.132175	2.12503e-23	3.43026e-22	PARP8
237.691	-1.10415	0.204517	4.9412e-08	3.04549e-07	PCBP4
280.201	0.643967	0.137548	2.83538e-06	1.41649e-05	PCCA
17.1348	-2.21147	0.443083	1.74574e-08	1.12259e-07	PCSK1N
3993.02	2.24112	0.32147	3.01868e-12	2.65882e-11	PDIA4
3714.07	1.96815	0.290349	1.15972e-11	9.796e-11	PDIA6
815.439	6.05555	0.385034	1.04575e-55	4.71299e-54	PDLIM1
134.676	1.45601	0.189832	1.8621e-14	1.89214e-13	PDLIM7
2155.69	0.824267	0.212287	0.000104606	0.000409833	PEBP1
54.9983	4.33467	0.594507	2.20735e-14	2.22909e-13	PEG10
376.437	0.517864	0.129624	6.47418e-05	0.00026322	PFAS
87.9474	-1.59765	0.255335	4.30488e-10	3.19621e-09	PFN2
701.283	1.08926	0.109836	3.7826e-23	6.05074e-22	PGD
1060.38	0.673495	0.101038	2.61787e-11	2.14389e-10	PHF6
143.029	2.00396	0.369443	7.23116e-08	4.38936e-07	PHGDH
25.0991	1.41894	0.24609	1.53427e-08	9.92928e-08	PIGR
8.28081	-0.734929	0.246067	0.00290695	0.00863259	PIWIL3
22.5419	-1.15669	0.338056	0.000685506	0.00232708	PKP2
5.5597	3.6199	0.907456	5.32404e-05	0.000219529	PLA2G4A
156.02	2.10136	0.200483	5.31835e-26	9.6407e-25	PLAGL1
1844.85	-3.19537	0.206551	3.93904e-54	1.69602e-52	PLCG1
259.534	-1.6418	0.206996	2.32776e-15	2.50184e-14	PLEKHA5
518.29	1.00071	0.124139	7.47541e-16	8.29486e-15	PLIN3
332.652	1.39	0.33112	1.49596e-05	6.75921e-05	PLOD1
96.7601	0.7304	0.16984	1.70727e-05	7.63112e-05	PNKD
24.6845	2.2084	0.612796	4.29504e-05	0.000179329	POF1B
237.906	-0.537218	0.129005	3.10845e-05	0.000132816	POLR1E
190.624	1.28834	0.198485	9.03338e-11	7.09141e-10	PPARGC1B
2049.89	1.87328	0.311041	1.51318e-09	1.07425e-08	PPIB
379.482	0.977041	0.168936	7.73224e-09	5.13394e-08	PPIF
607.794	-0.560374	0.0838058	2.24133e-11	1.8462e-10	PPIL4
2224.16	0.575614	0.143164	5.87683e-05	0.000240779	PPP1CC
1180.47	-0.528171	0.0831492	2.09654e-10	1.59624e-09	PPWD1
66.6885	0.836594	0.231373	0.000291578	0.00106163	PRC1
427.288	1.24557	0.187959	3.8638e-11	3.12445e-10	PRDM4
848.343	0.65988	0.183275	0.00030543	0.00110827	PRDX1
540.86	-0.713342	0.208937	0.000549667	0.00189751	PRDX2
299.13	0.833077	0.163618	3.5218e-07	1.98085e-06	PRDX5
1394.84	1.0008	0.264779	0.000161765	0.000614823	PREB
1133.32	0.993175	0.134119	1.32593e-13	1.2805e-12	PRMT1
2910.87	-1.22724	0.124827	7.67209e-23	1.21082e-21	PRMT2
705.849	0.8442	0.159064	1.08351e-07	6.45335e-07	PRMT5
2887.11	-0.589845	0.0563537	1.22722e-25	2.17811e-24	PRPF38B
1649.04	-0.567413	0.129042	1.09619e-05	5.05626e-05	PSIP1
251.595	1.05498	0.173485	1.2202e-09	8.7092e-09	PTK2
2251.98	0.867386	0.0939653	2.71636e-20	3.80847e-19	PTPN1
221.196	0.588847	0.175002	0.000771071	0.00259103	PTPN12
40.1852	3.10783	0.455729	2.76028e-13	2.60991e-12	PTPRG
67.587	-0.524756	0.169681	0.00203439	0.00625672	PTRH1
179.843	0.650568	0.152688	2.10573e-05	9.28508e-05	PUS1
95.4303	0.535048	0.169946	0.00161607	0.00507234	PUSL1
2890.15	-3.06006	0.185191	1.45193e-61	7.72435e-60	PXN
71.2788	2.02739	0.192641	1.11702e-25	1.99085e-24	PYGL
465.805	0.557939	0.122384	5.08815e-06	2.45524e-05	QKI
1135.41	1.84096	0.138346	1.95421e-40	5.64382e-39	QRSL1
465.561	0.599496	0.126212	1.99286e-06	1.01469e-05	QTRT2
23.6237	0.748689	0.194027	0.000115245	0.000448945	RAB13
114.232	-0.69116	0.190469	0.000283196	0.00103342	RAB15
1302.65	0.55041	0.1669	0.000969764	0.00318311	RAB1A
964.913	2.88738	0.192941	9.67879e-51	3.71522e-49	RAB30
26.7979	-0.777923	0.259298	0.00258936	0.00779303	RAB33A
76.2232	1.50492	0.29964	3.57364e-07	2.00894e-06	RAB34
99.8975	1.31418	0.251194	1.81695e-07	1.0558e-06	RAB36
205.64	-0.90671	0.218212	3.16353e-05	0.000134817	RADX
38.5773	-0.625567	0.143933	1.36866e-05	6.22834e-05	RANBP17
672.902	-0.554112	0.115685	1.64264e-06	8.45408e-06	RANBP6
754.232	-0.603994	0.0792794	2.59732e-14	2.60924e-13	RANGAP1
879.113	-1.07635	0.28531	0.000188196	0.000707677	RAP1GAP2
3741.29	0.665904	0.116447	1.06856e-08	7.02021e-08	RBBP4
260.96	0.806215	0.139568	7.25077e-09	4.82937e-08	RBFA
468.964	0.661691	0.095257	3.7795e-12	3.30154e-11	RBM15
181.053	-0.680048	0.170309	6.42202e-05	0.000261501	RBM43
238.216	3.7887	0.224134	4.58012e-64	2.64191e-62	RBM47
470.913	0.589222	0.0965898	1.04233e-09	7.47739e-09	RBM4B
1013.54	-2.32762	0.164551	1.65935e-45	5.5122e-44	RBMS1
77.3849	-1.41494	0.325958	1.20771e-05	5.54415e-05	RBMS3
341.567	-0.644962	0.154308	2.88602e-05	0.000124061	RBMXL1
436.505	0.614916	0.124623	8.04774e-07	4.31496e-06	RCC1
507.002	1.12016	0.110466	3.69673e-24	6.14011e-23	RCC2
10.6068	-1.20531	0.408407	0.0023555	0.00716439	RDM1
55.552	1.49226	0.328491	4.98134e-06	2.40644e-05	RECQL4
501.114	0.603008	0.130521	3.85016e-06	1.88834e-05	RECQL5
175.818	0.80384	0.1947	3.51448e-05	0.000148462	REPIN1
555.527	-0.620566	0.121562	3.32201e-07	1.87793e-06	REXO2
345.745	0.857869	0.100105	1.00276e-17	1.22401e-16	RFC2
126.415	0.691057	0.214995	0.000987812	0.00323884	RFC3
208.124	0.549237	0.163772	0.000784388	0.00263411	RFC4
2051.08	0.775725	0.0847583	5.83766e-20	8.02045e-19	RIOK3
63.0197	2.41022	0.358565	1.74291e-11	1.44744e-10	RNASE4
340.883	5.34272	0.353076	6.46028e-53	2.71012e-51	RNASE6
1582.55	0.569564	0.100149	1.29378e-08	8.43721e-08	RNASEH2B
6801.49	-0.656957	0.0928488	1.40909e-12	1.26794e-11	RNF213
582.914	-1.6698	0.198407	4.47141e-17	5.29067e-16	RNF214
753.323	0.696215	0.102908	1.37282e-11	1.15136e-10	RNGTT
313.989	0.678712	0.152956	8.64088e-06	4.03831e-05	RNPEP
111.645	1.51891	0.214008	1.50752e-12	1.35537e-11	RP9
82.6645	0.665088	0.171655	0.000107982	0.00042228	RPL22L1
16.986	0.85368	0.201276	2.48862e-05	0.00010845	RPL3L
4249.27	1.22207	0.252768	1.34614e-06	7.02424e-06	RPN1
5228.24	0.976956	0.226175	1.54553e-05	6.96604e-05	RPN2
35.8678	1.7205	0.433978	9.98988e-05	0.000392767	RPP25
2197.66	0.574268	0.13425	2.01914e-05	8.92364e-05	RPS11
1786.89	-0.552706	0.189377	0.00303556	0.0089831	RPS12
11346.5	-0.608194	0.131654	3.79903e-06	1.86671e-05	RPS3
492.875	-0.856707	0.194115	1.21474e-05	5.57277e-05	RPTOR
252.721	2.30367	0.343002	1.56697e-11	1.30696e-10	RRBP1
1059.83	-0.710609	0.14964	2.05938e-06	1.04655e-05	RRM1
662.045	2.82687	0.464919	2.35485e-09	1.64267e-08	RRM2
1349.43	-0.660489	0.0890383	1.19286e-13	1.15673e-12	RRP1B
223.05	-0.775197	0.166758	3.39607e-06	1.67921e-05	RRS1
1079.94	-0.525149	0.11908	1.04968e-05	4.8565e-05	RSF1
577.199	-0.740382	0.139597	1.12642e-07	6.69388e-07	RTN4
204.852	0.669388	0.19497	0.000659963	0.00224576	RYBP
685.268	-1.41547	0.284048	5.5147e-07	3.02795e-06	S100A4
56.1214	7.70904	0.461568	2.78583e-60	1.42151e-58	S100A8
185.16	6.97497	0.308966	1.12112e-110	2.1833e-108	S100A9
1328.64	-0.595283	0.0799187	9.28613e-14	9.08372e-13	SACM1L
36.1147	-3.51364	0.480132	7.89472e-16	8.74641e-15	SALL2
60.3344	2.56341	0.253742	9.24509e-24	1.51658e-22	SAMD4A
4869.74	-2.33893	0.0886707	1.56614e-153	5.03705e-151	SAMHD1
1462.63	0.746469	0.185671	5.98615e-05	0.000244927	SAR1B
63.0454	-3.66743	0.269704	1.11156e-41	3.34207e-40	SARDH
178.693	0.628036	0.186711	0.000760429	0.0025578	SART1
2237.82	-0.94851	0.0729619	1.27081e-38	3.4807e-37	SBDS
1255.73	0.536761	0.123759	1.41725e-05	6.43372e-05	SCAF4
1428.51	0.840594	0.185438	5.88487e-06	2.81792e-05	SEC23B
5338.56	0.784957	0.253565	0.00195525	0.00603258	SEC61A1
268.65	0.835736	0.23227	0.00033049	0.00118924	SEC61B
1509.14	0.584692	0.0899414	7.72098e-11	6.09042e-10	SEC62
1145.7	1.02231	0.154025	3.23156e-11	2.63123e-10	SEC63
678.405	0.683396	0.101932	2.02434e-11	1.67396e-10	SECISBP2L
118.863	-1.10933	0.134365	1.49736e-16	1.72742e-15	SERPINH1
303.152	-0.555804	0.127892	1.37142e-05	6.23634e-05	SETD1B
391.736	-0.594626	0.10531	1.61826e-08	1.04537e-07	SGF29
2874.54	-0.637683	0.118488	7.11147e-08	4.31917e-07	SH3KBP1
1527.91	1.67233	0.165254	4.4128e-24	7.3123e-23	SHMT2
524.854	1.56159	0.15155	8.18263e-25	1.4087e-23	SIDT2
197.543	-0.630015	0.139728	6.42499e-06	3.06204e-05	SLC22A5
2472.98	0.819466	0.143482	1.15967e-08	7.59293e-08	SLC25A5
27.4134	-1.33215	0.381065	0.000671986	0.00228338	SLC45A4
372.867	-0.731368	0.144685	4.39155e-07	2.44158e-06	SLK
1858.57	-0.719772	0.0858432	5.09821e-17	6.0022e-16	SMAD2
76.4215	-2.34564	0.49831	2.34956e-06	1.18692e-05	SMAD7
580.388	-0.681625	0.151864	7.18327e-06	3.40052e-05	SMAP1
893.385	0.535215	0.0856231	4.12883e-10	3.0741e-09	SMARCC1
259.229	0.513894	0.164732	0.00185329	0.0057464	SMC2
485.678	-0.979383	0.145435	1.65109e-11	1.37335e-10	SMG6
428.096	0.667061	0.108975	9.02688e-10	6.50861e-09	SMG9
235.801	1.30117	0.187182	3.4645e-12	3.03387e-11	SMPD2
3236.71	0.821311	0.178273	4.11865e-06	2.01119e-05	SND1
134.575	2.01571	0.181695	1.19463e-28	2.38108e-27	SNRNP25
231.11	-0.655077	0.186776	0.000444071	0.00155956	SNTB2
142.489	1.01741	0.326685	0.00151994	0.00479759	SPAG5
637.345	-1.03525	0.293026	0.000453475	0.00158922	SPART
273.181	2.04115	0.229285	5.10722e-19	6.66324e-18	SPATS2
172.004	-0.544379	0.155162	0.000442383	0.00155446	SPATS2L
1774.46	1.49518	0.229652	7.41096e-11	5.85676e-10	SPCS2
815.477	0.609936	0.145296	2.69659e-05	0.000116674	SPEN
804.775	1.20312	0.12876	9.65396e-21	1.39404e-19	SPPL2B
4376.06	-0.947087	0.130997	4.86959e-13	4.53165e-12	SPTAN1
843.676	0.973603	0.222551	1.23468e-05	5.65327e-05	SRP54
1528.7	0.593317	0.14237	3.07173e-05	0.000131433	SRP72
3807.19	0.516957	0.153539	0.000737809	0.00248832	SRPRA
874.687	0.781451	0.242075	0.00127968	0.0040971	SRPRB
8300.41	-0.682772	0.0937922	3.29976e-13	3.10616e-12	SRSF7
4704.7	0.714012	0.195679	0.000258516	0.000950055	SSR1
7734.1	-1.15264	0.134788	7.79663e-18	9.5886e-17	STAT1
2081.16	-0.718241	0.128526	2.31444e-08	1.4696e-07	STIM1
1283.59	-1.5468	0.103904	4.10057e-50	1.54605e-48	STN1
766.278	0.577489	0.127501	6.1778e-06	2.95152e-05	STOML2
517.226	2.35262	0.190045	3.26944e-35	8.06045e-34	STRBP
2439.2	1.21407	0.264755	4.47419e-06	2.1763e-05	STT3A
77.1737	-2.50153	0.277425	2.17745e-19	2.90149e-18	STXBP1
2740.18	1.44788	0.240579	1.71929e-09	1.2157e-08	SUB1
406.461	-3.43627	0.28102	9.1384e-35	2.21692e-33	SVIL
4601.99	-1.07817	0.122253	1.11287e-18	1.42995e-17	SYNE1
5713.96	-1.80048	0.172215	1.17083e-25	2.08152e-24	SYNE2
282.261	-1.55644	0.158066	6.62541e-23	1.04875e-21	SYNJ1
881.814	-1.05929	0.12325	8.53187e-18	1.04625e-16	TAB2
156.198	1.34274	0.224196	1.95865e-09	1.37488e-08	TAGLN
9172.51	0.606754	0.145482	3.06893e-05	0.000131339	TAGLN2
915.421	0.793442	0.11927	3.27339e-11	2.66367e-10	TALDO1
1050.91	0.569872	0.166927	0.000627671	0.00214516	TARS
1279.84	-4.98732	0.348929	1.92372e-48	6.87456e-47	TBC1D4
1051.91	-1.87824	0.164455	3.63824e-30	7.59774e-29	TBCD
353.008	0.842902	0.200196	2.44094e-05	0.000106503	TBL2
514.156	-0.916872	0.143575	1.86739e-10	1.42741e-09	TCAF1
3069.41	0.791005	0.0878747	2.21892e-19	2.95305e-18	TCEA1
1573.58	0.548643	0.104405	1.50421e-07	8.82526e-07	TCOF1
37.2888	-1.00503	0.203763	8.13649e-07	4.35924e-06	TDRD12
229.83	0.621893	0.149714	3.02823e-05	0.000129708	TDRD7
11.3084	2.22934	0.66869	9.91833e-06	4.60189e-05	TDRD9
288.612	-1.59276	0.181408	1.84347e-18	2.33759e-17	TDRKH
1676.48	-0.688422	0.155919	9.87134e-06	4.58109e-05	TECR
341.153	0.971979	0.236835	3.85977e-05	0.000161984	TENT5A
3654.71	2.01349	0.332775	9.5082e-10	6.84635e-09	TENT5C
576.522	1.34357	0.156367	7.10454e-18	8.76282e-17	TEP1
35.391	1.74909	0.342231	3.77755e-07	2.11684e-06	TESC
2157.69	1.1125	0.163528	1.03479e-11	8.79677e-11	TFRC
214.635	0.603795	0.165211	0.000266036	0.000974655	THG1L
812.617	-0.786041	0.132766	3.10291e-09	2.14127e-08	THOC3
250.764	0.790298	0.190741	3.37777e-05	0.000143114	THOP1
3018.06	-0.682573	0.056815	3.01642e-33	7.02077e-32	THUMPD1
445.895	1.86544	0.140676	3.84046e-40	1.09719e-38	TIMELESS
601.292	-1.08228	0.220271	9.76682e-07	5.17783e-06	TIPARP
83.8919	-0.785125	0.206146	0.000135208	0.000520315	TJP2
1993.88	1.00101	0.102295	1.3715e-22	2.14222e-21	TKT
1103.72	1.57235	0.12655	1.82142e-35	4.51673e-34	TLE3
73.0234	-1.69015	0.311071	1.0661e-07	6.35496e-07	TLR3
540.503	6.71116	0.161468	0	0	TLR7
44.5342	7.9051	0.516043	1.33256e-50	5.07834e-49	TLR8
185.097	1.07727	0.148852	4.39988e-13	4.10894e-12	TMA16
5647.59	0.717058	0.218849	0.00103525	0.00337872	TMED10
1644	-0.708104	0.165107	1.79711e-05	8.00739e-05	TMEM106B
546.722	1.07055	0.112707	2.19279e-21	3.24365e-20	TMEM131
428.127	1.21914	0.258549	2.77074e-06	1.38583e-05	TMEM214
11975.1	-0.694158	0.162664	1.89513e-05	8.40886e-05	TMSB4X
819.804	-1.21363	0.166353	2.82337e-13	2.66838e-12	TNRC6C
34.6655	3.40788	0.372015	2.20809e-19	2.94047e-18	TNS1
1100.6	0.606947	0.16676	0.000265905	0.000974512	TOB2
542.853	-0.736831	0.103568	1.23382e-12	1.11638e-11	TOE1
688.112	-1.03873	0.137686	3.98218e-14	3.96295e-13	TOM1
385.147	0.784499	0.123845	2.26642e-10	1.72065e-09	TOMM34
445.764	0.85642	0.171239	6.05137e-07	3.30637e-06	TOP1
11.5932	1.43329	0.244844	6.79764e-09	4.53896e-08	TOR4A
1570.19	2.33176	0.128712	2.23737e-73	1.72074e-71	TPD52
2959.51	-0.573202	0.152451	0.000169475	0.000641941	TPP2
3335.8	-0.820933	0.089646	5.56429e-20	7.64982e-19	TPR
4889.09	-0.639993	0.128513	6.64191e-07	3.60859e-06	TPT1
417.354	-0.832741	0.154647	7.22992e-08	4.38936e-07	TRDMT1
1045.82	0.718297	0.138536	2.1915e-07	1.26273e-06	TRIM25
1030.32	0.56029	0.0971722	8.28668e-09	5.49177e-08	TRIM26
193.448	4.74964	0.4188	3.56822e-30	7.46233e-29	TRIO
54.4165	1.64396	0.366369	6.78662e-06	3.22425e-05	TRIP6
143.532	-0.51845	0.121375	1.88179e-05	8.35317e-05	TRMT12
396.424	0.625138	0.16219	0.000122202	0.000473785	TRMT1L
389.763	1.03801	0.101779	2.0036e-24	3.37811e-23	TRPT1
1181.16	-1.01964	0.140719	4.5742e-13	4.2661e-12	TSEN54
4770.84	-0.511919	0.0983133	2.02364e-07	1.17205e-06	TSPYL1
7.31846	2.24745	0.572636	7.48164e-05	0.000300839	TST
32.6271	2.07892	0.567757	0.000199418	0.000747491	TTK
4263.2	1.11117	0.3701	0.00334368	0.00980199	TTN
100.381	5.56284	0.507301	3.54533e-27	6.74949e-26	TUBB6
2583.49	6.88952	0.661034	1.38739e-25	2.45418e-24	TXNDC5
672.981	-0.757238	0.0774446	1.43834e-22	2.24498e-21	TYW1
328.103	0.574108	0.117572	1.04972e-06	5.53875e-06	UBE2O
634.179	0.78132	0.20324	0.000124181	0.000480856	UGDH
120.886	1.55818	0.375058	4.53634e-05	0.000188773	UHRF1
99.7198	0.884784	0.219808	5.7343e-05	0.000235303	UPF1
680.644	0.58006	0.088972	7.12411e-11	5.63846e-10	UPF3A
2026.8	0.529245	0.145481	0.000278197	0.00101623	UQCRC1
1544.64	0.875873	0.199061	1.07835e-05	4.97934e-05	USO1
1300.42	-1.10394	0.0984042	3.2832e-29	6.68835e-28	USP36
300.753	0.510741	0.134245	0.000143495	0.000550312	UTP11
153.968	0.917349	0.166335	3.54789e-08	2.21048e-07	UTP3
1056.29	0.824707	0.0809886	2.30892e-24	3.87136e-23	UTP6
409.552	1.80265	0.197049	5.16562e-20	7.11554e-19	VARS
171.477	0.665994	0.174391	0.000136615	0.000525348	VASP
5571.11	0.731491	0.149161	9.1197e-07	4.85051e-06	VCP
1464.2	0.602179	0.150889	6.51018e-05	0.000264583	VDAC1
2413.97	2.86766	0.242068	4.14759e-32	9.27722e-31	WARS
13.8086	1.93864	0.413217	1.42041e-05	6.44667e-05	WDFY3
5240.56	-0.555542	0.0848531	5.81455e-11	4.64006e-10	WDR1
435.795	0.731524	0.197232	0.000199457	0.000747505	WDR12
148.045	0.53286	0.160884	0.000902947	0.00298178	WDR4
1891.01	-0.517573	0.162246	0.00141732	0.00450448	XPO6
253.118	2.18213	0.223831	1.81089e-22	2.81404e-21	YBX3
1401.52	0.822838	0.160385	2.92341e-07	1.65967e-06	YWHAE
199.265	1.22257	0.201202	1.21282e-09	8.66527e-09	YWHAG
812.122	1.50217	0.251925	2.34048e-09	1.63318e-08	ZBP1
388.761	-0.596319	0.124867	1.8117e-06	9.2712e-06	ZBTB14
401.243	-1.05176	0.342873	0.00244857	0.00741453	ZBTB16
337.619	4.87703	0.389361	1.19252e-36	3.06091e-35	ZBTB32
260.712	-0.882048	0.173593	4.23707e-07	2.3594e-06	ZBTB49
324.103	-0.730195	0.16814	1.30094e-05	5.93871e-05	ZC3H6
450.939	-0.658404	0.106303	5.83339e-10	4.27722e-09	ZC3H8
6452.21	-0.866676	0.0609581	7.21903e-46	2.40563e-44	ZC3HAV1
111.797	-2.71127	0.297566	6.49511e-20	8.87777e-19	ZCCHC14
1229.22	1.43908	0.0945802	2.76873e-52	1.1412e-50	ZCCHC7
931.154	-0.589607	0.144041	4.064e-05	0.00017005	ZEB1
2692.97	2.04518	0.433511	2.07625e-07	1.19828e-06	ZEB2
234.646	-0.693167	0.170952	4.9506e-05	0.000204887	ZFP1
7353.6	0.931861	0.20447	6.08384e-06	2.90925e-05	ZFP36
6869.81	-0.880188	0.242083	0.000329592	0.00118681	ZFP36L2
23.171	-2.02112	0.371736	5.67191e-08	3.47267e-07	ZFR2
400.306	-0.609504	0.157405	8.92109e-05	0.000353562	ZMAT3
1222.68	-0.602914	0.086918	4.06935e-12	3.55035e-11	ZNF131
107.499	0.947601	0.281316	0.000829331	0.00276883	ZNF185
10.2099	-1.31461	0.361768	0.000307121	0.00111364	ZNF205
504.047	1.33173	0.236993	2.15813e-08	1.37487e-07	ZNF318
315.597	-0.887545	0.223336	7.13282e-05	0.000287903	ZNF319
27.3962	1.4204	0.291458	1.22199e-06	6.40476e-06	ZNF385A
74.5193	1.3333	0.424007	0.000809069	0.00270671	ZNF418
280.809	-0.518133	0.138038	0.000185319	0.000698093	ZNF473
24.0311	1.10266	0.243172	6.15518e-06	2.94138e-05	ZNF593
332.252	-3.34874	0.606713	1.11583e-08	7.31493e-08	ZNF683
801.455	0.756149	0.113218	2.51534e-11	2.0631e-10	ZNF706
26.0526	1.67959	0.304787	3.44381e-08	2.14753e-07	ZNF768
180.908	1.0643	0.253259	2.14132e-05	9.43027e-05	ZNF772
21.8655	7.88439	0.631074	1.92359e-34	4.62423e-33	ZNF804A
190.706	8.4128	0.323433	1.99284e-146	5.79478e-144	ZNF860
143.848	0.911559	0.179396	3.71723e-07	2.08524e-06	ZNF888
2190.59	-0.79211	0.0965037	2.20762e-16	2.51941e-15	ZNFX1
1202.03	-0.951071	0.220176	1.85438e-05	8.25393e-05	ZYX

## Sheet: B vs CD8 (RNA)
Average normalized counts (B+CD8)	log2FoldChange (B vs CD8)	lfcSE (B vs CD8)	p-value	adjusted p-value	Gene.name
1025.86	0.993102	0.237573	2.92958e-05	0.000148801	AARS
908.018	-0.589793	0.194891	0.00249916	0.00849871	ACAA2
600.114	0.51299	0.16935	0.00238718	0.0081608	ACAT1
1629.92	0.847911	0.124928	1.15458e-11	1.17634e-10	ACO2
1706.44	-3.22717	0.403432	8.24658e-16	1.15748e-14	ACTN1
210.865	0.737809	0.236842	0.00186584	0.00656166	ADARB1
47.2881	-1.57245	0.363491	0.000112329	0.000511223	ADARB2
685.15	-0.688494	0.144178	1.78907e-06	1.08556e-05	ADAT1
2139.07	0.908866	0.0885061	9.98184e-25	2.30528e-23	ADD1
1018.01	0.69375	0.144147	1.54711e-06	9.4735e-06	AEN
101.995	2.12345	0.390477	2.98064e-08	2.24884e-07	AFDN
1264.66	0.659	0.20306	0.0012251	0.00451706	AFF1
876.074	4.16481	0.359837	7.00164e-31	2.1008e-29	AFF3
403.008	0.55374	0.146651	0.000160507	0.000711254	AGFG1
1053.24	-0.524886	0.162434	0.0010913	0.00406424	AHCTF1
677.585	1.28215	0.207756	6.92474e-10	6.08501e-09	AHCY
33.2267	7.5626	0.824207	1.56493e-18	2.63191e-17	AHNAK2
57.8448	2.51455	0.345353	8.43934e-13	9.39858e-12	AICDA
117.168	0.75166	0.189616	7.82081e-05	0.000367306	AIMP2
175.741	-1.33253	0.189237	1.80486e-12	1.95895e-11	AKAP7
624.451	1.60418	0.278392	5.97335e-09	4.81942e-08	ALDH16A1
743.456	2.78948	0.187251	6.33603e-50	3.91567e-48	ALDH2
253.577	-0.625861	0.170051	0.000229777	0.000991266	ALKBH8
9.13296	2.7776	0.583605	7.49741e-07	4.79218e-06	ANG
1233.13	-0.60289	0.141864	2.22481e-05	0.000115266	ANKFY1
21.3075	3.07408	0.814643	4.22627e-05	0.000208723	ANLN
7247.99	-3.50109	0.297912	6.7247e-33	2.1518e-31	ANXA1
4196.47	1.24183	0.39884	0.00186537	0.00656113	ANXA2
44.2689	2.97795	0.344849	2.09553e-17	3.26684e-16	ANXA3
923.676	1.77826	0.315146	1.78824e-08	1.37987e-07	ANXA4
1847.86	1.14394	0.105581	2.40544e-27	6.16334e-26	AP1B1
2571.75	-0.520478	0.116671	7.92865e-06	4.3913e-05	AP2B1
1404.35	0.506624	0.144039	0.000446634	0.00181842	AP3B1
130.103	3.65034	0.275969	4.16019e-38	1.64997e-36	APOBEC3A
107.059	5.08473	0.62545	3.21316e-16	4.63245e-15	APOBEC3B
806.294	1.42368	0.140026	2.80997e-24	6.31647e-23	APOBEC3F
18.7209	-1.98611	0.551031	0.000284787	0.00120967	APOBEC3H
1420.24	0.968246	0.232858	3.20272e-05	0.000161682	ARF4
904.386	-1.0441	0.121427	8.01909e-18	1.28399e-16	ARFGEF1
4642.52	-0.761092	0.132862	1.08642e-08	8.56843e-08	ARHGEF1
1526.94	0.545541	0.133225	4.17599e-05	0.000206436	ARHGEF2
19.5815	-2.88623	0.609308	2.58003e-06	1.53181e-05	ARHGEF28
3020.12	-0.632595	0.111474	1.37754e-08	1.07296e-07	ARID4B
177.467	3.10484	0.259894	7.49853e-33	2.38834e-31	ARL11
2309.16	-2.0807	0.164575	1.23376e-36	4.63937e-35	ARL4C
600.138	0.714119	0.217454	0.000983284	0.00370732	ARL5A
421.194	1.12144	0.237094	2.21436e-06	1.32535e-05	ASNS
394.927	0.645228	0.163528	7.77445e-05	0.000365225	ASPH
821.133	-0.56852	0.15644	0.000266588	0.00113868	ASXL2
4695.82	-0.889567	0.159406	2.29939e-08	1.7548e-07	ATM
1274.53	0.915007	0.218242	2.11929e-05	0.000110185	ATP13A1
525.593	-0.51519	0.159912	0.0012785	0.00468391	ATP13A3
3465.11	-0.865224	0.13508	1.61572e-10	1.51427e-09	ATP1A1
7904.6	0.876842	0.209977	2.96374e-05	0.000150462	ATP5F1A
884.722	0.571863	0.142359	5.92651e-05	0.000284151	ATP6V1A
712.929	-1.36434	0.255762	9.49884e-08	6.81645e-07	ATXN1
96.5998	-1.28209	0.357554	0.000329072	0.00137911	BAG3
53.1185	-1.1622	0.278773	2.42723e-05	0.000124878	BAIAP2
401.448	0.91502	0.194258	2.24827e-06	1.34448e-05	BARD1
28.5766	7.70683	0.615731	1.68481e-34	5.81343e-33	BASP1
6.32667	4.90593	0.822548	3.65805e-09	3.01603e-08	BCL2L2-PABPN1
241.882	1.54077	0.342372	8.44306e-06	4.65876e-05	BCL6
334.531	1.16184	0.207252	2.04051e-08	1.56404e-07	BLM
28.4913	-1.90009	0.748985	0.00173453	0.00614793	BNC2
1068.82	0.541158	0.139515	0.000104744	0.000479548	BOD1L1
195.527	0.926667	0.262065	0.000413474	0.00169508	BOP1
363.742	-0.569973	0.176106	0.00122987	0.0045314	BRPF1
2155.72	-0.956348	0.121546	3.75555e-15	5.05534e-14	BTN3A3
4057.59	-0.524414	0.093311	1.88036e-08	1.44664e-07	BZW1
1151.52	-0.597854	0.0978971	1.01181e-09	8.76461e-09	C18orf25
310.167	0.61971	0.179395	0.00062354	0.00245468	C7orf50
1424.44	-0.781118	0.135092	7.45942e-09	5.95804e-08	CALM3
3148.76	0.782009	0.25973	0.00266477	0.00900125	CALR
1354.17	1.22939	0.281926	1.31005e-05	7.02094e-05	CALU
35.1514	-2.15288	0.651435	0.000270331	0.00115276	CAMSAP2
9708.17	-0.608733	0.104717	6.16262e-09	4.9586e-08	CAP1
882.566	3.50274	0.362009	3.05161e-22	6.14566e-21	CAPG
430.171	0.830547	0.175142	2.05601e-06	1.23629e-05	CARS2
1078.98	0.510743	0.153607	0.000902685	0.00343282	CCDC47
802.657	-0.983278	0.162248	1.5631e-09	1.33282e-08	CCNT1
24.4247	3.28752	0.606051	1.25609e-08	9.83171e-08	CDC42BPB
152.141	2.52998	0.586555	3.32751e-05	0.000167411	CDC6
1007.89	-0.731527	0.0931488	4.05062e-15	5.43134e-14	CDKN2AIP
103.164	0.629361	0.144808	1.38213e-05	7.38241e-05	CENPF
111.227	0.891194	0.180255	7.88889e-07	5.02689e-06	CEP131
766.834	0.889588	0.182366	1.07256e-06	6.71298e-06	CEP170
1156.74	0.561894	0.140717	6.63145e-05	0.000314815	CEPT1
1354.11	-2.46164	0.264169	1.25093e-20	2.34371e-19	CHD3
1257.19	1.67952	0.204243	2.05252e-16	2.9967e-15	CHD7
1756.69	0.822158	0.142556	8.11279e-09	6.455e-08	CHD9
532.928	0.672186	0.164101	4.20558e-05	0.00020775	CKAP2
268.822	2.91472	0.295184	4.1731e-23	8.90678e-22	CKAP4
385.603	1.19816	0.141572	2.67722e-17	4.15179e-16	CLASRP
2590.25	0.846195	0.201494	2.66352e-05	0.000136189	CLINT1
5515.6	-0.513902	0.0715248	6.83133e-13	7.67802e-12	CLK1
2089.11	0.611449	0.0699503	2.34679e-18	3.8962e-17	CNDP2
589.948	-0.581471	0.0985944	3.64688e-09	3.00922e-08	CNOT6
2391.15	-0.735936	0.10466	2.05522e-12	2.22305e-11	CNOT6L
1397.75	1.40378	0.191268	2.19025e-13	2.56329e-12	CNP
2163.08	0.759025	0.197886	0.000126302	0.000569433	COPB2
2034.27	0.748233	0.23687	0.00158131	0.00566498	COPG1
279.356	2.52084	0.255409	4.94923e-23	1.05199e-21	CORO1B
769.596	3.10634	0.256462	8.70862e-34	2.90798e-32	CORO1C
19.7121	-2.98954	0.680129	6.83365e-06	3.82164e-05	CPEB1
601.586	1.20856	0.185801	8.33166e-11	7.95986e-10	CPEB4
445.902	-1.15887	0.177421	6.43819e-11	6.21754e-10	CRACR2A
29.4934	1.62198	0.377746	1.48548e-05	7.88968e-05	CTIF
405.28	0.669083	0.118776	1.82709e-08	1.40827e-07	CTNNA1
218.395	1.12007	0.233446	1.45168e-06	8.92342e-06	CTNND1
21.5529	2.55588	0.53292	1.78139e-06	1.08121e-05	CTTN
1238.34	1.03798	0.165236	3.27261e-10	2.95993e-09	CYB5R3
230.724	2.3528	0.479046	7.17331e-07	4.5978e-06	CYFIP1
7359.95	-0.764256	0.082972	3.25169e-20	5.97866e-19	CYFIP2
999.036	0.672917	0.15707	1.85158e-05	9.70236e-05	DAP
52.1152	5.3007	0.626486	4.74583e-21	9.04723e-20	DAPK1
7.35994	1.58585	0.946374	1.39773e-08	1.08787e-07	DAZL
96.2125	-4.05276	0.548535	1.40942e-13	1.67601e-12	DBN1
3921.11	0.943639	0.0734283	8.6991e-38	3.41094e-36	DBNL
377.981	-0.750916	0.131368	1.09116e-08	8.60252e-08	DCP1B
505.448	1.56921	0.290088	7.10518e-08	5.15774e-07	DCPS
9249.87	-0.579133	0.0968129	2.24103e-09	1.88143e-08	DDX3X
61413.6	-0.532702	0.0704854	4.05704e-14	5.00554e-13	DDX5
1013.22	-0.709839	0.218592	0.00103227	0.00386947	DDX60L
580.928	-1.40423	0.16854	7.31077e-17	1.09916e-15	DGCR8
362.656	-0.567091	0.130516	1.39231e-05	7.43486e-05	DHX35
1633.6	-1.09022	0.163657	2.70911e-11	2.69777e-10	DIAPH1
1199.41	-0.569761	0.0834476	8.66763e-12	8.91435e-11	DIMT1
1074.75	0.987507	0.175581	1.86867e-08	1.43818e-07	DIP2B
602.048	-0.508318	0.107852	2.44409e-06	1.45569e-05	DIS3L2
236.449	0.798429	0.237091	0.0006602	0.00258768	DNAAF2
299.821	0.752259	0.152824	8.64111e-07	5.46751e-06	DNASE1L1
15.0804	1.31572	0.288913	6.57425e-06	3.68154e-05	DNASE1L3
219.388	1.89656	0.27454	4.72243e-12	4.9378e-11	DNMBP
1933.16	-1.69434	0.115162	5.34734e-49	3.19959e-47	DNMT1
1346.34	-1.26813	0.20206	2.75735e-10	2.51478e-09	DPYD
1144.7	0.808219	0.213718	0.000152907	0.000679466	DPYSL2
10.472	4.03898	0.977212	9.89227e-06	5.40084e-05	DQX1
118.596	-8.53391	0.803961	3.86467e-26	9.41297e-25	DSC1
11.5611	1.6494	0.445819	0.00104516	0.00391142	DSP
109.446	-0.8006	0.182404	1.14163e-05	6.18397e-05	DST
507.807	2.06253	0.135371	2.20254e-52	1.52506e-50	DUS2
42.2157	-0.800291	0.234356	0.000567872	0.00225661	DUSP23
269.743	0.653443	0.198349	0.00103532	0.00387808	DYNLL1
640.781	-0.659125	0.170314	0.000107575	0.00049142	DZIP3
510.854	0.704833	0.163587	1.67538e-05	8.81909e-05	ECHS1
18455.1	0.553808	0.133382	3.33881e-05	0.000167938	EEF2
292.28	-1.64917	0.369158	8.12107e-06	4.48878e-05	EFHD2
628.896	3.28831	0.261199	3.14871e-36	1.16824e-34	EHD3
656.444	0.539138	0.138065	9.6654e-05	0.000446259	EIF1B
1077.16	0.590667	0.191892	0.00211826	0.00734085	EIF2AK1
645.091	2.3308	0.233614	1.73833e-23	3.77636e-22	EIF2AK3
848.303	0.737656	0.198407	0.000216461	0.000938316	EIF2S2
538.683	-2.41066	0.326762	1.43926e-13	1.70855e-12	EIF4E3
52.415	1.68115	0.240772	3.77882e-12	3.99823e-11	EIF4EBP1
1987.75	-0.547006	0.116215	2.4825e-06	1.47772e-05	EIF4EBP2
399.736	0.650162	0.210285	0.00206238	0.00717002	EIF4G3
2468.4	0.557779	0.165495	0.000784156	0.00302429	EIF5A
354.374	-1.97283	0.206455	1.179e-21	2.31143e-20	EIF5A2
1064.27	0.717065	0.135423	1.18328e-07	8.37806e-07	ELOA
99.876	1.23825	0.254763	1.43786e-06	8.84902e-06	ENAH
134.716	0.567306	0.140359	5.27978e-05	0.000255809	ENDOV
248.279	2.80467	0.272146	6.66871e-25	1.55475e-23	EPB41L2
36.3533	-3.95677	0.621474	7.71166e-11	7.39484e-10	EPPK1
568.769	0.64531	0.149229	1.53691e-05	8.14195e-05	ERAL1
1301.69	-0.794041	0.158526	4.99294e-07	3.292e-06	ERCC6L2
1747.72	0.678112	0.138091	9.19837e-07	5.80591e-06	ERP44
48.9527	1.04493	0.329652	0.00163072	0.00581581	ESPL1
6983.01	-0.703387	0.0799254	1.36201e-18	2.2981e-17	ESYT1
717.101	0.562548	0.169125	0.000878703	0.00335024	ETFA
111.908	0.900136	0.22009	4.29704e-05	0.000211914	ETFBKMT
169.8	-0.791171	0.174973	5.53386e-06	3.13797e-05	ETHE1
53.3202	1.04569	0.272255	0.000133648	0.000600328	EXOSC4
138.312	0.667938	0.187456	0.000397837	0.00163583	EXOSC5
8042.94	0.830208	0.168393	8.34799e-07	5.29661e-06	EZR
406.742	0.768003	0.241654	0.00148953	0.00537243	FAM98A
221.063	-0.515434	0.148812	0.000517574	0.00207863	FAM98B
554.831	1.05382	0.169885	5.56554e-10	4.93462e-09	FANCD2
839.192	0.548479	0.151647	0.000301431	0.00127176	FARSA
708.901	1.3557	0.243284	2.57112e-08	1.95196e-07	FBH1
855.109	0.626155	0.150975	3.34129e-05	0.000168022	FCHO1
288.081	0.877301	0.29146	0.00268456	0.00906071	FEN1
425.221	1.16421	0.215568	6.42114e-08	4.67758e-07	FH
15017.7	-1.09578	0.219738	6.11112e-07	3.9661e-06	FLNA
59.1575	2.76663	0.573739	7.67533e-07	4.90031e-06	FNBP1L
702.198	1.25772	0.405368	0.00198663	0.00693462	FNDC3B
120.551	-1.52194	0.310723	1.36629e-06	8.43862e-06	FSBP
13.7981	1.27595	0.382682	0.000754428	0.00292106	FSCN1
578.813	-1.40225	0.204364	6.74362e-12	6.98765e-11	FYCO1
3195.61	-0.558364	0.0879724	2.21601e-10	2.04175e-09	G3BP2
93.5367	3.1976	0.448247	4.87856e-13	5.56172e-12	GAB2
733.828	1.14379	0.237532	1.4897e-06	9.14631e-06	GALNT2
260.228	0.824046	0.18576	8.84328e-06	4.86275e-05	GATB
41.2714	3.9192	0.408826	1.26932e-21	2.4838e-20	GATM
2868.85	-0.864377	0.11258	1.54005e-14	1.97912e-13	GCC2
4779.11	1.07069	0.0773657	1.48585e-43	7.17053e-42	GDI2
237.195	1.50186	0.211804	1.41416e-12	1.55235e-11	GEMIN7
82.9093	-2.09882	0.561561	0.000174165	0.00076685	GFI1
1076.73	-3.6568	0.248245	2.90839e-49	1.76576e-47	GIMAP1
286.907	-3.48186	0.764363	1.18025e-06	7.3466e-06	GIMAP1-GIMAP5
1348.55	-1.94088	0.124804	1.5013e-54	1.11804e-52	GIMAP2
3702.75	-4.02776	0.20063	1.17333e-90	2.58421e-88	GIMAP4
3544.2	-5.89117	0.281277	5.12862e-98	1.26402e-95	GIMAP5
3113.06	-4.69699	0.282144	3.11794e-64	3.32736e-62	GIMAP6
1567.32	-4.45699	0.230165	7.87259e-85	1.50913e-82	GIMAP7
915.384	-2.59522	0.235817	1.79068e-28	4.83975e-27	GIMAP8
249.83	0.598799	0.17232	0.000522027	0.00209286	GPANK1
461.11	1.06733	0.174759	1.07087e-09	9.25302e-09	GPATCH11
4953.73	0.867363	0.0754247	1.34114e-30	3.97787e-29	GRB2
718.882	0.592037	0.173911	0.000672871	0.00263137	GRWD1
156.432	0.853508	0.190724	7.54688e-06	4.20121e-05	GSPT2
1206.94	-1.55058	0.218364	1.32309e-12	1.45624e-11	GTF3C1
1006.71	0.593626	0.12802	3.57891e-06	2.08598e-05	H2AFY
40.0281	-4.29545	0.337805	8.619e-37	3.27411e-35	H2AFY2
77.1845	-1.72651	0.309941	2.61201e-08	1.98155e-07	HABP4
814.98	-0.559537	0.09684	7.65744e-09	6.10678e-08	HACD3
589.633	0.659804	0.145987	6.42469e-06	3.60364e-05	HADH
2188.11	1.02524	0.231235	9.11719e-06	5.00539e-05	HDLBP
474.943	-2.13871	0.174013	9.50835e-35	3.31399e-33	HENMT1
243.682	1.78885	0.390294	4.12253e-06	2.38205e-05	HK2
44.3199	1.91587	0.599555	0.0013302	0.00485614	HMGB3
911.387	-3.69373	0.383987	9.12592e-22	1.80798e-20	HNRNPLL
4344.47	-0.707258	0.0931764	3.20114e-14	3.99237e-13	HSP90AA1
11934.6	1.87412	0.349196	8.47171e-08	6.09628e-07	HSP90B1
68.0566	1.42138	0.338595	1.93176e-05	0.000100891	HSPA1B
1248.31	0.890412	0.116463	2.1018e-14	2.65813e-13	HSPA4
1088.01	1.1247	0.333736	0.000794921	0.00305954	HYOU1
293.13	0.839799	0.154049	5.04197e-08	3.71341e-07	IDH1
2953.71	0.544883	0.15461	0.000422493	0.00172829	IFI16
414.178	0.900668	0.209127	1.62476e-05	8.56568e-05	IFIH1
220.028	1.10463	0.228346	5.61005e-06	3.1777e-05	IFIT1
10.6077	5.6582	0.902097	4.50639e-09	3.67451e-08	IFIT1B
396.221	1.3752	0.324484	5.78663e-05	0.000277895	IFIT2
440.503	1.42637	0.287575	2.78661e-06	1.64597e-05	IFIT3
12.8759	3.55448	0.565171	3.0778e-09	2.55287e-08	IGF2BP2
61.5257	1.81594	0.238988	4.23896e-14	5.21444e-13	IGF2BP3
192.755	1.14554	0.221492	1.67673e-07	1.16488e-06	INF2
362.032	0.58158	0.182837	0.0014266	0.00516356	INO80
1403.38	-0.519565	0.107325	1.28005e-06	7.93918e-06	INPP5K
1050.97	-1.32986	0.2823	2.63665e-06	1.56323e-05	IQGAP2
1209.08	1.01154	0.201694	4.99713e-07	3.29372e-06	ISG20
255.964	-3.65333	0.586329	5.76836e-10	5.10352e-09	JAKMIP1
2501.15	0.915761	0.179166	3.39099e-07	2.27786e-06	JMJD1C
620.125	-0.905188	0.1919	2.63673e-06	1.56323e-05	JMJD6
382.107	6.77151	0.537755	1.53617e-35	5.52141e-34	JUP
757.107	3.192	0.298322	6.47776e-27	1.63548e-25	KCNN4
44.401	2.69086	0.592989	3.22234e-06	1.8904e-05	KCTD12
195.617	0.70572	0.164038	1.6985e-05	8.93395e-05	KDM1B
62.34	9.06675	0.716721	1.85121e-34	6.37699e-33	KHDRBS2
281.048	-4.28164	0.380189	1.47327e-29	4.20125e-28	KIAA1671
1582.36	-0.541944	0.107518	4.60947e-07	3.04888e-06	KIDINS220
210.724	1.34224	0.362942	0.00021575	0.000935427	KIF11
184.907	0.753913	0.16344	4.05608e-06	2.34596e-05	KIF1C
54.2644	1.17658	0.302706	0.000105531	0.000482828	KIF23
1252.55	-1.40898	0.102737	8.43232e-43	3.99483e-41	KIF2A
81.4163	1.96753	0.584605	0.000690121	0.00269374	KIFC1
555.356	0.769949	0.138113	2.53014e-08	1.92155e-07	KNTC1
19.6568	2.35907	0.761358	0.00137196	0.00498748	L1CAM
76.7807	3.19479	0.296361	3.36152e-27	8.58121e-26	LAMA5
1081.76	0.85886	0.22686	0.000189098	0.000827322	LAP3
254.759	1.06364	0.318764	0.000853611	0.00326539	LARP1B
735.818	0.57105	0.169199	0.000757682	0.00293147	LARP4
3040.8	-0.524618	0.118971	1.02657e-05	5.58704e-05	LASP1
23562.9	-0.729788	0.151345	1.36449e-06	8.43003e-06	LCP1
8619.03	-1.24643	0.241753	2.48319e-07	1.69222e-06	LDHB
207.908	1.80724	0.401013	2.78825e-06	1.64647e-05	LGALS3
328.208	-2.64359	0.216464	2.50932e-34	8.54447e-33	LIMA1
885.122	1.89378	0.153561	5.78901e-35	2.0348e-33	LIMD1
174.074	-1.07436	0.30598	0.000137591	0.000616703	LLGL1
1649.41	0.991144	0.301846	0.00104941	0.00392502	LMAN1
720.085	-1.65534	0.384348	1.55042e-05	8.20512e-05	LMNA
330.98	-0.888691	0.291398	0.00219109	0.00757045	LMO7
131.555	1.62346	0.270526	2.69102e-09	2.24556e-08	LRP1
924.074	1.33518	0.262149	3.57802e-07	2.39805e-06	LRRC59
270.971	1.19493	0.165118	5.21804e-13	5.92915e-12	LSM10
126.526	0.685171	0.165526	3.71038e-05	0.000185411	LSM2
156.401	0.757851	0.131274	8.16661e-09	6.49283e-08	LSM7
1919.18	1.4323	0.104568	1.16289e-42	5.45926e-41	LTA4H
334.132	-0.953658	0.164186	6.7139e-09	5.38543e-08	LUZP1
361.781	-2.71645	0.300247	1.19961e-19	2.1373e-18	LYAR
4791.6	-0.905032	0.156594	7.62458e-09	6.08526e-08	MACF1
1695.56	-0.706152	0.124413	1.37616e-08	1.07229e-07	MAGED2
119.377	1.28168	0.379936	0.000720994	0.00280472	MANF
35.903	-1.61896	0.534833	0.00245789	0.00837763	MAP1A
33.136	4.28607	0.730393	5.75282e-12	5.98495e-11	MAP2
75.5214	-1.39437	0.193588	4.39689e-13	5.02644e-12	MAP7D1
484.2	-0.564647	0.123327	4.73741e-06	2.71085e-05	MAPK10
196.5	10.5601	0.601379	1.41027e-65	1.56972e-63	MARCKS
128.779	1.28052	0.283217	5.84786e-06	3.30336e-05	MARCKSL1
343.001	-0.992828	0.186599	1.03229e-07	7.36187e-07	MAZ
1421.31	1.4145	0.102765	4.32092e-43	2.07074e-41	MBD4
11800	-0.666222	0.0931008	8.2189e-13	9.16788e-12	MBNL1
317.035	1.30495	0.283945	4.30399e-06	2.4776e-05	MCM2
1449.1	1.5579	0.150222	3.43654e-25	8.10326e-24	MCM5
503.429	0.884291	0.194339	5.27735e-06	3.00156e-05	MCTS1
2701.35	-1.82039	0.115696	9.1842e-56	7.22968e-54	MED15
1216.92	4.42072	0.353534	6.76883e-36	2.4542e-34	METTL7A
596.529	0.842793	0.139648	1.59347e-09	1.35816e-08	MFN1
352.253	1.2862	0.176372	3.14904e-13	3.63606e-12	MGME1
1348.68	-1.16887	0.110806	5.14042e-26	1.24762e-24	MORC2
932.778	-1.2138	0.133829	1.06156e-19	1.89625e-18	MOV10
239.842	0.869546	0.194261	8.42116e-06	4.64915e-05	MPG
269.933	-0.642463	0.129335	6.65485e-07	4.28671e-06	MPHOSPH6
18.1388	0.879021	0.284551	0.00215018	0.00743995	MRAS
414.427	0.70065	0.109904	1.8391e-10	1.71046e-09	MRM2
15481.6	-0.507257	0.152626	0.000871684	0.0033247	MSN
2236.9	1.32273	0.278897	1.7447e-06	1.06028e-05	MTDH
335.218	-2.07734	0.215694	2.21298e-22	4.50494e-21	MTERF2
616.101	0.569322	0.102166	2.42272e-08	1.84471e-07	MTG1
1403.81	0.763979	0.0984173	8.35138e-15	1.08878e-13	MTHFD1
53.0588	1.374	0.30903	8.18976e-06	4.52382e-05	MTHFD1L
468.115	-0.511776	0.132341	0.000110196	0.000502397	MTRF1
3563.73	-0.524588	0.11931	1.10628e-05	6.00037e-05	MVP
117.202	-0.61811	0.187266	0.000998279	0.00375497	MYH10
14056.2	-0.651895	0.103878	3.49922e-10	3.15387e-09	MYH9
21.951	2.08684	0.451029	4.39805e-06	2.52644e-05	MYO1B
309.468	5.14179	0.449679	2.62096e-30	7.6967e-29	MYO1E
1007.07	0.620489	0.154581	6.1372e-05	0.000293437	MYO5A
250.227	-2.92534	0.441861	3.27949e-11	3.23773e-10	MYO6
32.1153	6.80332	0.626217	4.23805e-25	9.9705e-24	MYOF
369.626	-0.930369	0.218566	2.05542e-05	0.000107053	N4BP1
1076.75	-0.715676	0.0864283	1.23627e-16	1.83211e-15	NAE1
2703.12	-0.911164	0.128676	1.41877e-12	1.55659e-11	NAP1L4
469.496	1.45707	0.214828	1.10905e-11	1.13162e-10	NBPF10
62.9562	2.05188	0.615605	0.000996912	0.00375051	NCAPG
420.807	0.550121	0.161112	0.000573351	0.00227527	NCOA5
487.333	0.637763	0.188847	0.000692641	0.00270255	NDC1
573.973	-1.17487	0.230029	2.88493e-07	1.95313e-06	NDRG1
297.227	-0.970543	0.145755	2.78137e-11	2.76442e-10	NDRG2
5962.7	-0.549866	0.0954028	8.15772e-09	6.48825e-08	NKTR
320.598	-0.609412	0.184555	0.00111594	0.00414802	NLE1
170.288	1.17055	0.188871	6.00772e-10	5.30849e-09	NLN
132.653	1.10074	0.279151	8.98333e-05	0.000417187	NME1
726.838	0.544734	0.134538	5.04758e-05	0.000245709	NOA1
385.89	0.91625	0.135962	1.60692e-11	1.62125e-10	NOC3L
559.701	1.16226	0.289472	6.13434e-05	0.000293368	NOMO1
58.8317	0.914379	0.25605	0.000372719	0.00154452	NOP10
1628.05	-1.74235	0.213932	4.15475e-16	5.94032e-15	NOSIP
1178.84	0.866512	0.126524	6.97877e-12	7.22768e-11	NSF
401.626	0.706234	0.123912	1.22971e-08	9.63976e-08	NSUN4
7.42078	3.15025	0.772966	4.93254e-05	0.000240392	NSUN7
1280.61	1.73651	0.202124	5.9549e-18	9.60907e-17	NUAK2
1506.67	-0.852534	0.0985004	4.90396e-18	7.94419e-17	NUCKS1
118.745	0.807698	0.25746	0.00197718	0.00690513	NUDT16
1025.96	-0.539242	0.12904	2.94614e-05	0.000149605	NUFIP2
170.237	0.806758	0.254859	0.00161528	0.0057727	NUGGC
1825.17	0.963139	0.101162	1.70044e-21	3.29012e-20	NUMB
1820.19	0.912459	0.137392	3.07914e-11	3.04429e-10	NUP88
72.6761	1.0127	0.302705	0.000822498	0.00315571	NUSAP1
1355.01	2.34717	0.222428	2.45828e-26	6.05159e-25	OAS1
384.16	-2.6982	0.426441	3.32141e-12	3.53357e-11	OASL
72.8278	1.44221	0.418964	0.000507784	0.00204208	OCRL
153.399	-0.702578	0.171936	4.26065e-05	0.00021027	OTUD7B
275.549	0.735852	0.139975	1.53267e-07	1.07127e-06	PABPC1L
856.13	0.690251	0.181168	0.000141913	0.000634289	PABPC4
862.684	0.756033	0.205574	0.000234152	0.00100866	PAICS
4043.78	0.5706	0.139181	4.10565e-05	0.00020325	PAPOLA
982.238	1.59711	0.198276	7.94654e-16	1.11764e-14	PAPSS1
3872.92	1.23843	0.103139	3.35686e-33	1.08589e-31	PARP1
539.512	-0.560194	0.1351	3.45334e-05	0.000173412	PARP11
2362.34	1.12197	0.154716	4.07455e-13	4.67343e-12	PARP14
3599.64	0.735933	0.215006	0.000675325	0.00263947	PARP15
568.399	-0.59614	0.106754	2.32362e-08	1.77186e-07	PARP16
260.514	0.774021	0.196051	7.53915e-05	0.000354734	PARP3
4249.95	-1.83998	0.153263	3.22058e-33	1.04507e-31	PARP8
1270.69	-1.45706	0.340999	1.91019e-05	9.97899e-05	PATL2
27.4444	1.31759	0.373711	0.000398477	0.00163814	PCBP3
237.691	-0.968969	0.236671	3.17893e-05	0.00016056	PCBP4
825.657	-0.736033	0.206886	0.000330507	0.00138484	PCNT
17.1348	-1.70789	0.505234	5.25142e-05	0.000254614	PCSK1N
3085.42	0.551257	0.0951162	6.83051e-09	5.4726e-08	PDCD6IP
3993.02	2.22507	0.370737	2.01456e-09	1.69957e-08	PDIA4
3714.07	1.75816	0.33529	1.68319e-07	1.16858e-06	PDIA6
815.439	3.82877	0.441078	4.40995e-18	7.18326e-17	PDLIM1
134.676	0.87275	0.219813	7.26149e-05	0.000342838	PDLIM7
2155.69	1.07346	0.245865	1.34754e-05	7.21441e-05	PEBP1
54.9983	2.5108	0.667543	7.32106e-05	0.000345362	PEG10
165.457	-0.832614	0.214155	9.73036e-05	0.000448858	PELP1
87.9474	-0.954932	0.294577	0.00114778	0.00425546	PFN2
701.283	0.98656	0.127584	1.134e-14	1.4655e-13	PGD
1060.38	0.649606	0.117379	3.21239e-08	2.41139e-07	PHF6
25.0991	1.6232	0.290232	3.78758e-08	2.81821e-07	PIGR
5.5597	4.19363	0.993729	8.76546e-05	0.000408351	PLA2G4A
156.02	1.33169	0.231733	5.81181e-09	4.69457e-08	PLAGL1
1844.85	-2.99121	0.238877	5.33713e-36	1.9522e-34	PLCG1
321.143	1.02425	0.285891	0.000454527	0.00184765	PLD6
259.534	-1.68562	0.239438	2.41001e-12	2.59326e-11	PLEKHA5
518.29	1.6196	0.144947	5.94182e-29	1.64677e-27	PLIN3
96.7601	0.820048	0.198623	3.73779e-05	0.000186556	PNKD
24.6845	4.26648	0.710169	1.64144e-10	1.53559e-09	POF1B
669.667	0.511123	0.132499	0.000114292	0.000519016	POLD2
385.156	-0.520415	0.124095	2.69638e-05	0.000137733	POLR2K
190.624	1.02135	0.229877	9.05491e-06	4.97252e-05	PPARGC1B
2049.89	1.79497	0.35889	6.19587e-07	4.01606e-06	PPIB
379.482	0.951718	0.196039	1.38179e-06	8.52418e-06	PPIF
2224.16	0.787742	0.166123	1.99401e-06	1.20146e-05	PPP1CC
3008.2	-0.629919	0.0971987	9.09979e-11	8.66971e-10	PPP1R12A
753.596	-0.813025	0.167426	1.18972e-06	7.40108e-06	PPP1R18
947.872	-1.17384	0.117215	1.32351e-23	2.88732e-22	PPP6R1
427.288	1.14849	0.218008	1.35443e-07	9.52145e-07	PRDM4
848.343	0.94055	0.212562	9.77669e-06	5.33914e-05	PRDX1
299.13	0.871511	0.190049	4.95348e-06	2.82824e-05	PRDX5
1394.84	1.00654	0.306111	0.000993009	0.00373787	PREB
1133.32	0.786651	0.155631	4.4579e-07	2.95429e-06	PRMT1
2910.87	-1.51073	0.144752	1.73289e-25	4.11895e-24	PRMT2
705.849	0.959817	0.184653	1.97999e-07	1.36321e-06	PRMT5
2887.11	-0.615686	0.0654053	4.81544e-21	9.17149e-20	PRPF38B
1873.74	-0.523135	0.119929	1.24309e-05	6.68631e-05	PSMC5
141.745	-0.60695	0.132184	4.14293e-06	2.3925e-05	PSTK
251.595	1.40587	0.203075	4.64351e-12	4.85773e-11	PTK2
2251.98	0.756659	0.109118	4.19772e-12	4.41368e-11	PTPN1
40.1852	4.48242	0.540138	1.3534e-16	1.99997e-15	PTPRG
67.587	-0.90088	0.195261	3.9042e-06	2.26474e-05	PTRH1
170.621	-0.541215	0.161215	0.000773963	0.00298943	PURB
179.843	0.805099	0.177584	5.87567e-06	3.31817e-05	PUS1
2890.15	-3.36383	0.214409	1.05975e-55	8.27928e-54	PXN
71.2788	2.34232	0.227966	2.35841e-24	5.33036e-23	PYGL
1135.41	1.93176	0.160709	2.92475e-33	9.50565e-32	QRSL1
465.561	0.656877	0.146774	7.35345e-06	4.09794e-05	QTRT2
953.698	0.920846	0.168733	4.52315e-08	3.35037e-07	R3HDM4
1376.98	-0.528522	0.117479	7.0073e-06	3.91452e-05	RAB18
637.032	-0.585144	0.11074	1.2422e-07	8.7593e-07	RAB22A
964.913	2.88096	0.223737	5.12442e-38	2.02851e-36	RAB30
26.7979	-0.972951	0.298037	0.000966748	0.00365096	RAB33A
76.2232	1.63174	0.347797	2.66758e-06	1.57972e-05	RAB34
99.8975	1.03551	0.290607	0.000373071	0.00154567	RAB36
2130.19	-0.94246	0.17717	1.01411e-07	7.23972e-07	RAB37
1371.94	0.697625	0.217683	0.00135468	0.00493331	RAB3GAP1
271.875	-0.725317	0.200796	0.000309226	0.00130041	RAB9A
205.64	-0.900735	0.252592	0.00037735	0.00156089	RADX
472.73	0.512576	0.165378	0.00201094	0.00700797	RANBP10
754.232	-0.564397	0.0920114	8.59297e-10	7.49685e-09	RANGAP1
879.113	-1.49768	0.32939	6.01579e-06	3.39359e-05	RAP1GAP2
3741.29	0.556352	0.135141	3.85096e-05	0.000191696	RBBP4
260.96	0.769957	0.162359	2.07222e-06	1.24568e-05	RBFA
468.964	0.539066	0.110751	1.13144e-06	7.05546e-06	RBM15
181.053	-0.60624	0.197304	0.00204816	0.00712776	RBM43
238.216	3.79312	0.26209	2.558e-47	1.43519e-45	RBM47
470.913	0.790096	0.112614	2.22461e-12	2.40251e-11	RBM4B
1013.54	-1.99355	0.190523	1.17698e-25	2.8105e-24	RBMS1
341.567	-0.636094	0.178873	0.000373407	0.00154675	RBMXL1
507.002	0.562302	0.12806	1.15657e-05	6.25836e-05	RCC2
10.6068	-2.41139	0.457862	1.22696e-07	8.663e-07	RDM1
55.552	1.3525	0.379658	0.000314596	0.00132111	RECQL4
501.114	0.586998	0.151601	0.000108933	0.000496966	RECQL5
175.818	0.992803	0.226335	1.01093e-05	5.50769e-05	REPIN1
345.745	0.870618	0.116656	8.37186e-14	1.0124e-12	RFC2
126.415	0.755394	0.249551	0.00198763	0.00693576	RFC3
2051.08	0.639993	0.0984385	8.40749e-11	8.02491e-10	RIOK3
63.0197	3.06854	0.416823	1.5611e-13	1.84577e-12	RNASE4
340.883	6.25685	0.414232	2.23758e-52	1.54415e-50	RNASE6
1582.55	0.664136	0.116328	1.14266e-08	8.98803e-08	RNASEH2B
408.089	0.50247	0.159629	0.00173884	0.00616001	RNASEK
1964.36	1.71432	0.224412	2.01408e-14	2.55657e-13	RNASET2
6801.49	-1.10328	0.107743	1.23824e-24	2.84205e-23	RNF213
582.914	-0.834233	0.229902	0.000305988	0.00128836	RNF214
753.323	0.672266	0.119644	1.95461e-08	1.49986e-07	RNGTT
1994.28	0.596847	0.124325	1.64302e-06	1.00133e-05	RNH1
111.645	1.59997	0.249068	1.55858e-10	1.4627e-09	RP9
2459.76	0.560298	0.178055	0.00178153	0.00629725	RPL18A
6144.41	0.57647	0.159519	0.000333017	0.00139479	RPL8
4249.27	1.03137	0.292307	0.000424871	0.00173767	RPN1
5228.24	0.844568	0.261786	0.00127315	0.0046668	RPN2
35.8678	1.74265	0.498975	0.000401244	0.0016482	RPP25
187.63	0.579969	0.181569	0.00149043	0.00537473	RPP38
1394.06	-0.517135	0.0879596	4.0891e-09	3.34744e-08	RPRD2
2197.66	0.736245	0.155792	2.51519e-06	1.49546e-05	RPS11
492.875	-1.41051	0.22476	3.64492e-10	3.27948e-09	RPTOR
319.129	0.723917	0.236526	0.00189171	0.00664024	RPUSD1
252.721	1.73481	0.395094	1.15276e-05	6.23937e-05	RRBP1
662.045	2.3785	0.531752	7.01498e-06	3.91775e-05	RRM2
1349.43	-0.714828	0.103301	4.55544e-12	4.76801e-11	RRP1B
204.852	0.750049	0.226113	0.0009627	0.00363833	RYBP
685.268	-1.27696	0.328019	8.5774e-05	0.000400221	S100A4
56.1214	7.07716	0.523646	2.62268e-38	1.04619e-36	S100A8
185.16	7.7949	0.400019	6.96812e-80	1.21228e-77	S100A9
1328.64	-0.853614	0.0926671	3.21436e-20	5.91528e-19	SACM1L
36.1147	-3.46502	0.543063	1.88405e-12	2.04217e-11	SALL2
60.3344	2.7091	0.299136	1.75109e-19	3.08534e-18	SAMD4A
4869.74	-1.9653	0.102847	1.75345e-81	3.21254e-79	SAMHD1
3438.17	-0.867024	0.13048	2.86623e-11	2.84193e-10	SAR1A
63.0454	-2.14173	0.307886	4.42663e-12	4.64729e-11	SARDH
2237.82	-0.888497	0.0846665	8.98881e-26	2.15388e-24	SBDS
745.526	-0.554271	0.103113	7.67106e-08	5.54518e-07	SBF1
1255.73	0.608914	0.143681	2.21213e-05	0.000114724	SCAF4
1428.51	0.962683	0.214936	7.57906e-06	4.21799e-05	SEC23B
5338.56	0.904429	0.293224	0.002073	0.0072021	SEC61A1
268.65	1.11309	0.269263	3.73098e-05	0.000186261	SEC61B
1509.14	0.604575	0.10452	7.21347e-09	5.77273e-08	SEC62
1145.7	0.914408	0.178653	3.29347e-07	2.21451e-06	SEC63
678.405	0.719611	0.118536	1.2944e-09	1.11195e-08	SECISBP2L
1100.32	-0.796731	0.254251	0.00175019	0.00619705	SERPINB6
118.863	-1.12367	0.155155	4.60867e-13	5.26273e-12	SERPINH1
303.152	-0.736573	0.148132	6.61372e-07	4.26421e-06	SETD1B
255.556	1.22661	0.267032	4.16742e-06	2.40463e-05	SETD7
2874.54	-0.688604	0.137466	5.20313e-07	3.41103e-06	SH3KBP1
1527.91	2.30204	0.191883	3.80688e-33	1.22954e-31	SHMT2
524.854	1.63693	0.176117	1.97003e-20	3.65461e-19	SIDT2
2472.98	0.812257	0.166456	1.09543e-06	6.84536e-06	SLC25A5
4798.21	0.644519	0.132587	1.20747e-06	7.50024e-06	SLC25A6
27.4134	-1.47676	0.436269	0.00112511	0.00417739	SLC45A4
3711.39	-1.05535	0.297459	0.000392849	0.00161757	SLC9A3R1
372.867	-1.21458	0.167398	4.10421e-13	4.70484e-12	SLK
1858.57	-0.591104	0.0996574	3.04345e-09	2.52539e-08	SMAD2
76.4215	-3.01765	0.566896	1.17614e-07	8.33324e-07	SMAD7
3125.81	0.699018	0.13394	1.84431e-07	1.27531e-06	SMCHD1
485.678	-0.787697	0.168657	3.09981e-06	1.82213e-05	SMG6
428.096	0.615493	0.126745	1.15551e-06	7.20125e-06	SMG9
235.801	1.33195	0.217548	8.70487e-10	7.58489e-09	SMPD2
218.393	0.944769	0.248191	0.000148014	0.000659566	SNAI3
3236.71	0.872597	0.206641	2.41941e-05	0.000124538	SND1
134.575	2.11637	0.212267	2.03644e-23	4.40088e-22	SNRNP25
231.11	-0.727483	0.216137	0.000762546	0.00294876	SNTB2
273.181	1.99046	0.265735	6.30409e-14	7.67727e-13	SPATS2
1774.46	1.35917	0.265816	3.36093e-07	2.25914e-06	SPCS2
804.775	1.02432	0.1495	7.38789e-12	7.63994e-11	SPPL2B
4376.06	-0.556534	0.151988	0.000254171	0.00108856	SPTAN1
843.676	0.843414	0.257695	0.00107524	0.00400878	SRP54
1528.7	0.610791	0.16518	0.00021818	0.000944582	SRP72
1477.16	-0.753324	0.147361	3.19997e-07	2.15514e-06	SRRT
8300.41	-0.947225	0.108852	3.1464e-18	5.16983e-17	SRSF7
4704.7	0.731258	0.226697	0.00126884	0.00465841	SSR1
7734.1	-0.903848	0.156351	6.06675e-09	4.88716e-08	STAT1
2081.16	-0.780252	0.149088	1.66512e-07	1.1575e-06	STIM1
1283.59	-1.44486	0.120433	3.87342e-33	1.24909e-31	STN1
517.226	2.77303	0.220991	3.99407e-36	1.46872e-34	STRBP
2439.2	1.20204	0.306056	8.7109e-05	0.000406073	STT3A
77.1737	-2.92089	0.317134	3.91596e-20	7.17204e-19	STXBP1
2740.18	1.45367	0.278344	1.75803e-07	1.21727e-06	SUB1
1820.84	0.628021	0.130811	1.56106e-06	9.5476e-06	SUN1
406.461	-2.58171	0.323487	7.27324e-16	1.02574e-14	SVIL
4601.99	-1.48995	0.141788	7.60883e-26	1.82957e-24	SYNE1
5713.96	-1.83867	0.199577	2.32017e-20	4.28497e-19	SYNE2
282.261	-1.24768	0.182868	8.8899e-12	9.1203e-11	SYNJ1
881.814	-0.597466	0.143062	2.90377e-05	0.000147634	TAB2
193.037	0.851775	0.235254	0.000280446	0.00119319	TACO1
481.136	-0.514698	0.161407	0.00140648	0.00510043	TAF15
156.198	1.27749	0.260044	8.43729e-07	5.34836e-06	TAGLN
9172.51	0.823123	0.168744	1.10363e-06	6.89247e-06	TAGLN2
915.421	0.880196	0.138597	2.27272e-10	2.09306e-09	TALDO1
1279.84	-3.7518	0.401333	1.32248e-21	2.58051e-20	TBC1D4
1051.91	-1.94176	0.190493	2.49864e-24	5.64115e-23	TBCD
353.008	0.943789	0.232287	4.63854e-05	0.000227455	TBL2
1129.59	-0.51227	0.106688	1.57385e-06	9.61731e-06	TBRG4
514.156	-0.892353	0.166398	7.78112e-08	5.61885e-07	TCAF1
3069.41	0.656195	0.10204	1.27733e-10	1.20586e-09	TCEA1
589.788	-0.551157	0.103918	1.14862e-07	8.15217e-07	TDP2
229.83	0.662848	0.174199	0.000143912	0.00064253	TDRD7
11.3084	4.16875	0.778636	2.27349e-09	1.90482e-08	TDRD9
288.612	-1.35594	0.209924	1.07138e-10	1.01467e-09	TDRKH
1676.48	-0.65195	0.180776	0.000305225	0.00128593	TECR
644.578	0.606487	0.124014	1.00376e-06	6.30595e-06	TELO2
413.281	-0.759113	0.109476	4.09523e-12	4.31688e-11	TENT4B
3654.71	1.63579	0.383549	1.64078e-05	8.64354e-05	TENT5C
576.522	1.06566	0.18134	4.27783e-09	3.49365e-08	TEP1
2157.69	1.2781	0.189667	1.64754e-11	1.66142e-10	TFRC
501.609	-0.550546	0.115047	1.63245e-06	9.95186e-06	TGS1
214.635	0.657178	0.19211	0.00061722	0.00243165	THG1L
3018.06	-0.825682	0.0659215	5.35699e-36	1.95601e-34	THUMPD1
445.895	1.82677	0.16359	6.68762e-29	1.84852e-27	TIMELESS
601.292	-1.32968	0.254819	2.27152e-07	1.55411e-06	TIPARP
1993.88	1.26563	0.118882	1.87757e-26	4.64968e-25	TKT
1103.72	1.36993	0.146881	1.05766e-20	1.98881e-19	TLE3
73.0234	-2.62453	0.356395	3.47417e-13	4.00254e-12	TLR3
540.503	6.66445	0.193864	9.5679e-258	1.98084e-254	TLR7
44.5342	8.17898	0.63283	1.8367e-35	6.57877e-34	TLR8
185.097	1.41116	0.174283	5.74472e-16	8.15726e-15	TMA16
5647.59	0.777123	0.253365	0.00226759	0.00778926	TMED10
546.722	0.881556	0.130905	1.70917e-11	1.7219e-10	TMEM131
2713.58	0.575531	0.189482	0.00251907	0.00856221	TMEM131L
11975.1	-0.636398	0.188586	0.00069389	0.00270641	TMSB4X
219.654	-0.648948	0.192908	0.000727106	0.00282638	TNPO2
819.804	-1.50973	0.192664	4.77659e-15	6.35947e-14	TNRC6C
34.6655	3.85721	0.441431	3.8693e-17	5.93819e-16	TNS1
1100.6	0.701853	0.193407	0.000279609	0.00118987	TOB2
542.853	-0.641977	0.120164	9.71439e-08	6.95425e-07	TOE1
688.112	-0.556227	0.159801	0.000469767	0.00190176	TOM1
385.147	0.777068	0.143978	6.52615e-08	4.75241e-07	TOMM34
11.5932	1.59372	0.294603	1.05792e-07	7.5343e-07	TOR4A
1570.19	2.6653	0.149685	6.13751e-71	8.19773e-69	TPD52
2959.51	-0.631161	0.176775	0.000357008	0.00148476	TPP2
1045.82	0.541173	0.160761	0.000801756	0.00308412	TRIM25
727.228	-0.504709	0.128074	7.86198e-05	0.000369085	TRIM33
193.448	5.08447	0.485455	7.07653e-26	1.70355e-24	TRIO
54.4165	1.57191	0.422542	0.000200094	0.00087193	TRIP6
309.528	-0.531379	0.134102	7.35379e-05	0.000346722	TRMT11
396.424	1.09382	0.188611	6.79776e-09	5.45058e-08	TRMT1L
389.763	0.791103	0.118356	2.37914e-11	2.37375e-10	TRPT1
1181.16	-1.87344	0.162967	1.42622e-30	4.22417e-29	TSEN54
7.31846	2.76487	0.667671	3.75851e-05	0.000187454	TST
100.381	6.32315	0.596769	1.53392e-25	3.65441e-24	TUBB6
726.339	0.500136	0.132781	0.000163276	0.0007221	TUBGCP3
339.47	-0.520637	0.151255	0.000511521	0.00205592	TWISTNB
2583.49	6.79085	0.74274	8.11865e-20	1.45888e-18	TXNDC5
672.981	-0.810032	0.0898362	1.90542e-19	3.34589e-18	TYW1
358.959	-0.656876	0.102951	1.76157e-10	1.64426e-09	TYW3
3720.67	0.543543	0.10438	1.87921e-07	1.29858e-06	UBA1
328.103	0.612295	0.136812	7.47812e-06	4.16517e-05	UBE2O
130.04	0.621261	0.188511	0.000985444	0.00371276	ULK1
862.717	-0.771503	0.176993	1.27886e-05	6.8627e-05	USB1
1544.64	0.768024	0.230616	0.000871552	0.0033247	USO1
1300.42	-1.08563	0.114142	1.92865e-21	3.71777e-20	USP36
153.968	0.769216	0.193188	6.66604e-05	0.000316385	UTP3
1056.29	0.795548	0.0941632	3.07867e-17	4.753e-16	UTP6
409.552	1.59088	0.228424	3.35008e-12	3.56224e-11	VARS
5571.11	0.591678	0.172994	0.000624878	0.00245901	VCP
2413.97	2.44319	0.280062	4.47487e-18	7.28327e-17	WARS
13.8086	1.90433	0.482846	0.000192342	0.000840627	WDFY3
5240.56	-0.693599	0.0984798	1.87903e-12	2.0378e-11	WDR1
411.266	0.656563	0.21092	0.00190194	0.00666823	WDR18
2546.36	-0.637043	0.132583	1.40799e-06	8.67809e-06	WNK1
1401.52	0.841117	0.186034	6.1527e-06	3.46366e-05	YWHAE
199.265	1.17052	0.233499	5.56733e-07	3.6314e-06	YWHAG
5650.61	-0.633702	0.184926	0.000607887	0.0023967	YWHAQ
812.122	1.24387	0.291384	1.97227e-05	0.000102877	ZBP1
388.761	-0.531152	0.144825	0.000248348	0.00106494	ZBTB14
2361.04	0.556665	0.132047	2.47641e-05	0.00012725	ZBTB20
370.122	0.766899	0.146335	1.65761e-07	1.15314e-06	ZBTB24
337.619	3.99823	0.4468	4.07806e-19	7.04741e-18	ZBTB32
1192.88	-0.514604	0.157098	0.00104765	0.0039193	ZBTB44
260.712	-1.49304	0.20059	9.49304e-14	1.14397e-12	ZBTB49
411.905	1.14251	0.326969	0.000521366	0.00209062	ZC3H12D
6452.21	-0.707614	0.0707732	1.57987e-23	3.44295e-22	ZC3HAV1
111.797	-2.21273	0.342236	6.82174e-11	6.57497e-10	ZCCHC14
1229.22	1.5128	0.110001	4.97285e-43	2.37219e-41	ZCCHC7
234.646	-0.682065	0.19796	0.000527612	0.00211075	ZFP1
6869.81	-0.982428	0.280034	0.00065627	0.00257569	ZFP36L2
23.171	-2.07866	0.42737	1.22486e-06	7.60593e-06	ZFR2
1222.68	-0.540325	0.100895	8.55783e-08	6.15611e-07	ZNF131
504.047	1.35432	0.274407	9.27486e-07	5.84884e-06	ZNF318
315.597	-0.994535	0.258277	0.000130849	0.000589084	ZNF319
27.3962	1.70633	0.342673	7.50531e-07	4.79575e-06	ZNF385A
74.5193	2.48285	0.490914	3.47064e-07	2.32985e-06	ZNF418
24.0311	1.15648	0.284479	5.24236e-05	0.000254294	ZNF593
803.896	-0.763611	0.21678	0.000409051	0.00167861	ZNF600
332.252	-7.34275	0.681861	1.75042e-26	4.34e-25	ZNF683
801.455	0.777603	0.131562	3.61591e-09	2.98605e-08	ZNF706
26.0526	1.87027	0.356496	1.42415e-07	9.98112e-07	ZNF768
180.908	1.26554	0.293364	1.36777e-05	7.31528e-05	ZNF772
21.8655	7.58129	0.735361	5.07738e-23	1.07702e-21	ZNF804A
408.117	-0.731535	0.195086	0.000176142	0.000774405	ZNF808
190.706	8.64918	0.416145	4.89936e-89	1.02456e-86	ZNF860
143.848	0.99229	0.208729	2.01846e-06	1.21548e-05	ZNF888
2190.59	-0.519212	0.112032	3.55678e-06	2.07425e-05	ZNFX1
1202.03	-1.06496	0.254828	3.59247e-05	0.000179997	ZYX

## Sheet: CD8 vs CD4 (RNA)
Average normalized counts (CD8+CD4)	log2FoldChange (CD8 vs CD4)	lfcSE (CD8 vs CD4)	p-value	adjusted p-value	Gene.name
101.995	-1.41313	0.362714	6.62953e-05	0.00216585	AFDN
1264.66	-0.800041	0.187619	1.93892e-05	0.000780337	AFF1
726.075	-1.71206	0.322671	1.08398e-07	1.01863e-05	ANK3
2354.07	0.974158	0.244869	6.6231e-05	0.00216585	APOBEC3C
2077.16	1.41362	0.305058	3.82297e-06	0.000195797	APOBEC3G
19.5815	2.37342	0.560335	1.75922e-05	0.000713864	ARHGEF28
28.4913	3.08164	0.705218	4.56524e-07	3.44851e-05	BNC2
4057.59	0.501443	0.0861218	5.49035e-09	7.98744e-07	BZW1
882.566	-1.32926	0.335633	5.12422e-05	0.00174419	CAPG
19.1656	-1.19365	0.315795	0.000157803	0.00450472	CAVIN1
279.356	-1.82626	0.236755	1.20899e-14	6.08834e-12	CORO1B
96.2125	3.11982	0.507408	2.63016e-10	5.27106e-08	DBN1
580.928	0.829232	0.155362	8.96706e-08	8.67552e-06	DGCR8
1074.75	-0.639363	0.162279	7.94073e-05	0.00251542	DIP2B
292.28	1.42377	0.341733	2.34512e-05	0.000921164	EFHD2
24.5628	-2.07893	0.493561	2.50349e-05	0.000965985	EGLN3
399.736	0.773301	0.194806	7.01914e-05	0.00225623	EIF4G3
58.9465	1.24727	0.321697	0.000124501	0.00367699	FABP5
455.234	-0.500948	0.133325	0.000174686	0.00488028	FAM98C
481.203	-2.64353	0.346882	3.1573e-14	1.4093e-11	FHIT
663.765	1.20281	0.140063	8.69356e-18	5.88764e-15	G6PD
1206.94	1.05681	0.201722	1.5016e-07	1.32845e-05	GTF3C1
474.943	0.838778	0.15964	1.38752e-07	1.23868e-05	HENMT1
1851.44	-1.09298	0.319556	0.000133127	0.00389658	IFI44L
192.755	-1.1514	0.204932	1.45925e-08	1.84901e-06	INF2
336.754	0.549281	0.137808	6.6755e-05	0.00217064	INPPL1
158.21	0.513665	0.144743	0.000397662	0.00953611	IQCG
281.048	1.35936	0.349006	6.16787e-05	0.00203934	KIAA1671
1931.14	-1.82894	0.273778	2.39101e-11	6.02044e-09	LIMS1
2701.35	0.666545	0.106631	3.9652e-10	7.63496e-08	MED15
15481.6	0.512188	0.140991	0.000271515	0.0068896	MSN
250.227	1.60608	0.40895	1.38622e-05	0.000585491	MYO6
1779.14	0.611534	0.158461	0.000111689	0.00335408	NAA50
4249.95	0.5228	0.141445	0.000206801	0.00556381	PARP8
1270.69	1.50066	0.315703	1.20434e-06	7.70464e-05	PATL2
815.439	2.22678	0.411416	1.15133e-07	1.0616e-05	PDLIM1
321.143	-1.24996	0.264499	1.29351e-06	8.09063e-05	PLD6
2084.56	-0.635731	0.10573	1.79858e-09	2.84871e-07	PLEC
518.29	-0.618888	0.134329	4.05107e-06	0.000205589	PLIN3
332.652	1.79645	0.353535	1.9842e-07	1.70173e-05	PLOD1
753.596	0.585363	0.154541	0.000152948	0.0043933	PPP1R18
947.872	0.707105	0.107975	5.67699e-11	1.31172e-08	PPP6R1
221.196	1.01722	0.187051	5.49098e-08	5.74919e-06	PTPN12
953.698	-0.760649	0.155945	9.59611e-07	6.43234e-05	R3HDM4
806.472	-0.590152	0.121124	1.10414e-06	7.13332e-05	RAB11A
589.109	-0.557614	0.114823	1.18978e-06	7.643e-05	RAB33B
2130.19	0.885217	0.163658	6.15293e-08	6.26133e-06	RAB37
77.3849	-1.6507	0.34957	2.94947e-06	0.000157412	RBMS3
507.002	0.557855	0.118697	2.61763e-06	0.000144411	RCC2
1964.36	-1.45415	0.207485	2.39655e-12	6.9218e-10	RNASET2
582.914	-0.835562	0.211995	8.46804e-05	0.00265251	RNF214
63.0454	-1.52571	0.262691	7.79868e-09	1.08628e-06	SARDH
255.556	-1.38869	0.246997	1.91922e-08	2.32676e-06	SETD7
1527.91	-0.629705	0.177515	0.000366688	0.0089241	SHMT2
1477.16	0.616174	0.136074	5.59867e-06	0.000274209	SRRT
296.845	0.789877	0.163247	1.25965e-06	7.92932e-05	STARD9
1820.84	-0.503956	0.120828	2.981e-05	0.00112374	SUN1
193.037	-0.788617	0.217557	0.000280747	0.00709051	TACO1
812.617	-0.682534	0.142371	1.62741e-06	9.6272e-05	THOC3
1181.16	0.8538	0.150185	1.17844e-08	1.52266e-06	TSEN54
1778.41	-0.641412	0.124481	2.63475e-07	2.19552e-05	USP10
253.118	2.04041	0.239419	1.83456e-17	1.20102e-14	YBX3
401.243	-1.79575	0.366508	9.88278e-07	6.53528e-05	ZBTB16
411.905	-1.12803	0.302753	0.000215315	0.00571524	ZC3H12D
2692.97	2.27682	0.461722	7.64156e-08	7.54172e-06	ZEB2
7353.6	0.913071	0.218934	2.83878e-05	0.0010805	ZFP36
99.9011	-0.618508	0.166474	0.000214141	0.00569883	ZNF524
332.252	3.99401	0.628456	2.74864e-10	5.41913e-08	ZNF683

[truncated: 4 more sheets: B vs CD4 vs CD8 (protein), B vs CD4 (protein), B vs CD8 (protein), CD8 vs CD4 (protein)]
