# Supplementary material for: RNA-Binding Protein Expression Alters Upon Differentiation of Human B Cells and T Cells
Source: Front Immunol. 2021 Nov 17;12:717324. doi: 10.3389/fimmu.2021.717324 (PMC8635512; doi:10.3389/fimmu.2021.717324)
Supplement: Supplementary file 4 [file Table_3.xlsx]

## Sheet: Legend
Zandhuis et al.	Supplementary Table 3: Differentially expressed RBPs between CD19+ B cell subsets
Tab name	Description	Figure
RBP expression B cell (RNA)	Expression levels of RBPs among Naive, Memory and Plasmablast CD19+ B cells (RNA, >0.1 TPM)	Figure 3
RBP expression B cell (Protein)	Expression levels of RBPs among Naive, Memory and Plasmablast CD19+ B cells (Protein, >1 CN)	Figure 3
CD19+ B cell subsets (RNA)	Differentially expressed RBPs between Naïve, Memory and Plasmablast CD19+ B cells (RNA)	Figure 3, Supplementary Figure 3
Memory vs Naive (RNA)	Differentially expressed RBPs between Memory and Naïve CD19+ B cells (RNA)	Figure 3, Supplementary Figure 3
Plasmablast vs Naïve (RNA)	Differentially expressed RBPs between Plasmablast vs Naïve CD19+ B cells (RNA)	Figure 3, Supplementary Figure 3
Plasmablast vs Memory (RNA)	Differentially expressed RBPs between Plasmablast vs Memory CD91+ B cells (RNA)	Figure 3, Supplementary Figure 3
CD19+ B cell subsets (protein)	Differentially expressed RBPs between Naïve, Memory and Plasmablast CD19+ B cells (Protein)	Figure 3, Supplementary Figure 3
Memory vs Naive (protein)	Differentially expressed RBPs between Memory and Naïve CD19+ B cells (Protein)	Figure 3, Supplementary Figure 3
Plasmablast vs Naïve (protein)	Differentially expressed RBPs between Plasmablast vs Naïve CD19+ B cells (Protein)	Figure 3, Supplementary Figure 3
Plasmablast vs Memory (protein)	Differentially expressed RBPs between Plasmablast vs Memory CD91+ B cells (Protein)	Figure 3, Supplementary Figure 3

## Sheet: RBP expression B cell (RNA)
Gene.name	B_Naive_1	B_Naive_2	B_Naive_3	B_Naive_4	B_switched_mem_1	B_switched_mem_2	B_switched_mem_3	B_switched_mem_4	Plasmablasts_1	Plasmablasts_2	Plasmablasts_3	Plasmablasts_4	rowmeans
AAAS	54.0611	37.9804	50.3093	50.5089	51.1356	44.0921	60.8875	54.0009	32.3781	27.5856	32.6131	28.7578	43.6925
AAMDC	27.3928	52.6413	43.1413	39.5535	21.7735	22.5566	41.0031	38.0648	4.58492	5.06533	8.88882	7.16666	25.986
AAR2	29.3123	22.7009	21.7557	24.0809	28.6086	30.7953	41.0173	33.3117	11.6103	16.7545	18.4353	14.5911	24.4145
AARS	30.4263	48.2226	20.0944	26.0709	23.5554	45.3454	42.4734	48.5679	57.9592	58.1297	69.1228	60.0107	44.1649
AARS2	8.53087	21.1032	8.53461	12.8716	9.985	9.8821	13.533	13.0221	4.48988	4.03547	4.2427	3.39101	9.46847
AARSD1	67.5908	45.6305	65.4043	75.6675	80.272	63.4952	59.0106	62.9695	21.5297	19.351	20.7926	22.4414	50.3462
AASDHPPT	25.2448	39.2793	36.841	32.7263	33.9989	44.5324	31.257	30.8214	16.8073	18.4657	21.8478	15.2854	28.9256
AATF	68.7895	58.8818	73.538	56.8896	75.5608	95.8266	104.745	56.0589	34.9472	35.1324	31.9867	23.3413	59.6414
ABCC1	6.48836	14.753	10.1862	15.475	14.9182	15.718	24.5229	11.4328	4.90858	5.43584	4.88211	6.10392	11.2354
ABCC4	6.20077	11.4293	14.6494	8.90923	15.4334	20.7092	30.6717	14.7396	8.93746	10.5547	17.8079	9.47875	14.1268
ABCE1	66.7692	88.8837	51.2278	50.4014	63.4866	76.7865	60.7818	44.8713	19.8986	29.296	31.7011	25.1132	50.7681
ABCF1	33.194	54.1679	37.8566	52.3129	42.1542	55.4796	52.5683	39.5202	24.7658	17.9994	18.0122	15.0102	36.9201
ABCF2	36.4288	17.6629	29.4772	22.3257	40.6989	60.4382	46.5119	31.3693	16.9687	9.25894	15.9005	11.9367	28.2482
ABCF3	41.6545	54.4982	58.4674	58.4701	84.4749	95.2533	51.3459	57.1013	28.3104	27.9495	27.2038	31.6364	51.3638
ABT1	28.0571	16.336	24.4336	29.1745	29.556	25.2172	20.2779	30.9686	16.594	11.525	10.4927	11.9432	21.2146
ACAA2	29.6558	16.7448	49.7841	28.2182	39.7616	56.0732	75.1282	58.0095	29.3269	34.0281	27.7389	30.7203	39.5991
ACACA	9.86553	25.88	12.1958	13.464	9.87636	17.8388	18.6383	16.4834	2.07653	4.36822	4.56922	4.98913	11.6871
ACADVL	157.817	414.466	346.981	313.015	330.206	129.876	430.367	153.848	226.365	301.413	274.705	134.591	267.804
ACAT1	48.8113	49.4312	53.1133	63.6734	75.6041	120.164	81.877	84.8801	60.4519	54.1549	52.1651	50.3717	66.2248
ACD	34.0423	22.3412	38.8847	45.3421	47.6099	45.1716	41.6121	61.8976	16.3544	10.3887	11.8077	9.37247	32.0687
ACIN1	30.3461	71.5938	78.5098	69.8619	51.0048	85.512	98.0505	42.9888	11.7804	5.73174	15.5784	13.4925	47.8709
ACLY	46.4537	55.147	50.9477	35.5069	53.298	59.1445	46.2942	44.8375	19.0389	17.2997	24.1554	21.6748	39.4832
ACO1	3.99829	7.07535	6.2699	9.37877	2.8537	9.76101	9.94578	5.78718	2.41808	1.44912	4.38177	2.46036	5.48161
ACO2	86.975	110.943	92.7791	78.1606	94.8521	110.11	124.547	127.132	78.2649	52.9539	69.8232	67.6113	91.1794
ACP1	144.271	139.55	161.789	162.836	144.592	202.73	156.117	157.943	55.2238	41.3448	41.668	49.4678	121.461
ACSL3	27.0038	30.531	27.3319	18.6506	29.3302	42.0869	35.0318	28.0935	13.504	8.76373	16.7854	17.6574	24.5642
ACTN1	15.0963	11.1993	4.34175	8.83028	13.1933	4.27951	4.2089	5.04963	3.29487	1.28149	0.785672	2.31161	6.15605
ACTN4	88.2615	154.899	94.0608	98.3499	113.511	133.018	134.619	88.6564	73.1505	56.4939	73.4174	60.1321	97.3808
ACTR3	434.744	467.979	426.997	367.45	513.52	578.69	584.912	472.552	179.479	147.814	205.11	176.706	379.663
ADAD2	0.473098	0.905267	0.092429	0.444657	0.101432	0.438001	1.08306	0.156994	0	0.024768	0.03936	0	0.313256
ADAR	84.434	94.3544	93.158	58.0715	134.61	92.1743	148.606	44.6622	48.4386	24.2484	45.7968	18.8438	73.9498
ADARB1	13.1131	32.2146	23.4679	29.7113	8.11703	8.89742	4.73873	11.1977	4.03086	2.76647	2.80374	3.73253	12.0659
ADARB2	0.329921	0.158548	0.331547	0.566985	0.150976	0.450549	0.256525	0.16361	0.063345	0.033194	0.036568	0.032119	0.214491
ADAT1	39.431	93.9932	61.3934	54.7042	67.6049	110.567	65.5242	80.4893	20.6419	17.0528	16.3713	17.5055	53.7733
ADAT2	2.06801	12.5654	5.94234	11.9395	9.44343	5.24444	15.0309	18.887	1.1216	1.52182	1.07596	2.07809	7.24322
ADAT3	2.04189	0.676258	3.65777	3.27336	3.51457	1.30902	3.49437	1.86326	2.55736	1.95514	1.91807	0.488888	2.22916
ADD1	159.912	276.135	245.008	220.787	151.333	236.036	236.706	176.429	50.3306	46.0143	56.0373	60.4458	159.598
ADD3	395.439	525.236	423.412	327.627	365.441	506.344	496.479	451.049	104.373	89.8156	117.728	125.701	327.387
ADNP	56.2898	61.8482	65.8757	109.067	59.2517	106.825	54.4805	124.45	9.29689	13.2671	6.51666	12.0377	56.6005
ADSL	69.5668	45.4404	84.5022	48.0148	92.397	101.496	68.0466	66.4654	50.8283	33.0841	40.1321	42.9638	61.9114
ADSS	24.0203	49.6019	34.2748	33.6287	38.465	68.7936	50.343	34.9392	12.0649	12.0246	11.8078	12.865	31.9024
AEN	59.024	44.1273	30.564	29.2231	34.635	46.5997	35.7514	33.4877	19.0722	16.3302	27.0738	10.9424	32.2359
AFDN	3.24178	2.91095	3.98778	1.32093	5.74057	14.4881	13.2643	3.87166	0.663264	1.36156	0.842373	0.496706	4.34916
AFF1	30.9602	46.7092	92.6543	65.8849	58.1402	42.6238	64.1165	14.7059	12.5074	11.978	24.482	25.903	40.8888
AFF3	217.499	535.667	504.399	350.644	124.853	250.021	240.341	97.4293	2.00544	1.35108	2.59187	0.795721	193.966
AFF4	72.604	84.1204	110.043	105.805	61.738	90.9731	88.989	33.3423	7.19997	8.6497	19.1094	13.9673	58.0451
AGFG1	6.67974	11.5919	16.1696	16.2595	12.7289	8.31485	12.0406	10.2738	4.55049	3.92719	2.35006	2.16221	8.92074
AGGF1	19.9613	12.2096	21.2543	26.3214	28.5003	21.2602	23.3127	12.5602	6.97761	4.3685	6.13653	6.68945	15.796
AGL	11.7032	17.9278	14.0379	8.90569	9.08483	15.0744	11.2948	11.3208	1.18507	2.13716	2.41314	2.31179	8.94972
AGO1	6.86584	11.0303	7.97547	8.31513	8.52441	9.4474	11.8641	5.85614	2.14115	4.30296	3.29938	2.49087	6.84276
AGO2	24.903	21.4175	17.3784	25.8135	7.67924	7.29904	9.53467	6.8049	3.28765	1.55212	5.15109	1.57293	11.0328
AGO3	21.694	26.3989	36.4396	22.8244	16.7297	28.7194	33.1224	21.8356	13.1659	4.33724	10.8714	7.93842	20.3398
AGO4	6.25726	18.0756	8.78628	11.4617	6.04064	2.49382	4.6069	4.58931	1.34831	1.83839	1.97325	2.20319	5.80622
AGPS	3.5507	7.61956	9.72168	7.613	9.41205	7.06267	10.489	4.85488	9.17237	6.55008	10.4649	2.1816	7.39104
AHCTF1	24.4027	65.2919	27.2527	16.5144	35.1832	25.1821	44.3548	10.605	1.5993	11.3603	7.16875	2.67442	22.6325
AHCY	46.478	36.6834	37.8712	31.7815	45.3015	34.1653	38.359	45.8104	59.8633	38.7472	57.05	50.4711	43.5485
AHCYL2	3.71923	5.77334	7.65066	3.19298	8.3723	8.03175	6.53933	4.77668	2.08026	1.1326	1.28928	3.05523	4.63447
AHNAK	29.6802	58.1879	71.5047	22.3914	93.9683	202.374	210.685	46.1399	15.9392	24.5911	70.5446	25.4984	72.6254
AHNAK2	0.748957	1.73876	0.667972	0.432408	0.569273	0.723106	1.26423	0.117655	0	0	0	0	0.521864
AICDA	2.18002	1.3834	0.770296	0.671259	2.73577	6.50725	14.8082	7.19577	0.154322	0.181277	0.225697	0.226703	3.08666
AIMP1	37.4648	31.047	27.6074	37.4284	39.8753	35.0669	36.3527	43.6869	14.4687	12.588	10.2808	13.3994	28.2722
AIMP2	15.8369	7.04553	8.78403	19.3397	29.4953	19.3263	9.32679	21.7154	14.8514	11.6367	7.53581	10.0185	14.576
AK2	82.6977	89.5801	71.0362	75.0203	91.7455	96.518	86.2955	69.2443	47.1735	40.5767	39.3234	39.3949	69.0505
AKAP1	7.56193	13.5717	8.95914	6.86059	13.1933	9.18557	16.7751	15.028	4.78031	4.48938	4.20139	4.51577	9.09351
AKAP12	0.634383	0.932571	0.361282	0	0.067125	0.198539	0.044296	0.046932	0.036113	1.08929	0.016434	0	0.28558
AKAP13	233.65	289.841	271.864	250.12	207.747	332.878	318.842	197.717	33.9808	29.8199	51.9135	50.4759	189.071
AKAP17A	1.9915	15.1993	6.33006	6.33749	9.80119	2.29393	20.7777	1.57245	5.26101	3.74528	3.83869	1.2676	6.53469
AKAP7	20.3832	13.2272	14.663	13.5254	9.41311	7.22357	6.99428	3.91849	0.498032	1.03568	0.892641	1.54416	7.77656
AKAP8	38.009	33.5648	37.9415	42.8971	40.821	34.4324	40.7721	37.2295	11.5065	11.0177	14.4392	13.9816	29.7177
AKAP8L	27.0047	34.1511	60.647	28.7504	15.1315	39.3195	33.0599	38.5316	10.138	3.72528	10.4911	8.77937	25.8108
AKAP9	147.511	130.65	167.735	209.151	156.039	172.601	140.143	118.02	40.5304	38.396	32.4649	39.4769	116.06
ALDH16A1	6.34089	46.8032	40.0136	40.7083	50.1741	18.4987	43.5906	9.36136	26.4822	23.0751	21.0965	4.53932	27.557
ALDH18A1	26.009	46.8943	34.8632	21.2904	44.5959	41.306	30.484	29.5525	28.5765	25.6068	28.3324	26.7441	32.0213
ALDH2	61.0225	14.8713	25.2712	24.9553	44.1125	38.2103	22.4026	28.6731	3.72228	2.57615	1.18062	4.26996	22.6057
ALDH6A1	14.2071	23.5601	24.2873	15.8315	21.4513	14.7633	22.9952	15.4486	7.04785	8.38981	12.3199	9.61854	15.8267
ALDH9A1	60.8124	73.8111	133.474	90.8996	109.254	103.714	141.217	93.8437	31.6958	52.8025	51.6583	39.9621	81.9287
ALDOA	644.355	243.563	459.704	542.632	694.51	749.14	548.71	741.923	444.388	289.109	271.552	272.527	491.843
ALDOC	28.6573	17.7772	38.9859	25.347	24.3634	17.769	15.9081	17.4848	2.32674	5.50592	2.72563	3.23781	16.6741
ALKBH1	14.6786	13.5474	9.99754	11.7061	10.1414	15.5277	13.6964	9.1401	7.17772	1.31512	1.28281	3.26737	9.28987
ALKBH2	16.4019	14.8971	25.8075	25.9009	27.3723	18.0524	25.9291	19.5999	6.13751	3.52026	3.18189	3.45104	15.8543
ALKBH3	25.3962	29.0281	38.9106	28.443	30.3125	31.0474	22.2044	34.1376	20.9553	19.6768	13.3561	16.5341	25.8335
ALKBH5	20.3176	86.7453	80.2378	62.6618	83.8547	18.1979	94.3216	18.1811	46.0874	55.2454	57.8447	12.4348	53.0109
ALKBH6	7.05159	24.8587	35.7763	53.8601	24.651	0.693376	29.417	5.8698	8.56554	5.36956	8.12313	2.18956	17.2021
ALKBH7	13.046	11.8737	18.2818	20.4916	14.5088	11.958	14.2071	26.0653	7.01898	12.4053	8.2642	8.84583	13.9139
ALKBH8	2.69958	18.6865	7.49629	6.96929	5.8495	13.2334	13.3833	4.53987	2.15893	1.62066	1.62595	2.48098	6.72869
ALYREF	0.890241	4.00626	1.11157	8.18927	6.09617	0.295622	9.74807	0.704455	0.874194	4.02963	0.158498	0.387577	3.04096
AMPD2	80.4205	81.2142	70.1396	64.5308	69.6436	74.8268	120.704	91.6287	13.2757	12.7812	13.1019	29.0016	60.1057
ANAPC1	31.7317	40.856	39.1864	25.8154	28.5607	29.5458	33.9359	19.1425	8.7605	8.86072	8.85276	9.96176	23.7675
ANG	0	0.311352	2.09591	2.95346	1.06064	2.33852	1.70831	2.11587	1.73969	1.07194	1.92206	2.91618	1.68616
ANGEL1	26.4282	36.0395	20.5733	17.2441	22.5718	24.18	22.3834	20.6025	5.59051	7.61137	7.17571	8.50239	18.2419
ANGEL2	57.2602	61.1326	68.9684	62.1604	44.2573	69.5515	66.1123	62.9922	8.04098	12.5251	13.4001	13.6712	45.006
ANK3	3.60915	1.83376	7.31329	3.69335	14.7201	33.0971	37.4769	33.4511	0.209249	3.1693	1.23034	2.48511	11.8574
ANKFY1	38.3494	21.3891	25.9869	32.3751	19.9505	32.9329	44.857	21.2323	4.21809	2.90774	5.72373	6.41947	21.3619
ANKHD1	64.2584	163.13	75.8422	94.4665	103.547	68.8888	126.272	84.8559	42.6511	46.2337	55.1216	34.2524	79.96
ANKHD1-EIF4EBP3	3.8503	3.44466	4.72748	5.36882	5.67767	17.4343	8.73163	9.3757	5.91023	3.38086	4.60274	3.04617	6.29588
ANKLE2	13.7267	52.6995	52.4681	40.7239	47.5639	20.3986	54.8409	27.2578	10.9641	7.36681	8.54229	4.73993	28.4411
ANKRD17	19.981	49.8617	21.947	21.827	17.3351	25.6524	30.6918	20.971	9.50082	7.46335	9.98841	11.2624	20.5402
ANKZF1	167.274	217.747	157.434	163.074	113.483	175.163	165.814	154.767	16.9803	23.1605	28.0351	38.5232	118.455
ANLN	3.05928	0	0	0.244137	0	1.75253	1.00463	0	5.55503	0.873131	3.43645	2.12934	1.50454
ANP32A	59.1157	56.2672	92.7866	62.4301	108.662	85.6352	92.6134	44.275	25.0583	22.409	32.0213	13.4096	57.8903
ANP32B	83.3553	49.8021	78.393	69.3365	119.535	144.33	113.488	103.511	58.5421	40.0099	32.075	36.2404	77.3848
ANP32E	73.2955	96.1643	101.795	94.6097	143.953	175.143	153.206	92.9578	72.9956	67.3276	76.5144	65.5844	101.129
ANXA1	310.705	43.4606	65.2123	94.3543	156.252	57.9761	22.8691	79.6705	27.6386	5.70967	5.41835	15.6598	73.7439
ANXA11	82.7168	167.694	201.388	203.292	236.719	126.421	274.279	85.2374	73.7186	70.763	80.0073	30.471	136.059
ANXA2	309.789	55.3999	93.9923	226.948	598.982	698.981	496.943	724.646	535.669	498.761	365.728	422.88	419.06
ANXA3	9.73154	1.45953	0.795451	0.200148	11.6717	2.35032	1.80066	3.24977	5.68811	0.609562	2.37371	6.2041	3.84455
ANXA4	109.213	96.2076	114.916	85.9081	210.153	283.883	152.519	238.178	9.35417	11.7846	6.41265	4.88325	110.284
ANXA5	227.38	91.9692	107.978	136.756	296.696	350.39	212.963	251.667	232.103	176.991	185.443	191.046	205.115
ANXA6	365.83	333.055	361.333	271.427	461.349	528.784	508.04	330.259	170.173	145.205	215.16	170.018	321.719
ANXA7	108.678	79.4271	85.763	110.492	148.374	235.127	215.061	245.77	72.6647	63.3544	66.8546	64.123	124.641
AP1B1	129.372	172.586	122.013	105.726	85.6882	111.934	79.678	88.3901	28.7864	18.3657	28.6396	24.9942	83.0144
AP2A1	25.6445	22.7445	28.8914	16.9461	21.0419	21.9234	21.5091	15.1751	9.42131	4.72439	6.84164	5.15769	16.6684
AP2B1	56.8501	82.3251	44.0779	41.5525	58.9012	78.1703	70.6929	27.8866	13.5015	7.0135	18.4525	12.9622	42.6989
AP3B1	135.287	126.42	162.262	97.9602	48.4249	81.7086	79.9974	36.9605	16.8938	18.276	28.7656	23.1694	71.3438
AP3D1	9.7631	23.4598	15.2871	17.9083	15.0467	16.4902	28.4469	15.3401	12.6794	11.6738	17.6124	10.5064	16.1845
APC	20.0697	51.929	39.5081	36.33	26.5398	46.148	45.7677	22.5876	3.08836	6.2024	11.8169	7.62552	26.4677
APEH	93.8402	69.013	78.3067	76.1701	97.8789	130.181	115.529	92.667	41.9602	29.2445	41.8725	38.2048	75.4057
APEX1	161.031	94.2199	163.504	200.579	200.592	194.7	163.829	212.919	59.9249	54.6671	37.8039	51.963	132.978
APEX2	23.8035	20.6664	14.0958	18.9072	16.3256	27.254	26.3365	15.7781	10.7629	9.2878	7.85702	6.08167	16.4297
API5	87.0174	149.024	100.031	82.901	108.457	107.989	130.529	85.0923	39.6135	37.6099	56.1038	51.4581	86.3188
APOBEC2	11.7258	10.3997	22.5497	9.00947	5.61203	8.48624	17.8372	15.2387	1.60264	1.10857	3.18103	2.91689	9.139
APOBEC3A	142.219	17.8194	30.3915	34.0657	108.848	4.4609	12.3767	36.9201	15.028	0.752763	1.63903	6.56644	34.2573
APOBEC3B	1.03872	1.07924	1.85308	3.07897	1.74554	3.11562	8.58432	3.54807	42.6419	33.3436	51.6004	25.2632	14.7411
APOBEC3C	182.112	122.869	143.37	199.164	132.44	127.866	90.4583	209.182	127.053	111.671	96.4688	109.959	137.718
APOBEC3D	27.8156	27.9792	30.3803	26.0079	18.1318	31.5563	19.9463	24.0533	20.5648	20.0433	18.4574	20.8414	23.8148
APOBEC3F	65.5694	62.4681	67.8255	64.4318	32.5131	40.1591	41.2652	37.825	16.1489	14.0041	22.5172	18.456	40.2653
APOBEC3G	137.314	85.775	155.452	135.916	131.31	138.687	144.59	129.538	204.129	198.664	218.937	183.109	155.285
APOBEC3H	1.92024	0	0	0.154252	0.620346	3.48758	0	0.969059	0.879913	0.674759	0.67088	0.924668	0.858475
APTX	37.2582	39.2058	42.1339	31.2564	45.2752	47.2589	41.9915	37.6064	20.8267	25.3158	17.3456	11.9995	33.1228
AQR	31.5949	42.017	28.9396	26.1134	27.0264	31.3952	35.2143	21.7785	7.237	9.45758	10.4921	10.0023	23.439
ARCN1	62.888	69.6622	49.9601	58.3093	57.5424	67.6014	66.8502	57.184	51.8976	46.5926	70.1196	66.752	60.4466
ARF1	401.191	250.564	359.997	334.924	454.518	437.433	396.084	397.811	377.938	289.292	314.282	341.21	362.937
ARF3	16.5282	33.8598	22.2823	26.8608	39.7202	10.9253	36.4821	10.0235	19.8698	14.2125	16.9808	4.32818	21.0061
ARF4	96.3103	53.4777	93.5686	84.2118	126.141	126.149	88.6318	102.363	176.938	152.612	163.151	154.885	118.203
ARF5	89.1913	53.1695	71.1779	105.879	123.872	68.5666	68.7559	126.79	37.8585	34.265	22.182	25.076	68.8986
ARFGAP3	46.256	32.3753	28.5103	27.9118	31.0939	28.4971	36.019	25.3747	55.4783	57.1045	67.6784	70.7662	42.2555
ARFGEF1	6.28445	18.3589	12.3513	12.1602	17.4132	15.5048	23.973	11.0618	4.18846	4.28737	2.39844	3.9182	10.9917
ARFRP1	42.6255	27.9718	43.8174	46.0476	48.3317	50.935	51.3168	53.8159	16.7883	18.6496	16.613	15.5517	36.0387
ARGLU1	206.602	237.417	208.737	161.343	187.206	262.79	209.651	177.285	41.3188	39.6975	34.5028	43.0997	150.804
ARHGAP11A	1.55071	1.97413	2.03708	1.07414	3.45116	1.44811	2.40417	1.06636	5.0184	7.49658	7.46685	4.12771	3.25962
ARHGDIA	88.1465	45.9951	86.4004	53.9801	160.682	130.013	163.174	135.829	69.0707	51.972	56.641	33.8468	89.6459
ARHGDIB	1621.78	935.523	1242.45	1634.46	2005.2	1959.66	1093.88	2354.77	705.655	614.012	370.515	415.15	1246.09
ARHGEF1	103.61	250.521	194.625	213.493	176.441	142.313	227.299	129.36	41.5909	30.3931	41.4163	22.7901	131.154
ARHGEF12	9.5186	10.5548	18.0655	9.07335	8.41837	11.3316	8.09428	7.29932	2.14354	2.12397	2.59384	5.46693	7.89034
ARHGEF2	120.05	130.26	114.304	75.975	104.469	141.488	95.8658	107.736	11.9617	8.4958	20.3037	18.7909	79.1417
ARHGEF28	0.027191	0.076569	0	0.028329	0.527706	0.321346	0.344694	0.997199	0	0.006302	0.340739	0.006897	0.223081
ARID1A	49.9679	73.5845	52.8803	58.6311	40.3384	61.9124	51.474	68.3481	13.8821	16.8759	9.89512	10.5545	42.362
ARID4A	52.6302	63.6035	115.258	74.6082	71.4208	123.467	97.1384	44.3544	11.4039	10.888	15.6625	15.8445	58.0233
ARID4B	116.496	176.467	185.392	155.949	150.03	171.845	145.802	83.8673	15.0978	18.3187	18.1405	23.4307	105.07
ARL1	66.7913	68.6328	53.7863	35.6241	37.1469	80.8379	42.9592	44.5319	24.41	35.897	37.4191	32.3419	46.6982
ARL10	1.19966	4.44254	3.29294	3.4681	2.58584	3.38677	7.63938	1.61937	0.297358	0.311935	0.848788	0.28319	2.44799
ARL11	15.7681	20.0413	35.7279	45.8405	11.6333	31.8301	7.69779	26.2759	1.01105	2.38845	1.68012	3.18528	16.9233
ARL14	0	0	0	0	0.665287	2.90263	2.30403	0.920209	0.037674	0.433359	0	0	0.605266
ARL2	23.9553	22.6011	26.9485	33.3111	34.1476	34.7145	30.2865	51.5131	2.69949	10.2303	5.19093	4.98633	23.3821
ARL3	0.789513	1.3096	0.740223	1.07627	1.13821	2.58955	2.26202	1.84261	0.830625	0.999237	0.542093	0.786908	1.24224
ARL4A	161.903	163.105	132.254	104.232	115.381	93.1648	65.0171	70.47	12.1016	6.06917	6.62922	5.89525	78.0185
ARL4C	18.1851	9.98043	14.5649	12.8534	16.7563	17.2769	13.6479	14.6725	13.6951	12.2446	8.91064	8.65705	13.4537
ARL4D	0.978106	1.1442	7.13771	2.97938	8.09653	2.9438	6.05401	11.8112	0.74002	0.037767	0	0.248279	3.51425
ARL5A	9.55897	28.3588	45.9746	50.1083	52.2462	28.9974	78.855	25.4269	27.5417	31.3952	21.6818	14.7787	34.577
ARL5B	7.45038	5.57022	3.13461	3.74179	5.0645	6.48202	2.36217	3.68188	2.97946	2.35819	4.37443	2.86873	4.17237
ARL6	3.14213	3.65998	5.58475	6.26979	0.904411	9.09493	5.57974	5.80674	3.04642	0.438279	0.978823	0.893797	3.78332
ARL6IP4	78.7593	75.6123	85.5991	134.754	151.667	101.143	111.444	211.227	39.2587	36.863	38.384	33.1474	91.4883
ARL8A	2.18092	2.75265	5.55435	6.95786	21.4207	5.33847	18.6887	4.83197	2.0249	1.73663	2.41939	0.607655	6.20951
ARL8B	84.5169	87.8136	64.31	75.5229	91.504	77.9586	61.5989	67.1233	22.5886	30.7378	36.4603	28.9355	60.7559
ARPC4	162.897	114.383	170.118	178.599	199.763	214.748	191.259	202.258	56.1864	41.3794	41.1122	48.1825	135.074
ARPP19	46.6667	56.2716	45.4969	47.0475	58.2508	88.3551	81.0476	43.7881	26.5534	25.2688	27.1368	26.7211	47.717
ARPP21	1.40448	0	0.812829	0.104612	0	0	0	0	0	0	0	0	0.193493
AS3MT	3.14681	5.20918	6.08065	3.91547	4.57953	3.21933	5.82597	4.1333	0.389222	0	0.948567	1.08681	3.21124
ASCC1	23.0796	30.9095	59.4132	34.3969	46.9279	36.7949	43.9501	33.0965	14.6546	15.4782	19.0972	14.6599	31.0382
ASCC2	168.901	148.748	130.841	116.733	104.839	89.9963	141.739	95.19	30.8316	30.3767	33.103	47.3565	94.8879
ASCC3	19.4536	27.9385	27.7909	27.6612	19.5492	24.2077	31.0249	17.7858	7.54831	11.1152	13.7713	10.5223	19.8641
ASH1L	49.7893	103.889	128.259	79.3944	73.807	127.454	122.923	35.1902	8.55865	11.9847	17.4926	14.2623	64.417
ASMT	0.915373	0.426494	0.102705	0.209824	1.15337	0.227782	0.650058	1.76216	0.185032	0.185663	0.536871	0.109756	0.538757
ASNS	34.574	28.1991	28.4308	21.9774	23.6724	35.9391	30.8367	24.1722	40.0471	35.3358	36.7599	43.9056	31.9875
ASPH	27.9174	45.3068	47.2596	36.8895	37.038	34.0556	35.4296	15.215	5.58026	3.15391	4.26542	8.50467	25.0513
ASPM	0	0	0.108436	0.363962	0.88135	0.387797	0.793649	0.135935	1.72284	1.65783	3.53174	1.88192	0.955454
ASS1	0	0.718536	0.660145	0	1.17218	1.2782	1.05899	0.373357	0	2.5421	1.22693	1.27021	0.858388
ASXL1	15.9604	48.0571	24.0499	34.1357	37.2324	42.7466	48.0154	24.3998	8.70146	13.6036	13.419	5.27865	26.3
ASXL2	7.04725	9.55102	10.1295	6.47146	11.3565	18.8646	15.3994	7.12808	0.892229	2.3062	4.14803	2.32037	7.96788
ATAD2	12.2693	16.7752	23.2051	19.4337	7.17605	11.0891	21.1212	16.1209	6.8805	5.50595	6.97752	4.77684	12.611
ATAD3B	7.89199	12.1562	9.59347	11.9581	21.7715	6.71278	21.3568	8.18815	6.1876	4.58998	4.10453	3.42987	9.82841
ATF7IP	197.454	333.161	353.717	229.297	168.877	253.286	243.417	88.1316	22.7219	27.4765	37.3675	30.3863	165.441
ATG9A	42.8452	43.6532	50.2567	34.7085	34.197	39.8317	32.8885	39.2762	12.5625	10.4264	9.50318	10.9857	30.0946
ATIC	75.5249	104.241	96.8699	58.7217	119.857	128.374	118.6	121.127	49.6569	50.5653	45.553	39.0215	84.0093
ATL3	28.9652	31.8468	21.3684	20.6413	21.8	37.5749	31.3226	23.2428	10.9386	9.32367	9.89713	7.50354	21.2021
ATM	61.0229	160.161	109.373	103.807	78.5341	144.038	150.922	82.3554	8.98295	9.44448	20.0245	11.4076	78.3394
ATP13A1	38.8141	121.562	67.6519	77.1286	98.486	31.7509	113.794	44.8638	70.8014	48.3135	62.8366	24.9241	66.7439
ATP13A3	3.2759	6.26868	8.77509	4.37691	6.15921	10.8438	10.3195	7.05578	3.62019	3.71688	5.60738	3.74597	6.14711
ATP1A1	41.5622	57.3735	38.5893	31.0559	70.1116	89.9122	124.036	63.7552	38.6935	33.3276	39.2313	24.4489	54.3415
ATP2A2	5.56297	9.30584	8.68917	7.13149	7.99125	13.1611	10.513	6.6495	7.30428	3.85024	4.09322	4.30532	7.37978
ATP5F1A	351.445	210.289	346.566	315.217	464.457	648.912	551.786	482.664	648.776	586.231	591.213	591.774	482.444
ATP5F1B	781.832	445.315	571.273	556.012	901.328	1005.27	894.881	911.102	668.936	548.446	550.596	536.293	697.607
ATP5MF-PTCD1	0.732836	0	1.17417	0	0	0	2.12133	1.43152	0	1.28072	1.80687	1.796	0.861954
ATP6V1A	34.384	45.7189	28.0954	34.7666	35.348	51.9457	57.3725	47.8213	9.97202	14.9333	18.6458	18.7829	33.1489
ATR	37.4719	41.0153	54.9513	49.6863	34.5347	40.8587	44.4251	33.8505	9.54305	5.32795	9.73939	11.0265	31.0359
ATRX	198.08	263.487	277.966	223.28	212.872	330.02	252.525	144.261	96.8822	81.9459	126.647	123.068	194.253
ATXN1	6.42353	3.82418	5.84312	5.46178	12.4348	11.0402	17.3681	13.5471	11.2744	8.43682	10.6707	14.9181	10.1036
ATXN10	112.005	192.386	202.923	155.006	141.986	178.166	190.743	100.056	63.5725	60.9182	76.5247	75.5897	129.156
ATXN1L	30.402	34.6249	27.8929	29.1182	19.1946	22.7245	39.8877	15.6297	10.2923	6.75252	10.1835	8.80331	21.2922
ATXN2	25.4735	81.2166	65.6632	49.7112	50.3505	33.1396	62.3279	25.3951	12.8504	11.6232	12.0937	6.40017	36.3538
ATXN2L	28.2632	61.8169	40.8921	33.9419	48.1117	46.5307	85.9345	40.1281	19.5872	11.4166	18.2929	12.8338	37.3125
AUH	5.08539	14.262	21.7707	17.083	19.0472	2.90367	24.2868	9.84565	12.9043	8.02668	12.9537	6.99929	12.9307
BAG3	0.046808	0.263158	0.116873	0	0.156323	2.09668	1.41838	0.981899	1.30913	1.49679	2.57644	0.778036	0.936709
BAG6	63.946	91.7274	77.7514	36.0917	65.7624	62.4044	63.077	43.7531	31.0147	21.6799	22.5884	20.3613	50.0131
BAIAP2	3.97985	3.33426	0.463773	4.62743	2.98426	1.44043	2.87883	2.37365	0.89177	0.405878	0.305392	0.415471	2.00842
BARD1	13.1119	27.9651	15.7543	16.9154	7.47063	27.9271	17.7144	10.34	7.84746	5.73661	5.98492	3.08242	13.3208
BASP1	0.44488	5.66984	8.61432	8.06591	11.0887	3.51442	9.3362	4.26176	1.99903	2.41912	2.80391	0.677509	4.90796
BAZ1A	26.9586	33.7927	25.7719	23.6489	37.7465	19.7111	24.0422	29.3882	4.34142	3.27061	4.93365	6.26761	19.9894
BAZ1B	7.60724	12.1671	12.5475	8.7722	20.5175	8.54096	30.6715	6.60448	7.23503	4.59756	5.81297	3.87732	10.746
BAZ2A	57.9903	113.755	89.0787	69.9067	62.5841	69.7307	85.9116	54.6547	19.2216	23.1622	32.3545	29.8617	59.0176
BAZ2B	67.9867	77.8178	82.6306	90.348	46.281	84.4773	75.1765	48.3697	12.532	15.6189	12.4033	12.5156	52.1798
BCAP31	160.031	86.7173	144.58	152.871	169.264	173.357	118.875	212.747	99.4855	73.8464	58.3513	68.9383	126.589
BCCIP	65.5712	43.0864	59.0835	50.9998	66.8675	76.2296	44.2697	58.8762	39.1432	29.1855	22.6317	26.5424	48.5406
BCDIN3D	3.70112	5.33817	9.20465	7.5901	3.10759	3.23789	7.75414	5.96444	1.26339	1.69709	1.93094	1.85701	4.38721
BCL2L2-PABPN1	0	1.50629	1.95981	4.06101	7.49973	1.51824	6.16214	5.22508	0	1.22272	0.618404	0.478362	2.52098
BCL6	57.5534	88.6868	73.3397	74.9086	38.8525	18.6202	14.9369	9.62706	1.73912	0.446939	0	2.26507	31.748
BCL6B	0	0.093372	0	0.519204	0	0	0	0.842584	0	0	0	0	0.121263
BCLAF1	170.911	370.109	289.199	203.773	265.843	436.418	357.395	121.766	61.2946	67.8815	76.4558	72.9614	207.834
BCLAF3	5.41493	10.5701	10.268	6.12976	16.5459	7.00863	9.3425	4.47233	0.740244	0.733279	0.923636	2.41388	6.2136
BHMT	0.818006	0	3.31412	0.796613	1.89101	0	1.40942	0.791225	0	0.47034	0	0.203898	0.807886
BIRC6	39.825	112.684	70.0126	53.4208	69.5536	82.4054	73.9481	58.6261	24.9559	11.2793	29.6307	21.1948	53.9614
BLM	13.5411	15.8872	12.4591	17.6119	12.3267	29.3436	10.8129	20.252	13.8417	11.1027	16.3952	11.1768	15.3959
BLMH	21.5486	26.764	38.3371	31.0179	12.7898	37.1826	47.6052	22.2385	29.0775	23.4951	29.4672	33.6393	29.4302
BMS1	9.2873	12.9608	17.0276	11.5891	13.9655	15.9971	21.881	12.0787	5.79173	3.6903	5.85267	6.12147	11.3536
BNC2	0.006605	1.61249	0.053043	0.15643	0.019421	0	0	1.32282	0.011091	0	0	0.049569	0.269289
BOD1L1	44.5118	53.6745	44.0167	35.7996	41.3269	30.509	55.7837	36.5053	6.36725	3.96518	4.89996	8.97491	30.5279
BOLA2	3.29149	6.13829	3.83372	3.6297	4.29924	4.24058	9.25966	3.15082	3.4181	2.33617	3.69675	2.70788	4.16687
BOLL	0	0	0	0.050891	0.524806	0.448649	0.175829	0	0.249036	0	0	0.24971	0.141577
BOP1	1.09704	9.51473	9.94776	7.49071	17.964	8.59888	29.9749	5.87948	9.7141	11.0415	11.3705	3.72412	10.5265
BPTF	50.745	82.6639	76.5866	66.026	31.7579	64.3918	52.4325	43.6502	10.7449	9.71985	15.5784	15.6533	43.3292
BRAT1	26.1984	27.0783	28.2047	32.0363	30.9878	38.8793	37.867	37.4297	12.8132	11.4362	10.783	12.0776	25.4826
BRCA1	17.7827	16.0174	19.6683	13.1005	8.85679	9.3369	18.2577	7.32381	10.2811	5.1161	7.82047	4.7206	11.5235
BRD2	186.148	334.978	239.498	217.054	200.603	338.364	255.524	196.025	88.3112	74.0576	110.892	91.636	194.424
BRD3	28.2825	24.5908	19.5992	30.0401	33.6296	30.9466	35.4032	38.1992	2.13035	3.15041	2.13768	2.90714	20.9181
BRD4	18.5751	25.6062	28.0948	25.0018	22.3584	26.8417	23.4082	19.7204	2.93941	2.99033	1.42933	2.80336	16.6474
BRIX1	40.3824	24.9779	38.335	28.2653	44.0331	49.5649	35.3556	35.2891	16.8399	16.5517	11.8819	11.0949	29.381
BRPF1	9.03364	14.6644	8.02294	6.85195	9.76363	4.80219	10.074	6.05077	1.58729	2.06771	3.51177	1.82417	6.5212
BTAF1	72.0146	106.806	85.4467	41.3504	50.2217	99.1844	91.6871	44.4672	13.6671	14.9851	38.0497	26.9311	57.0676
BTF3	217.149	238.121	212.167	334.586	351.89	271.59	256.27	396.664	117.674	123.961	105.986	120.95	228.917
BTF3L4	75.9392	54.9743	84.6259	41.3741	59.8124	73.8113	74.2313	63.1025	16.5327	15.345	13.432	11.9292	48.7592
BTN3A3	47.4731	47.7153	68.7746	52.2611	49.1246	69.5116	69.8952	76.1233	22.6021	17.5148	31.7116	41.3405	49.504
BUB3	117.406	127.504	164.36	126.403	162.457	229.987	183.439	196.896	96.7376	114.226	90.8087	84.1147	141.195
BUD13	11.178	10.8892	14.8073	17.0671	12.7322	17.5393	22.7933	22.4076	4.82098	2.46049	5.50013	3.99961	12.1829
BUD23	89.3367	49.0009	78.2879	86.1206	92.2448	78.6929	70.7868	117.147	91.5446	63.9619	53.9562	69.2292	78.3591
BYSL	7.80641	6.53227	11.9574	17.8911	12.3503	8.17931	12.7352	10.9958	9.4442	7.11244	7.58068	8.46622	10.0876
BZW1	200.343	187.279	182.395	148.845	181.689	190.065	253.703	141.651	82.5719	70.2631	75.6961	62.7288	148.102
BZW2	30.0604	32.2909	46.2984	32.5378	53.6759	57.9374	37.0816	34.0359	33.4895	23.7853	23.7578	21.6537	35.5504
C11orf58	181.573	133.12	169.098	189.71	158.513	184.411	143.191	198.147	75.7744	51.5339	47.9307	45.6257	131.552
C11orf68	3.63799	1.10921	7.3928	9.58182	6.97623	2.79333	5.35854	6.2732	2.63614	2.26029	1.92293	1.09137	4.25282
C11orf98	10.7215	27.3732	14.7867	23.1049	5.68957	13.3703	21.2019	33.7375	10.6809	9.63543	10.7266	10.8069	15.9863
C12orf10	46.8592	28.368	30.9153	46.9321	54.4801	55.2112	44.978	60.5447	15.1182	21.4378	18.1348	16.4055	36.6154
C12orf65	34.9417	38.1269	32.62	34.6469	51.573	54.9614	32.2117	46.3702	9.79429	7.86303	10.1393	11.4167	30.3888
C18orf21	12.3753	23.9714	13.6844	14.9617	26.0959	14.1102	7.51203	13.6264	12.6589	9.31507	6.8116	6.16754	13.4409
C18orf25	31.6264	34.9502	24.3803	22.795	20.7068	19.8035	22.5131	17.1101	4.63654	5.4679	5.944	5.63238	17.9639
C1D	38.087	12.8669	37.9168	41.1562	48.312	21.7795	35.4604	56.526	20.9809	11.3711	16.6581	17.8146	29.9108
C1orf122	0.4387	1.33299	0.78434	1.09246	1.05275	0.255173	1.19181	0.181737	1.56502	1.62229	0.914875	0.724047	0.929683
C1orf131	19.5477	26.9643	30.1502	31.6692	19.1957	33.7112	25.3346	35.6375	16.074	8.67417	9.44446	9.37528	22.1482
C1orf35	7.39109	2.7311	10.0685	13.9134	11.6495	3.48126	10.6468	10.4849	7.17138	3.24605	2.24403	2.2324	7.10503
C1orf52	15.3779	10.2145	33.3039	18.3147	18.7906	15.767	19.1358	20.8396	7.45277	6.59053	7.25157	7.44847	15.0406
C1QBP	106.978	73.4466	105.23	139.883	233.555	95.8789	125.163	147.078	124.523	95.7382	74.0331	74.7283	116.353
C2orf15	4.07851	0.438075	1.83382	1.51234	1.86052	3.95537	7.98761	4.85098	1.22471	0.651131	1.27677	1.2209	2.57423
C7orf25	0.72634	0	1.23472	4.51413	1.32046	3.09588	3.51707	1.90158	0.066467	0.346538	0.173463	0	1.40805
C7orf50	49.0604	21.2183	36.0716	47.2911	57.6713	34.6594	27.6509	84.7855	14.6721	10.0633	6.65293	9.64904	33.2871
C8orf33	24.9201	31.1237	25.1057	35.1111	27.7782	39.3589	22.8641	38.1768	10.2668	11.2185	9.98936	12.0061	23.9933
CACTIN	1.87062	2.5157	2.54778	2.96591	2.93335	0.898438	4.21058	1.47791	1.96093	0.899203	0.970305	0.663395	1.99284
CACYBP	65.2401	35.6434	91.5222	62.1956	74.9578	112.19	76.5598	102.92	59.4528	36.4071	31.4415	37.2705	65.4833
CAD	27.9896	38.5161	29.7554	21.9068	15.5632	29.6872	28.1633	19.0739	8.60435	7.37963	11.4137	9.6251	20.6399
CADM1	0.507211	0.101321	0.05115	0	7.81336	1.89428	1.96358	7.00202	14.7001	18.5196	20.5597	16.3973	7.45914
CALD1	2.00247	2.63422	1.02176	3.21646	0.144647	1.65787	1.40657	3.3145	0	0.2671	0.012319	0.314817	1.33273
CALM3	46.1734	50.6909	44.2185	50.7148	67.3491	55.0904	64.6582	55.1194	46.0298	37.6983	34.933	20.3589	47.7529
CALR	176.699	188.01	177.422	141.071	157.442	233.881	195.894	154.296	456.346	247.202	468.656	297.386	241.192
CALU	41.1693	27.3285	31.3815	27.0053	31.9499	44.5066	46.6033	35.0396	100.847	86.4715	114.164	90.8128	56.4399
CAMSAP2	0	1.17623	0	0.230058	0	0.029951	0	0.431234	0	0.124276	0	0.048008	0.169979
CAND1	54.6156	86.358	76.3297	63.0422	58.9489	44.346	100.741	43.3443	27.3168	31.7625	49.4214	28.9565	55.4319
CANX	138.488	174.205	117.309	111.379	141.912	150.395	151.959	117.708	272.483	213.743	308.615	282.242	181.703
CAP1	572.806	504.879	481.844	417.217	461.06	619.579	584.511	461.34	148.652	133.672	161.201	133.733	390.041
CAPG	180.635	93.7368	126.285	189.216	350.154	371.506	243.429	463.224	32.637	35.2826	21.3014	27.78	177.932
CAPN1	116.684	163.085	103.14	121.862	140.67	158.783	151.973	124.943	25.821	31.2903	46.9432	41.4911	102.224
CAPN15	2.75851	9.33248	6.24379	4.01774	5.68593	5.78703	5.07171	6.10461	3.80269	1.72377	1.85613	2.40107	4.56545
CAPN2	41.6657	58.1614	41.3358	45.1198	171.952	148.335	201.489	114.08	75.9703	91.1769	78.7525	68.9865	94.752
CAPRIN1	81.7423	122.292	99.7702	70.0309	83.3244	123.536	117.674	81.5699	54.5288	50.1603	65.6711	59.5272	84.1522
CAPRIN2	20.5178	37.4119	30.5843	21.1872	19.6587	29.335	24.9344	13.9906	3.74092	7.08533	2.19121	4.43228	17.9225
CAPZA1	410.836	273.818	377.087	358.13	405.526	445.548	401.901	468.233	201.15	164.054	159.25	166.359	319.324
CAPZB	225.278	184.514	277.712	253.409	377.408	441.857	345.064	294.046	99.4088	89.2912	65.829	65.6468	226.622
CARHSP1	35.8387	19.401	18.3842	25.4533	12.7116	27.7341	26.6552	11.1904	14.0998	8.92147	6.91598	8.1321	17.9531
CARM1	0.887973	1.00721	3.88966	2.85945	3.23933	6.09282	6.46394	3.96466	1.73233	0.854395	1.34693	1.76755	2.84219
CARS	34.779	62.4194	43.8686	36.894	66.8567	97.788	79.7807	52.6012	29.471	37.1593	32.5104	35.9102	50.8365
CARS2	54.2852	82.5638	70.7664	97.1278	52.9638	42.7572	71.4331	42.3505	8.84694	4.33723	11.2797	5.03969	45.3126
CASC3	92.4058	116.332	91.6363	80.618	58.7884	114.138	93.7758	76.118	18.6492	20.3299	21.2611	19.3778	66.9525
CASP14	0.703911	1.31748	1.45143	0.653011	0.235812	1.00449	2.121	0.822695	0.086617	0.119762	0.205657	0.247603	0.747455
CAST	85.0096	166.88	147.947	160.743	134.018	155.85	207.407	89.5933	25.7524	27.7142	26.6741	32.2014	104.983
CAVIN1	0.33228	2.69247	0.545417	0.293788	0.279438	0.356514	0.193331	0.244669	0.050549	0.100594	0.082251	0.131005	0.441859
CBS	0.352055	1.12206	0	0	0	0.287993	3.11721	0	1.09649	0.60598	0.075007	0	0.554734
CBX3	122.754	93.5263	107.345	94.8982	122.381	137.205	113.265	129.584	49.3204	46.9918	31.6231	36.1223	90.418
CC2D1A	7.61473	6.15097	10.7071	12.9083	10.9	8.7511	13.2331	9.52755	6.00587	5.12167	4.1256	2.59488	8.13674
CCAR1	81.3561	151.995	131.673	119.412	92.3371	135.094	123.814	66.2828	40.5693	40.3924	49.7334	53.7091	90.5307
CCAR2	102.673	66.0061	54.1978	37.3358	53.3806	64.3318	81.8028	92.5832	26.4842	20.9998	23.3564	14.272	53.1186
CCDC12	64.0084	63.9803	50.8952	69.105	70.7394	44.2022	43.6035	101.224	11.2966	14.3875	15.0443	10.1894	46.5563
CCDC124	21.8494	20.0832	18.4891	26.8831	28.945	19.6689	20.5152	31.3596	11.5266	10.3448	7.7307	8.45187	18.8206
CCDC137	10.4061	18.1577	33.4567	23.1225	20.1349	21.5628	35.484	9.31775	6.11093	8.18472	6.5088	3.65693	16.342
CCDC14	33.2336	19.8071	40.822	24.8082	17.687	24.0007	23.7044	13.2312	6.72414	2.58969	4.26329	6.30704	18.0982
CCDC43	24.8537	18.7365	19.6369	19.0195	16.5676	27.4621	24.2354	17.7726	18.312	9.34295	13.2237	14.9423	18.6754
CCDC47	47.5016	59.8723	62.9374	47.9288	43.1968	44.7863	67.1514	22.9956	39.3767	39.8103	49.8206	39.1019	47.04
CCDC59	83.9374	115.25	55.8691	63.1608	62.3999	108.183	51.8749	50.7834	17.8748	17.1791	16.9481	16.9372	55.0332
CCDC86	16.4958	14.3233	20.7673	13.151	23.8821	18.1801	18.5023	13.4321	9.38781	5.92836	9.08149	6.07992	14.101
CCDC9	16.4235	7.87524	19.0544	19.5722	8.74588	13.0047	10.9212	16.0386	6.59312	0.985525	4.91738	2.91046	10.5868
CCDC9B	1.6861	1.18587	2.35305	2.84089	3.19582	4.25072	5.55874	4.89894	0.047411	0.237355	0.076181	0.272585	2.21697
CCNK	18.1948	39.0617	30.8809	27.8742	26.1909	33.305	35.7859	10.5011	5.30673	5.59916	8.28441	6.96356	20.6624
CCNT1	16.8049	34.6445	14.7729	16.4449	29.8463	15.1306	23.8128	11.5801	2.62374	2.77927	3.44126	6.13128	14.8344
CCNT2	53.9413	55.0917	84.4833	46.3951	51.734	75.8916	80.8438	35.4834	9.12279	8.52647	13.6742	15.01	44.1831
CCT2	116.628	175.032	178.501	122.788	134.16	193.515	161.556	183.926	91.524	77.1943	86.7139	82.7991	133.695
CCT3	126.339	89.0897	141.365	120.714	156.466	195.912	202.18	189.263	121.589	86.726	88.3006	84.044	133.499
CCT4	70.1624	61.6032	99.5508	78.2986	92.5806	122.751	143.144	96.958	62.1589	45.6679	49.6876	52.0098	81.2144
CCT5	195.342	176.494	186.727	153.05	197.267	260.62	297.223	178.064	114.51	86.0988	101.458	81.4128	169.022
CCT6A	148.18	173.777	141.538	126.973	206.182	217.116	202.288	167.488	82.7591	59.9798	63.538	50.6812	136.708
CCT7	183.151	126.951	209.031	186.834	212.536	260.497	221.351	237.064	151.798	116.256	118.032	122.552	178.838
CCT8	226.199	177.704	256.196	168.211	220.454	296.805	311.229	202.616	210.497	173.417	194.19	166.362	216.99
CD2BP2	48.3989	25.1268	41.0341	43.4332	59.7931	54.6805	40.7579	60.4955	31.7373	27.2838	23.5622	25.4187	40.1435
CD3EAP	3.1429	6.14003	3.36816	3.41949	4.42821	6.18449	5.29087	4.26269	1.09379	0.396431	1.27503	1.22203	3.35201
CD58	34.9544	20.5642	26.3938	31.4536	42.2943	88.1598	57.4041	95.2581	14.7839	20.1963	9.97857	15.7114	38.096
CDC37	161.857	109.474	154.754	169.566	190.521	171.562	171.493	219.284	78.4973	43.3238	50.4418	51.9051	131.057
CDC40	34.634	52.8341	54.2404	36.2648	31.3313	38.902	46.0013	40.6636	6.16982	4.47648	6.67717	8.9883	30.0986
CDC42	216.328	162.229	196.33	216.342	288.332	295.017	222.223	284.457	87.778	66.507	76.6313	73.8641	182.17
CDC42BPA	0	0	0.209563	0.938353	0.016443	0	0	0	0	0.009914	0	0	0.0978561
CDC42BPB	0.367067	0.356593	1.86535	1.11242	0.423363	2.75792	2.26319	2.29138	0.41053	0.370744	0.811035	0.617835	1.13729
CDC42EP4	0	0.620018	0.856009	0.517449	1.51233	2.58594	2.19223	0.421391	0.524819	0.019163	0.538984	0.33572	0.843671
CDC5L	11.6593	13.8078	15.3674	13.0348	13.7212	20.5842	19.0068	12.4789	6.72422	7.21861	7.08149	6.28165	12.2472
CDC6	1.51056	0.301311	0.804291	0.350783	4.24377	0.263702	2.84102	2.15673	36.8521	7.42105	24.4857	12.586	7.81808
CDC73	16.4909	39.6157	42.8684	28.6398	52.6836	33.4415	62.777	12.1889	18.3325	20.6721	17.523	7.70068	29.4112
CDK11A	44.8255	77.6165	87.2708	53.3616	77.305	83.0222	75.4434	38.5992	12.9289	14.9054	15.9268	18.6694	49.9895
CDK11B	5.56164	21.2931	16.3214	19.4286	11.1936	16.2015	21.2542	10.1196	3.76231	6.244	6.5136	7.1325	12.0855
CDK12	19.8513	31.9569	27.4911	24.7404	27.5173	34.4591	30.1171	20.5766	10.0497	4.53621	8.01329	5.93106	20.4367
CDK13	72.5223	79.0818	76.0771	63.7288	53.7203	78.7349	79.6055	81.8133	9.33941	7.6258	8.6551	10.6213	51.7938
CDK4	65.7944	46.6523	51.0704	67.5668	79.2764	90.6066	49.9016	66.7384	40.5055	38.0729	28.294	29.0723	54.4626
CDK5RAP1	78.4878	76.4172	59.9976	43.9602	75.5939	89.4811	95.1485	90.5096	27.3477	22.2947	20.3291	22.1443	58.476
CDK5RAP2	41.9863	71.6391	66.7261	47.0498	44.9191	56.5675	76.7227	34.6633	8.29184	6.3127	10.5145	10.4057	39.6499
CDK9	14.1392	20.2531	21.9905	25.737	36.7224	18.9265	27.9797	17.9567	13.6349	14.2473	8.08138	10.0302	19.1416
CDKN2A	3.75549	0.148191	1.16448	1.78631	4.53464	3.96455	2.21489	4.1873	4.44935	3.25979	1.32254	1.62563	2.7011
CDKN2AIP	31.8379	35.2966	37.6201	33.4914	26.2967	32.5579	38.5417	28.0319	7.87711	11.8427	11.4285	10.1685	25.4159
CDV3	43.5106	27.3216	31.2259	21.4078	57.7739	50.5294	53.6006	55.4908	62.5358	38.416	29.746	28.9842	41.7119
CEBPZ	18.5324	45.5786	41.5177	25.7976	29.755	36.2747	39.3198	26.9683	9.38861	7.71698	11.3662	6.87758	24.9245
CELF1	136.39	237.098	186.521	166.058	154.066	162.951	207.139	79.3839	48.6059	38.2863	48.39	33.4864	124.865
CELF2	143.238	159.381	176.905	161.523	121.103	185.939	197.39	145.229	41.6956	27.4376	38.7074	39.6587	119.851
CELF4	1.89479	2.74055	0.624895	0.93936	2.0301	0	0.74649	0	0	0	0.01968	0	0.749656
CELF5	0.940006	1.61752	1.30525	1.46626	0.937312	1.65759	2.29305	0.960399	0.153787	0.085589	0.25094	0.174906	0.986883
CELF6	0.487646	1.25248	1.60418	1.49232	0.410238	1.62646	0.745414	0.422803	0.114292	0	0	0.106046	0.68849
CENPE	0	0.2946	0.438271	0.254145	1.64659	3.55183	3.99241	2.79626	2.4157	1.7206	3.81813	4.09524	2.08532
CENPF	2.63314	7.07542	5.47008	5.22863	6.14796	4.01377	4.72666	4.68863	3.50441	2.42132	3.13726	2.98486	4.33601
CEP128	1.02306	7.8425	7.16875	4.95401	6.09785	5.25764	6.00498	1.19771	14.0022	17.1169	49.8644	35.245	12.9812
CEP131	4.56378	12.0133	8.63763	5.24866	2.59748	6.59429	7.04508	6.71106	1.21134	1.36156	1.13102	0.767726	4.82358
CEP170	44.7686	64.2039	61.6013	73.8205	36.703	78.4096	62.3722	33.0719	8.67793	7.09905	14.9833	10.5001	41.351
CEP250	23.0816	55.5326	35.0936	38.8278	41.8294	51.1753	47.4745	26.6613	12.1206	8.67431	13.5189	9.75755	30.3123
CEP350	16.7934	34.8342	34.4931	18.5184	15.9237	37.7531	35.1193	10.1646	5.07142	4.44954	13.6426	10.8353	19.7999
CEP55	0	0.71085	0	0.736419	0.273243	0.749814	2.0853	0.763442	2.49853	1.06655	1.88067	0.5954	0.946685
CEP85	14.3106	9.2432	14.1996	10.2125	9.83144	11.6099	10.2225	10.2758	4.23544	2.83868	6.09671	5.86612	9.07855
CEPT1	107.206	165.04	180.443	123.35	79.0149	99.1264	130.983	110.555	12.4921	12.5217	18.6845	22.9129	88.5274
CFDP1	31.57	32.2283	41.6175	39.7724	33.9058	34.8769	29.2179	34.6696	10.8835	8.87113	9.17126	8.02853	26.2344
CFL1	1070.67	660.566	789.796	1145.72	1439.02	1131.73	767.899	1675.7	495.585	363.549	295.729	274.151	842.509
CGAS	10.6995	7.3289	8.77522	8.11094	10.5513	16.5134	14.8407	8.49173	4.41748	4.67804	4.55214	5.3103	8.68915
CGN	0	0.187626	0.544357	1.38736	0.285831	1.14668	0.762156	0.177379	1.99193	0.529098	0.772058	0.351254	0.677978
CHAMP1	13.3146	22.7464	16.6803	21.0663	15.2553	17.5592	25.4083	10.9683	2.59585	2.48111	5.32593	3.47676	13.0732
CHCHD3	58.0611	35.087	71.9035	63.915	84.0041	97.1096	83.0803	54.4624	40.5499	27.7923	24.9048	25.3641	55.5195
CHD1	85.552	107.499	165.417	171.694	85.194	112.236	134.155	126.32	8.8792	12.3822	17.9311	18.9812	87.1867
CHD1L	70.7491	101.694	73.5576	52.7661	45.4018	75.3429	52.5569	48.5232	6.08418	7.9835	13.0102	9.69252	46.4468
CHD2	297.128	364.246	342.85	290.663	234.587	395.721	316.273	164.508	50.0731	42.8685	60.7826	52.6808	217.698
CHD3	11.0365	24.2694	18.7453	17.0828	6.83279	3.23551	10.8107	4.83494	0.190325	0.066678	0.289401	0.281223	8.13963
CHD4	68.7703	131.11	94.3726	76.0909	79.6469	76.5216	76.8844	56.9887	16.2421	10.6866	16.4258	17.4582	60.0998
CHD6	9.2968	25.1712	17.205	24.7922	12.7418	28.9257	32.7501	24.0923	2.19422	4.38516	6.86236	7.23643	16.3044
CHD7	75.1659	114.398	120.348	87.5902	76.4831	92.7789	131.772	63.4452	13.3198	16.9477	15.1923	19.0366	68.8732
CHD8	37.976	52.7408	60.3195	40.5133	43.0916	56.4771	67.7379	31.207	7.97457	6.0422	15.5388	10.2506	35.8224
CHD9	85.9904	148.445	151.739	136.946	115.88	182.911	166.938	77.6927	27.9316	24.6856	35.3468	40.412	99.5765
CHERP	45.29	52.6175	54.2073	39.8841	33.127	56.353	45.0169	49.3082	11.4636	8.93159	11.5506	12.6963	35.0372
CHGA	0	0	0	0	0	0.597418	0	0	0	0	0.39967	0.127223	0.0936926
CHORDC1	53.906	57.6888	54.8549	52.4804	49.5777	91.7474	66.2076	70.7286	28.7884	23.8571	27.1243	20.4022	49.7803
CHTOP	115.481	130.059	133.503	121.958	115.308	151.586	125.328	102.594	34.2095	25.9828	35.7236	32.1606	93.6577
CIP2A	2.28453	11.6596	8.27172	10.2198	7.08382	9.96669	4.67673	1.7163	6.54531	1.88625	4.42998	1.75777	5.87488
CIRBP	413.126	344.68	356.748	417.406	377.69	452.195	265.649	422.709	66.8281	70.4952	44.2553	61.8612	274.47
CISD1	6.93616	4.25227	11.0025	6.11632	9.96848	6.01132	14.9476	13.6331	6.79056	2.65744	6.53046	5.51504	7.86344
CIT	0	0.567747	1.13971	1.32696	0.381554	0.420657	1.7024	0.159881	0.658724	1.8199	0.551575	0.462782	0.765991
CIZ1	40.2495	46.776	45.7683	39.4662	39.0164	41.8937	42.8372	53.1656	15.5381	10.658	13.9377	15.4381	33.7287
CKAP2	26.6321	24.1577	27.5052	17.2561	13.6177	23.1446	23.6735	22.8791	9.11399	16.7528	17.1784	14.8535	19.7304
CKAP4	8.11078	15.2953	9.07613	15.2409	17.7199	24.5423	37.7127	18.8886	40.1057	35.6703	28.6985	16.5722	22.3028
CKAP5	16.5527	16.103	14.2973	16.5937	5.48815	17.0844	26.5418	14.2388	4.28822	7.26483	10.3782	9.59518	13.2022
CLASP1	24.4637	44.0593	27.5185	27.7442	16.6741	33.3614	32.9925	19.2021	6.68011	6.40623	9.00745	7.31147	21.2851
CLASP2	22.0872	64.5212	48.3108	45.6363	45.1516	66.3101	58.3607	22.0657	9.32349	9.20205	19.2413	11.6587	35.1557
CLASRP	40.362	62.8251	72.7707	67.371	96.599	85.9876	112.596	63.1742	21.2607	12.507	11.5617	5.7241	54.3949
CLGN	0.614731	0	0	0	0	0	0	0	0.922364	0.414503	0	0.178261	0.177488
CLIC1	313.148	188.957	205.039	353.657	479.825	322.252	259.677	633.906	225.017	252.233	179.153	197.28	300.845
CLINT1	89.6728	104.515	76.3285	69.1633	85.2934	126.159	108.7	81.6138	98.0039	104.055	155.979	132.865	102.696
CLK1	398.465	484.002	399.66	442.716	363.418	453.798	347	327.78	89.5038	108.079	90.7091	113.593	301.56
CLK2	11.4874	13.6875	14.1795	17.9318	16.849	14.7996	19.9442	17.4549	3.10787	3.47306	2.81965	3.07679	11.5676
CLK3	155.668	121.694	181.547	129.71	172.909	155.679	161.219	152.863	49.5035	51.2591	36.2947	45.6403	117.832
CLK4	124.782	136.287	127.816	106.861	57.5694	122.883	91.6059	94.4129	13.9274	13.8469	17.5555	14.298	76.8204
CLP1	16.9859	11.2546	11.5734	12.9066	13.747	16.096	10.951	15.8766	6.04318	6.52492	9.95496	10.7906	11.8921
CLTB	0.946832	7.16014	8.45523	13.1462	8.78798	3.5667	8.46966	2.35921	4.55952	4.21689	2.76749	1.27716	5.47608
CLTC	62.4886	84.8231	86.8335	45.6541	58.0503	81.8478	84.825	48.5769	49.7503	36.8551	78.2526	48.1614	63.8432
CLUH	15.0063	6.45503	7.08304	6.50396	19.9383	27.601	20.668	9.77331	7.67389	4.17931	7.65021	6.47658	11.5841
CMSS1	20.708	25.8973	23.2058	21.3507	29.966	29.6752	16.9998	37.3217	16.4765	13.3653	6.19996	10.2247	20.9492
CMTR1	70.6601	63.7771	46.3991	39.2291	46.0109	50.6821	47.6271	37.9064	16.6614	10.5594	14.0769	18.7873	38.5314
CMTR2	27.1934	51.0206	38.0713	31.3678	31.2749	31.5631	43.8039	32.2526	5.32151	5.52059	10.5727	9.33196	26.4412
CNBP	725.604	336.214	649.156	616.517	783.187	875.648	649.753	877.749	206.141	212.42	171.537	199.173	525.258
CNDP2	221.077	170.379	176.494	157.475	216.86	175.549	232.883	146.364	50.2684	41.5562	51.3994	49.0141	140.776
CNN1	2.95307	4.99233	4.80922	5.80191	2.41896	5.05432	3.33749	3.58317	0.262692	0.808741	1.23087	0.892476	3.0121
CNN2	510.63	474.976	496.53	428.81	610.909	780.476	602.445	579.172	196.01	135.1	172.284	168.245	429.632
CNN3	8.16514	9.57315	11.4077	8.02316	3.27841	2.65574	0.638949	1.37655	0.120548	0.121654	0	0.287384	3.80403
CNOT1	132.298	176.777	130.587	142.346	164.469	154.947	163.278	145.382	46.5573	36.3402	41.3933	49.5506	115.327
CNOT10	74.2369	71.1512	89.8598	82.5548	38.4002	78.4177	62.6853	57.1312	22.5206	13.0007	23.219	19.0148	52.6827
CNOT11	16.7446	29.0672	13.5712	11.322	6.72232	17.3453	23.2604	16.2483	6.69438	4.16161	4.33633	4.33944	12.8178
CNOT2	191.296	198.935	248.101	215.61	149.263	252.77	205.728	206.198	67.3117	50.8068	63.9502	62.9104	159.407
CNOT3	18.6905	20.5007	27.4828	9.64352	28.2102	19.1746	24.5633	12.2402	10.4335	4.77299	11.0541	8.81855	16.2988
CNOT4	32.6249	42.9318	47.7915	42.9894	31.7747	40.6117	42.4958	32.2793	6.13896	5.30439	10.137	8.78031	28.655
CNOT6	7.78121	13.6647	7.70088	7.23234	11.9142	12.1159	7.53589	7.8119	2.45543	2.59768	2.05402	3.44726	7.19262
CNOT6L	19.0774	42.945	33.7012	27.2656	23.5796	28.2656	45.9851	29.5153	6.72668	5.87051	8.52444	6.26031	23.1431
CNOT7	272.457	261.574	192.364	248.946	263	262.045	219.992	174.421	65.7647	59.9768	66.4457	59.4492	178.87
CNOT8	151.753	129.404	132.125	114.855	130.723	183.921	184.307	109.205	36.5737	36.513	31.8101	34.491	106.307
CNP	46.7369	41.7062	49.0592	41.9101	66.3872	65.8987	71.957	74.0105	78.3236	69.2264	85.1551	70.2891	63.3883
COA6	6.8953	8.36749	6.1993	10.6381	11.05	14.5737	11.2606	10.7717	2.39995	3.48362	3.71469	5.18046	7.8779
COASY	62.2305	78.2564	54.7867	66.8778	48.951	77.2843	71.3453	65.681	45.9557	35.3539	41.3976	32.7242	56.737
COIL	25.4523	22.4641	15.7661	15.451	18.2968	23.3012	12.8678	22.4527	5.56158	2.17558	3.91725	5.22728	14.4111
COPA	125.051	164.116	148.499	116.776	119.445	142.68	132.247	104.236	65.6807	67.1878	102.158	86.6685	114.562
COPB1	69.1356	64.1893	68.1873	59.2662	72.5098	91.2509	92.5548	63.2909	52.8858	42.4905	79.0824	68.3657	68.6008
COPB2	95.7735	132.822	76.705	93.2759	94.0085	109.28	113.038	103.177	101.527	122.938	151.501	143.252	111.442
COPG1	94.4422	64.1723	71.3138	60.9493	83.6704	79.5581	73.2016	56.6234	112.771	110.243	145.127	132.916	90.4157
COPS2	26.7051	37.9864	35.9078	31.444	36.0236	41.319	41.1522	28.4412	39.7647	27.0326	23.6165	28.2373	33.1359
COPS3	69.9434	80.5692	82.588	75.1499	91.1898	107.757	85.6679	98.1344	81.8283	76.4933	76.9808	80.2962	83.8832
COPS4	43.0662	36.0642	43.7511	36.4721	45.9808	66.0255	42.3332	56.7998	36.9631	27.2943	25.2256	30.8148	40.8992
COQ3	5.26054	4.08986	8.53512	11.508	12.074	0.818296	7.72389	9.48072	7.18498	5.46094	5.29622	6.87593	7.02571
COQ5	28.3021	19.8707	49.7598	47.1901	39.8716	43.0166	45.0683	46.4906	36.7872	23.6116	24.3641	25.1593	35.791
CORO1A	1100.44	706.623	902.389	1199.41	1194.44	1524.38	1124.05	1755.86	584.641	352.262	351.283	412.773	934.046
CORO1B	28.189	7.44115	10.0782	14.8486	27.4898	23.6448	35.2889	28.4653	16.3461	15.9686	17.2792	17.9259	20.2471
CORO1C	102.398	134.748	99.6672	100.085	87.0948	88.9631	117.004	90.4146	27.9779	26.0263	31.1967	25.3368	77.576
CORO7	83.3648	107.777	98.1574	79.395	157.824	233.006	189.698	194.644	80.556	79.911	85.9306	115.618	125.49
CPEB1	0.28215	0.044098	0.211675	0.265763	0	0.082432	0	0.07147	0	0.032694	0.019522	0	0.0841503
CPEB2	2.15364	7.38856	1.25269	3.93084	5.32087	4.49133	11.7349	3.11289	1.47494	1.1667	0.719219	0.956492	3.64192
CPEB3	0.889158	5.3428	1.96978	3.28122	10.3403	2.57806	6.51746	2.64752	1.73347	1.75354	2.09656	0.702135	3.321
CPEB4	13.0976	40.0755	24.0805	14.1211	20.2969	24.0633	41.1676	14.3914	16.5584	18.1904	31.7203	12.8737	22.5531
CPNE1	550.635	399.696	432.879	453.091	505.231	535.278	454.068	668.635	209.804	171.255	175.149	149.904	392.135
CPNE3	60.5317	46.1187	48.0946	50.5329	59.2976	60.6949	66.659	49.4809	17.6883	15.9278	35.1684	21.9297	44.3437
CPS1	3.32187	3.90385	5.07164	4.91478	0.727233	7.94717	3.41835	1.50145	1.76286	0.672334	1.85746	1.02938	3.0107
CPSF1	40.4211	62.5697	41.4132	32.5277	37.3235	47.0716	35.5705	36.0221	25.1327	14.6757	17.9836	16.9891	33.9751
CPSF2	7.97428	20.3108	28.9528	19.5502	17.6143	25.4898	21.5785	21.828	6.70943	10.0307	11.8764	8.09748	16.6677
CPSF3	28.2565	27.3857	22.4762	32.0629	21.4729	50.2561	38.2549	42.5791	26.6463	23.2603	29.5462	26.4675	30.7221
CPSF4	20.4176	24.5848	21.1525	16.6977	14.4992	17.1031	24.9243	18.5549	8.36274	8.8122	10.0884	6.35284	15.9625
CPSF6	91.1589	71.4998	65.9069	61.0405	65.3133	111.03	82.3559	67.116	54.0208	37.5776	46.4525	44.5957	66.5057
CPSF7	66.3251	103.731	82.2448	62.6282	53.091	60.6008	56.8486	46.4846	12.0421	11.9804	25.7516	21.4736	50.2668
CRACR2A	12.338	17.1386	20.0464	10.4844	9.11359	20.2529	20.7833	8.6451	4.09364	3.18635	4.02507	4.41082	11.2098
CRCP	18.7992	17.9229	29.9622	30.1846	27.9078	36.9802	21.2219	16.8117	3.98167	4.76796	7.44949	7.01813	18.584
CREBBP	59.5106	73.4326	63.8264	48.4634	26.4214	72.6366	76.1836	53.3266	2.49226	3.48821	20.7036	7.84628	42.361
CRIPT	22.0504	22.8295	22.0722	16.1715	15.1094	17.6409	18.5226	14.8143	2.54675	4.23852	4.13068	5.11077	13.7698
CRKL	34.7565	65.9418	58.8516	50.4736	42.0331	46.7149	60.231	46.8228	10.3093	13.4136	18.8478	11.8869	38.3569
CRNKL1	17.6735	10.2918	19.8931	13.2567	13.2009	23.3438	21.5717	13.4489	18.8102	14.2072	13.3579	14.2457	16.1084
CRYZ	10.9287	14.5531	22.3764	17.4433	40.9626	50.4668	46.1965	36.9563	12.0898	10.2806	6.19557	7.56286	23.001
CS	197.801	212.831	162.574	130.495	146.214	220.687	194.239	198.655	68.9801	53.3785	68.9053	58.5302	142.774
CSDC2	4.71378	0.164372	0.134535	0.175964	0.749245	1.8534	0.181104	0.210827	0.034737	0	0.018348	0.017932	0.687853
CSDE1	374.987	527.062	385.762	277.548	387.595	509.84	442.488	268.001	147.429	152.26	180.4	175.768	319.095
CSE1L	38.7583	54.4348	30.452	25.154	32.4539	43.4605	31.6	32.0071	18.4967	15.8	24.3211	18.0369	30.4146
CSKMT	8.19442	15.9963	11.129	21.1966	3.68863	10.3987	6.72198	8.62276	0.900989	2.8391	2.31998	1.74294	7.81262
CSNK1A1	138.295	147.693	154.569	111.639	156.995	199.629	164.051	141.85	59.1085	54.2664	67.0182	79.0905	122.85
CSNK1D	94.6781	160.848	122.991	94.9597	111.015	112.461	160.949	81.5389	28.6147	37.624	29.8072	17.5885	87.7563
CSRP1	29.2387	16.4669	15.6213	20.9631	63.751	77.1134	38.6975	78.5332	42.5468	29.0471	33.1711	57.4964	41.8872
CSRP2	1.56231	10.7278	10.0389	4.99231	2.42051	1.67302	7.05065	1.68941	2.30435	1.11516	0.525319	0.936367	3.75301
CSTA	2.37306	2.00943	1.4614	7.3415	7.91912	1.34058	1.46255	2.39779	0.232578	0.199833	0	0.109703	2.2373
CSTB	7.66573	8.14807	4.84633	8.97788	6.18386	5.21584	6.41732	8.63001	2.09624	3.15454	2.53278	3.87555	5.64535
CSTF1	23.148	21.6998	24.5918	28.6434	27.1832	48.193	50.0354	42.6335	29.2485	21.5066	16.2966	20.7507	29.4942
CSTF2	10.8911	10.3512	14.3349	15.6017	11.2058	18.85	21.7708	16.8805	10.6687	11.4791	9.5802	8.87468	13.3741
CSTF2T	17.2591	20.5718	14.9878	18.3431	14.8912	20.6255	15.3109	14.6532	3.74459	4.15645	5.61979	5.66627	12.9858
CSTF3	15.9497	28.0582	26.2581	25.5192	23.9773	18.1248	38.3137	17.7234	10.1787	4.65889	13.4924	11.9125	19.5139
CTCF	17.5253	29.8687	30.2708	28.4643	18.9543	19.5683	30.0073	18.7752	6.30403	4.26345	8.74102	6.35481	18.2581
CTIF	1.51793	1.11097	0.603779	1.87168	4.50732	1.95755	1.13617	0.769647	0.706822	0.634499	0.556849	1.18274	1.37966
CTNNA1	70.9081	106.131	73.8417	66.4219	59.2635	104.667	80.0888	50.0734	9.38719	17.9844	20.7395	14.7697	56.1896
CTNNB1	98.2272	82.1996	85.641	56.4137	63.3583	96.4746	83.1207	101.838	18.8612	12.8478	23.3257	19.0248	61.7778
CTNNBL1	87.8711	55.0667	66.1244	61.3045	66.3241	93.6212	78.7426	75.0143	30.1871	18.2249	19.3203	20.7085	56.0425
CTNND1	36.3602	43.3762	49.1674	51.0993	13.0071	34	34.1945	15.7424	0.786106	1.17976	2.47007	3.45735	23.7367
CTPS1	18.8931	20.867	15.7776	18.6466	26.281	36.0435	33.3887	16.046	12.7713	13.4496	12.979	7.77398	19.4098
CTR9	43.1391	76.6679	68.2484	50.3315	51.9985	87.1584	74.626	44.36	14.5476	26.4656	22.3646	28.7501	49.0548
CTTN	3.11893	1.38322	2.36871	1.72683	0.038828	0.423532	0.558759	1.04058	0.472342	0.823595	0.773279	0.423261	1.09599
CTU1	0	0.108358	0.056338	0.362155	0	0	1.0879	0	0.336773	0.080472	0.048038	0	0.173336
CTU2	6.52172	14.1999	10.3254	12.0018	27.4665	23.1056	25.1966	11.4781	14.4719	7.28901	8.50823	6.79233	13.9464
CUL1	62.8803	63.0607	54.2778	45.4638	48.9237	62.8169	66.0118	37.7799	23.5728	22.4558	25.4315	22.6644	44.6116
CUL4B	33.5183	45.8666	26.7734	22.9977	22.6694	42.1387	45.1616	32.2744	10.994	13.1871	16.7986	13.784	27.1803
CWC15	90.7257	54.2508	75.933	67.4315	56.7271	71.1425	66.3926	67.6257	29.1063	26.8025	19.5854	21.5395	53.9386
CWC22	27.4314	45.1821	47.7479	32.5957	29.3864	41.3836	38.3966	24.4713	10.042	6.85295	10.2001	8.83691	26.8772
CWC25	30.726	33.6091	33.0629	30.4772	20.6048	23.1635	32.9648	32.7239	6.83028	13.0246	10.4358	12.0961	23.3099
CWC27	25.9608	42.9786	39.7731	28.8997	38.4219	25.9323	32.6389	21.4574	13.5302	12.3337	10.5199	12.0264	25.3727
CWF19L1	40.8413	33.5346	42.0638	48.3842	21.7573	35.3247	33.9317	27.7544	13.7531	11.3082	13.127	8.46545	27.5205
CWF19L2	12.7373	18.942	15.9999	15.2727	13.5756	13.9327	16.9999	11.0537	2.68443	3.24057	5.62554	2.82519	11.0741
CYB5A	21.4276	36.9682	22.6094	45.5277	9.73901	11.6445	10.6329	24.4995	2.36361	6.50718	2.45422	3.09955	16.4561
CYB5R3	107.735	52.7676	105.948	91.4351	140.317	105.532	115.67	133.186	26.6034	22.8423	20.3374	19.3921	78.4805
CYFIP1	15.6739	4.07387	1.61221	2.45914	15.3189	27.4765	20.9548	24.2626	1.83607	4.80039	4.15274	3.28149	10.4919
CYFIP2	151.879	290.519	211.004	202.945	164.571	215.447	257.639	164.361	49.3754	45.8748	46.4437	55.7873	154.654
DALRD3	46.9352	47.8418	54.7868	66.959	69.0196	130.847	83.2337	99.7241	19.2882	34.5511	18.7827	32.6773	58.7205
DAP	24.7516	57.0302	48.8521	44.4354	73.4392	51.8498	92.8679	35.7505	45.7272	38.7452	49.9788	24.9513	49.0316
DAP3	115.659	83.7108	136.198	114.385	105.274	147.905	118.983	144.239	48.7716	53.9854	41.3944	48.2327	96.5615
DAPK1	11.2768	2.72425	1.39238	4.91188	9.62339	4.41909	2.63824	1.85067	3.1809	2.01604	4.29849	2.00883	4.19508
DAPK2	16.947	15.6114	21.5672	12.2472	26.3889	22.0102	47.3853	16.6309	2.9146	2.59251	3.73815	4.54083	16.0478
DAPK3	24.1199	17.4919	26.0446	19.5912	23.9679	28.8066	44.4537	11.5531	14.3525	15.8692	16.385	9.93756	21.0478
DARS	114.244	118.668	121.21	110.609	149.35	210.743	145.687	108.673	57.3353	56.5588	57.9077	41.9928	107.748
DARS2	11.4969	15.4791	14.5423	8.5475	4.4127	9.00928	15.2267	12.8335	6.97854	4.86286	8.88156	4.78959	9.75504
DAXX	89.4457	86.6857	97.2457	98.3376	128.49	178.318	141.423	135.847	71.7738	55.4008	80.4281	74.7067	103.175
DAZAP1	4.22262	7.82806	5.73374	10.817	13.4456	12.1965	15.1232	7.10773	6.16476	7.19186	4.75355	3.44807	8.1694
DAZL	11.9382	10.6916	1.62764	3.23123	0	0	0	0	0	0	0	0	2.29073
DBN1	2.36225	0.5898	1.3812	0.234456	0	0.629751	0	0.824706	0.049003	0.788302	0.557724	0.877466	0.691221
DBNL	270.17	217.297	241.356	221.017	264.205	353.98	234.505	289.018	79.5705	77.5598	60.0901	67.6684	198.036
DBR1	15.3268	19.6909	24.1411	22.7236	19.7415	31.1296	31.9184	18.4069	5.51319	4.72145	10.2131	6.11089	17.4698
DCAF1	19.6622	30.5589	20.2388	20.1858	14.746	25.5977	21.5809	21.2806	6.55924	5.4741	9.71567	6.95338	16.8794
DCAF13	48.2596	48.2384	54.4894	52.2307	60.4675	57.9139	69.2257	61.2742	37.8504	40.3029	40.0344	39.7183	50.8338
DCN	4.63103	13.5883	14.3352	10.2621	8.1792	12.3054	16.1243	7.41139	1.24876	1.22427	2.03516	3.33744	7.89021
DCP1A	101.143	57.4389	88.983	73.6843	58.9504	94.677	82.7695	80.3315	24.6663	26.4263	25.4927	22.7218	61.4404
DCP1B	15.4609	16.8966	11.774	11.1242	12.1074	22.7482	14.8862	19.8879	6.05713	7.34819	5.93023	4.61868	12.4033
DCP2	32.3927	36.8503	45.2552	33.0992	31.7191	28.8171	45.1164	46.4225	7.88445	6.03622	10.8488	8.50329	27.7454
DCPS	35.9826	10.5265	18.9834	21.8187	40.3694	28.5483	24.4596	41.6834	86.1978	54.2078	50.8635	60.9139	39.5462
DCTN1	75.3267	94.417	84.5654	68.1592	54.3062	100.47	77.6851	61.9669	26.2898	23.9215	28.9009	28.5839	60.3827
DDB1	102.53	109.059	98.6068	86.9179	76.9578	92.7774	94.2369	82.3905	45.2111	37.9912	67.6114	65.9258	80.018
DDX1	51.945	50.5102	52.543	48.9172	51.9566	68.6488	57.4698	37.8481	34.2539	44.3839	44.7952	33.8533	48.0938
DDX10	31.1914	30.161	34.1537	17.1338	22.1236	22.0859	29.1187	20.9645	4.40348	4.07786	6.49467	8.92689	19.2363
DDX17	114.315	152.72	189.869	156.946	157.386	239.832	228.265	106.066	21.9777	25.5232	45.5487	43.5833	123.503
DDX18	58.4144	64.5648	52.1104	38.5181	43.8473	69.3939	55.3851	49.1172	17.8331	14.653	19.4904	18.5948	41.8269
DDX19A	51.4366	54.1075	52.0604	44.3062	41.1232	41.4801	51.4736	40.5245	17.6054	9.25033	20.928	15.3657	36.6385
DDX19B	69.1531	43.5016	42.7511	66.9633	50.0256	46.3027	61.376	63.7345	34.9647	31.0823	29.0223	38.8178	48.1412
DDX20	34.507	27.2634	28.0332	19.7442	24.7154	27.2041	16.0025	17.3954	5.92051	1.89868	3.90808	5.61929	17.6843
DDX21	35.4368	34.4916	23.4404	20.6848	25.8455	35.8541	31.3909	29.5012	15.1095	11.0978	11.9936	14.3649	24.1009
DDX23	46.3718	88.4621	77.4702	67.2897	79.4295	84.4823	107.408	53.6656	18.1451	17.8241	28.6366	23.521	57.7255
DDX24	66.2174	73.5913	70.1934	55.477	61.8149	75.8353	58.0972	64.876	36.2454	25.7013	31.568	31.6274	54.2704
DDX25	0.475315	0.889984	1.08895	0.608444	0.730845	3.83789	0.479517	0.337635	0.088885	0.169246	0.640393	0.176015	0.793593
DDX27	70.6938	67.6758	64.3085	62.5622	66.3232	73.9922	83.3664	62.2044	21.2645	16.0128	15.3608	15.2713	51.5863
DDX28	10.4063	15.2037	17.5491	14.9081	24.4967	18.4885	23.8908	25.5487	13.6129	6.91901	9.75011	10.9363	15.9758
DDX31	6.05991	13.1192	10.0903	11.7671	5.92184	8.406	16.614	14.721	1.4825	1.41343	3.88103	3.84059	8.10975
DDX39A	261.156	195.958	249.491	204.862	256.137	315.078	282.158	299.991	132.748	94.7018	88.1141	90.4698	205.905
DDX39B	118.548	170.234	186.376	166.86	199.546	233.2	179.292	185.189	49.2762	56.2309	58.9261	61.0414	138.727
DDX3X	180.972	229.969	230.26	177.833	138.981	195.92	307.516	185.315	20.8994	33.9005	51.0627	47.9862	150.051
DDX3Y	282.84	258.03	0.025551	0.054609	179.634	247.387	0.022432	0	34.8351	35.4457	0.066835	0.290423	86.5526
DDX4	0	0	0	0	0	0	0	0.783539	0	0	0	2.14842	0.24433
DDX41	52.3844	49.9168	60.6993	59.0282	91.5957	69.9372	92.9997	78.9458	42.1746	22.9931	32.426	23.1079	56.3507
DDX42	59.7101	112.396	61.7474	48.6011	72.6566	63.3499	67.4865	69.8477	11.71	11.0349	14.7442	14.6016	50.6572
DDX43	3.96212	3.08294	4.19614	1.96253	2.23293	5.89457	5.13246	1.65033	1.22624	1.26721	2.23086	1.61116	2.87079
DDX46	28.8823	36.3657	35.2	22.6575	24.5931	58.4315	46.5137	52.1895	14.2643	8.41375	14.2736	11.9636	29.4791
DDX47	75.1783	115.928	123.045	74.0048	89.3297	111.554	79.1552	67.6976	35.5117	35.644	44.8305	35.0281	73.9089
DDX49	22.705	16.0194	36.5407	30.5715	37.6921	22.1515	29.9803	23.732	29.8916	15.41	17.3381	21.5768	25.3007
DDX5	3698.06	3843.69	3133.98	2260.84	2793.2	3218.93	3168.52	2101.51	626.706	594.376	595.43	546.55	2215.15
DDX50	61.704	31.503	26.1031	37.6182	31.6944	36.8746	34.8405	31.1793	20.6157	14.9483	10.0446	11.4776	29.0503
DDX51	6.50317	8.18521	7.12415	10.2672	8.07148	7.15691	10.1914	6.75488	2.49137	2.35149	2.84437	1.6326	6.13119
DDX52	15.1535	30.6412	18.2996	18.3622	24.9065	35.8694	24.373	17.9646	11.6725	9.87289	9.97608	9.91858	18.9175
DDX54	47.7641	45.7657	44.8887	52.8304	54.391	52.2864	41.5664	30.0073	27.7194	17.529	22.1442	17.2556	37.8457
DDX55	26.0164	25.6706	51.2046	47.2038	28.3677	54.2437	27.58	16.6184	5.95518	5.47164	7.16956	10.035	25.4614
DDX56	61.1695	68.1959	69.2154	79.2165	76.3828	114.352	72.603	78.0459	39.0477	31.9716	28.5485	28.3649	62.2594
DDX58	34.1695	31.4455	27.1374	21.1989	18.7666	27.592	36.9994	17.2407	2.53155	2.68355	2.66108	3.75936	18.8488
DDX59	37.3399	33.4066	32.3172	31.4065	31.894	41.6558	35.955	47.6538	9.13218	11.5756	14.3911	10.2247	28.0794
DDX6	84.8863	121.933	123.774	131.322	100.524	137.584	117.909	77.2102	23.6945	27.6855	26.8689	28.2294	83.4683
DDX60	41.5899	18.6593	21.5927	18.6722	43.4986	20.6162	29	12.085	1.5706	0	0.094161	0.60383	17.3319
DDX60L	42.0261	27.0419	31.2698	20.4547	27.8683	20.0598	33.595	17.2682	1.56536	0.353757	0.57386	1.15836	18.6029
DEK	75.173	74.5794	66.3675	40.6704	92.9864	94.405	97.4197	88.7043	3.72603	1.50578	1.45613	1.49516	53.2074
DENR	100.082	98.3747	86.4426	69.0939	83.5404	104.551	76.8462	93.4514	25.8168	19.337	23.7782	27.649	67.4136
DFFB	10.1711	17.1177	18.3384	12.3277	12.9609	8.77644	17.3971	13.4278	5.59977	2.63801	5.15285	4.71407	10.7185
DGCR8	18.8221	17.1815	13.1064	9.27621	18.1762	8.05173	9.66465	8.16037	2.98598	2.32046	2.2499	1.98505	9.33171
DHRS4	26.3876	31.653	21.8737	28.7247	22.5661	27.2163	23.3259	25.3986	8.74928	10.4196	9.39005	14.1106	20.818
DHX15	121.637	194.978	155.156	127.127	118.38	173.754	163.269	118.291	41.178	43.7735	52.6553	41.8253	112.669
DHX16	42.8081	40.5606	30.4881	37.7173	30.4836	42.7905	49.4233	47.641	11.4286	15.72	14.8676	17.9702	31.8249
DHX29	14.779	15.1728	17.3845	12.8664	15.8127	13.7717	14.0542	16.7577	6.51885	4.13437	6.9693	6.66427	12.0738
DHX30	63.6287	81.7425	59.1809	75.6819	42.6614	47.272	58.7046	54.6035	25.725	15.3961	19.3023	19.283	46.9318
DHX32	0.871098	6.66755	7.73601	4.11634	1.64516	1.90796	8.45684	0.828655	3.65724	8.45816	2.80723	0.516221	3.97237
DHX33	2.61866	4.24655	3.53188	1.45147	3.67337	3.00815	3.43208	1.99502	1.55253	0.910206	0.871781	1.06301	2.36289
DHX34	4.36984	14.4242	7.49727	11.1278	4.97723	4.26044	11.4992	1.88002	4.04812	1.95092	3.2937	0.589791	5.82654
DHX35	9.63622	15.4544	8.18564	10.3013	9.46856	11.825	14.1785	9.42016	4.10963	2.54202	2.93792	3.38141	8.4534
DHX36	32.8022	73.9271	54.2086	39.8188	28.9844	41.5553	39.1268	26.5679	13.2724	5.37184	12.9404	7.16182	31.3115
DHX37	9.77543	23.8762	29.8934	13.0703	8.98148	18.1088	20.2746	12.6582	4.23998	3.00582	3.86807	3.45259	12.6004
DHX38	62.7927	88.2466	71.1033	58.4839	46.2079	72.6266	54.9022	51.4163	15.1317	21.0308	21.2082	22.9632	48.8428
DHX40	21.0672	42.5208	43.5329	31.2917	30.5905	24.7801	29.061	20.2805	6.29436	5.21497	9.21368	8.79461	22.7202
DHX57	10.7952	33.9883	25.6963	18.0961	12.4097	18.0565	14.2568	14.4315	4.58663	1.9228	3.25611	4.01739	13.4595
DHX58	37.6161	13.4179	29.3614	17.6353	25.9466	19.8492	33.2481	23.4842	7.18603	2.33567	3.93077	4.38951	18.2001
DHX8	57.586	56.0265	51.7813	48.3358	33.484	50.911	57.5072	62.3202	21.3378	14.1494	16.0924	17.8068	40.6115
DHX9	105.431	148.39	98.7574	89.6143	99.8794	139.977	130.253	90.7256	26.9346	20.4363	35.6932	26.5877	84.3899
DIAPH1	31.8546	66.328	38.1405	30.8197	40.3987	62.3047	49.3063	63.6895	12.5009	11.1781	9.40591	12.6323	35.7133
DICER1	22.1278	47.1442	38.5664	26.7603	21.0074	19.9682	31.618	10.477	5.43013	3.82984	6.52602	7.38891	20.0703
DIDO1	38.3543	34.8831	27.1234	35.4858	45.6435	59.4008	46.7798	46.2612	8.90298	9.90898	9.05868	12.065	31.1556
DIMT1	47.2468	50.5802	47.5809	44.23	41.1986	48.261	40.3578	50.4245	12.6816	15.7182	9.48847	10.5963	34.8637
DIP2B	29.8457	36.8627	45.5634	26.8845	23.5029	27.6708	27.2995	26.2059	2.65782	2.81237	6.44611	5.56585	21.7765
DIS3	24.8571	28.1801	20.4452	23.9197	16.9367	24.9665	30.1252	26.9554	8.52613	9.33905	11.354	11.5911	19.7663
DIS3L	27.6052	73.0388	36.9646	34.8954	30.5136	54.581	54.9165	33.8475	6.91855	12.3854	13.9645	10.7398	32.5309
DIS3L2	21.6487	28.5313	39.9732	22.0414	23.1933	40.553	31.0194	19.5534	6.28747	5.78463	8.0615	7.04915	21.1414
DKC1	38.8529	47.6883	79.4331	59.4491	40.2146	60.6295	73.2009	62.3	27.4375	16.2119	24.726	24.5256	46.2225
DLAT	22.6428	38.62	24.9541	21.8592	22.3285	39.6682	44.8546	14.6454	15.4303	10.506	20.316	12.8887	24.0595
DLD	113.889	71.9778	72.7263	65.3084	62.5816	130.826	103.014	67.5851	52.4914	44.1875	50.0039	48.1482	73.5615
DLG1	12.5393	32.2985	41.0733	19.1205	17.8534	29.7997	32.7522	17.8483	17.2147	8.84042	14.3383	16.9774	21.7213
DNAAF2	3.67192	5.61395	8.14825	10.3993	9.75463	8.00951	19.2635	6.24159	10.611	8.63593	5.90789	3.83303	8.34088
DNAAF5	1.23598	2.94956	3.92709	3.20599	2.31373	8.67025	5.6744	4.4767	1.91544	0.453045	1.34745	3.09463	3.27202
DNAH2	1.43311	1.71427	1.26367	1.07613	1.08218	1.23761	1.1005	0.537191	0.147524	0.218347	0.230757	0.299011	0.861691
DNAJA1	242.532	145.019	203.671	158.418	173.416	169.846	193.336	200.777	69.9406	48.7991	56.7936	52.6026	142.929
DNAJB12	30.4244	29.6677	26.309	25.3011	33.7531	35.8096	30.5913	37.0819	12.2952	15.9412	11.6972	13.1885	25.1717
DNAJC1	4.03571	9.97095	6.85471	6.93719	8.4673	1.43671	6.93192	2.15562	34.9351	22.1354	22.0478	12.9329	11.5701
DNAJC13	14.2307	20.7524	17.2471	13.1651	9.54095	23.4516	18.2142	13.0493	4.45491	2.41737	3.51919	4.94487	12.0823
DNAJC17	27.8349	22.2963	22.6121	43.5985	58.5383	53.4245	23.1787	36.453	10.181	5.97548	6.53817	2.77713	26.1173
DNAJC2	38.9601	33.7678	53.1817	51.9689	65.0578	61.7768	50.0166	36.2387	13.7339	16.1815	13.1991	16.1334	37.518
DNAJC21	11.6061	11.9892	12.231	16.4784	19.83	11.9318	19.3199	14.3425	3.52393	4.99358	4.36315	3.90789	11.2098
DNAJC27	27.009	18.3358	20.552	21.4421	16.775	31.1353	10.0362	14.125	3.01468	1.01251	2.50949	1.46488	13.951
DNAJC7	196.624	145.261	164.057	149.097	193.364	151.72	177.934	171.646	92.7336	76.25	75.8018	94.8968	140.782
DNAJC8	137.822	67.5262	119.655	112.555	133.301	136.497	106.594	162.258	62.109	47.1402	33.1239	42.4976	96.7567
DNAJC9	29.0983	23.1271	45.9954	30.0489	51.8977	53.2038	54.277	38.5392	17.3601	17.9116	18.7249	13.8708	32.8379
DNASE1	19.934	36.7703	50.9244	36.7744	33.323	34.7492	36.7105	20.2846	5.10347	2.52312	11.6295	4.00748	24.3945
DNASE1L1	16.6777	20.8833	18.9485	14.7368	28.5701	28.3008	25.2489	31.5997	7.24009	6.3906	5.0662	6.4805	17.5119
DNASE1L2	0	0.49504	0.45096	0.218482	0.355174	0.769342	0.718473	0.246663	0	0	0	0.2609	0.292919
DNASE1L3	2.57576	0.627079	3.57917	1.70427	3.6972	0.520153	1.25445	0.668136	0.078917	0.170683	0.104989	0	1.2484
DND1	0.315683	0.381965	0.468724	0	0	0	0.331325	0.824025	0	0	0.041552	0	0.19694
DNM1L	46.7175	48.5696	54.614	41.7951	47.1549	87.034	87.5322	47.7013	19.282	12.9923	21.9645	20.0806	44.6198
DNMBP	11.279	6.92107	10.2528	11.7971	6.75967	11.9838	8.65597	13.2762	2.91891	2.41773	4.09544	3.65646	7.83451
DNMT1	47.2238	49.4848	51.0799	49.0815	51.6688	50.1973	36.119	28.1145	13.533	13.6141	15.1073	18.3071	35.2943
DNMT3B	0.08598	0.053744	0.55919	0.054855	0.168733	0.334835	0	0.116129	0.666929	0.743864	1.1977	0.830431	0.401032
DNTTIP2	87.9416	84.732	69.6853	65.2891	105.771	131.474	98.157	70.394	42.9531	30.1358	19.5237	28.1215	69.5148
DOCK7	9.0587	13.0036	14.9072	13.6076	10.6388	10.8113	17.9509	7.05324	3.39776	2.38755	3.35881	3.07308	9.10403
DPP3	18.3669	25.9896	40.5373	18.3421	34.0805	35.049	38.9565	24.3923	30.6599	19.4724	40.0337	24.0926	29.1644
DPYD	44.0091	36.6512	27.0136	27.966	24.9108	4.87634	11.3392	6.00779	1.53003	1.13118	3.46753	2.25186	15.9295
DPYSL2	43.5387	31.9597	34.0433	31.4077	67.0495	53.004	62.0696	49.2131	6.45331	6.35281	6.52822	6.48661	33.1755
DQX1	0.057539	0	0	0	0	0	1.19091	0	2.54204	3.15595	2.07693	5.22527	1.18739
DRG1	84.8115	76.12	90.9791	98.2725	76.1256	73.6972	94.1489	77.2121	38.163	36.4556	38.5704	28.499	67.7546
DRG2	37.0597	36.4668	46.3536	34.2401	45.1628	71.6095	46.6611	56.5024	22.6785	17.9981	18.3366	18.853	37.6602
DROSHA	19.8203	53.8598	37.3316	22.7535	6.71062	26.8421	33.7929	33.6245	9.65371	5.24592	11.9834	7.51143	22.4275
DSG2	0.205797	0.282861	0.33784	0.321043	0.196463	0.348714	0.239081	0.121667	0.204096	0.028287	0.057281	0.087453	0.202549
DSP	16.8099	1.54884	1.4773	9.20203	3.98619	0.245367	1.27038	0.4726	0.089503	0.098017	0	0.23639	2.95304
DST	11.493	3.98605	11.8738	11.8415	3.68835	5.8193	10.7888	7.34365	4.01661	3.74594	5.69176	8.75863	7.42061
DSTYK	5.16132	9.96805	12.5039	9.36806	6.15	9.14892	12.6694	10.4146	1.81639	1.65209	3.06744	2.73972	7.05499
DTD1	26.6142	14.1083	25.7897	26.7681	37.885	37.1276	25.0737	33.0787	11.0219	13.1382	8.9134	9.76077	22.44
DTYMK	20.6273	17.7949	28.5726	23.6621	26.9921	21.0702	23.7945	24.9724	13.1931	7.35852	10.181	6.77236	18.7492
DUS1L	5.23281	8.75155	5.96289	17.2448	7.95798	9.22858	23.372	17.3343	8.22488	8.02939	3.36364	3.9689	9.88932
DUS2	51.2852	85.0943	71.6214	80.8694	94.8395	150.169	129.408	118.625	20.8249	21.8603	17.9736	13.8291	71.3666
DUS3L	69.3152	59.8807	61.3964	57.2798	76.7199	34.7186	57.8667	48.258	11.6154	10.7122	8.29502	12.583	42.3868
DUS4L	8.78358	7.73888	10.6388	9.36685	4.24413	19.514	11.8602	5.51483	1.35609	1.30252	1.78048	4.24133	7.19513
DUSP11	39.1835	22.495	39.0471	41.508	31.0276	68.2382	32.7139	38.9085	20.8101	16.5877	18.8105	16.0682	32.1165
DUSP23	5.02403	5.61191	7.17199	12.5478	5.07143	5.77239	7.93412	9.91332	1.11596	0.886543	1.30955	1.97812	5.36143
DUT	22.7232	31.5234	29.1764	72.1992	63.1301	40.2492	69.5325	52.332	38.5449	25.252	19.62	14.731	39.9178
DXO	47.7252	49.0137	46.8211	49.8966	42.1152	54.8021	36.702	38.5701	13.0294	13.2187	8.99568	10.5538	34.287
DYNC1H1	38.4148	76.308	75.4806	64.7243	70.2837	105.047	99.9713	79.1273	15.9893	12.5001	17.4928	20.1454	56.2904
DYNC1I2	39.7932	43.0672	34.0192	33.4981	32.5959	43.3557	47.824	47.5623	12.4735	15.3194	13.1442	16.5553	31.6007
DYNC1LI1	31.6351	31.8728	40.2144	30.6378	33.6265	46.1635	37.9292	24.1922	9.0831	11.7744	10.748	15.0745	26.9126
DYNC1LI2	34.3412	79.5095	43.4357	55.1011	24.7727	46.3267	41.6479	32.1881	5.85603	14.5347	16.3021	20.8104	34.5688
DYNLL1	35.8554	41.276	39.8431	81.7151	69.5837	57.4936	93.4587	108.303	27.6428	32.4203	45.2894	45.1386	56.5016
DZIP3	19.8371	31.4797	23.5692	30.2237	15.1548	23.6637	18.1183	9.26095	4.32914	2.03942	5.36844	4.06633	15.5926
EARS2	24.8464	47.2794	37.8998	27.0175	35.6202	42.193	45.1073	26.6247	20.5211	13.845	23.7876	20.9234	30.4721
EBNA1BP2	60.2344	28.1987	39.2555	47.5224	50.043	44.1236	34.3907	49.3578	31.167	21.5945	16.9879	21.2192	37.0079
ECHS1	49.9383	31.2618	43.9435	48.682	77.6115	68.3837	47.1476	65.6277	40.0486	43.2032	29.0245	31.7654	48.0532
ECPAS	16.733	16.238	7.94842	7.47566	16.9284	17.8005	24.9803	13.6873	7.93204	7.86018	10.8651	6.79186	12.9367
EDC3	22.655	23.6639	23.8671	21.64	19.6868	21.9077	25.539	26.3855	14.9917	8.81513	13.0177	8.01663	19.1822
EDC4	29.7774	36.9249	42.9605	41.4768	29.3858	33.9278	41.2226	23.1708	11.7105	11.3502	13.8026	8.1547	26.9887
EDF1	55.7675	80.8437	80.9256	104.654	83.1744	57.8206	71.3623	97.6002	43.6299	39.3085	49.487	48.9948	67.7974
EEA1	10.0289	24.7188	20.2466	17.8076	23.925	35.4713	40.9236	11.6716	3.16968	9.26204	4.69195	2.61905	17.0447
EED	39.7524	42.0806	37.6809	32.9371	65.5031	67.8783	60.3107	54.3483	28.2407	31.8353	24.6031	17.0319	41.8502
EEF1A1	8123.49	6973.72	10477.5	8426.86	12123	16445.9	13451.2	11522.1	3757.14	3469.82	3014.05	3899.09	8473.65
EEF1A1P5	3.32219	5.29368	7.46999	4.66717	8.1029	14.4445	6.45567	9.55238	2.03933	0.968407	2.65131	0.964057	5.4943
EEF1A2	0.092313	0.31269	0.10503	0.245004	0.121973	0.108465	0.304595	0	0.100166	0	0	0.074605	0.12207
EEF1AKMT2	21.2656	13.0424	15.7326	16.409	29.7276	26.8534	26.3016	18.1296	14.6696	9.49128	8.64815	7.25809	17.2941
EEF1AKMT4	4.9612	2.258	0.670801	1.07895	2.06209	0.240994	1.46789	3.88348	2.55512	2.26698	3.12622	1.9587	2.21087
EEF1AKNMT	27.5905	15.7603	26.1027	26.8477	13.9727	24.9296	29.3453	36.4795	11.6507	11.5697	8.87647	8.52247	20.1373
EEF1B2	309.536	587.841	430.812	712.978	541.709	457.326	503.683	881.423	134.235	221.339	197.005	199.178	431.422
EEF1D	563.881	503.466	465.411	750.022	483.34	422.522	339.5	829.882	134.288	146.026	115.291	120.026	406.138
EEF1E1	28.9307	43.9874	44.2049	62.401	41.7224	31.1038	38.0724	67.199	22.1263	17.278	17.2214	20.19	36.2031
EEF1G	1804.09	1325.95	2383.93	2282.68	2660.44	2967.58	2239.49	2670.73	834.057	730.595	568.208	679.969	1762.31
EEF2	376.6	922.038	699.735	566.955	753.216	1190.11	1025.72	490.56	259.334	277.258	407.887	357.785	610.599
EEF2K	3.76645	5.53667	5.62247	4.57974	5.97915	9.7446	10.2789	6.07223	2.661	1.8331	5.82491	3.12436	5.41863
EEFSEC	21.009	8.89315	23.3458	14.7094	20.1589	22.2257	29.3693	21.9417	13.1556	12.3645	10.4865	6.67828	17.0282
EFHD2	6.20033	8.43252	7.16129	8.91971	12.0111	6.65214	9.84726	9.30571	2.56717	1.64371	1.12114	0.938929	6.23342
EFL1	33.8011	60.634	73.1774	54.1473	17.0855	38.1367	24.0877	25.6647	3.7462	6.09639	4.10665	5.31293	28.833
EFTUD2	152.25	162.431	136.91	107.05	107.26	134.16	149.26	121.725	44.2714	33.5374	62.4266	36.5627	103.987
EGLN2	112.008	104.411	141.889	144.889	127.549	193.644	154.627	180.964	17.2548	20.6233	15.7699	16.3255	102.496
EGLN3	0.875286	1.1093	1.56263	3.05652	1.59822	0.404567	1.67651	0.370035	0.339797	0	0	0	0.916072
EHD1	108.824	98.4499	78.2213	75.0325	155.064	260.346	226.282	203.163	53.4116	46.6574	62.3217	45.1042	117.74
EHD2	4.611	4.52807	18.4907	12.9211	10.8391	0.744945	2.78736	3.69964	0.23705	2.90446	0.775691	0.044676	5.21532
EHD3	10.271	24.0802	4.09132	13.052	33.4295	90.7317	39.4575	51.6029	7.88139	13.8844	10.0341	8.79488	25.6092
EHD4	12.8257	15.8546	10.3942	7.20831	9.47744	6.41079	7.95628	5.06574	14.492	6.33516	9.57245	8.00264	9.46627
EIF1	2190.01	2082.98	2053.05	1933.33	1885.57	2295.84	1687.48	1662.21	243.998	259.788	216.511	231.604	1395.2
EIF1AD	39.3779	36.8632	24.6134	19.5723	47.1545	73.3523	49.3133	48.8679	13.1104	16.9753	16.1883	13.9649	33.2795
EIF1AX	33.3207	38.568	69.9025	63.1372	55.9839	45.8557	70.8966	70.3695	23.8428	17.3894	22.697	31.2278	45.2659
EIF1AY	56.9921	67.5103	0.748735	0.725239	45.8495	49.6183	0.814679	0.341596	18.6926	20.2404	0.232131	0.226463	21.8327
EIF1B	208.661	217.811	158.033	222.393	189.585	176.767	136.492	121.671	25.1407	17.9624	15.3871	13.4474	125.279
EIF2A	117.491	117.786	112.831	111.73	116.611	121.593	96.0699	94.3248	69.0298	80.7887	80.1653	80.8171	99.9365
EIF2AK1	17.1396	57.0696	62.6565	37.183	60.837	43.9993	106.386	25.6319	38.8195	33.8297	38.2348	19.9455	45.1444
EIF2AK2	78.3629	32.9784	62.1378	43.8908	109.8	44.9105	69.0881	33.4032	30.9697	7.2514	15.5748	13.1438	45.1259
EIF2AK3	59.6941	72.379	29.9039	42.3896	38.953	94.4273	71.3643	58.2472	33.0141	40.9007	26.8569	25.0362	49.4305
EIF2AK4	21.6786	50.9611	29.3392	23.3776	22.3699	25.3587	29.8899	28.3557	12.1826	17.5501	18.9834	8.84943	24.0747
EIF2B1	56.3162	62.3818	80.6121	59.3835	95.7721	108.507	92.6645	73.2611	43.8621	34.201	35.2499	29.8373	64.3374
EIF2B2	39.9334	26.8169	38.7991	27.1181	43.6213	47.0134	31.739	44.6503	31.7655	17.2313	12.4223	22.892	32.0002
EIF2B3	25.5171	23.0195	20.7611	19.456	20.749	34.103	30.4051	21.8783	21.4396	19.3485	17.9612	17.0545	22.6411
EIF2B4	71.2316	46.6517	57.5401	57.1576	58.6551	71.804	56.5263	53.0306	32.0999	26.5205	22.3809	26.7983	48.3664
EIF2B5	19.923	31.2526	30.0909	28.5766	26.7472	12.7714	52.4761	17.6344	12.4586	10.6195	10.5251	4.03391	21.4258
EIF2D	59.4284	53.9906	46.3827	63.1329	58.7785	75.9033	63.5863	73.2842	22.5176	23.1261	24.9377	31.4911	49.7133
EIF2S1	80.7362	48.1703	86.4652	68.7063	92.9401	124.041	104.696	70.4394	115.58	84.0696	87.6391	72.1248	86.3006
EIF2S2	31.8373	15.8609	23.0442	23.9127	31.8085	35.3997	33.1272	50.6355	51.4007	34.4739	25.8206	30.1722	32.2911
EIF2S3	158.732	135.106	240.42	215.736	159.388	235.06	270.657	243.03	58.678	50.1373	84.7031	84.2733	161.327
EIF3A	51.1554	71.4988	74.4863	53.8187	80.1036	117.067	112.276	54.276	36.5412	37.8699	48.8151	43.9482	65.1547
EIF3B	58.7434	41.9501	34.8679	34.1588	37.2289	52.908	48.5625	41.2446	30.5219	15.9234	13.4025	11.6821	35.0995
EIF3C	138.458	176.17	110.513	126.704	139.197	196.578	173.949	102.61	118.76	127.318	131.54	111.744	137.795
EIF3CL	0	0	0	0	0	0	0.484562	0	0	1.43706	0	0.321813	0.186953
EIF3D	284.378	222.278	287.517	241.403	307.959	382.45	302.082	264.9	105.433	94.5872	89.8161	99.314	223.51
EIF3E	376.051	313.604	471.796	406.974	435.581	642.404	427.08	438.37	195.847	179.167	141.497	208.592	353.08
EIF3G	125.665	96.7069	141.166	181.432	179.557	157.568	138.71	221.115	62.0633	63.8689	54.8703	59.8551	123.548
EIF3H	296.313	221.007	305.867	382.121	414.367	410.979	258.517	399.143	154.816	131.361	94.8513	126.181	266.294
EIF3I	130.133	79.3262	136.882	133.951	170.461	150.121	129.444	171.862	112.671	99.0191	81.441	97.5605	124.406
EIF3J	45.466	26.2663	33.6707	35.0565	44.2088	59.7272	52.6657	37.0652	41.9192	37.1801	25.833	30.5424	39.1334
EIF3K	75.6242	102.675	106.603	167.122	120.575	98.8591	113.778	164.255	48.6548	60.1888	67.4701	61.8345	98.97
EIF3L	479.237	409.081	579.571	519.502	561.699	740.571	706.599	668.842	233.99	200.846	219.945	270.593	465.873
EIF3M	280.323	163.618	249.077	300.463	261.9	293.192	219.664	337.408	194.922	156.867	138.686	139.96	228.007
EIF4A1	758.238	422.832	531.052	517.228	695.786	699.798	564.098	542.285	560.085	422.681	295.55	350.171	529.984
EIF4A2	896.004	1044.69	893.689	673.801	824.594	1048.79	808.644	721.065	187.682	191.188	183.905	186.5	638.379
EIF4A3	102.746	65.8221	86.6648	87.6699	126.644	123.361	119.331	54.8821	100.951	76.6658	72.0135	48.9017	88.8044
EIF4B	140.096	286.332	233.809	196.313	230.963	366.821	309.788	173.547	68.9301	89.6785	118.743	110.519	193.795
EIF4E	87.9256	82.9785	114.173	105.394	109.183	115.143	126.988	109.538	60.5695	47.6459	59.7902	48.8247	89.0127
EIF4E1B	0.322414	0.700342	0.392284	0.548824	0	0.510081	0.452568	0.530989	0.041882	0.07682	0.04776	0.092816	0.309732
EIF4E2	78.855	71.9637	101.758	54.9981	62.2899	67.8279	56.3276	90.2863	23.9973	26.6424	23.9313	18.8492	56.4773
EIF4E3	1.83523	0.243078	1.51609	2.25837	2.4444	2.81354	0.934407	3.14161	2.44135	3.02799	1.31625	3.52551	2.12482
EIF4EBP1	13.7213	13.1397	12.2165	19.4313	24.8221	10.7424	12.9054	24.9115	4.94156	6.88314	5.85705	5.56088	12.9277
EIF4EBP2	14.0408	20.9192	19.9558	13.6512	24.3919	30.6293	31.4778	17.6639	9.56345	10.1499	9.95303	8.23113	17.5523
EIF4EBP3	3.95847	9.98293	5.03076	13.6313	1.83512	1.36341	0	2.02612	0	0	0	0	3.15234
EIF4ENIF1	8.05809	28.8549	23.1459	28.294	22.1475	36.5104	31.8194	25.528	6.23992	6.37795	9.94308	7.77394	19.5578
EIF4G1	41.9217	47.4685	56.1586	42.6609	50.9593	45.8482	70.1011	51.4919	54.5152	42.77	53.9801	43.9265	50.1502
EIF4G2	551.797	825.275	530.123	403.132	479.196	757.88	652.548	456.581	240.404	215.625	244.651	227.081	465.358
EIF4G3	27.8952	53.6891	61.9251	52.6475	17.2129	49.9341	50.0338	20.4671	4.16971	6.08068	10.3323	8.80732	30.2662
EIF4H	189.28	161.917	159.572	160.385	186.068	239.437	199.252	198.395	95.9452	81.5574	99.7081	98.6271	155.845
EIF5	199.184	176.328	155.724	219.188	255.877	206.576	185.317	282.285	101.447	98.8173	78.8205	87.8979	170.622
EIF5A	264.107	163.287	241.369	400.81	334.652	253.889	196.971	380.3	208.921	236.781	151.175	190.119	251.865
EIF5A2	1.14519	3.08924	2.99168	2.55486	3.88867	1.98628	2.51356	2.08239	1.72617	1.87926	1.49818	0.87821	2.18614
EIF5AL1	0.256603	0.597273	1.26869	0.110113	0.959155	0.522458	1.11919	0.07417	0.62946	0.506518	0.894135	0.033294	0.580922
EIF5B	26.599	29.8732	26.6018	20.9859	18.958	25.7489	46.3393	24.8425	15.7067	9.50424	17.9691	10.356	22.7904
EIF6	88.5479	50.4016	82.5578	134.592	117.103	88.1919	71.8429	154.337	43.7695	48.421	29.2419	26.8748	77.9901
ELAC1	10.9013	10.9885	12.5555	11.7077	9.00976	11.8482	19.0222	11.7729	6.17372	4.58935	6.4321	7.2012	10.1835
ELAC2	56.738	77.8437	53.3204	69.0602	72.7929	94.8619	69.4895	94.9804	31.3491	34.3104	38.739	37.9665	60.9543
ELAVL1	27.5891	62.6124	77.7252	67.7722	63.0574	37.1465	98.7637	34.8765	39.7833	25.8457	32.2259	10.6648	48.1719
ELAVL2	2.19254	4.80968	4.6897	4.27497	1.96162	2.85231	2.53115	2.23649	0.289647	0.18989	0.635773	0.270416	2.24452
ELOA	43.8469	25.2271	37.9097	32.5334	64.1805	45.6667	52.4959	51.4725	19.4581	20.0106	21.3915	21.5349	36.3107
ELP1	19.5782	26.6764	23.9703	16.3335	17.5308	26.6501	22.4156	15.9779	5.29023	5.3594	5.7613	5.86024	15.9503
EMD	82.3994	43.4212	64.2542	58.461	66.2293	69.8828	54.164	94.1302	33.751	21.0994	17.9035	18.7448	52.0367
EMG1	43.2641	41.5117	54.7497	68.7399	39.9576	31.6188	57.025	65.5375	8.82575	12.1865	12.3588	11.7607	37.2947
EML1	5.47167	10.7206	11.055	4.723	4.4323	6.95341	9.19253	4.02496	0.988368	1.38352	1.04369	1.45288	5.12016
EML4	68.5336	90.9264	94.5727	70.5717	89.5857	102.658	128.71	97.8493	6.52196	9.49458	9.68137	16.7138	65.4849
ENAH	3.16549	6.7287	1.97477	2.88578	0.664934	0.72938	0.525925	0.735146	0.128492	0.087148	0.159014	0.111084	1.49132
ENDOD1	17.5184	20.256	19.7402	9.46441	8.77371	5.2623	11.4442	5.92246	0.018057	1.05577	0.790961	0.376619	8.38526
ENDOG	0	0.53876	0	2.22771	1.55348	0	2.11285	0	2.25519	0.835637	0.173452	0.067273	0.813696
ENDOU	0	0.048858	0	0	0	1.39964	0.130928	0.169053	0.055739	0	0.021189	0	0.152117
ENDOV	41.0052	25.8139	29.0658	26.1101	23.0373	26.2614	23.4733	25.5475	7.13777	7.54746	7.45177	6.68885	20.7617
ENO1	463.683	263.302	367.77	370.221	553.1	598.54	538.199	465.757	408.051	269.594	304.924	266.897	405.837
ENOX2	39.2891	13.0439	19.6621	15.2786	17.6701	20.7949	11.2139	19.686	10.8462	11.5502	13.7511	14.4717	17.2715
ENPP1	0.450033	1.56339	2.0526	0.628576	0.607015	1.97482	1.35157	0.810995	0.158461	0.283899	0.28621	0.151585	0.85993
ENPP2	1.30838	0.180188	0.556158	0.068009	1.55328	0.11225	4.3739	0	0.423781	0.284107	0.822472	0.133781	0.818026
ENPP3	1.49561	0.903243	1.35175	2.01521	0.16771	0.290992	0	0.993267	0	0.146303	0.016262	0	0.61503
ENSA	72.1765	44.1302	57.674	75.3264	78.2681	88.8178	49.6372	69.5626	25.2634	23.6009	22.2814	23.4418	52.515
EP400	20.0349	22.1602	26.5374	17.359	21.8829	28.0059	27.4152	30.2161	4.95014	3.6277	3.84522	5.56263	17.6331
EPB41L2	16.7151	70.4786	52.9934	43.1675	15.7226	16.9599	16.0505	5.1373	12.6177	4.97741	3.15157	9.69899	22.3059
EPRS	36.29	66.0688	51.1154	41.3361	63.2112	108.04	72.3343	58.4909	54.1853	55.3016	72.5757	76.104	62.9211
EPS15	81.9492	130.079	109.377	81.9721	95.9881	183.771	157.744	87.2745	19.0492	28.7862	37.9419	31.453	87.1154
ERAL1	40.83	24.8353	42.9261	33.1445	50.1151	49.3934	42.9074	47.0535	32.9691	25.0878	23.7606	33.0766	37.1749
ERCC2	14.3109	17.467	24.1019	14.9292	10.4731	19.5656	16.9984	14.8669	14.991	10.3846	8.83586	11.6705	14.8829
ERCC3	51.8827	81.3252	60.4256	49.4657	46.0662	57.7908	57.5408	47.6449	20.3122	18.662	19.1687	18.6941	44.0816
ERCC6L	1.21397	1.12106	1.50625	1.51099	0.112758	0.110771	0.725768	0.118038	0.590518	0.34333	0.900239	0.626415	0.740009
ERCC6L2	10.4854	38.0498	30.674	12.0795	10.2966	16.9365	22.7983	11.4545	3.76613	3.80006	6.50757	4.53325	14.2818
ERH	42.6075	41.131	45.1194	64.0056	65.4173	57.4035	51.4755	72.8255	30.4095	43.4502	40.5086	36.9427	49.2747
ERI1	8.46873	8.74611	19.4576	13.545	12.0164	15.5143	17.9677	8.54978	5.65294	5.65248	2.96458	3.16226	10.1415
ERI2	3.46137	10.6507	9.72319	7.70211	6.80505	2.69183	7.43265	3.94629	2.64231	1.84601	3.66219	2.04786	5.21763
ERI3	20.0607	17.9961	15.9613	18.7677	19.7084	16.338	25.9903	25.7938	7.56493	6.80755	6.00082	6.19317	15.5986
ERMP1	0.836839	6.07963	3.89356	6.81777	4.08821	7.61393	5.11194	3.2222	1.58348	1.10159	1.15984	1.29699	3.56716
ERN1	8.72561	9.44653	10.5237	7.01027	12.8487	8.31597	7.37943	8.70789	28.004	31.7111	41.6376	26.2996	16.7175
ERN2	0.580309	1.24316	0.891834	0.869345	1.56215	1.11793	1.9052	0.660032	0.199939	0.061652	0.321791	0.264544	0.80649
ERP44	51.7482	47.8776	56.6986	45.1718	48.9488	49.2257	39.4314	31.44	41.794	25.3933	31.3935	30.2942	41.6181
ESF1	21.2342	12.5742	17.1892	11.9201	17.9541	19.8088	17.6924	12.8292	3.92659	4.0209	2.97309	5.86181	12.332
ESPL1	1.1092	0.788952	0.972982	0.869205	0.814085	0.583347	2.18716	0.35989	1.99919	1.47635	2.58742	0.952759	1.22504
ESRP1	1.85742	5.02758	3.21775	1.46879	1.70183	3.7567	4.53408	0.722255	0.464577	0.488439	0	0.147375	1.9489
ESRP2	1.79922	17.3378	6.06497	5.66074	7.4485	0.640743	0.796313	7.73719	0.112144	0.302064	3.33409	1.21632	4.37084
ESS2	20.0582	13.0236	18.2624	14.6445	20.6675	20.3738	18.5175	25.2194	8.36213	7.8366	5.12933	6.70612	14.9001
ESYT1	182.588	234.534	174.129	177.851	153.071	226.351	184.798	214.186	52.5399	52.8157	51.2173	56.6666	146.729
ETF1	37.5237	49.7246	42.6778	43.3919	50.8673	57.9805	49.1905	33.6965	37.0181	24.1033	31.9268	31.4266	40.794
ETFA	73.4126	39.1927	86.9121	69.5993	101.33	143.682	112.571	105.45	78.9304	81.6275	50.184	70.375	84.4389
ETFBKMT	4.83399	5.01296	6.02269	5.17904	2.65088	3.22851	4.96995	5.15477	0.93745	1.48085	2.14056	0.586113	3.51648
ETHE1	21.6053	11.8039	8.25379	14.5782	23.1719	24.9666	13.3302	36.383	4.7889	6.68344	2.92861	6.30485	14.5665
EWSR1	427.44	308.705	384.478	401.693	329.259	417.087	385.962	402.277	224.49	179.221	235.705	247.351	328.639
EXD1	3.16399	3.4453	4.23457	3.24871	2.46236	3.39104	3.52104	1.14314	0.325963	0.201644	0.554044	0.401362	2.17443
EXD2	8.05115	6.89502	9.57385	9.94677	3.29067	9.46254	11.1382	4.29371	4.79126	2.71235	5.60478	4.16061	6.66007
EXD3	9.07263	7.79662	15.1528	12.6276	5.25464	7.45925	10.9492	7.67886	1.72751	2.7707	1.9369	2.46267	7.07412
EXO1	3.0168	4.17335	4.3329	8.00941	5.08658	3.43788	1.18975	8.27644	7.35456	4.17182	4.65851	2.46028	4.68069
EXOC4	61.3091	80.8559	89.9103	89.8044	73.0016	51.9826	84.764	39.5967	14.8105	16.4623	39.8316	40.708	56.9197
EXOG	12.586	25.4424	29.3265	20.0973	19.8469	23.8118	26.1098	12.0515	2.55554	4.33083	6.05051	5.02295	15.6027
EXOSC1	35.4873	21.6128	31.631	41.4227	46.6138	45.9215	53.6623	48.2937	18.4427	22.3299	18.2007	23.2936	33.9093
EXOSC10	139.859	213.024	158.815	141.972	136.531	139.84	160.449	152.315	37.6505	27.1266	36.4868	27.6059	114.306
EXOSC2	32.4175	30.6295	38.4601	27.962	23.1428	42.4173	32.2414	21.2822	10.8414	8.24577	8.19133	6.76539	23.5497
EXOSC3	30.2248	27.6861	56.1842	50.9358	22.2135	36.5848	32.6308	41.289	20.0627	9.02197	9.07227	9.84045	28.8122
EXOSC4	11.2278	8.67919	4.07196	17.4722	9.15724	7.4701	11.1955	16.92	6.4608	11.0794	7.0611	6.90528	9.80838
EXOSC5	17.96	12.7431	14.5092	25.1663	25.4061	19.1904	19.6616	34.9545	8.67109	11.6534	5.1126	7.23742	16.8555
EXOSC6	13.865	12.6088	19.3716	12.8827	16.0779	15.2175	18.0325	15.617	3.85405	2.86316	2.46333	2.079	11.2444
EXOSC7	35.5968	27.7665	48.0436	26.7728	42.7044	40.1247	36.2418	57.7461	19.4682	17.58	13.9973	10.9835	31.4188
EXOSC8	51.3795	55.2227	53.6318	72.613	54.7538	76.114	78.1578	83.1328	26.3898	16.8065	17.938	23.4128	50.796
EXOSC9	27.5914	17.3471	38.7287	27.5979	36.6813	43.1506	43.3162	35.4909	25.9555	16.5266	10.9308	13.7332	28.0875
EZH2	9.41356	7.92755	9.039	9.61876	12.6016	20.09	18.4215	14.9385	27.5003	17.3816	22.0105	12.3877	15.1109
EZR	356.343	377.974	353.683	305.553	493.855	686.057	581.89	679.559	136.818	110.612	115.468	113.311	359.26
FABP5	4.41342	11.1648	2.17773	11.0211	18.0082	11.7652	19.3702	15.2473	23.4782	20.3269	20.1884	14.5107	14.306
FAM120A	22.2743	37.0398	20.6232	19.5271	24.8135	22.1221	28.4224	26.6451	9.64761	9.69367	6.55234	7.86948	19.6026
FAM120B	47.1539	64.7853	59.4772	58.9493	34.6876	59.1913	52.6439	36.582	11.069	8.90458	9.45198	13.4737	38.0308
FAM120C	2.69368	5.67638	6.17354	9.531	4.75702	4.98985	5.49818	3.35509	1.28956	0.386639	1.09954	1.31392	3.89703
FAM172A	19.6644	28.8332	28.3843	36.7336	18.6474	24.4595	29.9878	19.2208	3.58777	4.41621	3.30769	3.12323	18.3638
FAM207A	1.1905	1.55837	0.494837	2.04566	2.69953	0.950123	1.98798	1.39718	2.79752	2.90641	1.45759	0.691746	1.68145
FAM50A	3.03707	22.6361	33.1803	41.5866	47.5752	4.90003	37.8352	8.68407	19.7891	18.6031	9.67017	2.51835	20.8346
FAM83B	0.498379	0.520078	0.678507	0.454688	0.293118	0.522523	0.565564	0.599526	0.083849	0.052683	0.104288	0.041012	0.367851
FAM83D	0.359032	1.48845	0.380513	0.320621	0.931548	0.478175	2.80682	1.13322	1.28679	0.379801	1.45942	0.623901	0.970691
FAM83E	0.2243	0.850661	0.600944	1.25396	0.366991	0.485201	0.361842	0.1638	0.023779	0.109407	0	0.031984	0.372739
FAM83F	0.419666	0.793205	2.38099	0.73407	0.493338	0.941244	0.75712	0.597562	0.093679	0.0989	0.191316	0.115349	0.634703
FAM83G	3.93246	6.44642	4.73529	3.33405	5.80157	11.1134	5.36145	5.49068	2.44548	1.86105	2.3501	2.25369	4.5938
FAM98A	20.9165	25.7525	32.8628	14.6938	16.7364	27.2332	29.0798	8.00286	24.6064	17.3387	32.7115	35.9736	23.8257
FAM98B	6.25106	5.96269	6.83623	4.58385	5.39232	10.8555	8.55002	3.68011	1.8239	1.20089	2.12069	1.71422	4.91429
FAM98C	15.3914	24.819	49.0297	24.75	38.5474	22.1227	37.2039	11.9183	10.5616	4.55799	7.79803	3.52813	20.8523
FANCD2	66.7741	45.0849	59.2505	47.6766	30.3156	41.4713	49.3802	44.3234	7.02445	6.11633	5.382	3.33826	33.8448
FANCI	6.90397	18.6321	7.69351	14.5414	10.4783	13.3296	9.58133	11.2659	13.3604	7.85877	15.876	6.83661	11.3632
FANCM	9.04114	14.2718	9.21245	6.37838	7.28394	8.7595	15.2442	8.93279	1.66814	2.62798	3.41545	2.22173	7.42146
FARS2	27.8412	21.466	35.7247	28.1979	41.8748	58.3398	49.8285	41.2349	15.0881	16.6623	13.2393	10.3839	29.9901
FARSA	48.932	34.2868	72.5282	47.9047	49.2589	65.6933	72.4165	65.8662	54.414	34.1601	42.0714	37.8956	52.119
FARSB	11.9865	8.05075	12.6077	11.3511	10.0996	15.545	11.1101	13.1155	7.42359	5.40313	7.90205	6.46213	10.0881
FASN	2.22662	8.10317	5.85618	3.2894	5.36331	3.34042	3.39987	3.79866	3.72528	3.61454	2.96797	1.49063	3.93134
FASTK	25.7163	28.1109	40.2012	43.2482	47.4751	42.8866	73.644	49.0578	41.6493	24.1612	27.2041	28.8726	39.3523
FASTKD1	25.4825	37.8739	26.3983	28.6591	21.4028	47.4285	34.671	36.9593	17.1834	15.5754	18.1579	18.3746	27.3472
FASTKD2	23.4829	40.2329	23.5911	20.3502	11.0427	32.0411	30.7527	21.2223	11.8957	11.0284	15.6457	13.065	21.1959
FASTKD3	11.4237	10.4438	10.4071	8.03002	18.0304	10.2757	21.5387	19.0785	6.06361	2.66522	8.7363	4.66131	10.9462
FASTKD5	30.904	30.0867	18.2704	19.7217	18.3537	26.1933	20.0587	13.3101	8.22066	7.39039	7.62123	8.6337	17.397
FAU	176.265	680.424	349.184	468.516	219.869	218.581	412.873	371.696	63.9505	102.27	127.445	123.916	276.249
FBH1	44.6328	38.2377	49.2287	39.0766	30.4026	32.4317	44.0363	30.9764	60.4895	76.8137	55.0982	47.2263	45.7209
FBL	89.8199	82.5358	115.6	137.493	158.951	123.435	95.7548	111.493	41.2672	35.739	35.5948	38.3992	88.8402
FBXO17	0.30141	1.2104	1.00777	0.540518	0.655364	0.965612	2.19068	0.207222	0.194968	0.307189	0.272367	0.14997	0.666957
FBXO22	24.0583	22.0172	28.0713	22.3197	11.1724	18.7668	21.0302	13.8965	15.4887	10.8276	14.8741	8.52156	17.587
FCF1	47.9948	25.3313	35.5001	30.4672	32.9989	34.836	30.0246	30.3707	10.6525	9.93348	7.41834	8.77113	25.3582
FCHO1	74.8708	103.705	100.256	99.6897	78.3773	104.343	122.03	91.2718	6.57379	8.41032	8.92002	10.3104	67.3965
FDPS	122.438	55.9589	76.0584	97.0851	116.623	104.144	91.3807	113.388	82.8864	75.5451	50.2719	60.2986	87.1732
FDXACB1	10.2888	4.38149	7.63099	6.45633	6.97018	8.96876	9.64866	8.57605	5.12973	6.47602	6.06002	5.16172	7.14573
FEN1	9.09073	9.31626	7.71616	11.1642	5.25413	9.95152	13.5449	6.10714	37.6659	20.9778	25.4065	18.8846	14.59
FERMT2	0.339856	0.59627	0.653365	0.446146	0.097268	0.680459	0.523275	0.1411	0.010563	0.031991	0.253081	0.076153	0.320794
FH	25.2199	26.1674	27.1403	31.6666	41.5233	40.4146	46.638	31.3064	49.9306	36.2886	34.085	31.5424	35.1602
FHIT	8.48439	11.205	8.14709	17.5933	20.0992	8.79328	19.3873	15.4777	3.08775	4.05654	3.7559	5.30575	10.4494
FHL2	13.7805	10.9253	9.94336	11.852	7.25563	6.34148	7.0227	7.25796	1.69819	3.13507	1.9541	3.04124	7.0173
FHOD1	12.5281	28.8081	33.0651	10.7754	12.6415	26.0537	19.2029	29.8439	4.43305	11.6348	6.48272	8.72418	17.0161
FIP1L1	45.3263	74.4359	71.9195	69.7314	81.3531	98.0195	84.5546	64.9546	38.4116	41.9682	34.2946	24.4105	60.7816
FKBP3	89.2646	53.2464	54.9854	58.4882	65.0595	76.2923	69.4887	78.7842	18.6986	23.0525	20.1944	21.111	52.3888
FKBP4	28.014	42.0559	47.8048	25.8472	26.2046	46.2329	49.9027	17.691	10.4172	12.4781	10.3399	13.0807	27.5058
FLII	163.384	195.549	157.365	170.347	166.161	238.75	156.767	218.092	51.6416	58.1155	67.0578	74.0217	143.104
FLNA	190.309	201.962	131.88	135.129	269.331	374.125	322.229	386.21	121.459	76.0851	81.6149	95.9286	198.855
FLNB	8.32183	15.556	6.38396	11.4912	23.6731	34.5413	46.754	32.9695	2.39265	4.6823	1.28188	1.04181	15.7575
FLYWCH2	8.13066	3.45837	6.03062	8.93249	6.93232	6.64534	8.48934	12.0803	2.29915	3.2579	0.784702	1.47614	5.70978
FMC1-LUC7L2	0.46529	0	0	0	0	0	1.50656	0	0.899739	0	0	0	0.239299
FMR1	22.1249	19.4167	21.452	20.977	18.7116	25.7905	38.5638	15.7504	4.8234	4.93282	2.27532	3.77895	16.5498
FN1	1.81908	6.31522	4.28472	12.5562	6.22056	7.50279	8.62601	8.60135	0	0.662339	0.788676	0.281853	4.8049
FNBP1L	3.39644	11.2126	2.69697	2.88961	3.75729	6.00476	5.93979	4.33318	0	0.198352	0.149002	0.570681	3.42906
FNDC3A	19.5648	27.3938	24.9317	17.9815	12.1121	19.3335	36.1285	14.657	14.122	19.8452	33.6671	24.6075	22.0287
FNDC3B	5.81674	8.56303	5.45242	3.9518	5.29492	4.59639	5.69241	6.6828	38.4973	42.6568	53.332	37.6682	18.1837
FRA10AC1	10.4842	31.0707	20.0797	18.6869	20.7941	23.9004	19.4111	27.0818	2.91276	4.88163	2.24855	5.90169	15.6211
FRG1	27.1149	34.8705	64.9693	42.7002	72.1856	81.6943	70.083	65.9942	23.8156	20.0349	25.2704	18.4378	45.5975
FRMD4A	3.32862	5.41828	4.08162	2.4736	7.1338	11.6359	5.50935	4.83418	0.352647	0.066627	0.470765	0.853909	3.84661
FRMPD3	2.01387	1.9809	2.77294	3.89663	0.698201	1.164	1.70954	0.747823	0.094733	0.115314	0.311618	0.408447	1.32617
FRYL	50.8386	100.035	103.851	74.914	48.7028	55.0263	91.0999	43.4683	11.73	8.68807	11.6129	12.9545	51.0768
FSBP	1.06358	0.805942	1.28576	0.589652	1.6419	2.55238	1.61824	1.46148	0.050306	0.038083	0.411206	0.255194	0.981144
FSCN1	0.584437	1.18966	0.654311	0.258993	2.32124	2.14656	3.3507	1.54031	0.078135	0.025884	0.243557	0.075429	1.0391
FTH1	3026.93	1433.86	1190.71	1818.15	2514.94	1010.11	845.897	1879.61	307.29	258.929	179.034	216.644	1223.51
FTO	67.3828	81.8015	74.526	60.1403	55.7416	86.4846	62.4014	55.3788	18.3741	16.4114	28.7105	22.0388	52.4493
FTSJ1	45.174	44.4843	55.0729	47.9582	52.1532	55.9431	61.9179	62.0053	52.9344	50.8434	55.9978	44.8486	52.4444
FTSJ3	39.9304	32.5984	30.3275	23.23	27.4691	33.5015	42.6629	16.9409	16.7059	12.3764	12.0472	14.0436	25.1528
FUBP1	174.144	168.785	177.22	195.023	201.14	219.772	198.666	235.168	80.4499	68.7149	65.1263	62.6499	153.905
FUBP3	8.94217	21.7082	14.9684	11.1512	16.0839	13.7108	17.8009	6.12096	4.50791	5.83758	7.31687	5.00996	11.0966
FUS	150.502	185.75	206.303	195.733	215.234	234.392	204.477	134.806	35.6769	44.946	47.2636	52.5553	142.303
FXR1	48.5369	56.1537	54.0731	45.5679	47.9506	91.9246	68.2669	39.0725	27.3108	20.6972	20.5927	27.3251	45.6227
FXR2	6.59097	18.0309	12.3312	17.2363	12.9803	6.80376	17.093	7.45606	2.31273	4.86419	4.20212	3.239	9.42838
FYCO1	8.63764	6.70841	10.8745	3.88503	2.95759	3.62516	6.29052	3.71151	0.879868	1.13093	0.655887	0.708351	4.17212
FYTTD1	48.9853	35.6565	50.3908	35.8288	41.6662	62.6341	60.1135	44.1086	12.9737	13.1507	16.1187	17.4336	36.5884
G3BP1	147.866	158.497	156.564	112.79	156.397	199.819	188.916	159.317	89.822	78.3777	89.0108	97.045	136.202
G3BP2	97.148	89.9198	82.2465	65.4858	113.305	178.3	136.955	88.4841	36.503	34.8432	49.3955	42.8046	84.6159
G6PD	58.0231	52.9026	48.8356	43.3471	51.6573	46.5419	56.3955	45.7647	33.8595	21.4586	28.5532	22.5634	42.4919
GAB2	12.1513	7.30225	12.0881	6.33027	13.7158	9.67884	29.5727	5.59124	1.33157	3.21087	4.69027	2.20094	8.98868
GADD45A	0.894408	2.16037	3.71151	3.26925	5.71203	4.28515	6.0903	1.51887	2.79888	2.62635	3.10277	1.94171	3.17597
GADD45B	218.959	20.6152	49.0103	64.7244	125.916	21.0425	17.078	30.4442	8.8512	4.36708	4.82429	5.3242	47.5964
GADD45GIP1	2.24986	6.34223	7.95261	7.00664	6.53371	3.48042	9.99516	5.60142	3.76155	4.97405	3.65144	2.3015	5.32088
GALNT2	27.9321	25.54	21.8498	21.3023	16.8206	20.6794	15.9458	9.46005	35.7592	23.363	39.0415	36.1281	24.4851
GANAB	85.9044	111.101	90.6292	75.0222	71.5171	110.8	72.9399	59.3099	67.8845	61.8935	68.3924	63.6426	78.2531
GAPDH	881.302	312.227	418.572	689.558	1601.79	1626.98	971.868	1788.27	1642.38	1184.04	907.247	964.046	1082.36
GAPVD1	47.3482	74.9574	49.7151	59.9686	49.2464	72.5359	60.3461	36.0544	10.4822	11.6305	17.2713	18.2112	42.314
GAR1	6.14605	10.2531	12.1508	13.1774	14.7889	16.6427	12.7598	9.88746	5.75817	8.63857	5.70887	6.51742	10.2024
GARS	69.4097	55.3126	63.7402	62.0602	60.5174	103.62	81.7937	88.5672	75.8042	78.1662	81.3642	69.0296	74.1155
GART	58.0348	53.7933	79.83	66.0625	66.9729	78.9391	79.7758	69.1167	26.1088	24.2046	32.5347	29.7251	55.4249
GATAD2B	23.0554	43.4586	36.8087	28.9852	23.5765	44.2975	39.8626	28.7089	5.15367	3.70481	7.68811	12.1838	24.7903
GATB	12.529	10.6491	15.9701	14.5934	18.3592	14.1276	13.6812	16.048	13.7475	9.10374	14.2945	8.4896	13.4661
GATC	18.2375	21.2436	20.7384	17.3526	19.2718	24.3641	17.9112	14.2234	3.56015	4.57543	5.68946	6.0553	14.4352
GATM	7.05921	5.9643	31.102	6.49457	16.255	32.3393	41.2467	27.681	0.803751	0.994953	1.24645	2.56493	14.4794
GBE1	16.7049	24.0917	24.522	24.2027	14.7201	25.2804	17.1146	20.9378	5.60086	6.44079	6.01682	6.89082	16.0436
GBF1	24.5838	21.5137	26.5886	19.6771	16.7437	32.2383	28.3389	21.3266	14.0658	14.4787	22.6442	17.0963	21.608
GCC2	124.461	124.463	186.452	112.554	134.238	165.691	154.571	65.7794	17.561	18.5056	26.9099	23.4828	96.2223
GCFC2	11.2137	36.04	24.227	25.4588	24.715	7.85456	29.8326	19.1252	9.89674	6.53143	3.90857	4.30502	16.9257
GCLM	3.32646	13.9548	9.96477	9.59963	12.3279	7.15527	24.2893	6.44029	7.5258	8.13588	4.08002	0.464796	8.93874
GCN1	18.7816	23.8384	23.8825	20.5871	12.6823	26.1475	38.7082	16.6949	11.3324	9.03341	17.1463	13.2592	19.3412
GDI2	399.292	354.388	398.624	277.895	330.266	400.556	393.064	276.62	133.139	113.396	137.959	109.662	277.072
GEMIN2	20.2499	16.2028	15.2341	16.1136	16.0099	16.5089	15.5262	23.2023	10.7124	4.38207	7.37847	5.61021	13.9276
GEMIN4	14.7452	31.7611	21.9684	16.9356	12.1438	12.3763	16.0775	10.3779	8.12177	3.06023	8.41151	5.21084	13.4325
GEMIN5	5.70685	10.8428	9.06903	5.54578	3.53292	6.34881	9.99044	2.79724	3.26483	1.00906	2.99213	0.782812	5.15689
GEMIN6	10.1492	11.9553	15.9215	13.3479	6.78931	7.21244	11.2799	9.47166	1.93012	2.14602	2.13327	2.43462	7.8976
GEMIN7	41.6643	45.3654	51.7367	85.9759	110.095	59.1808	106.766	109.022	28.2139	32.4628	28.2545	19.0156	59.8128
GEMIN8	21.1608	18.5106	27.7751	23.4894	22.5856	34.4888	31.6356	15.0167	7.69729	14.6546	12.2181	16.1316	20.447
GFI1	1.02308	0.250098	0	0	0.216813	0.986568	0.038056	0.08372	2.41101	0.78226	1.77586	1.42879	0.749688
GFM1	48.3492	50.493	55.8665	40.4669	56.7771	51.8869	55.122	51.8872	21.8396	16.3548	23.4975	17.9666	40.8756
GFM2	44.3314	40.4568	24.624	27.577	30.4147	30.6468	37.8059	30.2816	11.2595	8.80936	21.5023	13.5328	26.7702
GFPT1	19.1023	17.0001	13.4664	11.6884	13.9901	31.1351	29.844	11.2769	20.4863	17.0152	30.846	19.5602	19.6176
GGCT	18.1886	6.96972	21.3528	20.3751	17.4588	19.9866	12.8821	23.1262	12.44	9.70568	5.5561	9.63798	14.8066
GIGYF2	51.3881	105.963	78.3986	69.2241	57.3584	86.5949	96.8845	38.7863	20.5373	16.0003	37.7427	31.9128	57.5659
GIMAP1	4.31395	1.63352	2.26307	5.50768	6.36107	1.59604	2.17685	1.60761	1.26356	0.346699	0.351371	0.110411	2.29432
GIMAP1-GIMAP5	0	1.04598	0	3.66739	1.93761	0	0	0.934093	0	0	0.499787	0	0.673738
GIMAP2	53.0218	58.1581	47.5035	63.1915	55.9757	49.307	36.4759	45.8788	13.505	4.96248	8.55844	14.8292	37.614
GIMAP4	57.7561	6.99794	17.7926	33.7413	38.4522	7.7592	12.2766	26.3211	6.30488	1.41436	1.14241	3.14746	17.7588
GIMAP5	13.0891	0.185512	2.97544	6.99802	1.6695	3.14046	2.64567	5.96216	0.387275	0.757973	0	1.33559	3.26223
GIMAP6	26.1699	3.19689	0.465467	8.3813	7.59518	0.955943	3.12281	7.33806	2.14632	0.047416	0.198221	0.926776	5.04536
GIMAP7	17.9078	3.87137	5.00312	20.361	15.9938	2.08299	1.71695	19.2064	3.12183	0.62221	0.790351	1.76202	7.70332
GIMAP8	13.3032	4.15038	2.96764	7.12267	9.27483	7.208	2.62975	4.88302	1.1808	0.051289	0.218222	1.55808	4.54566
GLE1	21.588	34.9794	31.721	16.3231	23.4298	28.7794	33.4479	27.049	14.6088	15.3114	18.7558	13.3452	23.2782
GLOD4	77.1461	79.9094	94.9095	81.5798	107.713	126.717	103.889	119.136	18.5352	17.8474	14.1586	15.2838	71.4021
GLRX3	81.061	50.5983	58.847	66.6487	97.5053	91.9262	93.7199	107.865	63.1799	39.8992	40.6747	38.3368	69.1885
GMPS	49.9488	46.9464	45.3037	41.486	38.8908	65.3883	62.0977	58.4057	19.5984	11.9091	17.0385	11.3919	39.0338
GNAI2	42.8352	48.8986	66.8509	80.4012	108.921	29.037	95.5027	62.6014	38.2768	24.3336	25.0435	24.4288	53.9276
GNAI3	10.9023	9.01479	10.5369	9.64355	10.361	13.168	12.997	12.5918	4.39944	4.02985	4.19289	3.96541	8.81691
GNL1	29.0771	42.9596	38.3215	38.2162	57.022	44.0771	59.5592	38.4001	33.9628	23.5273	32.5926	19.6503	38.1138
GNL2	69.7995	49.4919	62.8786	34.4402	63.304	69.3436	59.9137	52.8803	32.3871	26.5935	32.4342	34.4916	48.9965
GNL3	118.658	125.67	92.515	121.663	149.036	109.097	105.72	84.4251	118.924	108.668	128.062	116.694	114.928
GNL3L	12.6096	21.4362	12.5336	15.3965	16.1037	26.1912	15.8459	12.3802	3.93259	6.3188	8.13021	6.51706	13.1163
GNMT	0.521783	4.87839	1.64565	4.22809	5.27786	7.87758	6.32625	8.81106	0.660119	0.060389	0.75774	0.529746	3.46455
GOLGA2	9.25513	19.7991	13.1978	10.3849	7.9697	12.9265	13.7059	15.1158	6.72877	4.56206	8.20038	9.07983	10.9105
GOLGA3	18.6887	23.324	19.827	14.3372	19.3039	21.0952	21.5934	11.18	10.2122	8.5679	13.5132	10.4766	16.0099
GOLGB1	34.4085	80.1984	40.2788	37.4307	54.6383	82.0572	71.7226	15.9672	24.8688	23.4861	34.7971	34.5387	44.5327
GOT1	10.6446	8.32155	6.90639	11.0706	18.1951	19.1576	12.9975	18.4005	15.8296	13.567	14.3251	15.0689	13.707
GOT2	39.9314	62.383	48.9449	48.4136	68.3683	58.2344	78.7431	58.8396	49.1752	39.62	49.1697	35.8091	53.136
GP2	0.516068	2.36959	2.20786	2.69241	1.20804	2.09382	2.14636	1.16573	0.143328	0.168577	0.50176	0.477082	1.30755
GPANK1	16.8683	17.1693	20.6254	20.836	23.2048	26.5646	22.2085	20.6158	15.2968	15.7369	7.54546	12.8509	18.2936
GPATCH1	12.0481	14.1876	16.9597	19.1806	13.3873	17.6658	11.2309	11.3243	4.33828	3.94905	4.21807	4.82826	11.1098
GPATCH11	16.3985	30.5944	24.9324	30.7563	11.555	26.2802	22.5384	44.6118	5.60323	1.56852	4.66303	5.16025	18.7218
GPATCH2	10.0733	5.24182	5.28703	8.45615	10.5951	6.74334	8.97422	3.05108	3.93708	2.5009	5.09192	3.57439	6.12719
GPATCH3	30.3843	14.5237	27.561	20.1479	16.9736	36.4802	18.5332	20.9299	9.25207	8.35865	9.67497	4.91926	18.1449
GPATCH4	17.9845	36.0578	37.2037	28.955	31.6498	28.2918	36.3351	35.7294	7.45029	9.79714	8.36397	8.106	23.827
GPATCH8	47.4938	103.722	106.822	108.585	89.12	72.5454	116.584	49.7606	19.108	11.1876	22.7069	19.4576	63.9243
GPD2	8.57838	5.79039	6.22005	4.18439	6.8861	5.47736	7.48364	4.72651	1.50171	3.56449	2.95196	1.0521	4.86809
GPHN	5.0064	21.2507	10.243	7.702	12.7113	35.9572	20.5772	11.6622	5.57572	4.82155	10.4376	14.1017	13.3372
GPI	104.28	107.303	102.945	110.066	173.722	212.224	169.113	157.21	83.5477	74.7922	90.3118	81.7197	122.27
GPKOW	14.9985	10.367	12.7249	10.7621	17.9958	15.5062	15.3695	18.791	7.48879	11.8322	6.77171	11.05	12.8048
GPN1	43.1173	36.3872	66.6448	40.7325	59.4061	71.5109	52.2891	53.8093	31.7938	27.8254	23.725	28.3803	44.6352
GPR161	0.079581	0.182353	2.34587	0.393062	0	0	0.084353	0.207865	0	0.023416	0.066415	0	0.28191
GPS1	58.4006	29.2002	46.2279	51.6619	64.8824	66.3405	67.6017	66.6274	57.2627	38.2357	37.9166	38.8284	51.9322
GRB2	337.79	288.907	322.704	275.06	293.231	317.718	275.253	298.991	60.9345	47.9846	60.7473	55.8054	219.594
GRSF1	29.011	66.9788	105.019	79.0716	83.8741	50.9243	96.0989	22.9997	48.0452	42.5371	47.3892	18.7206	57.5558
GRWD1	25.9679	20.4863	27.8448	26.5517	27.8758	38.4868	37.921	37.0295	32.9183	22.3585	24.0155	28.7282	29.182
GSDMA	1.05355	2.03106	2.67736	1.75797	1.10509	2.46108	3.22459	1.82515	0.209518	0.513838	0.465434	0.659493	1.49868
GSPT1	4.61363	21.6092	46.9532	26.3091	32.8812	28.1872	32.7275	19.3592	42.3165	44.7079	40.4511	18.2184	29.8612
GSPT2	7.3999	7.65625	11.0559	8.52053	5.03576	7.14084	7.7589	8.97172	3.97363	5.43159	3.64073	5.96896	6.87956
GSR	10.1843	36.593	27.3471	22.7782	12.3875	12.1827	34.3719	8.43846	8.05611	8.61061	10.2235	2.89941	16.1727
GSTCD	9.63909	16.7881	11.521	9.32427	4.05671	6.56823	6.88592	4.85105	4.00915	2.65757	5.72009	2.83303	7.07119
GTF2B	52.3363	26.1592	54.3108	48.7824	31.587	36.8125	32.878	51.5778	26.5219	24.3094	21.6827	29.1139	36.3393
GTF2F1	22.2451	26.2716	32.9482	38.8163	24.8248	37.86	38.912	37.7138	13.8082	14.2391	13.3797	13.4048	26.202
GTF2I	66.0588	240.88	170.277	142.87	115.78	82.157	159.583	49.3906	34.5359	43.1588	47.5164	21.7383	97.8288
GTF3A	306.915	215.877	278.406	312.247	483.601	453.238	297.63	427.187	194.856	181.143	118.764	123.78	282.804
GTF3C1	15.9596	21.2931	16.2646	14.6552	16.89	20.3164	9.60119	19.1356	6.8022	4.82135	5.08366	5.20112	13.002
GTF3C3	32.2438	46.0623	38.6214	67.4112	30.669	47.5555	47.7083	43.7401	10.2546	10.1107	17.9365	24.3574	34.7226
GTF3C4	1.44469	2.88631	1.84581	2.42163	0.680533	2.16186	2.46949	1.63469	1.027	0.839359	0.850809	0.642294	1.57537
GTPBP1	37.2263	68.6373	42.462	34.7947	45.0728	69.1028	53.2386	26.21	20.5503	11.4873	19.7621	19.6824	37.3522
GTPBP10	25.5365	11.7066	26.677	21.0689	18.5463	36.6149	28.8633	23.6093	7.81254	11.4232	7.74145	8.2565	18.988
GTPBP2	25.1232	38.3374	29.9086	29.9602	25.5507	29.2596	27.1091	22.4918	8.69176	5.64507	3.74663	5.41387	20.9365
GTPBP3	21.7778	14.8141	17.4674	14.9507	12.7776	19.2574	29.8079	24.3222	10.9604	9.10182	8.87697	7.15265	15.9389
GTPBP4	30.7883	29.7115	23.5287	20.5654	32.5041	33.1342	24.7981	29.7139	15.3293	8.66588	18.0081	14.4234	23.4309
GTPBP6	4.99633	12.3971	12.8931	16.3341	10.9816	5.62962	12.2087	13.0258	2.68397	3.53639	3.13611	2.45694	8.35664
GTPBP8	14.4262	25.5305	24.3928	16.3971	15.7297	25.2162	18.9326	13.8261	9.80433	5.49711	7.52333	8.24631	15.4602
GTSE1	1.28548	3.6724	2.18349	2.96652	2.94348	1.39095	4.12913	3.07643	5.2694	3.2608	2.27288	4.02912	3.04001
GTSF1	3.291	2.19091	1.15013	2.49569	8.17287	17.8649	17.1627	9.06373	5.49323	8.17771	6.39275	3.08527	7.04507
GTSF1L	0	0	0.352198	0.380842	0	0.556635	0.308553	2.62278	0	0.504993	0	0.27711	0.416926
GUF1	14.3347	32.6739	17.2418	18.6371	15.0155	26.3284	24.3245	15.7281	4.87691	6.806	7.27175	7.72081	15.9133
GZF1	3.90493	4.95719	1.37203	6.48545	18.8592	5.41394	5.08771	8.23472	1.33515	1.37645	4.08153	1.73576	5.237
H1F0	12.4452	1.70029	1.56603	1.56812	4.27133	1.08914	0.443453	0.229051	0.774017	0.096123	0.129188	0.052634	2.03038
H1FX	0	0.559799	0.748289	2.321	0.365064	0	0.656523	0	1.92368	0.554384	0.532418	0.26034	0.660125
H2AFV	25.8225	29.6687	25.7376	27.7604	35.5274	26.1363	55.3417	20.8282	30.6484	36.5174	35.8218	24.0501	31.1551
H2AFY	52.6546	49.2463	58.5834	47.3703	47.7464	50.3935	55.2643	38.8235	43.5897	32.8718	19.8343	15.1419	42.6267
H2AFY2	0.193412	0	0	0.201869	1.56074	0.189132	0.27547	0.213697	0.046893	0.090036	0	0.0989	0.239179
H3F3C	1.99697	0	0.139529	1.54951	0.139027	0.151211	0	1.77943	0.04898	0.136652	0	0.06621	0.500626
HABP4	0.0375	2.58448	0.966007	0.857046	3.03002	0.820159	1.82854	1.89855	0.049456	0	0.077815	0.284228	1.03615
HACD3	24.4206	39.1387	35.8562	26.2844	20.4952	42.5028	32.2514	32.3649	11.8135	9.44678	9.25505	10.2294	24.5049
HADH	29.8602	16.3547	27.9208	41.9211	49.5442	29.2759	37.5751	37.2931	26.3607	10.2172	23.0758	22.5873	29.3322
HADHA	118.135	99.8261	84.0328	90.6978	108.96	129.202	132.442	126.599	58.7207	44.4181	55.4639	48.8791	91.448
HADHB	133.616	84.5555	100.005	115.473	95.04	132.252	145.084	108.568	48.631	48.2088	47.7985	50.7401	92.4975
HAGH	36.1585	27.6205	32.9755	26.1265	41.0888	26.7825	22.4827	34.758	9.27781	12.0512	8.21772	7.94238	23.7902
HAGHL	5.97277	4.54406	15.5047	16.0156	18.7159	22.2971	17.1897	34.2385	1.6033	1.14749	2.53605	2.83761	11.8836
HARS	74.7592	59.2755	79.6246	63.7631	72.5165	97.1227	72.4759	77.9665	49.0311	38.6669	43.2959	43.2035	64.3085
HARS2	52.0686	63.356	80.3265	74.575	61.9276	80.2756	62.2957	54.2353	17.1793	14.5666	15.8992	19.0742	49.6483
HAT1	54.4356	31.9028	65.2695	43.6116	54.9637	55.3741	42.4649	53.4628	47.322	28.9283	37.1214	33.8114	45.7223
HBP1	114.96	137.609	117.748	77.7524	72.6507	102.156	82.7553	68.9551	39.0497	33.4932	48.6498	52.313	79.0076
HBS1L	58.8615	56.2981	36.3289	41.7546	41.1778	87.0176	49.6641	30.0844	48.66	37.4548	35.7294	34.5304	46.4635
HCFC1	15.4653	27.7919	17.9385	22.3691	24.2766	20.7519	25.1661	17.6379	9.71516	8.24039	8.6784	7.72811	17.1466
HCLS1	566.264	475.248	515.936	487.118	607.25	719.839	635.016	593.683	247.239	199.56	255.66	232.4	461.268
HDAC2	127.55	109.911	102.228	111.958	117.509	130.304	144.683	125.138	50.385	57.4836	58.3507	60.5517	99.6709
HDGF	8.81219	7.6366	8.93395	6.44958	15.9017	7.49273	14.6534	13.4528	10.6466	6.96279	4.98743	4.66289	9.21606
HDGFL2	0.803654	3.28602	3.98536	3.25175	2.8394	3.42162	4.3423	1.65946	1.03899	1.36701	1.26589	0.151519	2.28441
HDGFL3	1.41743	1.86614	2.2101	4.00387	1.05744	2.01843	2.24728	1.02699	0.226013	0.274071	0.545183	0.206009	1.42491
HDLBP	58.9024	102.106	78.672	67.4229	60.232	78.4743	76.9703	39.2217	107.752	112.124	147.114	105.329	86.1933
HEATR1	11.4516	13.841	21.2208	18.1688	11.4193	25.2975	38.9433	10.8554	3.63373	2.57788	6.76141	4.1109	14.0235
HEATR3	4.95029	2.39286	4.17321	8.28696	3.745	2.21762	4.30138	2.83889	6.3444	2.96988	5.30018	1.41896	4.0783
HEATR5B	68.2359	95.5338	115.01	100.206	63.246	81.4847	75.6147	71.905	9.96289	12.0384	8.71092	13.7645	59.6428
HEATR6	36.1948	54.5626	46.717	29.1396	28.5944	39.7735	42.4807	26.1746	5.0876	1.61843	9.49827	2.7008	26.8785
HECTD1	33.8274	93.7006	97.715	71.6767	84.0035	69.3582	95.0411	57.7597	18.0549	18.2493	26.3953	21.4603	57.2702
HELLS	7.96966	8.6799	14.3494	8.19776	13.59	23.2753	18.3222	12.9073	9.83856	5.86725	10.9268	8.34668	11.8559
HELQ	42.5935	40.2695	41.0103	43.408	17.4803	49.5601	29.7584	23.9617	4.49632	5.30261	4.80607	6.16631	25.7344
HELZ	72.9734	102.496	95.5721	63.6128	60.6217	74.7744	76.9751	49.2209	13.9026	16.4855	17.7164	18.2275	55.2148
HELZ2	16.826	21.7143	30.8449	14.0589	18.5511	8.39294	20.375	4.80479	2.25979	0.494973	1.07647	1.5439	11.7453
HEMK1	12.5417	27.8821	42.063	38.3067	5.85633	34.2234	33.0168	28.0491	4.04406	10.6426	9.57991	7.62209	21.1523
HENMT1	11.6112	13.6376	10.04	14.4697	10.463	17.0314	11.3442	9.09804	11.6526	8.03363	5.03803	6.86385	10.7736
HERC1	37.8342	97.5854	85.5753	60.5152	48.6452	107.102	94.6673	67.1906	8.5068	7.65253	11.1084	12.3327	53.2263
HERC2	34.0033	55.8554	72.9279	49.441	53.8102	68.2982	72.7904	32.4219	30.8717	30.7453	46.2219	53.6042	50.0826
HERC5	35.9923	4.31487	7.05969	5.05643	26.6008	13.2364	11.4286	10.095	10.3459	2.10292	6.56297	7.98081	11.7314
HEXIM1	10.2311	14.4933	16.4036	14.7293	9.49499	15.2133	11.6538	11.468	4.78492	4.41061	2.56207	3.9553	9.95003
HEXIM2	4.18992	8.24839	4.73852	9.2063	11.3068	4.37653	7.17914	5.54349	6.48212	5.77255	6.26161	3.74332	6.42073
HIC1	0.085943	0.232592	0.187523	0.042316	0.046889	0.992418	0.187345	0.141653	0.105993	0.030593	0.033697	0.032668	0.176636
HIC2	0.130335	1.13403	1.12248	0.609548	0.763208	0.309845	0.730537	1.24175	0.083286	0.275147	0.23017	0.4453	0.589636
HINT1	121.287	222.273	135.938	150.368	142.787	145.943	153.177	154.565	38.6463	59.8541	70.0051	66.1499	121.749
HINT2	8.80884	13.7151	8.70993	16.0309	11.0885	9.57466	18.0407	12.4693	8.83857	6.06905	8.68141	11.1284	11.0963
HINT3	9.60025	12.463	10.4718	13.1707	10.7519	21.5334	16.404	8.54046	2.99124	6.25789	4.22435	1.78184	9.84924
HIRIP3	17.0193	10.5401	18.7644	17.476	12.6592	16.2083	21.0374	20.7243	12.99	7.06529	10.6752	5.64755	14.2339
HK1	87.0704	84.8557	69.9396	48.5736	96.3282	99.4807	89.2317	76.4105	11.8322	14.5376	12.1295	12.7483	58.5948
HK2	15.0945	20.2589	9.22844	10.7824	6.22006	10.4647	6.10018	5.66577	2.65058	1.23829	6.48285	4.24425	8.20258
HLTF	9.63915	19.1749	22.5104	14.85	13.9636	26.8195	31.22	17.9382	6.50726	3.8137	4.58778	4.14032	14.5971
HMGB1	834.475	747.947	659.535	760.795	769.491	740.206	578.867	815.516	359.295	283.811	211.465	277.839	586.604
HMGB2	112.647	33.9708	45.0519	48.3389	101.011	89.6846	57.9457	102.866	128.697	80.1334	57.4838	59.6369	76.4556
HMGB3	0.233827	0.093945	0.390805	0.243833	0.679594	1.52162	1.34406	1.56675	6.05405	2.44886	3.48096	5.25643	1.94289
HMGN5	0.669406	4.54237	2.85601	6.23303	1.71353	0.261825	0.473663	2.47653	1.52042	1.64772	0.501023	0.476557	1.94767
HNRNPA0	5.72802	17.8122	23.0525	19.207	23.7532	9.03853	23.4206	5.32629	6.21155	4.44292	5.98988	1.41172	12.1162
HNRNPA1	1379.95	1158.01	1376.56	1273.1	1385.04	1705.22	1167.92	1181.17	623.818	496.622	481.143	549.855	1064.87
HNRNPA1L2	16.8876	25.8702	26.0959	22.6536	23.0969	48.5561	26.2052	35.1245	2.30775	7.29341	6.01749	4.58078	20.3908
HNRNPA1P48	19.691	9.74782	21.7363	16.6625	18.3272	19.2192	17.0932	25.2582	19.4942	10.2481	9.43725	14.659	16.7978
HNRNPA2B1	527.39	617.425	692.286	529.104	671.16	808.437	714.024	490.064	226.533	178.083	231.407	208.422	491.195
HNRNPA3	63.961	69.7716	87.1509	37.124	63.5285	67.4598	70.1655	48.4941	30	21.299	37.0434	35.4411	52.6199
HNRNPAB	8.05145	16.0279	17.7428	12.3189	10.9227	11.8551	19.8496	14.4482	7.36396	4.43466	5.5586	4.02849	11.0502
HNRNPC	582.801	495.142	617.951	567.084	799.335	832.331	650.234	636.805	381.574	268.749	284.663	259.118	531.316
HNRNPD	55.1374	69.3611	88.181	76.6886	45.6966	61.476	66.5805	45.6865	25.5111	23.8722	18.0897	22.0876	49.864
HNRNPDL	496.899	450.838	513.118	548.641	525.392	527.892	491.175	553.139	110.187	88.3725	78.7007	93.0282	373.115
HNRNPF	195.052	141.654	206.133	203.473	242.107	312.23	288.306	292.524	133.31	122.607	139.915	118.896	199.684
HNRNPH1	495.119	611.572	521.898	442.015	567.125	628.145	552.678	568.77	154.795	137.213	163.081	161.202	416.968
HNRNPH2	158.292	109.026	101.318	108.69	118.95	122.53	108.686	119.194	45.2067	37.8211	44.1998	51.681	93.7996
HNRNPH3	164.264	149.103	165.483	163.718	226.856	262.411	215.333	136.433	57.1692	48.8192	44.9266	47.5571	140.173
HNRNPK	1081.21	1271.62	1217.64	1055.73	1214.85	1371.43	1325.07	829.101	371.978	361.369	407.181	423.153	910.861
HNRNPL	62.01	68.9732	93.7199	71.4073	51.5041	68.9458	64.5142	85.5238	13.1549	13.8019	15.2753	16.6437	52.1228
HNRNPLL	5.36911	13.4861	6.09357	7.17288	2.21126	1.68573	0.971545	0	1.24405	1.99013	3.35795	1.30029	3.74022
HNRNPM	190.58	166.104	147.697	166.127	181.037	223.594	207.737	169.366	107.261	72.1024	100.896	85.3051	151.484
HNRNPR	159.167	137.46	119.424	135.313	123.987	167.668	136.681	126.487	73.2491	64.1852	68.5433	71.6437	115.317
HNRNPU	96.0588	227.231	178.371	126.361	152.763	156.346	268.317	88.0788	74.4379	86.2504	73.1641	26.7711	129.512
HNRNPUL1	29.6974	70.7691	57.8173	36.806	66.0589	69.5277	83.0427	35.4999	30.2829	20.1667	23.4295	12.7456	44.6536
HNRNPUL2	0.746083	4.92474	2.79986	2.96206	3.86356	1.00019	2.81183	2.57082	0.752837	0.501177	0.387671	0.904444	2.01877
HP1BP3	96.7851	232.422	152.478	132.041	108.965	142.997	173.868	79.2817	38.326	41.1253	48.8611	31.7894	106.578
HPRT1	80.7945	35.5851	46.1416	48.5544	66.3212	66.1752	37.4127	56.8352	16.6756	12.171	10.0096	8.8319	40.459
HRAS	4.15374	3.31827	9.69596	7.13297	30.4311	2.1244	6.62785	8.8438	0.835771	1.26974	3.47243	0.142606	6.50405
HSD17B10	45.9777	24.7965	24.5696	58.5908	51.5625	37.8683	32.5098	70.8105	34.7879	33.787	30.5725	30.6916	39.7104
HSP90AA1	119.732	144.753	146.554	148.676	149.969	146.081	161.802	127.883	60.4112	38.4365	49.5466	48.433	111.856
HSP90AB1	446.13	475.662	466.189	332.591	460.993	527.519	543.777	463.953	225.206	163.473	185.931	176.753	372.348
HSP90B1	291.716	277.737	185.782	204.215	402.741	408.396	375.553	273.704	1854.38	1487.89	1818.29	1610.81	765.935
HSPA1B	3.54143	4.33932	6.19846	3.04383	4.6923	4.55574	7.41078	7.15948	3.17148	2.24547	2.79793	2.18579	4.2785
HSPA4	95.3086	112.318	104.305	81.1739	87.0055	108.2	119.733	74.2278	58.3256	50.8596	63.4691	55.1772	84.1752
HSPA4L	5.9868	11.4972	8.13984	8.83059	7.36989	4.26357	9.40607	6.75108	1.03162	1.73781	1.62818	1.28605	5.66073
HSPA5	136.308	118.32	75.9033	69.5343	130.301	129.437	128.734	78.6834	571.739	434.82	507.156	480.017	238.413
HSPA6	5.54781	2.37278	3.87153	4.54032	7.1836	6.16381	10.759	5.85092	0.862614	1.09285	0.422001	0.564201	4.10262
HSPA8	685.184	534.392	766.226	517.223	1143.45	1611.85	1551.51	1142.71	808.652	741.699	772.097	635.03	909.169
HSPA9	116.107	151.104	132.131	111.151	145.066	182.307	209.859	118.436	87.4987	79.5593	94.3423	71.9321	124.958
HSPB1	2.96132	9.69341	8.60241	13.0229	4.1732	3.56928	9.99245	11.1116	0.126913	0.562915	0.306971	0.098077	5.35179
HSPD1	132.86	137.837	220.634	140.068	147.804	173.542	247.161	148.319	124.797	109.608	108.884	93.8891	148.784
HSPE1	64.5199	78.3414	55.377	63.1241	69.3406	47.4665	97.5788	61.1592	28.392	29.7176	36.0027	24.1991	54.6016
HSPH1	19.7961	54.1414	52.7111	32.7203	63.5924	37.8658	94.6051	17.7639	15.7441	13.9733	17.8897	6.98248	35.6488
HTATSF1	13.5498	45.4778	31.5287	28.7578	23.4902	27.1113	42.4276	13.2596	28.4308	13.5755	16.1928	7.77901	24.2984
HTT	25.4761	48.1866	37.247	17.211	16.1779	35.3686	55.6771	20.9627	4.45141	2.95886	6.48853	2.70162	22.7423
HUNK	0.444551	0.880642	1.4242	1.09362	0.654231	0.716551	0.837883	0.612073	0.136794	0.098252	0.183061	0.121406	0.600272
HUWE1	43.9451	71.2171	67.2149	74.7151	80.4012	117.619	87.9382	62.4901	19.7812	12.347	23.3376	20.9285	56.8279
HYOU1	22.1886	17.4776	9.86214	8.33705	17.3337	20.2111	21.8413	19.547	90.5423	46.2508	67.1876	49.7127	32.541
IARS	98.4896	151.676	110.816	101.502	87.5057	129.804	105.78	81.1305	30.7114	48.982	64.4727	44.9424	87.9844
IARS2	44.8606	78.0394	39.2193	45.1987	47.4173	76.6543	63.3095	59.6957	21.0351	16.7724	27.8586	25.9825	45.5036
IBTK	15.9563	25.8778	16.5807	13.2747	16.2757	23.1901	25.7905	13.2789	20.0781	14.8595	29.846	22.6833	19.8076
ICE1	8.16766	12.35	5.64429	7.8743	4.62684	10.0357	16.1452	7.65213	4.3831	3.36481	3.55591	3.6315	7.28595
IDH1	37.914	23.4768	31.6157	23.9991	24.7026	22.1597	18.7842	22.209	8.60706	8.81689	12.4797	11.4156	20.515
IDH2	79.1598	48.6031	49.2608	49.264	105.734	95.8277	67.8107	84.9156	230.568	183.492	190.644	204.633	115.826
IFI16	177.849	146.235	177.068	201.82	181.033	191.766	198.951	203.719	96.9743	37.6987	53.6846	70.8272	144.802
IFI44L	686.035	16.3568	128.645	143.324	395.272	7.60121	97.9869	93.0844	14.8798	0.158292	0.141877	1.47677	132.08
IFIH1	12.6375	34.6899	23.6886	23.6842	44.2087	9.7041	36.4416	14.31	12.3237	6.60272	5.46798	4.77949	19.0449
IFIT1	23.3748	2.0359	4.01002	7.43166	22.9623	0.728376	5.29535	7.67459	5.84852	0.249931	1.58737	1.43509	6.88616
IFIT1B	3.99092	1.23861	5.77607	0.667241	3.05017	1.10174	2.90676	0.995927	0.262152	0	0	0	1.6658
IFIT2	85.4647	14.8613	19.5502	20.8531	64.543	16.2276	14.2161	22.707	3.25715	0.108448	0.187882	1.02672	21.9169
IFIT3	126.074	7.26948	14.193	15.6228	112.128	11.128	27.4406	30.1064	7.54656	0.042969	1.99178	2.8874	29.7026
IFIT5	18.9528	13.2871	17.8617	16.7838	21.7515	14.7707	15.3385	10.804	3.44617	0.654143	2.48729	1.24224	11.4483
IGF2BP1	8.91959	4.97965	10.4521	7.15291	4.53063	7.43794	8.89828	5.80996	1.39592	1.4043	2.40365	1.60498	5.41583
IGF2BP2	2.65404	1.37805	2.23363	0.262084	0.745676	0.128619	1.04504	0	0.115079	0.044008	0.119268	0.091079	0.734715
IGF2BP3	2.75269	3.30516	4.94789	2.93524	6.79721	16.0609	6.77372	2.86843	0.238721	0.725194	6.59513	1.1628	4.59692
IGHMBP2	24.16	18.1756	27.2027	11.473	24.4505	19.2415	30.6436	14.6623	6.82605	4.06101	6.52142	9.32347	16.3951
IKBKG	45.0976	31.7689	37.5307	33.9233	36.6016	57.8882	44.7056	52.2043	13.4502	9.47083	10.3978	8.32549	31.7804
ILF2	184.612	122.297	125.528	125.178	164.456	179.181	151.898	168.663	146.988	131.743	126.746	127.761	146.254
ILF3	123.051	138.111	172.264	186.018	182.97	229.263	214.31	104.799	45.1959	43.8051	71.7293	39.5271	129.254
ILKAP	61.937	81.1008	82.0018	71.0643	64.5243	89.6654	97.018	68.3462	20.6752	17.6207	17.2652	19.4662	57.5571
IMMT	54.3171	39.4088	61.3011	57.9231	55.0537	59.5607	63.9063	53.7872	39.0576	25.8883	36.4192	35.5667	48.5158
IMP3	82.1462	50.1196	82.5169	117.416	106.054	79.6116	63.7149	133.897	26.988	29.6942	19.3786	22.9332	67.8725
IMP4	116.306	75.8204	121.836	130.269	107.443	108.033	129.435	169.622	60.6726	53.1898	48.7173	45.1211	97.2053
IMPDH1	56.4409	35.9314	31.0824	50.0636	74.1905	107.094	73.6847	65.0338	25.6358	35.1988	31.9931	32.4524	51.5668
IMPDH2	158.684	124.722	167.564	177.182	139.403	195.3	180.016	175.32	59.4347	47.986	51.7373	54.0668	127.618
INF2	6.5925	7.89549	9.01737	18.0863	14.0254	14.8083	20.1747	23.3509	1.91904	2.2333	3.63541	3.28894	10.419
INO80	10.3503	15.3131	18.1647	12.0936	11.9419	20.4294	13.3564	11.3646	3.5545	2.02871	2.48697	2.44631	10.2942
INPP5A	1.96103	3.83632	3.23706	2.84477	1.26964	1.24643	0.424324	1.61457	0.033194	0	0.116705	0	1.382
INPP5B	42.3185	45.8867	37.1008	28.6936	40.9887	50.5178	48.0366	57.9332	5.80898	5.06547	10.5193	7.02109	31.6576
INPP5D	302.857	357.928	322.437	283.931	281.8	448.071	362.69	332.648	36.8486	29.4508	30.5418	29.0145	234.852
INPP5J	0	0	0	0	1.24661	0.959599	0	1.58623	0	0.683814	0.068417	0	0.378723
INPP5K	91.0292	77.909	65.2848	71.8509	64.1693	52.2054	68.764	82.7456	23.8676	20.3595	24.9056	27.3242	55.8679
INPPL1	17.1972	34.4075	20.9773	13.5767	36.9089	29.5182	25.6773	28.7878	5.99357	5.48197	6.87636	7.28961	19.391
INTS1	20.6529	37.8156	16.9977	17.715	14.6505	22.9296	17.1538	20.6578	9.18986	11.2639	5.06962	7.37348	16.7891
INTS10	132.206	144.229	139.944	95.5524	70.7035	126.994	126.414	98.1802	34.8639	45.1508	41.892	44.5955	91.7271
INTS11	72.2569	65.486	86.9307	85.4251	95.6771	117.126	98.8124	108.792	39.7361	37.068	44.6064	38.5852	74.2085
INTS12	27.3703	21.8988	23.9271	27.5338	36.3717	31.5347	23.9299	33.3382	26.5049	22.9402	15.4483	21.579	26.0314
INTS2	5.7352	6.58278	9.30093	5.91194	5.10095	6.62805	7.46361	4.83296	1.87307	1.75656	2.9601	2.82664	5.08107
INTS3	30.5879	41.0826	35.6377	28.1042	22.7799	36.3728	37.5719	30.3421	8.48766	7.32908	12.5585	11.0345	25.1574
INTS4	59.235	56.2156	79.5236	48.2832	56.154	52.7627	64.2455	32.6949	10.8894	13.6161	19.1461	18.8397	42.6338
INTS5	17.4072	29.1926	25.958	21.4111	13.0969	19.9642	23.0684	16.4522	11.5101	6.69362	14.0608	12.5659	17.6151
INTS6	20.8108	30.378	27.9251	30.584	19.5856	26.3349	27.3636	11.1434	9.45656	4.60865	5.22827	5.84819	18.2723
INTS6L	20.4119	48.8411	26.6071	27.6793	32.14	38.7249	22.808	23.8707	6.88376	3.47779	5.27705	4.57256	21.7745
INTS7	5.55734	28.3815	21.1956	12.3656	23.8805	17.2423	26.402	27.0598	12.2412	10.3393	12.026	11.7537	17.3704
INTS8	34.5941	96.4626	87.3925	67.9769	56.7596	65.7597	109.174	38.4768	28.8893	23.5697	28.3363	18.9724	54.697
INTS9	46.265	58.0345	53.0363	44.0882	37.8613	31.8173	36.632	37.0203	8.18579	7.11639	11.2498	9.77971	31.7572
IPO11	12.4946	19.041	5.18761	11.1873	8.75505	12.7673	14.4672	7.82894	5.1301	3.8497	7.35189	6.06429	9.51041
IPO13	1.70758	19.8494	15.6604	17.8278	6.9016	3.35972	37.2092	16.4138	6.79279	7.13335	8.28723	1.94967	11.9244
IPO4	22.157	17.7457	10.008	18.3935	20.0543	22.624	30.1474	13.5014	12.1638	8.73735	12.2532	14.9376	16.8936
IPO5	40.6493	63.6074	50.2635	32.179	46.1362	42.9136	57.187	31.1461	25.1672	17.7049	23.2571	15.7869	37.1665
IPO7	18.2871	34.0066	29.4062	20.9088	23.6688	23.6982	26.0078	9.6268	5.9936	6.13578	12.4791	12.9555	18.5979
IPO8	44.5975	60.8592	50.4499	42.9277	46.6339	45.1051	44.9268	40.5785	10.599	5.07225	14.3542	6.22282	34.3606
IPO9	34.9695	48.9027	39.2229	24.5345	27.5205	22.1812	44.5727	34.2397	11.8679	7.39999	15.0162	12.2807	26.8924
IQCG	6.62674	19.8922	9.85014	9.63196	13.6947	17.2793	22.902	16.3428	4.78685	9.20175	7.55139	5.03937	11.8999
IQGAP1	193.716	216.43	170.127	161.945	159.427	248.936	245.666	112.418	24.4588	25.2986	39.4187	33.2035	135.92
IQGAP2	16.2869	12.7472	10.4882	14.9102	11.8751	24.4233	20.249	10.3467	31.0885	19.9148	43.7252	29.0958	20.4293
IREB2	36.0969	45.9848	38.294	26.3841	27.2252	50.3098	32.4487	33.0003	11.6606	7.80183	9.96467	9.44525	27.3847
IRF2BP2	20.4962	37.8838	48.6032	32.4417	35.0836	9.15349	48.2777	15.6061	17.6151	11.6533	10.1736	3.68906	24.2231
IRGC	0	0	0	0.498811	0	2.45309	0	0	0	0	0	0	0.245991
ISG15	29.4999	8.63547	9.23514	17.7225	30.6431	4.72857	14.7729	26.4679	43.1277	7.84567	19.3171	25.0279	19.752
ISG20	258.161	174.026	276.974	422.493	206.294	120.83	190.216	267.187	170.612	153.431	162.015	218.318	218.38
ISG20L2	39.1498	39.9778	35.6175	35.5036	22.9644	35.3045	41.1846	40.5068	15.9985	10.1744	12.9258	13.7141	28.5852
ISY1	58.6474	48.9065	57.7126	60.647	81.3004	72.0753	69.4028	66.393	36.3187	21.4727	32.9382	34.6631	53.3732
ISY1-RAB43	2.1471	4.25237	1.39797	3.7998	5.0672	1.6468	0	0	0	0	1.48388	0	1.64959
ITPR3	4.93869	16.1786	7.39565	7.2835	7.74703	14.8498	11.6854	9.60676	3.01072	4.05291	4.01639	4.34412	7.92579
ITPRID2	8.22076	22.492	12.4954	10.2693	11.5586	11.34	13.3313	7.9213	3.00736	6.68056	7.32941	5.22807	9.98951
IWS1	28.7878	40.5918	62.1207	53.6805	50.3572	79.7958	59.7273	23.2679	12.1999	8.68887	13.1984	9.05836	36.7895
JAKMIP1	0.961642	0.128061	0.548668	0.533857	3.38892	2.38964	1.62825	1.94012	0.593801	1.61467	1.15357	0.781844	1.30525
JMJD1C	100.273	223.696	239.01	164.465	176.327	280.036	289.895	107.684	9.27771	18.7642	17.2602	14.5532	136.77
JMJD6	24.6801	13.5693	28.1085	26.9603	30.4918	34.2295	35.1065	34.4581	26.1653	16.1406	17.7995	18.1812	25.4909
JPT2	12.7714	14.9184	12.4041	12.1591	13.695	19.5869	9.56264	10.6854	2.43075	2.71189	6.37722	2.95631	10.0216
JUP	117.405	60.8564	51.478	71.8877	74.3976	63.0076	64.4972	55.5319	6.25163	3.88862	2.61186	5.66182	48.1229
KARS	139.919	128.845	150.987	126.133	162.063	225.685	186.503	164.457	85.3275	74.6054	70.6387	73.5223	132.391
KAT5	59.3738	47.5089	86.714	73.3912	66.2252	76.8306	82.7106	53.7243	30.4931	17.8625	22.6363	19.0534	53.0437
KAT8	21.9127	27.9689	42.2873	32.6694	41.2134	25.1274	44.0713	28.7951	7.79561	7.9101	10.9711	5.69146	24.7012
KCNN4	37.5853	27.4938	32.4958	29.1791	192.559	322.027	184.131	232.564	20.7657	34.6862	20.0598	27.8063	96.7795
KCTD12	4.53666	1.7089	0.977588	2.18323	1.79625	4.23822	1.51427	1.86845	0.578704	0.295568	0.287412	0.452921	1.70318
KDM1B	11.3299	20.9122	14.6242	9.7944	9.95019	7.29716	12.6324	7.65451	0.799797	1.12139	2.0646	0.797555	8.24819
KDM3B	22.7709	34.5748	25.1949	27.1163	33.5019	30.2255	31.6258	32.0142	5.91918	7.1312	3.80835	7.35962	21.7702
KHDC1	3.57127	1.3874	5.60539	6.80339	4.70685	4.09004	3.92498	3.44146	3.7561	2.30178	3.15161	3.59124	3.86096
KHDRBS1	9.00256	43.8748	43.3544	43.5608	34.5179	12.9109	47.152	14.9996	19.7098	8.69494	18.1148	4.29903	25.016
KHDRBS2	14.5179	22.6352	25.9951	21.2499	10.3282	4.39009	14.4008	4.787	0	0.121015	0.238545	0.13253	9.8997
KHDRBS3	0	0.508112	0	0	0	0	0	0	0	0	0	0.234195	0.0618589
KHNYN	21.1871	30.4784	22.2023	18.3283	21.2472	16.294	22.0838	22.3593	3.35336	2.65103	4.01097	5.88509	15.8401
KHSRP	9.76672	18.5093	12.9691	13.4125	19.3845	7.5463	22.9657	6.41917	8.58146	8.08985	5.77496	3.96215	11.4485
KIAA1671	0.808224	0.574998	0.585693	0.921007	0.293189	0.63651	0.473925	0.460997	0.035832	0.044092	0.118054	0.041423	0.416162
KIDINS220	31.1977	33.8576	26.3639	23.8267	12.7854	33.8755	21.6023	16.2993	5.51614	3.63556	6.94982	7.68233	18.6327
KIF11	3.31215	1.62504	1.92556	1.30838	5.69868	8.91678	4.48545	5.96445	7.80364	6.68319	8.34551	5.35149	5.11836
KIF13B	5.8505	9.8012	16.0045	9.90453	7.90614	7.88684	11.5901	3.27397	5.7495	4.50808	4.90759	6.23429	7.80144
KIF14	0.718279	0.276764	0.120373	0.088655	0.48367	0.148431	0.477867	0.019256	0.221487	0.58283	0.278038	0.40941	0.318755
KIF15	0.50939	3.1775	0.945089	0.903553	0.594975	1.57526	2.80966	1.1704	1.97115	1.18633	2.3184	1.93854	1.59169
KIF1B	1.37933	2.60743	4.80118	3.85802	5.33589	4.65738	5.94573	3.01227	1.75798	1.21983	4.42047	1.28167	3.35643
KIF1C	2.46968	1.70721	2.25294	1.8719	3.59997	6.65634	3.83908	3.23966	2.64615	0.882958	2.25891	1.75717	2.76517
KIF20A	0	0	0	0	0.185477	0.236373	0.871068	0	2.59117	2.77998	3.63411	0.737018	0.9196
KIF23	2.28247	3.26305	2.39847	3.58658	5.86832	1.67311	4.72517	3.71642	5.17204	6.28879	4.14509	4.42153	3.96175
KIF2A	32.9228	37.8536	41.4209	13.16	23.5203	30.9607	33.2712	24.884	10.5704	11.3191	11.4711	9.47756	23.4026
KIF2C	0.208082	0.273013	0.36504	0	2.22861	0.378264	2.52756	0.689047	8.3822	3.41378	5.38132	5.29105	2.42816
KIF4A	0.420987	0	0	0	0.169106	0	0.022534	0.493411	3.50526	1.6583	2.73023	1.78769	0.89896
KIF5B	38.7442	25.3661	34.746	32.7311	38.4607	51.9088	34.9071	47.5611	14.9631	11.924	9.14142	11.4473	29.3251
KIFC1	1.27515	0.195124	0	0.901117	2.13081	2.27979	4.19852	2.43699	21.1448	7.35897	15.3703	8.82821	5.50999
KIN	7.05252	16.2256	11.4919	6.72277	13.2278	11.3205	8.81853	14.5841	6.34527	3.10591	2.90229	3.9959	8.81609
KMT2A	45.9281	67.9711	60.0249	59.8554	41.2421	75.8401	56.6372	45.4119	14.7901	13.8351	11.2997	15.0344	42.3225
KMT2D	16.5493	37.8587	29.7568	22.3279	23.7364	20.8175	40.4994	13.6855	3.1505	6.65872	5.60916	5.5551	18.8504
KNOP1	2.43365	4.06699	3.40418	11.3336	7.49884	3.48683	4.50357	11.204	10.3769	1.87432	1.05802	2.85222	5.3411
KNTC1	46.5444	53.5975	48.1308	55.0637	38.794	42.2383	42.6572	33.138	21.5061	20.5849	35.709	24.4694	38.5361
KPNA1	58.892	56.6655	46.5643	34.8947	40.5371	70.3329	44.0342	50.4242	27.7731	22.9586	31.0913	31.2825	42.9542
KPNA2	35.7976	23.8539	20.291	32.3301	51.8089	69.0732	77.0325	47.3714	64.0898	53.7156	55.5797	38.3427	47.4405
KPNA3	19.2405	23.9773	14.8431	12.4845	11.9777	20.815	23.8718	17.8352	9.2884	5.37343	8.32918	7.51888	14.6296
KPNA6	37.7825	50.6323	48.4921	37.842	26.9152	48.11	48.7357	31.1877	15.4043	10.2934	18.3845	15.7977	32.4648
KPNB1	80.6238	106.82	110.953	69.6922	74.4606	92.511	93.6324	74.4531	28.2162	12.7998	30.8304	18.7518	66.1454
KRAS	8.4533	10.0578	13.9288	10.8569	16.1714	15.5643	29.953	9.71248	8.63627	10.3009	7.07867	5.24547	12.1633
KRI1	41.9367	57.4271	58.0624	42.1417	31.9253	59.0424	50.8333	42.1268	7.96739	6.25053	8.33549	7.08375	34.4277
KRR1	44.7837	72.0025	78.7299	54.734	58.7501	55.9413	49.7187	58.0139	21.4231	15.7219	18.1774	17.7465	45.4786
KRT18	3.16063	2.99323	4.78404	7.21664	1.29004	3.20971	2.16539	1.33702	0.752001	0.277245	0.928014	0.709101	2.40192
KTN1	47.6713	73.4618	80.3127	65.3844	50.2115	78.6723	67.7529	48.7292	16.8285	16.2809	19.0583	15.8133	48.3481
L1CAM	0	4.0455	2.82739	1.03887	2.90759	1.95454	3.90192	0.707526	0	0	0	0	1.44861
L1TD1	1.55133	0.795697	0.505814	1.09241	1.18754	0.54043	0.42691	0.214713	0.144971	0.207054	0.11714	0.097913	0.573494
LACTB2	13.3756	13.6159	23.2413	17.3042	31.0853	15.2087	28.5485	25.7812	8.5322	7.55749	7.42265	6.30267	16.498
LAMA5	7.54428	17.9376	11.0209	13.3127	14.5734	9.71693	27.3983	11.0067	8.17819	12.1613	11.5311	7.52088	12.6585
LAP3	175.28	29.2343	56.1171	44.8581	139.973	46.8686	54.0288	48.623	156.767	45.523	88.5117	92.9491	81.5611
LARP1	21.606	35.5739	44.1804	28.7197	36.1696	40.5394	34.5011	28.0143	13.4859	9.34852	14.7764	20.3529	27.2723
LARP1B	6.45586	5.35949	8.37499	6.92356	12.3806	8.16576	15.0405	8.93042	18.9958	17.8939	19.9327	18.6294	12.2569
LARP4	14.4847	40.4396	37.9657	27.9158	33.1462	40.1308	43.9186	30.3299	16.572	23.2368	32.1882	29.4544	30.8152
LARP4B	40.3952	39.0865	44.6822	41.2574	36.245	40.9516	50.4929	37.6954	15.9636	13.2045	15.789	17.8531	32.8014
LARP6	0.305853	0.307466	0.75826	0.655884	0.342724	0.696909	0.592288	0.555333	0.103071	0.068019	0.132453	0.095874	0.384511
LARP7	51.287	43.2532	63.7828	47.1152	48.5549	40.0489	42.4673	47.8194	17.2162	13.1484	7.95921	10.0274	36.0567
LARS	111.52	123.561	74.268	68.8514	43.2297	99.7564	86.8298	78.6261	20.9543	23.4568	28.7824	26.5066	65.5285
LARS2	11.5203	15.4145	13.1131	8.91462	9.81669	22.6976	13.9783	11.4117	4.51623	3.86715	5.98746	4.40274	10.47
LAS1L	52.3811	40.254	47.2846	44.7439	45.3404	68.2903	69.7731	43.1466	30.2861	21.4875	24.748	21.7741	42.4591
LASP1	83.1973	83.5132	78.3052	71.6071	67.6087	102.601	106.198	72.0446	24.3761	20.5893	31.1351	24.7939	63.8308
LBR	170.187	189.699	130.71	93.9398	69.5043	121.326	138.821	96.074	57.7666	44.1878	62.2792	49.4935	101.999
LCMT2	0.500836	6.33189	6.97654	5.85292	2.5715	4.42155	5.51848	7.01513	1.30019	0.706227	1.70513	1.31025	3.68422
LCP1	713.769	710.145	438.271	410.06	673.802	752.951	686.487	587.429	142.215	121.083	145.69	129.934	459.32
LDHA	254.635	146.81	205.34	187.291	280.323	392.071	310.432	300.144	446.804	350.315	397.537	312.842	298.712
LDHB	172.862	80.7628	153.149	168.238	380.092	406.233	275.67	378.208	291.699	249.888	173.445	190.481	243.394
LEMD3	25.6145	42.4097	48.0338	36.2576	19.6804	21.9549	46.3333	15.9732	6.22672	8.69297	18.4216	4.74894	24.529
LENG9	0	0	0	0.406204	2.45892	0	1.07141	0	0.450932	0	0.244552	0	0.386001
LEO1	15.6005	20.5229	24.3611	19.8165	19.9983	34.9292	31.98	17.0692	10.6834	6.57826	11.9492	7.95004	18.4532
LGALS1	10.3977	18.124	4.68452	20.3298	28.3956	10.3217	66.966	48.877	30.7517	50.9597	78.69	74.7615	36.9383
LGALS3	69.8292	21.7637	31.7899	37.8539	42.7463	18.3833	29.3499	54.0924	20.2432	27.5348	21.4416	29.6537	33.7235
LIG1	39.0385	56.4654	24.2623	24.7439	27.3794	42.6266	32.2971	51.0568	19.021	12.9841	14.049	8.35346	29.3565
LIG3	13.5453	14.2017	10.0003	12.4755	11.2129	35.6526	26.3801	7.87024	9.3099	2.75865	9.67228	9.00362	13.5069
LIG4	7.07146	15.2042	9.9245	8.98006	4.40719	10.3681	9.77347	5.16398	0.701187	3.18513	2.01239	2.34855	6.59502
LIMA1	2.46591	4.139	1.33854	2.01635	0.749487	3.72786	5.13667	0.867979	1.52704	1.26636	0.531926	1.06239	2.06913
LIMD1	41.9575	51.3072	41.1293	43.8859	35.0358	47.3448	57.0117	26.3691	14.959	14.045	18.671	26.178	34.8245
LIMS1	37.9751	26.038	54.1033	25.338	36.9979	44.4974	49.5475	21.8275	41.3285	41.5974	48.7963	35.9006	38.6623
LIN28A	2.35954	3.19264	1.77155	1.56161	1.41426	2.0099	1.73304	1.56912	0.346028	0.28617	0.266424	0.455183	1.41379
LIN28B	0	0.12442	0.13483	0	0	0.195236	0.14046	0.181584	0	0	0	0.164729	0.0784383
LIN7C	25.9424	25.8187	27.4383	18.4678	21.0742	26.605	20.1352	23.1971	7.60716	8.18628	8.33027	10.8087	18.6342
LLGL1	2.11883	0.041499	3.94516	4.9132	3.55735	0.204914	4.95476	6.17515	0.675441	0.018618	1.26578	0.614172	2.37374
LLPH	34.0833	23.7527	22.4793	17.3832	35.9833	25.4233	13.8037	25.5523	14.0528	9.36272	9.38859	8.75926	20.002
LMAN1	17.7921	32.59	24.8293	25.8983	21.1109	31.3837	23.7779	31.2071	78.1515	70.105	99.6977	121.424	48.1639
LMAN2	138.317	76.8978	142.605	150.39	161.963	130.359	138.564	163.758	359.405	258.357	223.11	264.264	183.999
LMNA	6.7214	11.6114	9.70526	10.1383	20.6072	58.3852	30.9968	23.6508	10.8557	18.5893	11.406	12.7594	18.7856
LMNB1	5.77302	15.9732	14.0461	10.5337	29.5803	6.83506	36.4662	1.81802	16.2995	19.3339	20.9798	8.74403	15.5319
LMNB2	1.65319	6.72827	5.42829	5.25672	3.26292	6.00013	7.85837	5.66841	6.61138	4.29412	5.14244	2.04062	4.9954
LMO7	14.4018	19.3615	21.9369	16.0963	23.5185	33.9809	12.6345	9.0795	2.78666	0.674928	2.66659	2.05278	13.2659
LONP1	24.6124	26.5724	21.0742	29.3501	25.1053	37.4248	24.0505	33.6592	12.8769	8.35195	11.0212	9.75233	21.9876
LPP	60.0613	133.491	174.023	127.761	30.3733	122.664	84.4645	54.5713	1.81354	3.35249	8.28034	7.78477	67.3867
LRBA	18.0707	33.102	27.0916	16.8921	24.7288	28.726	29.9328	24.2832	4.95067	5.10192	5.07554	5.32757	18.6069
LRP1	10.2804	3.97127	3.24885	5.61393	8.5144	4.43215	2.8857	4.49735	0.758658	0.400696	0.256157	1.16245	3.83517
LRPPRC	60.0746	119.014	80.1284	62.8965	46.4385	79.9451	77.3111	50.3877	14.3227	20.7412	26.9538	21.7752	54.9991
LRRC40	16.223	12.8465	15.1165	11.3666	9.19774	26.477	13.8456	14.2518	6.49153	5.92541	6.90977	6.16907	12.0684
LRRC47	2.8711	18.1965	42.9986	19.5372	20.937	9.62679	30.7195	5.91644	7.84442	7.99726	10.9186	3.70785	15.1059
LRRC59	28.0974	28.6158	21.2095	21.2783	30.9237	40.7563	36.861	33.8527	80.8304	51.7647	68.9159	51.6538	41.23
LRRFIP1	100.577	147.844	157.519	156.143	149.343	141.245	214.115	116.166	18.4134	22.8702	18.7152	17.3297	105.024
LRRFIP2	32.5306	51.1811	61.3573	54.3591	53.9752	58.3706	64.9886	45.0849	13.6784	26.7679	17.6088	16.1765	41.3399
LSG1	81.2655	54.5903	61.6381	38.1293	54.0218	58.7141	65.4079	28.1765	13.5644	15.7551	16.2889	14.5367	41.8407
LSM1	19.0299	14.4056	20.753	25.8005	23.3837	24.4767	18.9211	39.1699	14.1768	13.5492	16.4023	14.4521	20.3767
LSM10	75.0704	78.3717	81.9212	128.326	75.108	63.9486	75.3817	131.422	14.0406	19.4184	14.0339	17.0586	64.5084
LSM11	1.83047	0.992777	1.47058	0.506874	0.343818	1.59678	0.995325	0.647177	0.213412	0.265744	0.207305	0.588516	0.804899
LSM12	71.213	44.2973	61.2469	49.037	76.4914	74.8408	64.9117	76.9701	34.7103	33.9161	24.9876	26.97	53.2994
LSM14A	135.86	142.448	128.728	108.137	151.929	181.262	159.335	116.124	40.7144	45.1988	37.8528	40.441	107.336
LSM14B	0.463246	0.857366	2.66273	0.99493	0.899631	2.00387	3.06625	1.0098	0.050897	0.151523	0.096968	0.055417	1.02605
LSM2	17.951	25.3457	32.5177	38.3796	39.196	23.5137	34.9795	57.3519	10.1229	11.4227	10.162	10.9236	25.9888
LSM3	3.72488	7.2584	3.79178	4.57825	6.54364	2.85016	4.89089	4.969	1.29747	1.82917	2.27213	1.63794	3.80364
LSM4	56.5575	58.3892	55.9425	83.9071	59.7249	44.8756	47.1141	60.7575	30.7651	23.0513	17.0338	16.0825	46.1834
LSM5	13.5081	23.9107	19.0254	14.5601	16.1826	16.845	19.7613	14.5379	9.98198	8.64306	12.6515	8.79515	14.8669
LSM6	32.9822	30.2019	35.2873	34.2084	39.955	19.1942	39.9319	41.0897	5.63653	5.66011	7.62269	9.70565	25.123
LSM7	54.7451	105.806	74.7185	76.39	52.3763	68.5076	70.032	88.4815	13.1176	16.1238	20.7813	22.2054	55.2738
LSM8	24.2358	41.6866	43.1722	47.0288	19.3488	22.0469	38.2314	32.1125	15.2327	15.0968	7.29642	10.7407	26.3525
LTA4H	297.212	250.856	239.34	212.202	216.279	201.549	161.867	115.565	71.2998	48.8322	52.3037	55.035	160.195
LTN1	15.7112	24.2878	28.1162	19.8483	16.1032	44.1002	24.4535	12.0467	4.82219	4.12626	7.42027	6.41862	17.2879
LTV1	64.1087	43.6289	50.147	40.1065	56.019	68.8307	55.6993	54.7007	25.5832	20.2466	20.093	24.5709	43.6445
LUC7L	93.2804	99.8117	135.769	89.3911	83.7014	94.1294	102.379	83.9562	16.2924	24.4281	22.7097	21.4617	72.2759
LUC7L2	47.6932	61.4225	78.7601	60.1317	67.8731	83.1074	71.3662	68.6351	36.5253	25.4062	27.9497	28.9521	54.8185
LUC7L3	173.464	186.666	154.213	246.069	268.687	262.999	252.945	248.476	50.8259	61.8742	46.8861	67.5302	168.386
LUZP1	8.73763	8.63449	12.7492	7.94378	8.46601	7.36162	9.34694	6.95242	2.48438	1.32364	1.63477	3.32825	6.58026
LYAR	11.7854	7.1802	5.02256	16.3004	10.374	3.01687	12.503	13.4578	8.83016	3.91822	3.55028	3.56427	8.29194
MACF1	84.9789	187.188	141.319	125.131	83.279	82.6001	93.1611	63.9209	10.7273	17.5828	30.3256	16.7581	78.081
MAEL	0.500309	0.049087	0.228782	0.384242	0	0.426616	0.122047	0.277661	0.144192	0	0.270214	0.046635	0.204149
MAGED1	41.2574	38.6332	35.1904	29.2034	20.1373	36.5162	28.5093	35.5067	35.0549	25.0138	42.6229	33.9271	33.4644
MAGED2	70.8568	69.4641	116.77	69.9073	106.898	130.205	114.117	135.037	48.104	48.803	61.5583	61.1173	86.0698
MAGOH	17.5187	22.3815	10.563	27.2213	16.946	9.1467	9.28646	21.652	3.04271	4.66395	5.96715	6.21611	12.8838
MAGOHB	15.5298	32.8396	25.9596	30.5497	23.2674	19.887	21.4316	16.6662	6.00879	8.03072	8.41919	8.92446	18.1262
MAK16	29.0568	17.1659	14.3439	12.4612	25.208	24.5986	25.1693	17.4098	5.3951	6.4133	7.06877	6.05437	15.8621
MALSU1	8.63727	15.4212	19.4296	26.5114	12.3649	20.5493	21.6397	17.609	7.22107	7.83293	6.8652	4.90151	14.0819
MAMSTR	0.674165	0.070265	0.721979	1.26669	0.504421	1.72921	0.979228	1.04295	0.294142	0	0.084908	0	0.613996
MANF	8.17486	6.82715	8.85222	12.7472	10.8133	3.51721	6.91594	5.02086	48.6302	50.2098	49.4859	30.2718	20.1222
MAP1B	1.7809	1.6583	1.48507	1.22083	0.51698	0.784801	1.49086	0.802226	0.217554	0.543251	0.341339	0.110277	0.912699
MAP1S	35.7607	42.8488	34.6563	37.3074	30.2665	55.0667	55.6803	32.722	9.72414	11.6638	16.8114	12.2824	31.2325
MAP2	3.82602	6.99251	8.32901	5.74567	0.023161	7.00965	1.30407	2.16104	0	0	0.00895	1.45396	3.07117
MAP3K20	13.8003	8.54414	15.2473	11.8389	15.1809	16.8126	12.5416	13.9526	0.884508	0.77893	1.799	1.72194	9.42523
MAP4	38.0921	104.679	78.1483	55.8035	77.5541	135.12	122.058	48.3305	12.845	19.7433	27.0688	20.1206	61.6303
MAP4K4	34.1808	115.04	62.4474	58.3429	52.9606	89.0714	82.4462	42.0498	2.85519	5.51131	5.0333	1.66441	45.9669
MAP7D1	0.882777	4.18078	3.39977	2.5787	2.10055	3.58561	10.0678	1.99225	0.857114	0.963796	1.41005	1.29804	2.77644
MAPK1	13.4101	31.4659	30.9594	34.5372	24.1765	13.9417	27.3554	12.3724	4.1251	4.79101	3.02964	1.54995	16.8095
MAPK10	18.5945	39.4912	33.7199	34.5018	17.3561	32.847	41.3155	27.4308	3.85412	4.33265	5.6822	4.74657	21.9894
MAPK9	6.83579	12.366	7.61931	17.1726	6.14418	9.1763	9.45832	7.08142	1.92107	1.8887	2.48006	2.58255	7.06053
MAPKBP1	18.2005	16.1031	12.7541	8.47641	12.2544	11.4296	7.55859	5.03274	0.577548	1.11909	0.708486	1.53422	7.97907
MAPRE1	102.813	63.8864	73.0297	50.141	82.6602	84.2418	88.7926	54.681	50.6459	27.6998	41.0111	36.1754	62.9815
MARCKS	22.2779	7.89728	9.49936	9.98476	38.9681	17.1033	26.2245	21.8764	1.31545	0.823119	0.625582	0.723591	13.1099
MARCKSL1	12.5256	19.1447	27.9473	24.6817	26.9327	13.7158	31.6489	14.8661	1.97081	0.348216	0.728274	0.635904	14.5955
MARK2	1.45362	23.4103	11.9079	11.4414	8.37081	4.93293	21.3948	2.84905	3.41955	2.67794	3.85252	0.624097	8.02791
MARK3	36.3323	43.8315	66.9927	46.5225	54.2032	58.4411	52.0585	44.6295	12.8574	13.2487	20.6318	12.9574	38.5589
MARS	112.423	227.251	142.164	116.86	110.956	163.894	147.789	124.703	123.103	110.607	146.692	156.081	140.21
MARS2	5.5207	6.82569	9.50281	8.04328	7.33469	11.9781	11.9958	10.5442	2.73977	3.33885	5.00691	6.99367	7.48538
MAT2A	144.774	267.43	185.871	149.577	206.347	237.815	250.17	147.402	31.7075	36.2302	59.0789	47.0665	146.956
MATR3	364.525	513.875	380.323	269.732	328.237	514.217	446.409	285.977	102.788	108.711	114.065	108.955	294.818
MAZ	5.35322	10.0524	15.4515	12.2666	16.2076	18.4983	26.0985	21.3367	13.707	11.2611	13.3757	11.0306	14.5533
MBD1	35.4407	68.8105	69.2956	50.7578	56.4462	62.9999	85.0173	45.6737	27.5876	19.6042	28.1718	19.0468	47.4043
MBD2	5.74542	9.64006	21.3778	10.3303	12.1153	7.18988	9.32577	12.2284	3.41121	4.69155	0.492093	3.39194	8.32831
MBD3	9.42756	15.0356	11.008	11.3531	11.7093	9.54615	9.26327	13.9513	3.69516	2.86292	3.34098	3.82876	8.75184
MBD4	146.015	204.614	144.055	152.679	202.766	237.015	175.702	186.292	31.9903	29.827	26.2162	34.0464	130.935
MBLAC1	0.682049	0.733468	0.879742	1.30828	0.690632	1.8006	1.15536	0	0.363554	0	0	0	0.634474
MBLAC2	3.03906	8.19889	9.10166	8.65332	5.18101	7.82648	5.0455	4.68139	0.631225	1.35326	1.32211	2.74697	4.81507
MBNL1	330.253	501.45	426.253	314.614	232.695	430.57	288.461	243.628	44.3778	46.2046	60.2258	60.3968	248.261
MBNL2	22.4662	40.0192	31.326	30.1895	13.7453	44.8717	30.6458	26.1251	15.1365	28.294	39.9895	35.7738	29.8819
MBNL3	23.9821	60.6838	71.6917	36.4769	68.9803	59.3225	52.1954	21.1642	3.89331	3.40222	10.9456	4.19304	34.7443
MCAT	1.44253	11.0381	5.93806	9.33766	14.4725	4.58685	4.64788	2.82017	8.20947	4.63332	4.29725	1.57182	6.08297
MCCC1	22.4331	27.3018	27.6926	42.8848	21.655	40.6848	47.7683	34.7564	16.4603	12.0426	14.6001	16.5693	27.0708
MCM2	17.7133	14.4196	18.4614	17.6752	7.87979	13.545	17.6953	6.85765	24.4602	8.36293	15.4829	10.303	14.4047
MCM3	59.1908	51.6095	63.3605	55.0209	47.0686	80.3275	70.5124	52.1396	40.9636	22.6448	31.9361	25.6504	50.0354
MCM3AP	39.8713	93.4516	56.5895	56.0547	66.433	65.6498	97.3636	35.2752	14.9532	21.8944	15.6666	10.7819	47.8321
MCM4	4.19289	14.3767	10.598	5.51387	9.98433	17.7014	15.4436	10.5965	38.776	20.6083	25.7284	15.1318	15.721
MCM5	101.314	115.386	133.874	94.1498	152.064	152.885	144.646	127.023	78.6611	39.2735	61.7255	45.9237	103.911
MCM6	5.59183	2.65037	5.11909	4.56632	9.20925	14.7316	19.9664	8.98011	16.4427	8.1925	12.1553	12.6911	10.0247
MCM7	200.656	130.276	104.946	113.734	162.44	123.602	118.502	123.814	99.4667	54.6863	64.1464	48.752	112.085
MCMBP	5.09852	22.1287	20.3015	17.6453	20.7706	8.01499	21.6921	7.59318	11.6801	8.36559	8.47955	2.35072	12.8434
MCRS1	65.6165	66.0085	71.6345	57.7413	66.5004	88.7524	76.7359	91.4414	43.6785	28.8383	34.8806	30.3742	60.1835
MCTS1	14.1631	18.0509	22.3081	31.0571	36.5041	14.9104	25.3814	39.7897	10.3887	14.6399	19.8315	20.5755	22.3
MCTS2P	5.74303	5.88241	7.888	2.08068	4.07688	6.19066	7.81557	1.17834	0	0	0.990224	0	3.48715
MDC1	11.4428	11.1393	8.9861	15.5034	11.0102	25.5697	16.4193	12.6494	6.60197	4.43275	4.18397	4.64722	11.0489
MDH1	126.801	113.767	134.974	149.838	201.976	185.052	131.712	176.977	101.858	89.9364	61.4713	66.111	128.373
MDH2	103.461	61.6875	76.6042	102.533	100.719	134.463	82.0384	133.214	85.6367	60.6773	49.8758	58.4457	87.4463
MDM2	45.8306	63.2655	44.9932	37.1935	57.8107	81.8939	66.3559	44.1094	54.2669	68.7539	122.375	91.9018	64.8958
MDM4	207.325	311.779	236.149	247.914	131.021	164.231	127.846	125.59	29.256	44.2229	53.9749	54.9237	144.519
MDN1	14.5785	8.74757	14.4309	9.48303	14.2122	18.0087	19.7338	19.2193	4.77375	5.66397	3.85754	5.27799	11.4989
MECP2	81.6128	58.8458	85.5532	65.6483	68.0283	101.755	55.3766	26.5161	27.3139	10.7892	16.8433	14.3137	51.0497
MED12	37.1104	50.0083	31.7088	43.5367	38.6463	40.1211	42.1471	35.7103	3.69893	3.86265	8.08589	9.83496	28.7059
MED14	13.5332	20.1301	27.5346	26.3081	6.00118	21.691	17.9039	10.4573	5.57555	6.32964	8.86669	6.5989	14.2442
MED15	59.5083	81.1837	68.6631	55.8858	72.0405	93.3745	80.5773	55.9316	12.2474	8.42967	14.0069	13.156	51.2504
MED16	59.8387	46.2161	44.238	56.3557	59.8809	101.027	62.0989	91.2569	24.0349	27.608	21.8482	25.3886	51.6493
MEPCE	6.17939	6.88103	9.48465	6.78225	7.85913	10.2772	8.35881	9.02074	2.34669	1.12574	2.18179	1.59461	6.00767
METAP1	42.4569	72.373	76.5654	62.2227	51.9559	66.1543	73.4441	56.0675	12.9121	17.6353	20.6482	19.183	47.6349
METAP2	71.0986	65.4048	94.061	75.3265	60.6282	94.7464	83.8372	62.316	44.403	29.7768	33.2371	34.2536	62.4241
METTL1	5.87908	16.6362	7.55724	8.12557	13.7202	10.5436	6.313	8.58643	16.8174	16.1787	9.68181	11.9235	10.9969
METTL14	30.9998	32.3502	61.9955	33.9019	52.4342	49.5554	48.9781	25.4382	12.5329	6.2673	9.42316	11.685	31.2968
METTL16	23.535	37.9531	26.9024	23.2428	23.3243	39.5346	21.6815	15.4112	4.70711	1.43326	6.26817	5.18305	19.098
METTL17	148.764	156.427	147.245	135.028	146.91	157.425	131.268	133.167	52.6741	37.6171	41.7622	46.6191	111.242
METTL18	13.8317	10.5045	15.2989	21.2546	23.5627	28.4875	20.6538	19.2265	7.21526	7.07042	2.96496	3.85109	14.4935
METTL2A	10.6262	13.8109	16.5974	12.7991	24.2292	17.9095	17.6433	14.0434	7.94788	7.87451	7.02063	6.03924	13.0451
METTL2B	28.3741	46.462	33.98	23.8072	32.3627	27.7426	32.2906	27.8828	14.1027	12.5733	12.4648	8.99732	25.0867
METTL3	123.341	76.9869	126.646	134.61	127.795	114.549	147.822	138.159	43.0272	27.0607	42.4962	42.1079	95.3833
METTL4	19.0042	27.8497	18.5567	18.7258	17.3508	45.307	29.7577	12.3242	5.56124	2.96796	2.93835	1.9988	16.8619
METTL5	31.0034	38.1064	21.96	51.9954	38.5659	27.1676	29.2774	66.699	12.885	14.8922	15.8864	17.2485	30.4739
METTL6	16.7452	16.906	27.8747	23.676	31.0824	22.3593	26.1421	24.2515	8.77005	7.70915	7.19547	8.00058	18.3927
METTL7A	103.07	66.804	84.8305	81.5834	87.3902	125.374	98.2706	112.504	108.065	83.3068	75.0302	104.669	94.2415
METTL7B	0.202657	2.08477	0.098511	0.79688	0	0	0	0	0	0	0	0	0.265235
MEX3C	5.04303	9.93296	14.1694	9.91245	15.3728	15.1258	16.2523	4.97745	5.58421	4.14835	2.10218	2.26833	8.74077
MFAP1	11.3144	7.19654	22.037	18.4152	19.6028	20.6061	26.6416	24.7305	10.8948	7.90665	10.4517	9.45861	15.7713
MFN1	40.1084	70.6934	83.0907	44.2523	41.6628	33.6842	35.6196	38.1516	8.70594	7.91106	13.0216	11.0914	35.6661
MFN2	41.7086	40.6527	28.521	28.1362	30.6126	36.333	40.403	28.4937	8.9457	8.83265	11.658	10.2802	26.2148
MGA	19.7108	50.7691	27.8374	26.5769	20.3114	42.2984	32.4655	14.1554	3.71673	2.50434	5.55086	5.36655	20.9386
MGME1	32.2217	45.2253	49.4161	61.6644	25.2903	40.8688	38.2353	38.1563	11.3303	6.92645	8.25766	9.68772	30.6067
MIA3	255.248	379.434	272.195	313.99	192.656	242.094	293.35	262.126	51.6915	39.6361	52.4395	56.2609	200.927
MIB1	2.34122	5.38408	4.38236	1.99852	2.17663	2.48922	5.71654	1.42066	0.392953	1.0677	1.99272	0.759248	2.51015
MICALL1	1.99837	3.3553	3.81352	4.91868	2.12298	3.99247	2.30842	2.89789	0.863018	0.883036	1.14532	1.43405	2.47775
MIF4GD	54.0309	44.5883	61.3572	70.7473	105.49	62.7261	68.7071	105.788	29.7051	26.4674	14.8128	23.8447	55.6887
MKI67	0.245005	0	0.418795	0.027344	1.15183	0.799552	1.20145	0.925903	7.06482	4.83186	3.53612	2.6748	1.90646
MKRN1	85.943	118.984	107.539	60.8508	158.471	98.2697	167.499	52.6281	26.7173	32.9384	23.7756	15.75	79.1139
MKRN2	30.835	39.9235	34.821	28.1531	31.8785	43.3616	36.2649	27.2689	19.4961	20.7712	15.5955	18.7486	28.9265
MKRN3	0.3551	2.11881	3.78182	5.54447	0.224516	2.601	2.222	1.24118	0.48775	0.766782	0.754918	0.641052	1.72828
MLEC	2.84468	12.6487	6.69474	12.8604	3.1827	4.38596	18.374	7.99576	26.6036	25.638	28.6798	14.5652	13.7061
MMS19	93.2672	84.0428	78.1477	78.928	50.0905	94.2004	83.0383	105.904	14.4443	15.5245	24.2384	24.8067	62.2194
MOGS	16.8334	16.3726	22.7456	24.0357	21.717	21.5169	26.5111	20.0303	14.4213	11.4291	12.7311	16.8425	18.7655
MORC2	12.065	8.20688	13.0178	11.1665	13.7816	11.7777	10.4579	10.3262	5.32254	4.58307	3.09914	3.94686	8.97926
MORF4L1	195.673	131.822	193.016	152.744	221.176	212.612	212.18	181.66	93.7519	70.9451	63.8978	50.8266	148.359
MOV10	38.7685	44.0282	39.8736	28.3872	33.1184	20.7306	31.4812	20.5884	6.75849	2.67053	4.64574	3.46607	22.8764
MOV10L1	0.706261	0.835482	0.976151	0.767815	0.434045	1.36845	1.03637	0.282072	0.158946	0.183967	0.408829	0.112603	0.605916
MPG	31.2208	23.3353	26.804	38.6668	36.3114	29.1337	21.6623	69.5546	17.8627	26.6557	19.3839	27.6881	30.6899
MPHOSPH10	26.5615	20.6391	49.3675	29.5211	28.7574	38.9295	47.5641	40.3723	14.1888	10.2759	12.9758	13.9413	27.7579
MPHOSPH6	13.3598	36.1207	20.4391	25.1723	26.702	38.0622	29.9579	42.3964	10.1936	9.2764	7.34713	6.83751	22.1554
MPRIP	40.3721	102.112	41.5102	54.9666	55.8592	95.1942	54.5806	78.4115	15.7661	23.1426	14.5411	19.1486	49.6338
MRAS	0.561604	1.30943	0.482646	0.70005	0.532468	0.40614	0.293319	0.536689	0.036219	0.142985	0.153723	0.075516	0.435899
MRE11	17.538	33.3584	38.0796	23.4909	23.8706	31.7335	32.6947	14.8197	6.27623	7.11539	6.02712	6.41316	20.1181
MRI1	39.9667	37.0703	38.6275	39.7434	37.1445	71.3752	49.1959	39.2091	12.0394	8.99798	11.6653	12.9145	33.1625
MRM1	6.13869	11.3059	12.7581	12.246	18.4927	11.1752	13.8755	10.2401	4.37603	5.21385	3.08776	4.15523	9.42208
MRM2	27.2319	24.2445	28.6809	36.3765	44.39	39.7333	38.9909	45.1864	16.0736	11.296	14.7798	13.7722	28.3963
MRM3	24.5787	23.9234	20.3376	23.7829	26.5347	35.1041	27.6416	21.5923	13.9672	8.56548	11.7707	12.8669	20.8888
MRRF	57.9094	58.176	64.9801	52.772	76.9323	67.3872	56.4168	67.2966	28.1151	14.8753	15.4126	17.4603	48.1445
MRTFA	23.986	31.9712	34.5055	37.0537	25.5266	34.571	27.2564	29.7697	9.11378	6.65096	5.3663	6.38691	22.6798
MRTFB	9.49341	15.8409	14.8429	12.1679	10.857	25.643	11.7135	10.1149	1.84198	1.16992	2.80892	2.13952	9.88616
MRTO4	16.0332	9.66549	24.2807	27.2798	22.5479	23.4841	10.2093	19.6436	10.3109	5.33596	7.67656	3.79579	15.0219
MSH2	21.2425	43.311	26.8714	26.7867	29.8438	33.0828	23.5337	18.8911	8.04528	16.1578	8.87347	10.305	22.2454
MSH3	14.4695	17.7254	15.912	12.3268	10.0053	15.3524	16.6267	13.9018	5.14793	7.24649	6.81238	7.24188	11.8974
MSH6	14.6064	29.5978	20.8633	18.2555	14.6726	28.1839	30.6716	13.3178	12.4411	12.8829	19.3205	10.2727	18.7572
MSI2	17.4551	40.0571	30.0111	29.5492	25.1994	40.6971	39.1576	17.7869	11.1722	9.77384	16.757	12.9747	24.2159
MSL3	78.0801	91.3659	88.0779	72.9173	86.2264	100.343	83.6324	42.047	14.42	11.8997	15.1275	16.4059	58.3786
MSN	434.196	527.108	292.309	282.002	418.324	529.343	382.336	384.186	131.725	119.768	134.937	140.875	314.759
MTA2	14.1192	25.8514	30.2471	25.4278	38.8346	24.6776	35.8291	16.3004	20.7525	5.7666	11.7706	8.3492	21.4938
MTCH2	80.2555	37.3318	48.6848	80.7319	70.1476	50.0951	43.6018	86.2727	38.3196	39.0237	27.0592	32.0671	52.7992
MTDH	32.6166	51.599	82.2276	70.0724	107.556	56.5281	98.1163	36.8224	187.575	122.973	98.3014	44.579	82.4139
MTERF1	12.7874	24.377	29.5022	12.8576	13.0812	25.358	18.4788	14.4608	5.02795	6.24116	5.89392	6.16502	14.5193
MTERF2	4.76183	2.53768	7.35125	1.26009	5.20831	1.63265	4.53508	1.51701	3.75754	1.19283	2.10072	1.61699	3.12266
MTERF3	17.7809	13.0775	19.1381	27.4584	31.161	26.819	26.8441	34.558	9.84371	5.96642	7.32739	10.1339	19.1757
MTERF4	61.7047	76.1497	59.6051	61.5084	81.4062	99.6809	85.799	81.2175	10.9941	26.8997	16.2548	15.1148	56.3612
MTFMT	15.1534	23.1804	22.2774	23.0918	20.4159	28.5838	37.4469	28.5999	8.29703	4.70875	6.35673	4.9706	18.5902
MTG1	72.5583	87.9533	82.8961	94.9888	94.337	88.7532	77.9958	91.2984	38.8102	35.4853	36.0843	29.4948	69.2213
MTG2	23.0153	43.2504	27.5053	26.7765	43.5206	37.1219	29.4558	30.1308	11.9909	4.09165	8.20872	10.992	24.6717
MTHFD1	58.4537	102.329	95.1495	77.5582	116.456	175.109	127.577	124.816	48.2694	36.295	42.158	34.8388	86.5842
MTHFD1L	1.47131	5.74397	3.37673	2.40678	3.74367	3.60089	3.08112	1.86829	3.31143	3.6109	3.16839	1.4396	3.06859
MTHFSD	17.0901	11.4297	18.0465	12.5291	13.7368	17.406	28.3847	13.9866	3.79856	5.26048	5.02474	5.62844	12.6935
MTIF2	17.4669	23.6442	23.03	22.3319	27.1864	28.5824	33.8269	31.2434	18.0554	16.0674	16.2727	13.7845	22.6243
MTIF3	99.2486	117.127	121.88	107.142	117.812	131.07	86.6131	144.39	39.9898	46.4831	27.3708	44.8272	90.3294
MTO1	70.3435	84.107	85.4361	72.857	66.9528	103.79	79.0038	76.2502	32.8581	30.9506	31.4332	36.0392	64.1685
MTOR	28.5703	21.3598	26.2759	19.2132	14.0072	21.327	25.3483	22.2098	7.69475	6.29505	5.97979	7.82482	17.1755
MTREX	50.366	83.2782	48.7837	46.5327	39.0476	71.2679	58.2243	35.8719	10.8176	19.0112	20.015	18.2991	41.7929
MTRF1	36.4734	37.6534	36.4226	41.6756	46.4032	41.4003	70.0026	48.1234	13.3303	6.85418	8.71035	11.5282	33.2148
MTRF1L	20.2854	27.7865	20.536	19.8668	20.4243	31.2151	17.5074	24.0762	10.6487	14.5008	10.127	8.14454	18.7599
MVP	148.254	81.4807	91.2429	92.5088	124.341	166.498	157.458	164.873	55.6531	63.0762	71.4588	70.8909	107.311
MYBBP1A	24.5572	45.1801	26.2689	27.0436	23.5513	35.4452	37.1772	32.132	10.8847	9.33142	17.0542	9.65176	24.8565
MYCBP2	68.6133	110.057	86.9971	62.4311	71.4885	72.2646	76.2024	73.3329	16.9403	11.4143	15.031	19.9505	57.0603
MYEF2	3.65585	14.4945	13.2908	10.89	16.5882	13.2077	22.969	11.8478	0.696526	2.3596	1.6092	1.97671	9.4655
MYH10	2.63986	16.0492	9.97415	16.7856	12.9942	11.5577	7.12037	8.96489	2.36085	1.44501	1.96674	2.23429	7.84108
MYH11	8.30805	15.0008	14.4091	16.2841	9.62043	19.2571	12.8494	12.2664	1.45019	1.19344	3.01626	1.97228	9.63563
MYH7B	3.73658	6.34423	6.35656	5.71416	7.3802	2.7437	6.68633	2.2963	0.458595	0.41097	1.00601	1.01354	3.67893
MYH9	207.231	207.03	158.03	123.614	146.881	307.529	202.528	159.733	50.3179	38.5836	57.7362	45.4373	142.054
MYL6	371.571	486.152	358.699	384.728	326.095	232.198	352.703	417.221	121.479	178.144	184.956	186.307	300.021
MYLK	11.2394	4.08549	6.58624	3.17409	1.82138	1.5093	6.96023	3.47611	0.257311	0.22406	0.172299	0.227263	3.3111
MYNN	30.2828	44.6362	45.5027	29.6536	26.5305	33.4671	28.2339	21.2593	11.4453	10.2021	14.0615	11.8418	25.5931
MYO18A	34.2705	46.7016	41.0329	52.1122	45.4243	61.0406	45.765	47.9078	11.0478	6.48026	15.4096	8.80783	34.6667
MYO1B	1.76205	14.4924	11.1811	7.3676	2.75396	2.42006	1.05427	0.939561	0.031615	0.04703	0.031986	0.137885	3.5183
MYO1E	65.8226	133.487	92.6016	69.1789	34.8039	27.6306	72.563	41.9341	2.1054	8.77933	9.53244	1.6754	46.6762
MYO5A	13.6099	41.1067	37.3182	32.2675	33.5456	47.3354	58.2189	25.7287	7.00769	13.6213	22.7083	11.2723	28.645
MYO6	0.257165	1.30343	1.50386	0.699675	2.44526	4.89505	2.95423	0.396524	2.04666	0.836264	1.51936	0.898652	1.64634
MYOF	8.65634	1.95029	1.65782	2.86191	6.9289	0.674667	0.184032	3.86827	0.563175	0.274967	0.119616	1.20982	2.41248
N4BP1	2.31517	12.0744	5.64259	3.13209	6.83239	9.00307	10.8863	7.68511	8.95056	6.30625	4.17282	4.19875	6.76662
N6AMT1	15.9547	7.11393	16.0389	11.4003	11.2269	14.0265	14.745	10.819	1.07334	1.08621	2.19848	1.78579	8.95576
NAA15	45.0555	76.3813	80.5934	46.0394	57.7473	96.2658	71.0037	32.3796	15.1682	10.5951	17.2916	17.3742	47.1579
NAA38	5.58134	24.7835	11.9966	18.5471	5.60155	6.60491	21.7176	9.94465	3.53662	3.69652	10.1337	7.11682	10.7717
NAA50	83.3155	98.6695	66.2948	49.8622	106.675	188.676	114.384	156.667	44.3199	44.3617	44.4203	55.2348	87.74
NABP2	18.9764	9.55415	13.6042	20.3112	27.1297	33.6054	18.7435	34.3457	16.6488	16.6098	14.1007	11.9455	19.6313
NACA	261.198	417.047	304.156	461.718	418.779	309.067	345.511	484.806	128.845	159.202	160.607	152.009	300.245
NAE1	56.3761	58.1878	61.5053	65.551	61.7499	64.6297	63.8498	75.4803	34.9023	23.4849	23.6612	26.3399	51.3098
NAF1	6.01982	12.6526	7.75791	8.26709	8.65619	9.92956	9.9506	8.60435	2.02553	1.08213	0.773696	1.16662	6.40717
NANOS1	0.343515	0.704457	0.615763	0.493028	0.224909	0.457683	0.541039	0.432014	0.019644	0.154171	0.121204	0.181513	0.357412
NANOS3	0	0.475389	0.493769	1.08661	0	0	0	0	0	0	0	0	0.171314
NAP1L1	203.172	257.47	314.907	288.932	385.679	548.637	470.509	379.728	97.626	73.5162	74.2077	78.0507	264.37
NAP1L4	109.506	87.0499	100.464	75.0304	131.513	151.88	121.808	75.3456	66.4751	47.807	67.9783	60.0828	91.245
NARS	125.733	126.853	124.104	97.4977	128.748	133.875	124.946	115.819	52.3032	41.9067	54.1826	49.6512	97.9683
NARS2	16.648	23.01	31.2817	20.9531	16.7036	19.7686	22.7648	17.4747	7.27175	6.54363	8.46769	6.55164	16.4533
NASP	123.708	101.931	150.517	127.183	104.637	131.682	151.539	112.681	70.7525	55.9949	61.352	50.6929	103.556
NAT10	28.7699	34.3845	36.3693	34.2318	39.6904	40.0136	33.3693	29.3956	8.1282	8.21478	12.1584	11.261	26.3322
NBPF10	7.06408	19.1191	13.278	15.9387	12.6384	15.9122	22.0108	8.52156	0.283626	0.424512	1.37445	2.5532	9.92655
NCAPD2	15.2204	8.87395	10.4105	14.2176	10.784	19.2236	16.0862	12.5408	14.3858	8.47905	15.643	15.1575	13.4185
NCAPD3	5.41251	12.9743	8.48181	11.2551	12.2399	16.2359	15.066	19.1061	7.08087	6.15727	6.55752	9.89153	10.8716
NCAPG	0.900478	0.060758	0.149272	0.213002	5.8331	0.984673	1.14998	1.10764	8.88261	5.87533	9.3779	2.23953	3.06452
NCAPG2	4.61916	8.53103	3.63644	4.32389	2.70873	5.95711	6.69004	4.59908	4.1578	6.79399	7.30861	4.65163	5.33146
NCAPH	1.42463	0.479379	1.03303	0.83612	2.17304	9.14769	1.25606	4.68442	5.55375	4.22445	5.58254	4.71837	3.42612
NCBP1	40.3978	60.0054	41.3172	46.0871	16.9933	45.5595	34.3421	24.9049	9.61214	6.33795	10.5845	8.0222	28.6804
NCBP2	89.9683	80.6662	94.086	76.8913	106.111	143.222	113.248	114.816	27.9584	25.0799	22.9551	26.3138	76.7764
NCBP3	12.8361	36.8812	25.6375	23.7888	24.2708	26.5221	38.2978	15.86	9.11805	9.41157	9.95571	5.0235	19.8003
NCL	430.089	595.428	428.184	332.578	428.112	560.943	446.21	296.426	186.021	166.364	217.731	179.153	355.603
NCOA5	6.65579	24.0268	13.9033	18.4174	20.7506	20.9688	30.2373	14.0849	7.67861	7.68762	9.30778	3.21033	14.7441
NCOR1	287.598	305.451	348.996	323.169	274.669	387.651	351.824	323.993	89.4107	73.779	79.0469	80.6763	243.855
NCOR2	3.66245	7.69297	4.78039	5.22049	3.55999	7.01751	8.6648	3.76018	3.54779	4.04471	1.49494	1.79095	4.6031
NDC1	6.12534	16.0528	6.94101	6.92647	12.0974	13.546	14.229	8.80942	11.977	9.52	14.0696	10.1843	10.8732
NDRG1	16.3006	13.7994	18.0786	15.7269	22.4842	10.6403	20.3048	10.9505	2.12555	4.09661	5.687	8.28852	12.3736
NDRG2	16.4908	19.9284	25.9248	22.8756	20.284	12.3414	30.3315	12.0393	1.90225	3.04654	3.81732	4.43675	14.4515
NDRG4	0.469794	0	2.49192	0.948208	1.01128	2.84565	1.29233	2.51353	0	0.330866	0.0508	0.017955	0.997695
NDUFA2	25.4742	29.2535	29.1972	29.5936	29.9995	19.8669	26.3968	21.0373	12.2209	10.0965	12.1669	11.265	21.3807
NDUFAF5	24.1781	23.4872	19.0909	24.582	19.4155	35.551	29.4982	30.4878	10.2962	5.62596	6.81879	2.90209	19.3278
NDUFS1	34.9731	42.3252	31.1544	25.3834	52.2594	49.5411	40.3111	40.5837	37.9244	40.4328	41.1097	40.8379	39.7364
NDUFV3	5.77107	10.0657	14.323	9.35835	11.4684	15.0706	9.07964	8.9046	8.77732	7.54531	6.89274	6.90723	9.51367
NEB	1.40692	6.27296	9.27577	6.13908	2.13398	3.95506	8.15363	5.0977	0.511246	1.43682	1.60685	0.701664	3.89097
NEIL3	0.62468	1.3494	1.20398	0.462936	0.314244	1.24158	1.68474	0.655454	1.29133	0.827426	0.918254	0.396968	0.914249
NEK10	0.581843	3.7985	1.22055	1.43522	1.53305	1.2649	2.36029	3.92143	0.016574	0	0.056677	0.18803	1.36476
NELFB	2.75146	6.76817	4.76102	4.94831	13.0467	6.34883	8.46392	6.33754	5.1216	3.17237	4.0894	2.55116	5.69671
NELFE	80.7001	36.5983	68.4458	78.0242	77.6815	83.5913	45.9577	78.9402	43.3396	35.0959	26.4719	30.7768	57.1353
NEMF	152.487	132.931	180.168	160.893	142.299	183.932	133.503	155.784	27.589	34.9444	21.7886	30.7182	113.087
NEPRO	32.4574	40.3406	35.8871	38.5826	23.9705	48.8071	48.0794	37.2563	10.6528	6.53948	15.0342	14.2204	29.319
NF1	19.0697	23.6279	25.1553	28.7971	15.9812	71.6925	31.7836	46.8703	8.59453	6.90945	13.8197	22.3982	26.225
NFIC	9.87439	8.62576	14.0734	12.104	12.3815	20.7549	10.9465	7.31415	2.11053	1.20875	1.22375	2.53012	8.59565
NFX1	68.7394	96.3352	62.8491	58.1666	65.819	106.662	95.0956	66.8912	16.7369	19.4528	35.9525	24.0923	59.7327
NFXL1	17.1349	16.3949	15.2557	19.2835	28.5332	13.9646	16.4314	12.8783	9.45878	10.0385	17.7755	16.8427	16.166
NGDN	180.433	162.705	196.365	190.39	204.82	140.068	143.084	128.571	44.7831	23.7787	27.8818	26.1141	122.416
NGRN	40.9701	24.3694	35.5953	31.0378	43.9472	43.0291	37.6669	38.7448	9.62275	8.53142	5.8399	8.35036	27.3087
NHP2	40.0711	47.462	37.8971	55.7798	34.941	38.1558	38.1002	60.7421	19.093	19.1535	18.2008	17.5096	35.5922
NIFK	31.0136	29.9102	56.2781	43.9165	34.6204	51.363	36.7192	43.5724	16.3465	12.8067	15.6772	13.5063	32.1442
NIN	39.7544	76.5793	90.3078	60.7231	95.0182	109.696	123.351	39.6902	11.1302	10.5435	14.6234	9.20351	56.7184
NIP7	26.2802	18.2488	40.1052	27.7692	59.4263	54.2824	51.6836	48.5106	5.74789	9.48015	8.88171	10.9061	30.1102
NIPBL	59.8036	86.9603	103.793	81.3794	68.0797	82.4801	74.0455	35.3578	11.4907	10.1801	20.0752	17.4781	54.2603
NKAP	17.3969	14.0641	17.1914	15.1606	11.4549	15.6384	14.2588	18.6026	8.11873	5.44206	4.0463	5.41076	12.2321
NKIRAS1	8.98112	9.09025	12.0065	6.63379	4.71815	6.9796	8.20113	5.52309	2.2833	3.43173	1.44773	1.42485	5.89344
NKIRAS2	36.4656	22.2946	42.7156	32.0407	45.5477	45.8655	40.7379	45.0553	21.9309	17.8685	21.2972	25.3722	33.0993
NKRF	3.66093	8.67516	8.61547	4.72873	4.89937	8.14244	9.75356	5.94056	0.925633	1.17345	2.07903	1.92544	5.04332
NKTR	126.02	192.857	209.134	174.442	186.501	262.591	251.789	156.246	35.8421	24.8346	41.8341	45.8897	142.332
NLE1	7.16026	15.2404	9.10075	5.7743	7.71017	11.5499	10.6688	10.9653	2.00369	4.13726	3.85391	3.92347	7.67402
NLN	10.1512	18.2977	13.413	3.28031	6.13659	4.78897	10.3402	3.87434	4.7943	3.3905	4.06554	3.53416	7.17223
NMD3	35.8312	50.3709	61.418	45.0596	24.902	85.1136	73.5674	53.1487	18.6397	16.9281	16.5375	21.7443	41.9384
NME1	5.72255	17.7906	10.1203	11.4021	17.9761	16.2406	15.1736	22.9181	23.1342	35.4086	29.3074	26.1699	19.2803
NMT1	68.228	36.9789	38.5105	70.2616	75.6512	73.8848	59.1609	76.4193	46.8433	20.4051	34.1624	42.0321	53.5448
NNT	48.4488	53.7939	42.9407	33.1931	44.5302	51.5756	43.7865	31.7769	18.0876	24.8325	24.6718	23.7441	36.7818
NOA1	27.633	35.4428	32.8223	34.1261	37.0474	50.9835	44.2047	33.1371	27.6835	20.0644	23.0398	23.0664	32.4376
NOB1	40.697	21.6971	46.1227	44.3395	52.3562	56.6014	47.4945	50.8916	23.9499	21.1625	15.5455	22.3	36.9298
NOC2L	66.4456	78.9271	61.5263	56.5494	56.5405	63.383	64.0261	45.4694	35.5194	24.9668	31.4175	23.2692	50.67
NOC3L	29.2085	37.8089	40.11	38.4057	18.9135	31.6688	30.0457	27.582	9.03467	7.85384	7.90486	6.22778	23.7303
NOC4L	16.8785	9.26719	17.2276	11.8733	21.0723	18.7485	16.0493	25.0294	13.7376	8.45849	7.58104	7.70781	14.4693
NOCT	3.46803	4.15381	5.44336	5.60942	4.46419	3.82492	2.75384	5.76621	1.47849	2.02333	1.4357	0.994413	3.45131
NOL10	24.9756	30.271	30.3384	22.1732	25.4926	36.1974	42.5067	20.9551	19.2824	15.8087	15.2282	16.4262	24.9713
NOL11	30.5229	53.5994	41.8336	42.7728	45.4071	43.9723	43.9807	32.8928	20.7279	10.2604	13.2327	13.7299	32.7444
NOL12	29.6865	24.8305	29.136	30.1177	43.1727	30.6313	37.5575	41.074	8.16823	4.58328	6.34	7.05136	24.3624
NOL3	2.5264	0.699564	12.1624	5.83436	6.05798	4.59384	9.04795	7.41176	2.31053	1.68797	1.83415	2.80326	4.74752
NOL6	18.0762	25.6252	20.1448	21.269	22.8343	24.7042	15.7567	18.9264	5.51729	4.29689	7.12675	9.55246	16.1525
NOL7	23.8584	29.4132	25.0449	31.9585	48.9228	22.7915	36.146	22.8435	23.3509	20.4409	17.0352	8.13427	25.8283
NOL8	62.1364	88.2111	111.239	66.2326	64.5044	87.1873	99.4268	68.1529	16.3178	15.6408	22.0028	18.8342	59.9905
NOL9	22.946	28.6249	20.9171	16.7314	16.5976	26.1445	36.9598	18.1045	11.1481	4.24454	7.27992	4.48417	17.8485
NOLC1	45.6478	44.7679	36.5649	40.5054	43.5953	55.3472	51.1574	36.4234	20.8557	15.6437	19.7993	19.4452	35.8128
NOM1	2.20329	29.5733	7.41678	5.98876	18.362	6.28102	11.3716	5.66706	2.96005	3.50967	8.68787	0.878709	8.57501
NOMO1	6.28102	17.9873	10.1139	10.592	7.23113	12.7742	35.9391	15.194	21.9605	23.5373	45.1025	20.1768	18.9075
NONO	250.275	294.98	278.396	232.504	191.33	270.263	273.35	213.548	101.415	89.3381	97.0761	92.9751	198.787
NOP10	6.53542	34.4674	20.5546	16.6539	13.0675	10.6855	27.5213	17.2803	14.4658	18.645	21.3303	18.5798	18.3156
NOP14	6.04171	14.5705	12.0911	14.8215	13.7781	8.46621	18.7465	4.66765	7.64561	5.90745	6.28655	2.80038	9.65195
NOP16	31.731	26.9392	29.6272	48.6621	33.7273	22.0263	26.591	36.6696	9.42455	12.2786	12.0603	9.85151	24.9657
NOP2	92.4919	85.2654	85.639	68.6527	90.5589	102.204	115.957	84.5259	31.31	29.5353	30.7003	28.7247	70.4638
NOP53	50.8506	138.912	163.996	135.077	219.236	122.912	233.851	55.8515	52.5325	46.7289	20.0935	11.1858	104.269
NOP56	136.714	146.418	200.012	152.72	186.653	218.373	199.143	137.518	64.9833	49.0462	62.5524	50.9755	133.759
NOP58	185.625	115.708	196.334	146.754	189.155	264.775	169.16	215.946	98.87	73.026	67.9748	81.6083	150.411
NOP9	2.30535	3.76762	3.7165	3.37971	2.7367	4.04244	6.79953	1.80627	2.56948	1.25033	1.43831	1.36879	2.93175
NOSIP	42.3235	29.7136	57.5215	66.9742	56.5973	50.9448	47.1884	92.0922	24.4169	19.5379	18.4222	18.937	43.7225
NOVA2	1.75615	4.71786	7.709	3.13019	1.28558	4.84194	2.56395	2.93028	0.466963	0	0.827773	0.181999	2.53431
NPEPPS	87.0916	111.887	109.474	69.0557	65.2609	108.781	144.488	68.9513	14.9732	26.2501	35.5256	19.8982	71.803
NPM1	688.719	533.03	802.054	827.859	1078.8	1259.3	907.491	1251.9	514.268	438.01	305.226	381.982	749.054
NPM2	0	0	0	0	0	0	0	0	0	0.484292	1.07594	0	0.13002
NPM3	0.912917	1.91358	1.98856	6.62334	0	1.38748	1.16161	4.56319	3.20472	2.13759	4.70368	3.38812	2.6654
NQO1	1.51418	2.86247	2.60717	2.05949	4.9596	3.17455	5.25617	3.83936	0.735582	0.557081	0.852254	0.637297	2.42127
NR3C1	92.7666	131.161	90.8568	79.5113	83.2871	96.7783	78.6403	39.3283	6.75965	8.63911	10.8969	6.57213	60.4331
NRAS	44.2159	47.741	34.5254	30.9137	39.1009	43.4797	47.7511	29.658	22.1541	18.8803	32.9359	21.6583	34.4179
NRBP1	119.263	96.8818	148.019	93.8816	136.641	142.836	155.277	113.262	85.6839	68.8892	88.1215	78.4772	110.603
NRDC	162.687	169.437	146.926	123.099	140.611	149.768	129.182	107.26	76.6378	68.1996	75.6122	81.1063	119.211
NRDE2	13.896	17.6502	6.00182	6.1149	11.9864	9.24015	16.7845	4.40728	3.21491	1.69294	2.79111	3.46167	8.10348
NSA2	31.1432	33.689	34.5562	39.5441	47.9356	33.5588	35.8692	58.6083	14.1312	11.7175	7.83865	8.10693	29.7249
NSF	114.994	114.724	120.258	110.636	125.758	140.031	105.332	78.9018	19.0779	14.2885	31.662	34.3796	84.1703
NSRP1	119.067	155.2	177.786	142.346	105.738	145.571	191.538	117.322	24.9482	19.0676	32.4769	34.5048	105.464
NSUN2	55.8268	95.2563	135.967	78.6189	84.9795	71.3922	142.232	35.919	25.4494	24.2066	43.4707	17.6633	67.5818
NSUN3	25.5509	24.1158	28.136	15.2493	17.7232	24.1723	18.6837	13.5522	2.68625	2.36574	4.83842	3.30215	15.0313
NSUN4	28.0386	27.4432	18.1298	17.8034	35.9758	36.8537	34.6499	18.4037	7.93397	6.16457	5.19691	7.70674	20.3584
NSUN5	55.4253	47.1959	73.9688	63.0422	41.1422	69.4428	56.3508	60.6536	23.077	17.1524	12.7116	15.0717	44.6028
NSUN6	32.9856	27.1497	17.3904	26.5206	31.4214	28.9976	37.0872	32.0455	7.74308	8.28272	5.26511	5.1719	21.6717
NSUN7	3.66384	1.85465	4.21574	1.86187	0.383673	0.228152	0.618634	0.094096	0	0.166364	0	0.10574	1.0994
NTPCR	11.221	8.86224	7.15238	10.6979	13.0812	8.74951	16.73	18.5669	6.40015	4.90391	3.5133	2.22095	9.34161
NUAK2	106.2	150.671	110.699	77.1525	52.9668	74.9122	71.6905	67.8991	9.74939	11.7414	15.5922	15.7586	63.7528
NUCKS1	20.2152	28.7066	22.0097	18.3202	14.4988	15.0772	17.1916	14.4006	6.39881	3.58994	5.75332	4.40473	14.2139
NUDC	90.0146	47.0844	78.1627	87.0137	82.3423	99.8566	82.9208	92.1713	42.4026	32.7632	28.8253	23.4619	65.585
NUDT16	4.58816	3.74145	4.01086	7.5989	15.3444	6.87885	5.26405	6.80897	1.78325	0.587513	0.346321	1.97433	4.91059
NUDT16L1	30.8079	20.295	37.2878	42.4336	33.285	44.7629	26.8785	52.3546	13.9933	14.6373	8.9609	9.5739	27.9392
NUDT21	72.938	70.7686	78.7251	53.5226	63.5686	74.3212	66.2489	55.6886	34.5659	32.2565	32.6767	32.0341	55.6096
NUFIP1	4.07554	3.75965	2.43001	3.2642	4.25573	5.50764	4.2963	2.00697	1.98953	1.01468	0.811066	1.35017	2.89679
NUFIP2	9.31076	9.52534	9.72194	8.64471	7.67387	12.1735	13.2786	6.91611	1.34013	1.29754	2.01146	2.52856	7.03521
NUGGC	2.29854	3.17056	3.02773	3.47207	5.06245	10.2769	5.92964	7.51973	4.55735	4.83385	9.04661	6.78512	5.49838
NUMA1	124.664	145.226	136.565	116.586	89.3952	125.704	101.919	73.4907	10.5687	12.4304	17.6395	14.0622	80.6875
NUMB	110.207	109.071	122.518	100.742	87.7657	139.411	137.057	80.1719	54.1501	43.2242	53.0463	53.1089	90.8728
NUP107	85.4447	63.8813	80.3931	105.841	77.0055	105.185	105.227	88.7704	20.3064	11.3405	15.6774	11.2738	64.1955
NUP133	22.9883	46.0727	32.6587	21.2463	34.0702	45.7347	31.3793	17.6115	10.8013	9.72742	8.92579	5.14819	23.8637
NUP153	7.79192	21.917	19.4378	18.565	13.1901	11.5639	25.8932	13.5666	8.38462	4.37911	6.17865	3.70867	12.8814
NUP155	13.4456	22.049	14.2575	13.3368	8.12759	13.8942	22.0355	7.53435	3.7701	2.63769	5.47043	4.17912	10.8948
NUP160	83.5246	92.5301	103.925	82.0845	76.3643	93.8131	92.1238	72.9113	14.2126	7.35959	14.3022	10.6035	61.9796
NUP188	40.6536	52.5831	56.4762	42.2949	23.3413	43.9685	40.9207	46.4056	12.3874	7.4073	12.7917	20.0407	33.2726
NUP205	16.3713	25.7617	16.4427	18.0322	13.0785	25.7766	30.0529	23.105	7.76591	4.56817	6.26006	5.25191	16.0389
NUP210	47.6931	57.6869	58.421	49.5792	68.7592	71.0851	81.618	67.491	16.4589	17.5173	21.1792	19.5567	48.0871
NUP214	40.8804	80.8913	55.6935	52.8502	35.9053	36.526	46.4856	27.4486	9.81025	6.74926	14.0115	12.8513	35.0086
NUP35	17.4622	9.6402	31.9857	17.61	14.7772	11.655	22.8509	13.1383	4.08701	4.3532	6.76315	5.59012	13.3261
NUP50	44.2678	63.4829	54.4657	43.916	33.1695	62.1569	54.395	51.082	22.5086	23.1149	29.5063	24.1024	42.1807
NUP88	268.71	329.607	384.575	281.986	236.102	266.238	207.899	158.693	24.5	22.453	33.3961	22.7731	186.411
NUP93	68.5407	84.9221	65.7119	53.858	86.092	95.672	68.7155	83.9242	22.1932	17.4158	32.9434	15.0161	57.9171
NUP98	54.7275	92.9567	82.788	73.8316	65.851	88.8079	88.4459	68.9903	14.7895	17.1543	21.3556	17.4778	57.2647
NUSAP1	11.7103	9.77917	7.98098	5.21721	8.19184	8.10119	19.1497	11.6202	25.7302	23.2932	22.6583	12.7892	13.8518
NUTF2	24.2784	26.3912	30.5358	41.3926	31.3313	24.2271	30.4315	57.0459	14.2143	15.504	13.9978	11.811	26.7634
NVL	58.0145	53.5847	48.3533	36.3244	22.1689	52.0104	29.4326	22.5042	11.3681	12.6976	10.2978	8.44908	30.4338
NXF1	175.026	254.583	170.001	162.095	133.974	137.437	144.009	135.773	37.0312	39.7505	37.2477	39.138	122.172
NXT1	19.0919	14.7387	18.7944	30.7958	34.4616	24.6479	19.5247	52.0072	6.56835	7.73825	5.83848	5.58968	19.9831
NXT2	16.993	28.6333	18.5382	14.9619	20.2473	34.4033	17.6897	11.9323	7.53863	6.51118	12.5822	7.24938	16.44
OAS1	327.185	81.4147	163.365	133.797	272.741	82.2972	198.255	178.533	211.976	79.4178	106.835	156.046	165.989
OAS2	158.711	60.9639	85.2761	67.5209	98.9714	47.5274	70.523	59.0509	80.2075	27.6316	62.6054	59.5051	73.2078
OAS3	72.7272	14.6215	20.2136	16.8163	48.2832	13.8281	25.0931	14.5459	10.0513	3.4869	4.05695	4.11615	20.6533
OASL	31.5172	0.782052	2.02972	5.22884	17.6553	2.11476	1.64116	4.13035	5.15484	0.069235	0.673777	1.96918	6.08053
OAT	35.4232	29.5771	43.3716	43.612	48.099	43.1108	46.4285	48.6552	33.7662	31.2511	52.9758	57.4799	42.8125
OCRL	2.42896	4.48866	2.136	2.08894	0.684835	3.00278	2.87321	0.201431	0.153431	0	0.799129	0.965402	1.6519
ODF2	35.1778	40.624	28.7035	33.4756	26.5085	36.7338	27.8331	27.6597	10.1351	9.00666	10.3223	9.52956	24.6425
OFD1	56.6994	50.8873	88.3078	85.4892	44.8795	56.2418	70.5488	101.214	3.2785	1.98401	5.6331	8.2823	47.7871
OGDH	56.7184	55.5421	23.5843	38.8639	60.755	78.1966	62.9647	83.2365	26.3274	31.1576	31.7715	26.8899	48.0007
OGFR	2.26765	8.93963	8.61342	2.69286	8.07628	3.15852	34.5163	2.45479	7.11392	5.09169	4.91329	0.44957	7.35733
OGT	139.673	155.931	133.034	135.003	140.744	221.555	222.777	203.068	77.8988	94.4341	111.686	131.244	147.254
OLA1	48.1764	43.4669	50.8492	43.6312	55.4943	77.9674	54.7639	55.6837	39.6766	26.0831	32.1883	25.9305	46.1593
OTUB1	107.203	57.5298	98.252	112.606	91.1856	106.679	93.0877	138.049	50.9195	45.1923	31.557	38.4198	80.8901
OTUD4	13.2289	23.9418	15.6603	21.0687	13.8413	17.8248	17.6097	15.769	2.84938	4.24559	4.39627	5.02076	12.9547
OTUD7B	0.730894	1.04118	1.61046	1.3505	1.08101	1.23201	2.02293	1.3835	0.844121	0.818785	0.920385	0.403848	1.11997
P3H1	53.5136	78.3951	61.1413	45.0979	36.3918	51.105	46.2393	28.9155	23.8778	15.9453	23.5569	26.3529	40.8777
P3H2	1.06333	3.37006	1.82432	2.86601	1.14372	3.74741	4.01085	1.18281	0.686486	0.454328	0.327266	0.779028	1.78797
P4HA1	48.2761	57.3151	36.251	38.5354	37.2782	61.6579	51.5206	29.6414	9.7468	9.59037	10.7644	7.14593	33.1436
P4HA2	6.78512	13.6957	7.01551	4.66954	7.77584	2.23246	11.7226	3.11762	2.77005	3.15513	4.01344	2.15206	5.75875
P4HB	160.52	136.256	120.753	112.71	187.053	139.024	142.839	129.62	444.303	275.323	397.731	339.95	215.507
PA2G4	131.584	118.682	152.601	131.997	150.443	140.291	165.394	141.888	87.2428	65.7861	51.7487	63.9357	116.799
PABPC1	1130.48	1516.12	1212.2	1143.5	1277.19	1618.21	1505.18	1501.47	447.383	419.945	380.711	407.596	1046.67
PABPC1L	40.0554	33.6233	27.2021	33.8453	23.3958	39.9802	29.1332	30.3324	7.61708	11.3272	4.5369	7.68261	24.061
PABPC4	49.7142	87.0133	82.5961	68.7998	72.489	97.5007	99.6964	99.922	60.7388	89.896	68.7041	97.7909	81.2384
PABPN1	13.8048	23.3009	10.3515	18.1015	26.0515	15.0575	15.7004	28.0494	6.20015	2.47904	6.83711	7.54057	14.4562
PABPN1L	0	0.488406	0	0.54058	0	0.742879	0	1.62951	0.270026	0	0	0	0.30595
PACS1	45.451	128.939	134.783	91.5374	69.6387	77.4862	102.224	66.7525	8.27744	7.31895	10.9729	7.72717	62.5923
PAF1	64.658	67.4583	104.131	57.7532	79.2882	93.1303	89.9739	55.7087	20.7889	18.9616	21.8134	15.7578	57.452
PAICS	17.7999	27.1221	40.4798	30.5608	37.6453	37.8967	43.9442	28.5298	33.7451	22.5755	35.8466	27.6019	31.979
PAIP1	43.5137	36.381	45.2724	49.4376	29.3184	52.7917	40.5067	28.3388	26.7238	19.4431	14.1451	12.4826	33.1963
PAIP2	287.65	173.331	262.926	218.559	220.956	259.62	213.683	211.62	57.8492	69.012	47.4299	63.4075	173.837
PAIP2B	4.42889	11.755	12.7682	6.46715	3.29987	7.3426	6.45022	2.15114	0.026349	0.388449	0.223791	0.347325	4.63742
PAK1IP1	22.1847	13.8394	13.7268	14.5601	16.9733	14.1583	11.7947	18.3291	18.8859	10.3971	5.82467	10.702	14.2814
PAK2	53.9035	71.5131	50.5076	52.8077	49.8071	92.944	86.8871	54.6471	13.1312	15.6449	22.8436	16.3956	48.4194
PAK4	3.18341	3.08129	8.7965	10.8809	2.59638	12.8512	17.6985	7.47752	1.82073	1.52036	4.28906	2.52772	6.39364
PALLD	6.46747	8.7589	10.494	11.026	2.48195	4.93091	7.65055	5.54603	2.00045	1.52395	2.21675	0.740728	5.31981
PAN2	92.0336	156.026	85.6767	70.3026	79.8831	78.1226	96.1188	75.5481	14.2398	13.4829	21.6452	25.4103	67.3742
PAN3	76.4136	62.5973	82.3832	57.0942	67.1397	99.2341	70.412	57.2659	11.1661	10.2938	13.2111	11.3293	51.545
PAPOLA	109.497	330.469	278.84	219.495	167.228	162.887	228.594	84.9349	110.147	105.119	104.096	41.7646	161.923
PAPOLG	22.1027	16.7747	35.7679	20.4919	23.5286	27.3247	23.9398	12.1308	2.18234	4.49436	4.22266	6.16206	16.5935
PAPSS1	45.6807	29.1816	35.3957	29.5374	65.1	97.3535	85.7672	52.6045	47.2827	45.5014	62.7537	60.7338	54.741
PAPSS2	1.76683	3.64718	4.35057	2.23911	1.39095	1.51105	0.972459	1.21985	0.046024	0.263209	0.432258	0.65636	1.54132
PARD3	0	0	0	0	0	0	0	0	0	0.293163	0	0	0.0244303
PARK7	98.2724	109.091	121.751	155.116	151.834	125.305	122.91	168.101	74.7359	66.2476	70.2788	80.1107	111.98
PARN	67.3654	91.5618	102.719	49.236	70.1637	88.7637	78.3528	72.4713	24.5737	22.7542	28.5188	31.5402	60.6684
PARP1	174.034	236.098	201.378	173.961	156.38	200.348	193.871	210.728	79.7534	89.7376	92.0039	95.3736	158.639
PARP10	44.6158	186.106	108.208	103.328	121.967	25.4165	139.99	27.3317	31.8132	16.4312	27.7521	4.54397	69.7919
PARP11	18.0683	21.701	18.7628	12.3745	15.9803	19.4389	19.8301	13.4984	3.67196	2.77229	1.79346	2.02835	12.4934
PARP12	46.1915	172.305	100.662	90.8255	170.493	47.7915	222.961	26.4195	20.3567	8.77938	9.59451	1.95472	76.5278
PARP14	68.5978	81.85	71.6171	76.3868	55.194	67.5878	64.8662	40.6232	11.3545	4.08871	7.83902	8.28563	46.5242
PARP15	193.362	361.295	242.43	135.358	121.209	197.22	236.707	107.869	7.55738	10.3224	10.5887	11.5376	136.288
PARP16	22.0151	32.3338	26.3504	27.6102	26.0418	24.7869	27.8093	26.7373	5.59546	2.78508	3.84394	4.29458	19.1836
PARP2	22.1317	34.6738	33.6152	38.362	29.8668	44.1239	40.0028	24.0292	30.9987	39.1142	25.7176	25.005	32.3034
PARP3	8.05048	7.67494	8.05834	14.7235	29.0887	32.4707	49.0937	29.4982	8.44842	10.3865	7.37414	9.29105	17.8466
PARP4	33.8554	40.4447	35.3575	24.8216	33.8889	49.3609	48.6862	35.1015	11.4415	14.332	20.3084	17.9293	30.4606
PARP6	33.6299	95.3534	60.6024	76.0281	71.1823	54.9868	76.0474	55.101	23.9697	17.4131	23.3649	13.6413	50.11
PARP8	119.756	156.927	122.123	137.981	77.2285	166.632	94.8945	75.1638	16.1823	18.9785	18.7086	19.8002	85.3646
PARS2	0.824979	1.83558	5.17384	2.58196	0.220633	3.24896	5.37956	4.3842	1.12632	1.60093	1.8412	0.654196	2.40603
PATL1	16.1742	28.7334	21.9495	17.0624	15.4798	23.92	27.0599	11.5786	2.97903	3.71418	5.12734	3.6298	14.784
PATL2	86.465	129.117	131.757	118.839	102.222	84.0153	129.823	92.1017	19.669	26.6224	19.6123	32.5853	81.069
PATZ1	7.81651	20.4372	13.2128	23.629	11.0796	13.0839	14.8914	10.7033	2.09152	2.20376	0.849492	1.19762	10.0997
PBRM1	26.0888	39.4996	41.9668	28.4294	40.5764	31.8864	48.0271	23.5944	15.0347	22.8463	20.2779	12.8447	29.2561
PCBP1	32.7873	84.6632	63.1116	114.03	117.175	58.0493	228.86	64.5342	114.247	81.3587	58.3931	33.9578	87.5973
PCBP2	125.919	150.947	156.792	142.172	128.796	177.856	146.11	203.636	55.5084	37.0854	30.7253	28.5738	115.343
PCBP3	1.40308	10.3478	6.3576	8.74922	3.12997	9.09107	4.088	5.34434	2.21082	2.26569	1.97162	3.28256	4.85349
PCBP4	2.83189	8.58035	3.61324	6.95846	7.86767	16.8165	6.42843	15.0052	1.31152	2.72869	0.604327	1.55427	6.19171
PCCA	10.3607	17.4165	11.8595	12.3599	26.5733	27.9824	32.7105	24.6291	11.0242	10.9196	14.3847	15.5188	17.9783
PCF11	92.7538	96.5077	111.612	94.1577	102.174	108.047	118.258	62.4688	21.087	21.3671	21.1347	23.1649	72.7278
PCMT1	154.458	64.1482	97.7902	97.9455	129.848	121.496	125.12	125.92	55.2763	52.7788	51.3324	42.6012	93.2262
PCNA	17.3638	15.4706	22.2101	18.8201	33.0616	22.5643	30.7148	30.5853	60.6057	29.1812	31.9321	21.7716	27.8568
PCNP	133.058	112.424	107.16	67.2925	112.841	129.75	105.053	139.751	42.6184	33.7453	35.925	35.8502	87.9558
PCNT	6.08533	26.4389	41.8782	14.3558	42.884	43.6998	33.7418	15.0823	3.77412	3.38852	7.34936	4.2785	20.2464
PCSK1N	0.13882	0	0.13475	6.72684	0.147833	0	0	2.77246	0	0.329957	0.240438	0.211556	0.891888
PDAP1	80.4377	50.3592	58.6645	60.3382	81.159	100.003	69.0461	80.3561	36.3482	21.1513	20.9194	30.8433	57.4689
PDCD11	17.2307	20.0485	22.2846	11.9218	11.9233	28.1254	21.2087	12.9862	4.1961	7.27286	8.38864	5.3795	14.2472
PDCD4	218.341	296.043	312.942	298.878	294.177	375.06	431.479	359.146	95.7533	101.494	125.915	142.134	254.28
PDCD6IP	186.303	213.841	227.406	162.891	230.434	431.169	391.497	248.711	32.0401	39.466	73.3216	54.5619	190.97
PDCD7	3.08358	3.73976	7.49872	6.78171	6.38498	2.80628	10.5322	1.70875	1.33353	1.3033	1.44183	0.66794	3.94021
PDE12	13.2119	18.4144	16.0134	11.82	16.4956	23.6539	17.922	14.7173	5.75461	5.25981	9.04798	6.24541	13.213
PDHB	86.3452	59.2411	83.1961	92.3718	109.167	100.369	94.4709	123.158	65.261	78.8386	52.7275	59.7005	83.7372
PDIA3	246.656	209.891	229.298	211.799	298.887	294.471	235.136	165.887	445.25	369.363	377.308	387.633	289.298
PDIA4	97.0123	78.948	54.6136	51.5218	81.9948	74.8074	97.8378	76.3871	645.89	448.741	559.586	516.092	231.953
PDIA6	92.6904	75.2827	80.1174	80.96	168.552	154.32	157.074	112.091	539.286	373.111	396.159	367.409	216.421
PDLIM1	199.576	126.217	202.179	227.72	303.938	361.819	247.073	301.971	114.551	95.4802	73.5884	88.8387	195.246
PDLIM5	82.3393	118.909	58.3029	70.8358	69.5709	85.6579	88.9415	60.4135	20.0478	17.955	27.2098	21.6314	60.1512
PDLIM7	28.6414	13.9301	10.7067	13.9442	25.3661	34.101	24.3916	38.9121	3.44216	3.01536	1.54828	4.66141	16.8884
PDS5A	30.6878	47.1038	48.7191	48.1297	28.2625	38.3871	50.8973	25.0776	8.73419	7.2812	12.0132	6.16524	29.2882
PDS5B	26.4362	45.9847	29.6178	32.1967	23.4688	56.5806	28.1322	18.6774	9.71199	11.3598	15.161	11.2114	25.7116
PEBP1	90.5495	64.0405	94.8374	103.492	193.075	159.584	129.692	196.664	289.905	267.869	197.626	235.381	168.56
PEF1	103.564	83.9031	93.3833	105.671	80.3146	85.7581	97.6581	90.5899	39.5571	24.9722	28.5387	29.3378	71.9373
PEG10	7.20969	6.28585	6.05357	6.97509	1.69598	1.94066	2.50234	1.09453	0	0.192264	0.228258	0	2.84818
PELO	1.4531	1.28822	2.91151	3.60742	2.51872	2.80918	4.32171	4.37156	3.73031	2.4123	2.38011	2.63987	2.87033
PELP1	6.49193	9.06457	6.45798	6.49842	3.50486	8.68698	7.7736	6.25227	1.58864	1.97052	2.71861	1.91251	5.24341
PES1	46.6121	32.0218	37.6171	36.5866	28.5829	46.9717	37.8447	37.1476	33.6856	16.7678	26.344	16.7588	33.0784
PEX7	2.61997	4.13098	7.67847	7.03235	7.46484	2.19666	2.9893	2.6825	4.98899	0.957208	2.4249	1.89562	3.92182
PFAS	12.1652	28.3287	12.7981	13.9397	17.0296	16.7173	17.4092	24.466	5.08631	4.35389	5.51359	4.78958	13.5498
PFDN2	8.16627	8.1483	11.1027	13.3985	4.79555	2.78886	10.3956	15.1747	4.32326	6.44576	4.40451	4.00492	7.76241
PFN1	216.625	223.624	182.682	320.456	325.979	217.207	242.99	501.191	113.294	110.852	85.4136	84.4587	218.731
PFN2	6.75479	3.89459	3.09007	2.76152	2.57165	3.06765	3.7316	3.05436	0.552439	1.7606	1.84505	2.11847	2.93357
PGAM4	0.978015	0	2.44083	0.088116	2.61947	0	2.66567	0	1.73173	0	1.42332	0	0.995597
PGD	61.5985	25.8007	29.2965	57.6308	73.9516	93.7415	66.5529	69.3606	35.788	19.4875	30.1727	25.6573	49.0865
PGK1	285.384	240.591	292.395	270.12	388.896	516.961	465.602	345.498	242.816	183.478	230.712	203.953	305.534
PHAX	40.9674	31.1726	54.8749	46.0626	64.2713	106.263	77.922	61.2311	52.784	39.8933	43.435	42.1156	55.0827
PHB	61.6078	31.861	48.9641	72.7699	84.4223	68.2528	68.5613	112.446	39.2391	34.3163	25.5318	29.3876	56.4467
PHF14	7.32908	9.94013	8.491	10.4922	6.82911	14.6901	11.4085	10.2268	1.17431	2.5572	1.87127	1.48265	7.2077
PHF3	33.2643	71.0427	64.1405	53.0135	41.4241	75.931	61.6936	17.9293	9.97344	7.12384	12.8084	10.393	38.2281
PHF5A	27.914	26.3336	37.5207	68.4395	47.0555	41.6143	22.2761	62.9886	9.51869	20.4983	9.66018	9.68957	31.9591
PHF6	31.1031	45.4946	22.6109	19.0718	34.7126	46.8845	43.4522	31.0624	5.69988	5.35196	10.2292	7.52644	25.2666
PHGDH	1.1527	3.33055	1.71837	4.04566	13.7122	12.442	6.4409	22.1705	22.8125	18.8818	12.6263	19.8107	11.5954
PHIP	30.3375	44.6482	41.9521	29.9746	22.5394	49.259	34.6174	26.5596	9.88354	11.2409	12.4707	9.11999	26.8836
PHLDB1	17.3794	22.7738	15.8052	16.5994	9.38193	10.4328	13.907	12.598	2.16589	1.3431	1.6888	1.22144	10.4414
PHRF1	0.681796	9.95704	7.65873	8.51906	5.45476	2.63008	14.4611	2.68893	3.38095	3.381	4.70099	0.32396	5.31987
PI4KA	70.1695	74.6198	62.6275	75.2197	56.2404	61.8818	47.7346	73.6069	9.00701	6.16208	10.8164	7.91221	46.3332
PIEZO1	13.2199	46.9573	25.6556	21.2688	44.2153	74.9316	69.1804	58.6576	32.2353	37.6892	27.0808	29.7641	40.0713
PIGR	0.540515	0.970428	0.433772	0.763364	0.323745	1.65855	4.21975	1.00438	0.030418	0.058339	0.125024	0.138023	0.855526
PIH1D1	156.144	179.925	178.904	176.807	169.195	223.368	178.749	220.266	43.2833	35.2611	35.9015	47.6414	137.121
PIH1D2	3.99927	0.334314	2.44807	2.93421	0.981926	0	5.02159	1.52664	0.380755	0.57582	1.00584	0.720456	1.66074
PIH1D3	1.24052	1.01936	1.28291	1.06961	0.680172	0.740777	2.19279	0.942156	0.229734	0.182382	0.145034	0.305532	0.835915
PIK3R4	15.9971	19.3527	21.9184	19.3487	11.0382	15.729	12.0218	25.1455	6.44634	2.22436	4.59443	6.40564	13.3518
PIN1	29.8825	25.3624	36.3302	32.2032	34.5544	18.1623	29.3094	33.7226	12.686	12.7691	9.18745	9.77909	23.6624
PIN4	4.84185	2.89337	11.4715	6.58366	5.08638	8.59765	6.76018	9.70462	0.823039	1.25762	1.71163	0.750143	5.04014
PINX1	9.45864	11.7438	15.9569	12.7624	6.77012	13.8285	13.6331	22.3842	10.515	6.71364	4.06547	6.08494	11.1597
PITRM1	66.4501	80.4973	64.1136	36.6906	41.7147	54.8939	50.606	55.7747	19.9795	17.6924	20.9325	22.0905	44.2863
PIWIL1	0.157319	0.187694	0.179394	0.382408	0.137802	0.258015	0.166545	0.358121	0.049021	0	0.091197	0.094175	0.171808
PIWIL2	2.35767	5.22314	5.20447	2.83453	4.78779	8.86608	5.07948	1.35415	0.631374	0.568056	1.11493	0.427411	3.20409
PIWIL3	0.377785	0.385359	0.478721	0.144677	0.260527	0.301736	0.44966	0.070858	0	0.057333	0.037216	0.050449	0.21786
PIWIL4	0.066651	0.84677	1.4787	0.578991	2.45813	0.536028	0	1.0752	0	0	0	0	0.586706
PKM	324.678	248.531	226.421	208.551	463.074	556.435	442.513	419.074	237.169	140.087	184.081	134.713	298.777
PKN2	19.8372	50.2073	16.3363	16.7641	23.3222	23.9914	22.0362	10.8668	5.20077	7.77863	6.40353	10.4583	17.7669
PKP2	0.978541	0.509904	2.37699	0.848021	0.876985	2.36	0.637563	0.4	0.145347	0.170109	0.385075	0.207218	0.824646
PLA2G4A	0.744272	0.968778	0.685088	0.301845	3.6198	0.917224	0	0.792452	0	0.421581	0	0.08393	0.711248
PLAA	42.7324	43.4093	28.9698	36.2123	28.5912	67.2268	49.3551	34.8628	15.976	10.3523	25.4126	21.182	33.6902
PLAGL1	10.0211	23.5222	18.3793	22.6853	18.9366	15.3419	16.0532	9.36357	2.16594	4.1313	1.517	1.39383	11.9593
PLCB3	0.058897	0.351592	0.622984	0.219396	0.283854	0.10321	0.486275	0.501922	0.160606	0.012783	0.068984	0.111138	0.24847
PLCG1	17.1159	27.2176	44.7966	20.2689	10.722	13.6896	32.0196	2.21874	1.08317	0.615297	1.54573	3.56318	14.5714
PLD6	1.16034	16.0114	2.85883	9.58117	8.49502	46.4972	6.83104	21.8564	4.15016	17.0631	5.83487	11.2832	12.6352
PLEC	14.6854	33.4767	22.2009	25.9405	15.7361	20.8986	21.6283	18.033	4.55674	4.90168	6.41698	4.95796	16.1194
PLEKHA5	2.18829	4.44308	3.01609	3.81507	3.57008	3.1098	3.55305	2.93144	0.646256	0.394401	0.589303	0.493194	2.39584
PLIN3	46.5414	22.8441	30.8467	34.3211	62.0236	49.5275	46.4044	58.6491	23.7062	17.4094	16.4166	17.8639	35.5462
PLOD1	17.9217	10.337	8.94715	12.9685	10.57	16.2355	12.9544	8.2838	13.1777	12.9106	17.9255	13.6631	12.9913
PLOD2	0.49718	1.9102	0.963035	0.631558	0.145992	0.678321	0.962471	0.480881	0.177223	0.092621	0.0727	0.107269	0.559954
PLOD3	29.7598	40.3561	41.195	29.2205	41.64	26.4346	49.5115	27.0164	20.9324	15.4277	28.7995	24.3681	31.2218
PLPBP	48.8894	39.0189	47.0256	44.3208	51.7833	61.2289	39.3932	53.6356	27.9868	32.7354	21.521	20.9493	40.7074
PLRG1	83.128	63.0838	119.855	125.654	87.4474	79.9387	81.5369	100.626	46.9145	45.8434	51.0953	42.9328	77.338
PLS3	0	0	0.514488	2.27064	0.914252	0.347346	0.781124	2.29137	0.692998	0.172168	0.271203	0	0.687966
PML	58.1549	52.3356	38.3452	37.2342	55.0349	76.2575	63.45	59.1297	19.9859	12.8947	12.708	12.8318	41.5302
PMPCA	64.8206	58.0197	61.9661	48.7504	59.8789	46.4719	75.8804	62.6091	26.4171	23.2837	30.6457	31.8781	49.2185
PMS1	35.9205	56.4852	79.7762	45.4209	47.1601	61.3116	59.3894	42.7869	12.1919	9.12268	17.129	16.8208	40.2929
PNKD	28.7264	41.4277	19.2453	27.6319	26.1991	18.1636	21.4988	31.3216	4.28317	5.60246	5.52499	6.21568	19.6534
PNLDC1	0	0	0	1.19421	0.479807	0	0	0.306137	0	0	0.115345	0.140618	0.186343
PNN	123.193	158.042	135.165	117.788	165.708	162.761	147.93	119.102	21.5987	24.0326	25.7395	31.3814	102.704
PNO1	27.498	21.1422	28.1881	25.0695	32.0031	29.3471	30.2727	29.0269	9.78034	9.85843	7.29017	7.41602	21.4077
PNPT1	54.6416	54.1385	45.1379	36.8557	37.8065	39.8206	56.7141	30.9296	23.5032	13.3949	18.9916	17.611	35.7954
PNRC2	210.605	236.865	211.156	182.12	228.026	315.253	267.505	222.806	58.1289	42.9775	48.4607	48.4553	172.696
POC1A	1.04159	3.43338	0.18788	0.872701	0	1.90489	2.51225	2.71287	3.54437	2.46313	2.90197	2.87413	2.03743
POC1B	40.6477	48.1158	47.7959	44.4532	50.4562	50.6815	57.6393	40.5286	13.8081	10.0813	14.2604	17.292	36.3133
POF1B	0	0.14121	0	0.816435	1.75708	9.80385	2.52767	3.12733	0.321962	0.670136	0.350166	0.259831	1.64797
POGZ	42.9391	89.201	90.4691	70.1986	76.5298	62.8962	88.887	32.1028	12.518	10.4976	16.036	17.2728	50.7957
POLA1	4.12566	8.94861	7.0539	4.32137	1.83754	10.7845	7.34129	3.88283	1.3073	2.15775	3.85501	2.15442	4.81418
POLD1	22.2822	37.1333	14.1602	32.4414	12.2822	21.2702	14.8901	15.3303	5.18535	6.8776	6.23325	3.09979	15.9322
POLD2	57.1929	47.9493	87.4428	94.1863	81.3376	80.1896	61.6102	73.0081	42.9463	23.886	26.5429	22.8184	58.2592
POLDIP3	54.4279	75.8876	78.3397	61.3208	53.8363	64.4807	80.8509	60.6342	15.8533	13.8355	19.8013	17.944	49.7677
POLE	31.3495	28.9676	23.7624	19.3301	9.86006	12.7468	19.0313	12.9662	5.05251	3.2603	5.04333	5.91414	14.7737
POLG2	74.7131	61.8826	89.2641	50.9521	54.8291	73.8993	55.7174	66.1412	14.1386	12.0184	15.3323	18.8578	48.9788
POLQ	6.26017	10.0498	10.6022	5.3453	4.02192	4.91979	6.31852	3.98397	1.9353	1.64055	2.99972	2.2228	5.02501
POLR1A	3.7448	6.98202	8.11771	4.55088	4.37868	6.47343	7.10319	3.19904	0.648583	0.723984	1.81828	2.15297	4.1578
POLR1B	21.3984	21.87	17.2581	29.4334	18.6735	35.008	35.0362	17.3823	9.92713	7.25314	13.4138	7.56507	19.5183
POLR1C	36.0694	35.6184	60.3368	33.8442	50.6613	42.4816	41.0481	45.9242	13.1326	9.86495	8.27702	10.5546	32.3178
POLR1D	60.2168	63.9498	61.8154	83.4286	68.2975	64.8506	86.3074	68.4489	23.0223	22.9062	28.4342	28.3101	54.999
POLR1E	2.78185	7.79646	14.102	8.815	7.65517	15.8299	11.9545	10.8313	3.88661	2.38294	6.63844	4.43422	8.09237
POLR2A	115.585	178.28	109.145	92.4243	108.787	185.98	134.679	94.5265	23.9144	25.6403	32.3102	29.6063	94.2399
POLR2B	84.2875	114.719	80.9532	83.9224	93.9745	92.3251	105.564	84.6823	24.8586	22.8006	32.8079	31.4011	71.0247
POLR2C	54.0105	29.4319	45.1278	47.933	55.4749	66.7781	34.4632	56.2148	19.3952	10.3119	11.9427	14.3392	37.1186
POLR2D	42.2493	25.6563	48.546	31.1237	47.1692	34.6547	38.8305	30.6722	26.0328	29.2627	27.1915	26.5705	33.9966
POLR2E	132.02	74.2617	123.71	139.44	135.054	130.27	105.287	170.656	91.1591	64.8952	40.706	55.5511	105.251
POLR2F	13.1684	35.0231	20.195	23.9516	14.8843	22.0347	27.5901	32.9776	5.1307	11.1673	9.29946	9.29292	18.7263
POLR2G	122.454	95.5005	88.6014	110.365	115.128	95.0863	85.1004	174.06	24.5564	30.0328	25.2455	18.805	82.0779
POLR2H	23.956	32.7584	45.793	41.5901	26.1772	29.1059	38.835	21.6423	17.306	10.7289	9.94566	9.18143	25.585
POLR2I	19.3033	31.4602	14.7024	22.3552	10.9753	13.134	26.4079	24.0003	5.4137	8.12747	9.12563	11.1035	16.3424
POLR2J	20.9402	27.408	18.5282	24.281	15.5063	17.5734	22.4836	22.1994	7.65973	6.93367	8.74044	5.64025	16.4912
POLR2J2	7.12236	29.3283	31.709	7.77658	6.15519	33.7791	20.0878	7.34972	2.07179	4.49625	5.20468	1.93528	13.0847
POLR2J3	105.096	104.688	138.561	48.4112	91.2095	137.469	97.6823	48.3637	23.1221	33.3258	18.388	11.757	71.5062
POLR2K	75.6787	57.4659	48.053	63.1414	70.2485	43.4961	36.5183	78.7107	12.3637	15.5802	13.1431	13.6457	44.0038
POLR2L	5.32203	8.75197	5.58902	8.74913	7.46228	9.03801	10.0407	12.3545	3.43707	5.962	6.59985	6.99046	7.52475
POLR3A	12.563	22.1997	20.7006	15.3115	15.3982	18.4748	20.5062	12.3643	7.01301	2.74386	5.35912	4.73662	13.1142
POLR3B	5.86098	10.1748	10.7657	7.79925	2.2931	5.1338	5.95247	4.40574	4.67509	3.00192	6.52169	5.31905	5.99197
POLR3C	96.8693	71.7434	79.8028	65.9188	64.297	65.0908	73.2741	62.3958	27.1729	22.299	27.7441	24.7816	56.7825
POLR3D	5.03179	16.6748	16.4038	13.498	15.7658	6.78107	17.0644	4.30881	11.8802	8.49734	16.506	7.19306	11.6338
POLR3F	11.3778	9.41142	13.3608	11.7327	18.4238	17.6114	19.4612	16.0127	5.33218	7.11902	5.63677	7.1401	11.885
POLR3G	1.65149	8.26172	12.2829	5.1089	2.69369	4.83024	9.91913	4.16634	2.27848	1.64141	2.69792	4.74614	5.0232
POLR3GL	70.54	36.6619	66.0083	78.0056	77.9899	68.4451	46.4464	87.3906	15.9628	15.4999	10.463	12.6983	48.8427
POLR3H	13.4559	27.5941	25.5912	24.4924	22.1413	9.82911	17.3985	19.2281	15.5863	15.4847	12.0731	7.94766	17.5685
POLR3K	20.7304	21.6769	20.3117	19.18	13.4634	17.3764	16.0832	21.6241	2.9732	5.01262	5.45791	4.83562	14.0605
POLRMT	1.50068	62.9759	21.8559	50.3703	32.7283	1.20479	60.3024	7.96126	18.464	10.8209	14.2932	2.49606	23.7478
POP1	3.55728	2.0702	1.11206	3.76646	2.365	2.5044	2.22872	1.07033	1.99467	1.06818	0.886276	1.65721	2.0234
POP4	81.507	40.8735	54.736	64.7481	65.1357	52.5784	68.8671	83.2373	37.2052	29.0383	27.3895	30.2097	52.9605
POP5	93.023	100.73	75.2521	139.135	95.8054	64.7748	65.9866	83.6098	21.526	24.1428	25.3417	24.6101	67.8281
POP7	5.88945	7.49007	5.88065	19.0728	13.4669	13.8597	10.759	16.6987	11.8325	9.83596	7.49128	7.43978	10.8097
PPA1	89.1755	68.3181	75.4971	73	197.306	135.829	94.3508	155.118	180.431	159.187	81.2767	124.416	119.492
PPAN	5.1672	8.01623	5.62634	6.56738	8.00175	5.14878	15.11	6.41952	4.72042	4.92397	4.12922	1.22301	6.25448
PPAN-P2RY11	0	0.377899	0	0	0.214429	0.144803	0.317276	0	0.105589	0	0.039771	0	0.0999806
PPARGC1B	1.54228	2.50751	3.97865	1.34087	14.849	9.89844	10.9991	5.1521	1.64742	2.98325	3.05817	2.81114	5.064
PPFIA1	20.3811	26.6043	34.6057	22.1046	21.9995	15.9545	32.3822	19.9227	5.54604	4.07491	6.29852	6.70352	18.0481
PPHLN1	99.6097	93.8054	115.937	118.415	133.565	145.876	137.272	113.907	60.9847	45.2679	44.4283	44.3914	96.1217
PPIA	326.491	487.196	414.396	651.562	560.427	382.257	626.482	777.384	320.186	313.338	411.821	367	469.878
PPIB	100.991	85.2966	68.0761	123.911	159.706	81.3907	115.378	211.186	626.684	582.189	555.57	611.504	276.824
PPID	31.0297	24.5959	50.2084	33.9868	33.2548	48.758	51.3759	42.7257	18.5156	13.003	12.6326	13.3502	31.1197
PPIE	57.9607	31.5053	58.326	48.1592	84.1088	80.0912	55.3647	65.9735	36.3318	24.7524	21.8603	27.0167	49.2875
PPIF	74.1736	39.074	25.2113	30.346	39.883	37.7045	32.5397	21.5654	25.4821	16.7672	20.88	16.4577	31.6737
PPIG	63.1492	74.7996	99.2564	101.146	101.867	112.081	102.16	79.8375	20.5832	21.7077	20.1892	27.5983	68.698
PPIH	18.6233	34.9147	33.3366	27.3672	39.3541	50.3127	31.1903	26.6583	8.98928	6.18197	11.3189	8.11841	24.6971
PPIL3	58.5307	48.5748	86.8769	77.4607	79.4536	73.2436	61.121	94.4	26.8934	32.7679	28.6667	25.8638	57.8211
PPIL4	13.4737	26.6187	24.6074	33.5726	18.5261	17.3767	26.9452	25.9995	8.33276	5.77124	7.419	6.61499	17.9381
PPM1G	65.6598	57.4547	83.3404	63.0962	95.4642	116.42	100.452	89.5153	64.8449	53.2812	50.3709	50.4206	74.1934
PPME1	14.6632	15.8903	15.8441	19.7998	9.71782	13.5154	21.8663	13.7089	5.50491	9.16069	6.23448	6.01187	12.6598
PPP1CA	267.385	123.122	264.134	270.602	358.634	392.575	311.623	398.008	180.311	150.832	89.4234	105.786	242.703
PPP1CB	144.268	143.506	130.787	118.809	134.45	157.64	138.62	150.925	54.0975	53.9986	61.1361	55.0184	111.938
PPP1CC	78.7132	175.895	183.55	133.364	186.491	93.244	281.496	71.4535	75.7908	65.3085	82.1384	20.423	120.656
PPP1R10	48.9044	42.421	63.9941	43.6164	38.962	49.792	63.804	46.1446	15.1949	10.4786	18.5751	16.6688	38.213
PPP1R12A	175.949	198.821	201.744	168.171	219.323	251.158	225.817	182.053	40.2222	42.3455	45.9341	35.1082	148.887
PPP1R12C	1.53906	6.00919	5.26567	4.76987	6.47452	1.49482	10.3521	3.31322	1.64468	1.88263	0.298598	0.780767	3.6521
PPP1R13L	1.79595	6.74342	3.12955	3.86899	5.93607	4.08789	3.20415	3.9078	0.316401	0.629578	0.478878	0.493265	2.88266
PPP1R18	49.2358	31.3623	60.9734	59.6629	88.9016	82.1138	66.1768	81.8908	13.0871	11.398	9.3015	10.2317	47.028
PPP1R8	18.9023	19.0731	28.9236	13.8094	17.8868	16.591	23.9432	16.7353	11.7848	7.0182	11.3621	6.8623	16.0743
PPP2R1A	225.897	177.031	204.269	187.812	213.7	281.405	215.405	243.886	85.0396	60.4822	78.7675	73.4873	170.598
PPP2R1B	22.6014	28.1178	21.8754	13.9095	8.59147	24.0796	24.6794	20.4908	10.4167	12.3684	10.881	6.9705	17.0818
PPP2R2A	24.8107	32.8137	27.8642	33.4655	37.8828	52.7585	34.9689	27.2978	18.66	14.027	13.2666	14.729	27.7121
PPP5C	36.6745	31.6198	31.8453	33.1639	34.555	41.8963	52.3549	33.8109	26.0874	26.91	26.0154	21.8021	33.0613
PPP6R1	36.8309	33.2921	21.39	23.6925	23.0098	45.2053	38.788	34.5092	8.38399	4.70768	5.62757	7.68418	23.5934
PPP6R3	70.4024	131.604	106.085	82.0444	55.4049	152.002	110.626	75.2935	19.7607	19.5907	32.6975	25.4872	73.4166
PPRC1	9.80006	22.221	19.5771	12.878	21.1362	8.76988	26.1865	8.56065	4.66623	5.81201	6.25212	1.9041	12.3137
PPWD1	52.8801	99.4683	80.2195	71.2401	68.3335	116.513	69.6712	87.1149	23.2487	26.7148	22.9736	29.5494	62.3273
PQBP1	56.8291	48.2474	43.309	56.1092	56.7698	51.0388	46.7746	72.8222	24.5791	29.2811	20.2888	25.9121	44.3301
PRC1	4.31304	7.4335	5.05099	11.6405	8.57809	25.0648	13.7895	17.3105	11.0465	8.19352	13.7678	7.51314	11.1418
PRDM10	11.7203	9.46748	7.80238	9.14027	2.76951	12.2044	7.70348	6.76974	0.295879	0.57651	2.70932	2.45007	6.13411
PRDM4	19.8073	47.755	27.2344	12.6378	36.2642	52.315	46.8868	23.6178	2.02205	2.65949	3.3165	1.25022	22.9806
PRDM5	8.36119	15.8239	11.7033	8.40796	11.2065	12.9131	11.3864	8.28455	1.94664	1.34111	1.02948	1.95774	7.8635
PRDX1	85.6927	57.5574	87.5626	121.237	149.951	115.924	117.687	212.979	108.363	126.71	126.103	100.219	117.499
PRDX2	41.2034	12.7646	31.7794	55.453	55.4906	21.1755	44.2539	105.853	59.3329	25.2611	42.0402	37.5595	44.3473
PRDX5	50.0468	57.9815	46.052	76.6346	61.8159	31.3499	40.2618	84.5931	30.9491	47.7085	47.3429	44.1596	51.5747
PRDX6	81.0824	62.1631	76.6926	74.674	76.1786	74.5103	74.0723	74.4488	39.4801	41.1922	34.4932	37.917	62.2421
PREB	31.5039	58.1261	90.9434	79.0947	62.3209	46.7268	103.217	26.3575	179.388	155.324	186.564	75.5075	91.2562
PRELP	1.14746	1.42696	1.28694	0.906738	0.848016	1.34304	1.3844	0.625709	0.189211	0.141378	0.214872	0.138908	0.804469
PRIM1	19.4695	15.4129	27.429	24.4011	25.1235	29.6284	16.7783	37.4839	9.39313	8.49982	9.7691	12.1094	19.6248
PRIM2	12.9892	18.7623	27.7902	19.988	14.3099	23.0888	23.4216	25.4281	8.36447	7.26693	11.391	7.83349	16.7195
PRKAR2A	9.34022	7.48603	12.2294	11.4447	16.8002	13.2688	14.0065	9.42185	5.31607	3.54895	3.85738	5.77463	9.37456
PRKDC	34.9005	40.5984	33.7409	31.5383	27.9276	36.8099	39.2632	30.0772	13.8571	4.47078	7.0122	5.92071	25.5097
PRKRA	77.2935	54.7962	64.8909	69.3741	50.4649	105.377	57.3957	63.7266	27.8612	42.6882	27.6077	28.5141	55.8325
PRMT1	110.788	59.2148	133.998	154.093	178.347	169.63	139.692	192.449	137.272	112.191	77.1736	84.0529	129.075
PRMT2	106.466	73.2504	99.1012	104.586	115.285	124.682	111.449	132.893	14.3614	24.225	16.7007	23.6862	78.8905
PRMT3	10.0996	19.4824	24.3426	16.9672	11.151	14.369	19.1357	13.1439	4.03646	6.97793	7.33224	5.69649	12.7279
PRMT5	40.2953	29.6562	40.8179	39.468	60.2743	62.3525	58.3821	69.4065	47.1205	56.9852	52.8893	44.1589	50.1506
PRMT6	14.9851	18.6725	18.4728	13.0968	14.0623	10.7294	14.7571	6.14342	1.68589	3.18561	3.83781	3.81395	10.2869
PRPF18	43.3213	38.1883	43.635	30.1778	56.3292	44.6398	43.2606	27.5973	17.3555	14.2173	15.4389	13.3321	32.2911
PRPF19	4.88288	6.31324	7.6438	12.5989	9.72169	19.7301	9.65354	3.60208	0.973264	0.916209	4.50598	3.52515	7.00557
PRPF3	79.4974	92.9139	84.7622	82.33	88.9472	97.3402	90.2328	101.92	18.3186	16.7665	17.3087	17.0273	65.6137
PRPF31	57.3177	36.9762	74.0265	49.4924	55.9601	89.8096	67.2934	72.4073	40.3178	25.0242	25.1893	28.217	51.8359
PRPF38A	34.1802	36.0115	28.5506	35.0412	28.7311	35.9652	29.8574	40.3201	26.4157	21.4728	23.5167	22.0712	30.1778
PRPF38B	100.722	126.342	137.204	126.223	94.3805	146.129	128.647	101.005	26.1708	28.7833	25.0275	31.5131	89.3456
PRPF39	64.4712	57.9023	69.0898	54.2086	54.9455	70.7149	75.57	54.4732	7.74472	15.2404	14.54	14.3898	46.1075
PRPF4	24.8742	37.7274	31.4873	23.6538	15.5021	33.8256	24.1597	20.8884	12.1993	10.4496	13.768	8.90615	21.4535
PRPF40A	147.287	119.469	200.523	150.596	182.84	181.267	202.013	154.28	57.255	47.2637	58.5934	62.2636	130.304
PRPF40B	16.3537	26.3121	29.2257	29.523	18.107	18.0879	20.8981	9.86295	1.20911	0	0.4695	1.40784	14.2881
PRPF4B	62.0372	72.9601	41.8469	34.8153	39.2176	47.555	42.4936	52.9126	12.1178	11.1086	5.59631	11.2094	36.1559
PRPF6	51.7038	51.6302	52.4433	54.4827	54.6651	82.9787	81.4446	66.5895	30.4478	18.2509	22.8616	22.6859	49.182
PRPF8	108.332	124.512	115.911	105.463	104.504	125.613	136.824	168.362	28.3466	26.4244	40.1907	32.9465	93.1189
PRR3	24.5873	16.4716	32.2224	20.9132	35.3428	41.4332	20.3553	14.9413	2.46441	3.43826	4.52579	9.22231	18.8265
PRRC2A	32.7979	50.8184	32.3705	27.967	37.1097	50.9038	27.8503	36.1561	11.7374	4.39283	7.24371	7.33512	27.2236
PRRC2B	26.1	48.1947	49.7866	39.9571	32.6618	28.565	45.8257	31.5072	5.25674	5.60788	7.95736	6.13826	27.2965
PRRC2C	162.983	150.036	226.61	205.444	188.516	235.723	194.167	171.549	52.7508	31.5823	36.1519	47.7822	141.941
PSIP1	41.409	70.8404	72.0625	69.9492	72.3646	64.252	91.5543	53.8494	9.17553	9.06697	9.30322	5.28836	47.4263
PSMA1	232.341	163.238	178.653	241.083	274.037	240.328	153.657	319.35	160.333	162.061	122.749	143.65	199.29
PSMA6	128.585	72.3507	83.8462	137.252	122.117	85.0683	67.7697	202.852	80.8028	77.4381	75.8673	69.6377	100.299
PSMA7	205.06	180.712	215.886	231.555	289.713	171.536	212.62	288.517	84.8317	79.6051	67.9515	63.404	174.283
PSMC1	85.7442	55.1317	85.514	78.7092	84.392	81.6229	77.6546	107.355	72.9906	45.2209	42.245	58.3529	72.9111
PSMC2	60.0074	40.9559	68.9658	64.1271	69.5432	82.3508	75.9717	75.2983	54.627	52.1571	49.1606	47.8177	61.7485
PSMC3	95.0556	42.1939	70.4688	78.0158	94.7028	78.8083	71.5682	101.949	91.6594	73.3686	53.6757	59.5589	75.9188
PSMC5	128.024	93.15	114.322	129.542	179.937	168.326	121.29	192.06	74.952	66.0419	46.1141	50.4132	113.681
PSMC6	129.996	145.675	166.733	135.844	145.502	162.773	144.367	140.278	79.0743	55.196	64.7486	74.8592	120.421
PSMD1	68.7868	74.5149	60.7953	48.592	56.9465	53.7294	71.2365	56.6499	38.143	31.3084	40.4708	35.6442	53.0681
PSMD11	82.5939	49.1714	75.2876	81.131	77.3352	111.971	97.0022	78.686	76.4567	51.8537	58.7816	43.2814	73.6293
PSMD12	52.8942	36.4075	32.1825	36.5313	37.8924	46.2633	34.6069	36.6402	40.2675	26.897	33.0858	36.0668	37.4779
PSMD13	152.358	99.595	115.578	144.801	184.333	183.599	155.581	187.598	130.495	94.6769	81.9315	96.6483	135.6
PSMD2	102.693	195.719	176.63	167.985	130.596	109.468	227.582	65.7398	90.5821	80.7668	112.068	37.3714	124.767
PSMD3	16.0633	51.2059	67.1893	64.8828	75.3108	23.6766	84.6999	19.3799	42.2706	34.0372	38.4354	6.62067	43.6477
PSMD4	171.813	107.721	173.071	169.119	236.939	190.38	141.856	243.515	93.2905	82.1777	51.5113	79.9634	145.113
PSMD5	21.3089	31.4378	31.7557	27.6078	20.6072	42.9908	38.1072	26.9795	8.20411	17.0119	15.249	15.2812	24.7118
PSMD6	151.395	77.553	95.5887	95.9038	144.873	145.566	111.74	130.051	82.3418	73.3767	66.4827	57.8075	102.723
PSMD7	84.1725	52.4118	50.7527	81.8448	103.38	69.5791	80.7001	97.2042	53.3741	55.6604	33.6829	43.8348	67.2165
PSMD9	63.3587	43.8511	34.7933	64.0939	63.5259	54.1308	56.2449	72.4276	28.3263	30.9474	23.9997	24.2881	46.6656
PSME4	33.2712	45.3899	42.3993	29.368	31.5343	22.2484	37.6638	17.699	10.1502	3.13904	8.05005	6.66058	23.9645
PSPC1	69.4648	68.4102	60.6455	56.2546	67.4502	85.7857	83.0585	63.0351	41.1771	27.8537	25.5487	27.0745	56.3132
PSTK	9.82235	13.8301	5.94485	12.2858	6.62932	11.6259	7.18869	8.74457	2.01455	2.94141	2.41928	2.5289	7.16465
PTBP1	98.2927	139.71	112.635	106.071	128.445	142.145	143.795	85.4756	61.0576	47.2656	68.9894	52.5012	98.8651
PTBP2	16.9278	24.2872	24.2603	21.1318	13.799	31.169	17.7035	15.3447	2.22492	2.66569	1.43331	3.41009	14.5298
PTBP3	38.781	69.8921	58.261	58.1625	34.2264	63.1685	61.7076	36.3258	6.76746	6.47196	12.3799	8.91978	37.922
PTCD1	12.4541	19.5954	11.3319	10.9953	11.192	22.0585	14.6106	14.9831	4.07942	3.3322	6.24737	3.46738	11.1956
PTCD2	5.04929	7.76044	7.44515	6.80906	7.71339	19.4437	9.74897	9.53264	3.81089	2.91518	2.4708	2.58396	7.10696
PTCD3	154.067	183.742	180.814	164.36	160.623	259.774	170.436	160.659	51.7606	51.8257	57.5003	42.2478	136.484
PTGES3	144.057	100.102	166.416	139.956	281.357	358.914	268.296	209.863	147.628	121.989	122.255	116.311	181.429
PTGES3L-AARSD1	0.468255	0.432662	0.957725	0.783068	0.233672	0	0	0	0.087097	0.306349	0.181783	0.196634	0.303937
PTK2	77.3894	124.771	117.807	77.8346	50.6579	75.0163	89.2292	37.5733	5.15982	3.38341	6.51576	4.49744	55.8196
PTPN1	66.9571	86.5838	71.9732	59.7803	83.6448	159.397	151.883	70.469	25.097	29.1624	40.5936	33.052	73.2161
PTPN12	19.4372	21.3069	32.1149	24.8102	33.0698	37.2338	19.7926	25.8266	2.67255	4.84645	4.35864	3.86295	19.111
PTPN23	3.72964	7.02531	4.64651	9.23125	4.5038	8.59519	8.05991	2.41212	1.15938	1.2468	3.20734	0.387865	4.51709
PTPRG	0.943282	0.232215	0.371151	0.57464	1.34723	0.964718	2.15465	1.87798	2.71596	1.58443	4.84452	3.14247	1.72944
PTPRJ	4.80919	19.5003	6.8195	8.94158	10.0053	5.87976	15.4183	7.56335	0.837124	0.547643	2.52454	1.81062	7.05476
PTRH1	4.84604	8.51295	4.99902	3.27069	6.8536	5.11571	3.62675	13.424	3.32261	3.48114	2.93145	1.07135	5.12128
PTRH2	7.6021	9.24204	7.84202	11.6885	16.3551	8.26104	6.95833	14.8799	3.95472	4.12409	4.57781	3.7944	8.27334
PTRHD1	11.0012	4.57619	3.37789	14.0496	9.13058	4.82844	15.4105	9.5308	2.29544	3.83337	3.98237	4.31357	7.19416
PUF60	142.737	100.445	134.016	138.688	152.826	145.097	150.934	193.373	90.1315	63.292	62.2373	56.2918	119.172
PUM1	108.788	130.257	90.79	80.6191	73.7977	99.8821	122.869	67.2479	21.438	20.1942	22.6044	23.7829	71.8559
PUM2	32.612	49.4768	36.0017	33.4753	32.5396	42.512	40.4131	39.0766	7.07351	7.21885	11.8456	12.5584	28.7336
PUM3	40.5437	67.4207	43.0218	47.3517	44.7674	50.346	67.7604	30.7264	18.6069	13.4953	20.4503	11.1417	37.9694
PURA	0.726416	1.49941	2.90671	5.03472	2.89905	2.32203	4.09782	3.224	0.276014	0.388907	0.52536	0.732797	2.05277
PURB	1.37391	3.33784	2.69768	2.08248	0.982515	1.86102	2.17113	1.729	0.425502	0.779525	0.474563	0.354117	1.52244
PUS1	4.90839	25.6771	27.3174	15.7677	26.4213	26.3038	46.9597	18.015	2.65794	3.49594	4.93502	2.09409	17.0461
PUS10	13.3857	10.1984	22.8657	11.1113	9.44781	15.3469	18.2761	12.847	3.08388	4.75548	2.65218	3.14561	10.593
PUS3	9.45303	5.87929	21.3719	13.1135	8.15477	21.1558	8.43887	18.85	8.18261	9.32862	7.89169	8.59776	11.7015
PUS7	3.41125	3.95154	6.72375	2.85796	11.967	24.6753	10.7599	7.02688	7.18451	3.72487	4.06226	3.31349	7.47155
PUS7L	7.01778	20.787	19.4946	16.2675	19.1147	29.1393	25.3899	11.9385	6.05725	3.80491	6.42686	3.84437	14.1069
PUSL1	9.29937	3.27379	10.0528	10.0056	14.1177	17.2066	12.2596	19.1495	6.48157	5.04093	7.42201	5.25631	9.96382
PWP2	18.9701	3.82752	22.7158	18.6204	12.7528	3.88929	25.1088	16.824	4.37596	2.23493	9.94566	8.86825	12.3445
PXN	19.604	9.44187	3.87784	14.4185	14.2468	10.8987	6.98873	12.8817	11.5848	5.99804	8.21798	10.6877	10.7372
PYGB	17.9859	19.5632	16.8867	19.6466	20.712	33.1464	22.8959	19.4282	18.9745	15.6053	20.624	26.7351	21.017
PYGL	28.6712	13.6619	8.80994	19.2479	15.6864	15.0221	8.65843	19.9411	3.29987	2.2995	1.70293	2.1253	11.5939
PYM1	26.7569	27.754	35.4474	45.2843	41.0813	45.4488	31.0134	77.8131	20.4973	16.8548	14.2977	16.2958	33.2121
PYURF	149.283	66.3229	110.755	147.338	168.878	181.023	117.397	219.904	70.705	60.9597	40.8407	59.7581	116.097
QARS	157.022	183.778	164.356	203.277	167.475	219.802	214.839	236.586	83.7599	72.481	93.9759	109.975	158.944
QKI	15.3441	20.5628	19.9361	26.0134	16.1253	16.8316	16.0705	10.9132	7.18935	5.35673	4.92714	7.05473	13.8604
QRSL1	126.26	96.9696	118.56	118.917	107.572	134.823	103.753	95.8825	14.3572	6.66974	10.2782	9.56903	78.6344
QTRT1	68.3213	47.6319	54.2675	62.3813	72.659	61.5839	66.4076	75.2421	35.7375	29.5677	22.4611	24.1831	51.7037
QTRT2	29.5553	37.1301	27.1099	30.2465	35.8693	45.5801	35.22	25.926	4.96919	2.42363	4.35322	4.35203	23.5613
R3HCC1	21.0263	17.0932	31.5948	32.314	29.0284	44.7488	39.3153	46.9098	31.3395	25.4889	22.8672	28.2676	30.8328
R3HCC1L	14.8166	23.4488	18.4489	14.2356	19.6018	23.2531	18.9751	20.1062	9.17113	4.33307	7.14348	7.4164	15.0792
R3HDM1	50.6304	70.9863	54.056	57.4763	73.5737	69.3112	55.8461	50.0028	10.7824	11.3397	19.0351	16.155	44.9329
R3HDM2	15.6562	25.696	19.7317	25.4428	22.7461	25.1846	22.7693	28.5823	2.17933	2.92477	5.04429	4.03581	16.6661
R3HDM4	50.7117	58.4138	85.8041	50.2839	118.722	138.457	196.027	70.7838	21.9865	29.1109	21.1423	9.34641	70.8991
RAB10	110.146	96.9083	83.6647	84.9841	132.838	139.444	116.13	90.8605	48.1271	49.7955	44.2283	33.1641	85.8576
RAB11A	51.3644	31.2084	40.5468	57.113	69.1311	67.7395	69.947	76.2374	9.39117	16.7673	12.9932	11.071	42.7925
RAB11B	33.0796	69.9949	104.386	80.8339	112.743	44.9429	108.964	34.5168	35.6693	25.527	30.6025	9.39868	57.5549
RAB12	28.6936	33.4339	45.9471	32.1694	32.1844	50.5936	37.5601	38.4616	8.62336	9.67029	11.0948	12.1617	28.3828
RAB13	3.34626	3.6406	3.54359	2.65696	2.4258	1.63108	1.20146	2.37635	0.718478	0.228652	0.263073	0.392978	1.86877
RAB14	58.5582	57.8806	49.656	35.796	46.6801	73.8856	50.0083	50.9359	14.208	9.29884	13.4767	11.1487	39.2944
RAB15	2.0266	4.6661	4.60253	5.56415	2.30811	4.46096	2.85972	1.86575	0.428075	0.218654	0.472333	0.832361	2.52545
RAB18	97.3722	80.1365	84.2332	81.9892	69.8779	96.2783	89.1385	84.827	31.5913	37.3631	32.8538	32.617	68.1898
RAB1A	83.2149	52.5006	96.1703	73.4284	82.6844	68.6465	72.7828	85.5426	91.5274	83.3042	91.1975	87.7377	80.7281
RAB1B	112.426	37.1394	62.9406	61.3235	74.9169	68.1067	73.1507	104.072	65.1454	38.4007	34.6996	39.851	64.3477
RAB22A	3.7893	7.7703	10.1261	8.81397	6.64206	10.2665	12.3124	4.89404	2.53839	2.3381	3.29248	1.92272	6.22553
RAB23	0.700761	1.80282	1.31061	0.145281	0.050628	1.18746	0.850094	0	1.71649	0.121632	0.880438	0.089575	0.737982
RAB25	0.738647	0.260407	0	0.258479	1.82615	2.46433	2.37732	0.273968	0	0.501508	0.437864	0.321855	0.788377
RAB2A	39.6188	80.7229	92.5523	100.61	104.347	46.2974	88.9303	38.9522	43.2343	37.4803	36.4372	20.876	60.8382
RAB2B	49.6139	35.205	41.0817	33.3363	31.3392	30.647	40.0496	31.935	15.3191	10.8894	11.7538	13.9256	28.758
RAB30	171.333	220.144	237.462	182.853	92.4882	123.36	115.63	79.3382	88.148	77.6563	84.163	66.0613	128.22
RAB33A	1.54524	0.865415	1.19917	0.970746	4.93256	4.66253	4.07247	4.28444	0.390454	0.572551	0.256821	0.706586	2.03825
RAB33B	24.8542	40.0763	33.7278	32.6345	16.6541	32.1007	31.1907	27.4715	2.98365	4.11984	5.05344	4.96549	21.3194
RAB34	10.7	9.40935	14.4891	17.1623	26.8002	28.8033	12.3604	19.3911	4.33382	5.10331	4.34755	5.1775	13.1732
RAB35	5.47102	16.3075	18.8513	12.1623	18.8064	14.2882	29.5529	5.60764	7.85374	5.12095	8.87047	4.84535	12.3115
RAB36	0.932933	1.42582	2.39992	2.15867	4.12125	4.79551	5.54276	4.80002	1.54531	3.21302	5.04296	4.26706	3.35377
RAB37	84.0736	67.8883	67.078	67.7042	83.1518	124.413	67.4288	91.196	19.2652	23.6444	19.3047	33.3542	62.3752
RAB39B	3.23294	7.12515	7.27601	4.87671	6.55491	8.35517	11.7472	7.47646	2.49537	4.33565	4.42652	3.38561	5.94064
RAB3GAP1	58.8063	87.992	81.4495	67.8087	70.8156	97.1289	82.0096	49.6863	11.8068	16.3712	18.931	18.1021	55.0757
RAB3GAP2	47.97	50.0226	49.813	37.0631	48.3826	83.8911	58.4243	29.3604	8.23274	8.48424	16.0721	10.0449	37.3134
RAB44	0.787522	0.381944	0.158895	0.339665	0.203612	0.317288	0.139537	0.029957	0.287301	0.062931	0	0.068892	0.231462
RAB5A	48.6134	55.8201	40.6001	37.8515	39.146	49.8089	46.7562	34.3335	24.0348	24.5413	30.2696	21.8416	37.8014
RAB5B	63.4495	74.7031	68.8767	44.381	54.4116	66.1321	65.9035	52.5994	15.4228	12.6922	16.7264	15.1572	45.8713
RAB5C	227.123	125.952	206.264	181.401	182.802	196.095	150.057	213.528	71.8454	47.4628	41.6961	41.5829	140.484
RAB6A	75.4774	101.017	73.5048	64.4305	83.447	103.025	98.4	72.4252	35.5992	45.327	50.0836	51.6145	71.1959
RAB6B	0.326064	1.16589	0.623531	0.930228	0.32882	0.714575	1.36181	0.652109	0.152017	0.264477	0.484493	0.238131	0.603512
RAB7A	192.471	145.502	189.397	166.225	206.345	247.423	189.241	196.333	73.4017	65.7206	49.7745	68.9701	149.234
RAB9A	20.1484	18.2659	25.6515	29.0907	29.9428	27.4232	26.1871	29.0528	8.18924	8.46129	8.28627	4.97513	19.6395
RAB9B	0.123595	0	0.060226	0	0.231629	0.108284	1.03177	0	0.022538	0	0	0.266525	0.153714
RABL2A	25.7424	50.5736	43.8253	42.5829	22.6582	33.6337	31.8858	14.9913	3.53055	2.22756	5.03026	5.3793	23.5051
RABL2B	56.9349	57.1461	54.8392	74.1863	38.0158	57.2516	56.1211	70.0374	8.44129	4.59304	10.8717	19.5301	42.3307
RABL3	14.4242	17.4731	21.7599	10.806	29.9601	53.076	28.5468	24.2301	10.2136	14.1753	13.7281	8.43627	20.5691
RACGAP1	8.59633	10.3189	12.1035	5.0666	9.26491	10.261	9.15616	6.25443	8.08057	9.50821	12.3574	8.30389	9.10599
RACK1	1223.69	1147.33	1312.79	2209.78	1652.65	1564.63	1077.51	2266.7	459.571	484.699	402.696	488.338	1190.87
RAD18	13.4977	16.8604	14.4795	9.69814	15.0779	8.56226	6.55975	7.51286	5.04503	5.07146	5.33066	2.32559	9.16844
RAD50	38.7394	43.1185	53.2184	36.2104	49.3071	68.6574	82.5135	23.7184	14.2881	16.0106	15.1682	14.1553	37.9254
RAD54B	4.96652	2.70787	2.96814	1.27893	1.27845	2.05979	1.14906	1.0537	1.0695	0.838724	1.0535	1.03907	1.7886
RAD54L	4.87634	4.63044	6.57321	6.59616	1.87619	13.1362	13.6786	4.74885	7.41538	9.15425	6.60687	1.65009	6.74521
RAD54L2	27.3795	34.9682	24.109	19.535	23.9551	28.7966	29.6854	15.9569	8.71392	7.12338	8.66175	6.39455	19.6066
RADX	8.56747	20.8165	7.14578	7.88305	0.925096	5.37071	10.2569	2.14877	0.557257	0.350092	0.822714	0.263139	5.42563
RAE1	48.7202	37.2295	29.2061	37.5335	44.2481	56.0276	38.7557	46.7611	24.0971	18.9683	24.2977	20.7303	35.5479
RAI14	1.07391	0.481066	0	0.363136	0.517409	2.04312	0	0.152188	0.125136	0	0.45543	0	0.434283
RALY	138.629	119.539	198.039	209.306	222.614	116.133	216.696	63.2081	142.943	139.337	115.001	56.3135	144.813
RAMAC	31.2625	14.0328	23.4368	12.1582	19.6459	23.3717	18.4435	31.2613	7.40459	7.75612	5.92594	7.02001	16.8099
RAMACL	0	0	0.174372	1.53532	0	0	0.340653	0.30996	0	0	0.035497	0	0.19965
RAN	342.178	148.112	270.625	345.002	495.772	398.506	280.603	496.295	220.984	227.231	165.591	162.911	296.151
RANBP1	26.0431	27.9037	30.0214	24.7745	56.7612	36.3752	35.4424	27.1999	24.4318	25.0164	16.3386	10.8677	28.4313
RANBP10	16.1196	28.3839	30.197	15.9232	18.861	10.8103	18.4445	8.21051	2.23215	2.85012	3.64263	2.56819	13.1869
RANBP17	3.26031	6.06999	8.67851	8.21956	3.02203	3.95011	5.1799	2.20341	1.1192	1.089	1.75982	1.35588	3.82564
RANBP2	23.5653	36.9307	29.0654	11.6543	10.1927	44.3754	18.7362	13.7501	5.13732	5.57769	8.56207	6.46389	17.8343
RANBP3	50.3219	49.7605	50.2749	49.0984	54.6964	53.7468	76.156	57.0581	23.8705	19.7722	24.0779	23.2323	44.3388
RANBP6	10.8392	19.1711	14.7865	12.5992	12.5315	23.9861	18.4835	9.65228	2.7987	3.9083	5.55063	3.96332	11.5225
RANGAP1	15.8996	18.4629	19.5831	15.2408	19.0464	21.8801	25.9832	26.0713	7.16179	4.89528	8.7222	8.06379	15.9175
RAP1GAP2	12.0351	6.04106	4.43506	7.28072	9.13875	12.4569	9.68864	15.5131	1.57023	2.41433	1.37744	1.08977	6.92009
RAP1GDS1	50.8013	85.1983	58.6175	47.5735	55.5071	87.4638	61.7842	69.5901	26.8119	25.036	24.996	29.4037	51.8986
RARS	31.9154	30.1042	43.5554	54.0454	41.3856	50.9848	55.5018	58.9682	30.4224	34.6266	34.3029	35.4517	41.772
RARS2	64.4052	53.5612	64.8049	53.6344	56.8131	81.3855	56.2036	62.1837	24.8894	29.3688	34.0518	26.1037	50.6171
RASEF	43.9238	120.479	116.25	96.4585	52.8161	100.645	105.86	51.2195	12.9714	9.7192	26.7111	23.9409	63.4162
RASL11A	0.284638	0.079395	3.92974	3.32405	0.08648	4.59325	0.688474	1.71404	0.065178	0	0.177406	0.380696	1.27694
RASL11B	0.803607	0.068389	0.28443	0.461201	0	0.66257	0.187198	0	0	0.204773	0	0.12817	0.233361
RAVER1	6.9047	36.4481	29.8745	27.0657	24.8978	6.33324	43.9732	5.39289	18.2427	10.9081	18.537	1.31309	19.1576
RAVER2	0	3.90109	0.955492	1.24391	0.90758	3.43404	4.78465	0.993052	0.398419	0.036816	0.692513	0.560456	1.49233
RB1CC1	34.3737	61.1033	40.9258	40.1795	23.9248	35.731	37.4055	19.2798	8.78394	9.42036	12.3293	11.3901	27.9039
RBBP4	217.486	224.609	218.091	167.678	233.854	289.7	270.836	240.073	176.182	151.618	189.398	180.733	213.355
RBBP6	35.1581	78.9456	50.608	34.455	45.0842	58.9105	39.822	29.8248	16.5016	11.7566	13.8604	17.2758	36.0169
RBBP7	167.755	164.104	185.448	150.649	196.509	201.836	224.63	161.676	85.4398	66.7469	80.2839	70.8364	146.326
RBFA	26.7842	25.2956	29.3271	24.6514	38.8661	34.9892	30.9321	37.3669	11.9465	11.5973	7.74913	8.64106	24.0122
RBFOX1	0.99375	1.14487	1.43876	2.1346	1.41641	1.25022	1.07852	1.14998	0.109126	0.18431	0.367737	0.102355	0.947552
RBFOX3	1.49374	3.89399	4.74155	2.07827	1.25428	3.29675	4.74579	2.77976	0.804899	0.82986	0.465878	0.810178	2.26625
RBIS	69.3622	70.048	49.0855	66.1601	72.539	47.2186	78.0611	79.8716	19.9954	21.7576	24.7939	23.692	51.8821
RBM10	27.6443	43.6824	48.3061	39.813	38.0693	35.982	42.0168	36.2419	11.9257	13.2327	13.1539	14.4156	30.3736
RBM11	3.43476	4.06104	1.21408	8.11551	1.06323	3.52813	0.835235	5.01634	0	0	0	0.285605	2.29616
RBM12	57.3309	56.6018	49.9391	49.3375	49.4397	79.8013	72.2327	52.2205	11.9982	16.456	18.1494	17.5718	44.2566
RBM12B	19.5326	43.4594	16.6341	24.2106	8.30129	35.5003	12.1775	17.7233	3.6334	5.75355	3.56639	6.18261	16.3896
RBM14	76.3395	120.901	115.184	104.061	94.502	169.305	132.338	98.2228	36.1496	27.4128	38.1271	31.3786	86.9934
RBM14-RBM4	16.7238	17.7996	17.4289	17.0217	15.9009	31.2373	16.0932	16.4813	2.0728	2.36567	2.25493	4.56428	13.3287
RBM15	11.6025	25.3069	24.7193	14.4129	18.7083	28.3815	23.6967	13.8174	8.24583	5.55706	7.78637	6.37082	15.7171
RBM15B	1.76525	7.2988	5.21406	6.28967	4.64437	2.27216	7.20695	4.11414	2.73551	2.51894	2.43006	0.98287	3.95607
RBM17	240.245	242.233	250.639	225.206	235.773	315.992	299.53	181.481	113.003	114.135	114.771	89.4027	201.868
RBM18	46.8391	27.1349	20.5356	17.874	20.8929	26.4619	22.6979	26.3063	7.71031	12.3848	11.3679	8.53026	20.728
RBM19	53.2881	49.166	48.1056	62.3308	27.2629	52.2148	44.4932	53.1623	10.6702	8.16694	5.55032	8.23446	35.2205
RBM20	0.307495	3.02793	2.85694	2.49587	1.01723	1.38601	2.21124	0.764776	0.172929	0	0.551225	0.062812	1.23787
RBM22	115.982	88.0111	115.994	78.2702	100.325	98.4472	101.028	87.9766	30.6471	22.108	28.5482	24.2562	74.2995
RBM23	149.944	183.235	160.012	128.296	142.072	120.744	126.767	100.785	28.5081	25.1515	37.5242	34.3577	103.116
RBM25	60.7718	108.171	77.3208	81.7293	70.79	94.5652	62.8153	52.59	26.422	23.1958	24.3652	26.9696	59.1422
RBM26	27.7288	45.0764	63.7036	37.3116	33.4759	50.0642	70.3507	38.8817	11.6208	12.2749	15.8438	13.0752	34.9506
RBM27	10.8056	11.3517	8.66841	6.88986	5.04848	15.9604	11.6322	6.46098	2.79619	1.59294	3.80843	2.40191	7.28476
RBM28	17.5317	19.0555	8.72377	22.1264	9.27468	29.671	17.0955	18.0662	14.7824	4.03339	11.9216	8.77192	15.0878
RBM3	474.719	293.069	377.143	421.428	651.557	611.563	470.501	562	367.242	275.648	262.103	295.618	421.883
RBM33	16.3019	30.1267	41.2838	34.6718	28.1342	26.5431	37.7491	18.1312	8.79225	6.00868	8.81924	7.3821	21.9953
RBM34	88.1634	62.33	59.2584	65.4748	69.5424	110.727	60.2	71.3718	23.3429	12.9643	14.0007	15.1565	54.3777
RBM38	65.1154	30.7738	31.0421	25.247	32.2424	19.906	13.1351	11.6463	8.26992	5.80611	3.00941	3.67159	20.8221
RBM39	1198.49	958.108	1002.97	859.893	1087.29	1129.75	1016.07	1133.69	296.291	284.809	275.893	266.957	792.517
RBM4	140.575	124.16	166.235	176.076	174.799	166.482	161.321	158.562	82.0877	52.2144	61.1869	74.1793	128.157
RBM41	29.6762	37.5272	35.7142	29.2428	13.7804	31.6638	30.3033	29.7733	8.87936	9.59004	9.63043	7.75625	22.7948
RBM42	37.5863	25.8851	37.5077	41.5415	50.9588	48.4099	41.6156	34.7654	29.3467	17.1584	18.0731	15.5091	33.1965
RBM43	2.11193	6.21015	4.47951	5.18627	5.70185	7.05718	2.5972	2.47105	0.592529	0.932494	0.720198	1.44633	3.29222
RBM44	0.054938	3.33236	0.249858	0.335631	0	1.86913	0.893126	1.0091	0.29703	0.434546	0.009602	0.29127	0.731382
RBM45	5.74353	17.0137	9.23693	17.3367	17.5788	26.301	24.3454	18.8798	11.161	10.1714	15.3526	13.4622	15.5486
[truncated: 976 more rows]

## Sheet: RBP expression B cell (Protein)
Gene.ID	B_memory_1	B_memory_2	B_memory_3	B_memory_4	B_naive_1	B_naive_2	B_naive_3	B_naive_4	B_plasmablast_1	B_plasmablast_2	B_plasmablast_3	B_plasmablast_4	rowmeans
AAAS	34575	36593	27805	32787	17917	27704	19962	24645	1271	0	17701	5935	20574.6
AAMDC	6762	78369	55027	8604	34815	24705	13100	39912	174765	82439	0	45563	47005.1
AAR2	5473	7263	2690	5978	2078	1386	1390	1758	0	11287	0	5509	3734.33
AARS	81538	257742	129658	125877	108327	55502	39423	70849	308364	207448	364260	466756	184645
AARS2	18268	36798	25788	25728	15519	17446	13108	23025	6248	0	10652	4447	16418.9
AARSD1	18240	33287	11169	15863	14825	10663	8170	16561	18319	14200	20346	33504	17928.9
AASDHPPT	33521	108054	56372	50799	34669	33793	13887	31584	4650	3474	0	28639	33286.8
AATF	9774	52305	25900	21453	19906	12366	16148	28154	10293	0	8995	10344	17969.8
ABCC1	4058	1920	5296	4737	512	2361	1265	2362	1074	1144	1862	4221	2567.67
ABCC4	1281	1691	1299	1094	0	335	0	0	0	0	1160	1237	674.75
ABCE1	173663	177420	190505	180000	136100	170258	93883	127180	148357	75960	214023	283913	164272
ABCF1	107023	99874	110104	104150	90548	123689	75315	95659	113854	102652	135526	143960	108530
ABCF2	55956	54615	36259	41505	24334	31159	18890	25603	17076	8079	51801	66788	36005.4
ABCF3	16245	38115	25913	20029	12097	15885	11338	13399	12310	2642	19109	19853	17244.6
ABT1	21087	14528	21970	7513	12534	27578	15472	7708	0	0	0	3434	10985.3
ACAA2	462309	1567451	672473	867443	735745	333990	239583	427768	293731	58131	334887	402133	532970
ACACA	672	22881	290	873	353	210	81	329	1843	1022	652	455	2471.75
ACADVL	214732	595445	351423	365393	249690	219306	134067	239491	214572	153201	259427	335512	277688
ACAT1	696475	2092416	853459	805816	945278	316502	242675	460239	659186	253827	569128	594618	707468
ACD	9663	45756	10836	5115	20420	5565	7536	7294	0	4062	0	0	9687.25
ACIN1	131444	394000	181409	156924	253982	118499	143357	167805	101244	75473	118807	124620	163964
ACLY	333254	434509	400338	447400	285468	261534	142685	217207	111364	97004	169750	230613	260927
ACO1	16937	99599	58417	48322	51235	25040	14120	30911	4709	936	6352	11144	30643.5
ACO2	978603	2096017	1187110	1260440	1107322	808336	514667	804585	693953	488816	710331	830462	956720
ACP1	244691	986051	441980	358682	582591	159552	202437	304282	276407	226175	295554	334557	367747
ACSL3	38101	49816	61112	52588	28351	42316	40644	43705	13077	7043	9494	25236	34290.2
ACTN1	736	39075	1936	397	961	11385	124	292	895	565	788	1263	4868.08
ACTN4	795572	2297097	1017512	992392	1038731	559991	518480	705230	688665	479898	790719	1084615	914075
ACTR3	2255305	6117599	2505766	2481915	2333093	1524845	1019755	1723463	1099690	761739	1156915	1536928	2.04308e+06
ADAR	129393	155709	175953	171197	106534	123659	114148	106736	83577	14505	111124	112685	117102
ADARB1	17279	6263	19030	20439	25999	29331	44474	45820	0	0	0	1478	17509.4
ADAT1	0	0	1486	1485	0	0	0	0	0	0	0	0	247.583
ADAT2	0	9821	0	0	4168	0	0	7553	0	0	0	0	1795.17
ADAT3	6819	24983	10786	0	6396	8774	25020	12950	0	0	0	6325	8504.42
ADD1	252730	452041	245845	201235	210001	185446	125073	141186	118835	89973	130762	132904	190503
ADD3	182551	353503	199275	180353	107324	136273	85518	95173	106316	39489	100285	128105	142847
ADNP	37295	53666	46632	38547	39621	37622	37195	36499	5047	4824	4499	26723	30680.8
ADSL	101551	178668	108150	121235	89222	68282	40018	89404	82108	31386	86739	152271	95752.8
AFDN	1838	3288	8028	4204	888	2643	246	733	3566	0	4261	2714	2700.75
AFF1	0	1078	536	0	1363	473	460	387	0	0	0	0	358.083
AFF3	1945	4352	2267	3349	1299	3825	3517	4357	2866	0	0	0	2314.75
AFF4	2832	6080	1675	3731	5506	2479	1839	3926	0	0	4969	1090	2843.92
AGFG1	46792	89413	40749	36316	118594	31280	50368	60559	55348	35503	42594	91442	58246.5
AGL	56432	90722	82627	67075	43833	44825	27411	40174	4818	1708	2450	6820	39074.6
AGO1	45966	56329	63311	71870	60690	56593	34698	47270	1883	4945	1011	4422	37415.7
AGO2	12445	12351	17317	12963	10099	12690	10741	9798	0	3214	864	1860	8695.17
AGO3	2781	9004	5303	4689	5758	4057	3462	3412	1988	0	0	5096	3795.83
AGO4	0	1440	0	0	0	808	542	2010	0	0	0	0	400
AGPS	27609	24202	28099	28972	8587	21433	15205	17291	11815	10251	33671	42163	22441.5
AHCTF1	22465	17633	21561	24579	12897	23347	19320	21841	2867	1194	7135	7655	15207.8
AHCY	531886	1848079	847859	640262	586845	431794	224489	426100	830888	958282	1188970	1449514	830414
AHCYL2	2963	6852	9305	1723116	9168	0	152926	4062	30790	16994	75297	53322	173733
AHNAK	436561	714403	481203	406356	161477	196189	115210	102482	491991	293342	392143	490173	356794
AIMP1	149584	446420	231656	183097	156453	89593	80810	92903	151732	83274	265329	321579	187702
AIMP2	118776	206698	202434	140848	97033	83476	56370	77460	77958	23649	141947	116610	111938
AK2	995540	3937754	1342084	1289137	1698933	606962	504546	837746	709145	433540	879354	826064	1.17173e+06
AKAP1	1329	2180	5112	5854	1753	2233	5790	5764	0	7860	0	19837	4809.33
AKAP12	47	13	70	1	4	1	5	20	10	15	11	0	16.4167
AKAP13	34078	56048	39822	31659	32264	27700	16683	20596	1016	522	613	1563	21880.3
AKAP17A	12258	8623	15981	9520	10137	15336	9345	10679	0	0	5343	9743	8913.75
AKAP7	5481	9709	6284	0	16945	12704	4614	4094	0	0	0	0	4985.92
AKAP8	24791	76805	30785	24605	32769	22126	25070	31916	44591	8930	41266	44888	34045.2
AKAP8L	15233	63599	23102	28746	24501	12716	20688	20656	5955	1091	16269	22342	21241.5
AKAP9	3846	17651	6134	3948	6349	4088	4677	6055	3850	1219	1266	4120	5266.92
ALDH16A1	67132	276574	210284	127690	85307	71631	56464	65274	38232	24217	74461	77391	97888.1
ALDH18A1	53104	71619	75548	70437	35992	42885	27829	37982	95825	95673	135126	173256	76273
ALDH2	19760	138674	41924	15695	45981	27522	13153	29165	9774	2262	3482	10134	29793.8
ALDH6A1	86009	323162	143423	161043	132980	77006	56371	86404	16177	0	8781	8223	91631.6
ALDH9A1	707173	1919620	823829	667895	1178543	404911	361068	609212	370649	374759	328451	401846	678996
ALDOA	2585758	7947893	3822887	2902964	3711704	1620600	1090402	1999373	5233450	3295865	5793062	7693035	3.97475e+06
ALDOC	254292	1750451	397820	602141	842118	301755	162067	406499	61219	56911	53227	115405	416992
ALKBH1	0	2570	0	2263	1135	772	638	570	3704	0	0	0	971
ALKBH2	1550	3235	3289	1619	0	2528	1965	2295	0	0	4015	4087	2048.58
ALKBH3	0	0	764	1337	0	0	0	2261	0	0	0	0	363.5
ALKBH5	41585	49074	48677	45817	22437	31400	29534	29578	5818	14888	12239	13734	28731.8
ALKBH7	0	0	1290	1043	0	379	0	0	0	0	0	0	226
ALKBH8	2227	0	666	0	0	1838	0	0	0	0	0	0	394.25
ALYREF	756546	687152	756629	870700	387068	649258	603689	536062	792245	519874	712728	716332	665690
AMPD2	33514	47762	33154	31972	28405	17321	11618	18280	28723	8134	20021	24895	25316.6
ANAPC1	2904	8983	2961	1940	3736	3603	5196	4141	2920	3877	2674	2566	3791.75
ANG	0	0	25549	216907	0	0	0	0	0	0	0	0	20204.7
ANGEL2	5630	20192	9129	6504	3870	4002	2230	2931	3745	0	0	0	4852.75
ANK3	657	244	634	1493	167	90	26	110	578	517	544	662	476.833
ANKFY1	26219	57540	38305	34186	31580	23947	16483	27370	786	130926	1399	6736	32956.4
ANKHD1	8563	17151	6720	6725	7157	4854	4551	5373	4760	4721	3515	10940	7085.83
ANKLE2	52692	10569	81790	32258	139411	61257	20368	20802	57251	698299	23223	99923	108154
ANKRD17	479	1196	745	860	1010	328	436	397	3696	2106	1677	1648	1214.83
ANKZF1	3577	13610	6553	6071	3227	2704	2764	2928	0	0	0	0	3452.83
ANLN	1400	2093	0	0	0	1955	723	676	0	0	0	2402	770.75
ANP32A	1443418	4992675	2131719	2378975	2970297	1087704	1126374	1921245	1648376	647723	1710670	1901275	1.9967e+06
ANP32B	687685	2070991	752464	677421	994603	365839	249504	445776	434040	267360	702120	819696	705625
ANP32E	316660	1587624	612095	529721	669345	268138	159058	431071	268291	235271	231745	335203	470352
ANXA1	13854	38237	6566	16005	2480	1762	1068	492	0	11161	4086	4759	8372.5
ANXA11	438389	1793660	619789	669011	656686	321918	188926	429062	193582	154046	175595	295380	494670
ANXA2	2448345	5630662	2404350	2290450	1189561	797336	317897	436698	3646845	2368283	3337031	4403082	2.43921e+06
ANXA3	35	572	667	170	90	98	67	167	0	0	1555	166	298.917
ANXA4	743813	2256869	1019658	730402	694268	313474	262853	289116	59772	36425	21565	61902	540843
ANXA5	1112101	3834229	1417473	1367630	1504658	662135	372972	915180	1095071	643668	1477436	2645737	1.42069e+06
ANXA6	3173667	9838658	4566578	3548953	5929751	2698817	1736741	3021879	2625484	1396018	2707306	2460874	3.64206e+06
ANXA7	213590	838760	449565	347750	352287	144845	120777	200723	147645	111413	150482	200087	273160
AP1B1	221164	534892	256251	270714	265165	188636	147604	186758	142977	100085	162945	213680	224239
AP2A1	91412	107057	107274	103444	62853	74864	54925	56707	61952	5264	72103	67796	72137.6
AP2B1	42226	125193	51876	59110	40928	35122	31864	37556	58529	23519	71217	63896	53419.7
AP3B1	57352	115589	74470	77306	84570	57607	39828	50883	48683	13803	51742	65918	61479.2
AP3D1	37811	41943	61418	51190	35531	42412	25077	32933	22906	8063	50304	53150	38561.5
APEH	34601	183789	59151	48643	50090	27762	22392	30683	50735	30108	55698	53941	53966.1
APEX1	2466694	2360704	1975609	2090843	1910236	2328402	1711436	1896630	487845	526853	607441	629414	1.58268e+06
API5	368178	320760	356863	335908	262194	278481	210644	319209	195591	55727	163262	264321	260928
APOB	6600	9471	3565	1529	7682	34788	6220	4127	30230	9038	32121	53076	16537.2
APOBEC3A	0	0	0	0	216	314	0	0	0	0	0	1023	129.417
APOBEC3B	4580	2241	13189	10775	7465	1582	4949	9428	0	1594	7726	7679	5934
APOBEC3C	57792	114990	147705	167686	49915	91039	86869	106013	146858	285758	110316	186123	129255
APOBEC3D	4263	0	4794	5372	0	2960	0	1918	0	0	0	0	1608.92
APOBEC3F	18102	32148	59422	46095	19868	31705	15829	18037	34588	7679	86164	63278	36076.2
APOBEC3G	32937	125101	71415	63726	63804	30761	32679	46668	85914	49428	147265	172189	76823.9
APOBEC3H	0	0	0	0	0	0	0	0	0	2198	0	0	183.167
APTX	14020	18436	11551	11796	9647	12911	13448	13557	6422	0	8865	10922	10964.6
AQR	32950	38066	29048	34210	30199	33613	26126	33084	9710	4302	7283	11432	24168.6
ARCN1	229246	499055	332451	253418	186365	174389	119279	176395	350126	309332	404496	454952	290792
ARF1	1233680	3036209	1830032	1477433	1478621	1110986	804706	1335137	943488	1625120	1050395	1846975	1.48107e+06
ARF4	79178	131504	114293	113487	115938	59770	43373	79475	138102	53833	202787	317036	120731
ARF5	280192	448596	320997	210067	277484	213871	96373	183854	313755	399939	330572	192098	272316
ARFGAP3	8897	11930	10161	9447	8711	7699	5196	7231	52859	42926	67243	68753	25087.8
ARFGEF1	22207	27321	29486	21047	14201	16410	10292	13012	800	857	1803	6853	13690.8
ARFRP1	8368	27948	16641	13739	12402	6173	8672	10902	0	0	0	13296	9845.08
ARGLU1	113443	253157	260197	156448	119040	132172	136488	141626	85218	43727	197123	180926	151630
ARHGAP11A	0	0	0	0	0	0	0	0	44866	13176	19278	10764	7340.33
ARHGDIA	575368	2703748	1128304	975649	1410919	447783	298842	572385	1272198	845235	1520375	2040258	1.14926e+06
ARHGDIB	5563345	18945957	7839313	6493227	11027940	4304180	3817075	5880877	4602866	3147627	4867892	5593405	6.84031e+06
ARHGEF1	293104	258995	344326	299342	207108	230883	134862	179470	124168	87482	103500	163718	202246
ARHGEF12	431	0	0	511	1048	616	1185	1091	0	0	2096	370	612.333
ARHGEF2	92387	120085	111308	95920	51723	65881	47810	57659	51158	27437	59850	61055	70189.4
ARID1A	29538	42242	30432	28016	28567	28347	19327	25282	2733	1235	5974	4178	20489.2
ARID4A	8712	27490	14431	10769	16380	9946	14591	13804	3457	10408	2791	3467	11353.8
ARID4B	11867	44507	21512	21923	23937	12588	16509	25024	16197	5271	15643	3845	18235.2
ARL1	42143	62475	60091	60570	45312	35137	25494	36840	106593	54117	114746	97026	61712
ARL11	846	1676	1073	1517	535	672	0	763	0	0	0	0	590.167
ARL2	6419	30256	18596	15913	10828	8352	3118	11198	0	0	0	8274	9412.83
ARL3	12952	60767	29655	22185	23075	6330	7128	11385	40852	7174	23666	55629	25066.5
ARL4C	0	2088	0	0	0	0	0	0	0	0	0	6434	710.167
ARL5A	0	5296	4931	4060	2389	2801	3466	2995	0	0	0	0	2161.5
ARL5B	2920	0	0	0	0	0	0	0	0	5369	0	0	690.75
ARL6	0	3408	1849	1357	0	797	0	0	0	0	0	0	617.583
ARL6IP4	17173	82127	31575	23875	39037	19564	22766	18110	17866	10771	23350	18031	27020.4
ARL8A	83013	108388	82093	77405	96768	79221	66619	83384	5147	0	6136	10833	58250.6
ARL8B	293908	412025	459353	626868	314907	466600	386067	536706	64791	153622	141605	193039	337458
ARPC4	2261854	4065562	2982408	2455292	1623838	1265423	895653	1490148	844681	590023	849997	1315683	1.72005e+06
ARPP19	105305	339806	179073	165551	198320	110600	85386	166528	256524	61580	319879	248205	186396
ASCC1	7651	33069	15694	13427	11064	4600	7202	13106	9445	0	24286	6235	12148.2
ASCC2	7418	9653	7875	9496	3473	5331	4910	5425	2103	0	4287	18215	6515.5
ASCC3	11100	9867	14914	12837	7903	10932	5536	6033	1632	0	5767	16479	8583.33
ASNS	3355	2762	4325	1577	1261	569	420	825	37495	21915	82703	173014	27518.4
ASPH	2037	12206	795	4743	396	1845	2281	14071	688	0	0	403	3288.75
ASPM	2262	332	8123	1943	704	1828	2095	901	11408	796	3667	2811	3072.5
ASS1	0	23046	4033	14129	210	0	249	0	89019	148943	8224	36980	27069.4
ASXL2	428	0	394	303	860	0	0	0	0	826	0	0	234.25
ATAD2	5389	8974	3709	4824	1681	3391	4018	3647	962	994	245	1229	3255.25
ATAD3B	604	0	478	297	1180	551	1070	0	2750	0	6076	5385	1532.58
ATF7IP	8704	34033	12139	14060	18927	10422	10944	14663	0	0	3509	10382	11481.9
ATG9A	871	0	0	157	379	0	626	581	0	0	0	501	259.583
ATIC	549352	1790543	883752	662692	813079	376417	281940	563896	488198	432366	596007	790813	685755
ATL3	154279	143840	133851	137820	95222	146361	104260	97687	129910	103864	136644	146154	127491
ATM	59508	42802	61238	57010	36461	51219	27170	42815	866	2430	829	987	31944.6
ATP13A1	40800	28069	44060	36876	18751	29825	20313	21837	47618	90545	112742	92727	48680.2
ATP13A3	16873	1406	182	136	920	147	137	234	0	0	0	42536	5214.25
ATP1A1	93235	124403	89962	101431	43519	56310	51783	64336	173602	188088	283216	369591	136623
ATP2A2	40190	25051	36245	37431	19232	26692	19057	19470	141227	120677	172975	205500	71978.9
ATP5F1A	2834695	5495898	3988760	3484566	2423296	2573688	2523070	2899332	2064676	1590910	2402510	2517238	2.89989e+06
ATP5F1B	3156025	11877510	5170372	4734858	5115823	2472928	3002037	3645619	2165819	1614335	3083546	3299489	4.11153e+06
ATP5MF-PTCD1	96939	73594	150987	117093	51251	107968	98392	107267	7341	0	28816	10860	70875.7
ATP6V1A	132611	565351	204701	181653	252823	117081	88678	154708	118317	43003	128337	153529	178399
ATR	517	262	137	649	310	354	173	682	0	0	4469	0	629.417
ATRX	26582	52029	27900	30402	32048	25771	25465	28205	10903	4252	9422	15029	24000.7
ATXN1	1619	0	1920	9157	0	0	1310	4291	0	2756	0	0	1754.42
ATXN10	55503	103014	65898	61680	62867	38473	31178	59631	21995	10268	17521	48448	48039.7
ATXN1L	105843	97304	87727	72611	188838	14802	31334	62645	0	20953	20689	0	58562.2
ATXN2	5275	2207	2805	2504	3553	3122	2710	3168	0	1587	791	6924	2887.17
ATXN2L	36961	73487	40225	45844	32772	26458	22155	32191	45615	15848	76951	80578	44090.4
AUH	17752	37434	26707	17881	17154	8679	9669	8625	14281	0	15578	2353	14676.1
AZGP1	0	4424	0	0	3161	0	651	0	7954	2345	70191	8274	8083.33
BAG3	1491	6074	0	0	2116	0	814	926	1598	0	3800	2135	1579.5
BAG6	28600	57882	43352	34558	33329	21092	15568	21884	3703	909	27308	45242	27785.6
BAIAP2	2868	0	0	2956	8674	2747	1130	0	0	0	0	2040	1701.25
BARD1	0	0	0	1332	0	0	0	0	0	0	0	4844	514.667
BASP1	1941517	4458688	1777577	1549827	2358989	1523452	2124052	3075358	907715	618464	893225	1078134	1.85892e+06
BAZ1A	8990	4247	8565	9237	5144	7805	6977	6934	1773	843	1837	6986	5778.17
BAZ1B	58132	51977	69774	64144	42235	70687	55957	62282	32243	12230	23578	60964	50350.2
BAZ2A	4428	7159	3495	3450	4829	6132	7120	8236	4403	3191	1563	2289	4691.25
BAZ2B	426	0	456	333	344	301	241	350	0	0	0	0	204.25
BCAP31	985495	656375	915574	694566	624560	798173	988221	657600	375665	618968	671066	705511	724314
BCCIP	51962	189904	84607	84640	93003	39399	30739	49279	54871	23143	47743	88383	69806.1
BCL6	0	0	0	0	0	0	0	0	0	0	2438	0	203.167
BCLAF1	129182	260514	105407	149035	112483	89395	114382	132729	136991	80175	151284	180543	136843
BHMT	0	0	0	0	0	0	0	0	14750	0	0	0	1229.17
BIRC6	4034	5345	5030	4578	2258	3579	1491	2599	601	630	740	921	2650.5
BLM	14960	31681	19882	24094	17166	13273	12490	16177	31120	31248	35990	38663	23895.3
BLMH	56535	107355	52251	54237	43290	20923	18510	25461	106530	33502	143876	190796	71105.5
BMS1	30367	24134	22751	22666	15919	27871	24240	19731	8220	4944	10415	18620	19156.5
BOD1L1	17841	28732	24344	21972	18713	23091	18690	22964	12313	9205	4657	6641	17430.2
BOLA2	256852	1109680	349256	396970	588249	169928	86470	316710	597811	418079	527711	1042058	488314
BOP1	40378	104644	47412	41148	42173	31021	28497	41198	16878	8650	15957	42263	38351.6
BPTF	9167	4868	7578	7225	9024	10150	9829	8828	3404	4491	2234	769	6463.92
BRAT1	4863	9379	5714	4872	7638	1894	1160	3419	7563	0	2054	3377	4327.75
BRCA1	928	0	1564	310	0	1073	0	141	0	0	0	0	334.667
BRD2	18842	23734	24784	25733	23177	22154	19015	22382	1565	6262	1744	19079	17372.6
BRD3	19792	23323	19089	18330	16827	15306	15907	15289	0	0	7843	5436	13095.2
BRD4	46658	58609	58923	49883	36652	47428	40269	46616	10015	9186	7321	7464	34918.7
BRIX1	59035	28221	117995	103920	36108	89018	55170	62018	9517	8830	68836	44086	56896.2
BRPF1	6319	7301	7037	5941	2686	4989	6637	6020	0	3120	0	0	4170.83
BTAF1	9206	6196	9334	9061	5039	6758	3341	4921	1985	1574	9959	19538	7242.67
BTF3	182420	345019	363282	264380	166164	128506	77270	129882	83953	52892	201728	380322	197985
BTF3L4	310084	766182	400919	416064	360421	210212	146829	158470	117142	133706	154030	206124	281682
BTN3A3	20766	57208	26789	21033	40546	12686	20639	21053	0	0	0	3852	18714.3
BUB3	270378	793475	332767	293839	310863	236492	209977	299388	190480	83105	254273	288713	296979
BUD13	15468	16468	14815	12789	10562	11117	17191	7271	14972	7979	0	13688	11860
BUD23	18804	15400	17617	15773	9931	13971	10871	18274	13209	10273	28999	21939	16255.1
BYSL	42031	29730	42232	36358	20238	39400	33201	30109	22127	14972	29869	65462	33810.8
BZW1	137088	213788	178897	158103	155694	97474	82513	143591	110470	44553	182704	234706	144965
BZW2	47844	59211	42995	42540	28166	37194	16138	24653	82002	0	52402	108490	45136.2
C11orf68	29749	129556	70706	61337	50767	21217	13063	27778	0	9293	0	0	34455.5
C11orf98	63753	100128	138720	117197	144294	102976	122367	71284	32070	21682	72655	87276	89533.5
C12orf10	22038	117078	43331	32369	43649	12757	7520	25442	49611	19735	52880	55416	40152.2
C12orf65	5809	7225	11387	14071	4544	7355	2679	0	0	0	0	0	4422.5
C18orf21	4737	2201	2987	2312	2100	1874	2176	2496	0	0	0	0	1740.25
C18orf25	5397	17690	5391	2973	4697	2349	2113	4388	0	0	0	0	3749.83
C1orf122	0	15934	0	0	0	5283	0	5030	5971	0	9002	13697	4576.42
C1orf131	2695	1565	4712	4317	8284	4404	5903	5985	0	0	0	0	3155.42
C1orf52	7614	36617	15764	9285	24647	5018	5328	6252	0	0	0	12043	10214
C1QBP	482252	1769354	991900	827478	1027273	372831	564575	761491	720526	387949	662364	979608	795633
C7orf25	2039	6204	4886	3029	59003	1345	4037	1292	0	0	0	0	6819.58
C7orf50	56833	53752	51910	50895	71667	53776	45123	60460	25033	33930	64225	58509	52176.1
C8orf33	12393	13178	11022	7794	13718	21180	10999	10856	18259	10902	15796	16792	13574.1
CACTIN	3815	6410	3638	4719	4635	5532	3364	3542	0	0	7820	12009	4623.67
CACYBP	211344	578589	303445	238130	189078	136558	83843	171505	199607	250452	278871	567351	267398
CAD	45816	63929	38097	43518	30849	33097	15334	29524	58336	35230	81327	110081	48761.5
CALD1	66	601	232	189	865	101	2663	1671	29643	158487	1067	36396	19331.8
CALML5	820	76529	6344	2060	19778	18792	15625	0	138608	19405	568056	49987	76333.7
CALR	984131	3721080	1208660	1313796	1379093	681497	501544	875483	3526910	2890739	4944618	5786988	2.31788e+06
CALU	49430	279555	79071	102609	75188	36488	32108	58738	275376	288065	557066	487086	193398
CAND1	363406	581896	499239	405593	379668	351099	208767	342545	229140	149978	248482	294480	337858
CANX	552701	773568	455167	499685	398130	599909	346249	367762	959556	843432	1543562	1924978	772058
CAP1	3788006	9994880	4961566	4962526	5758889	2895495	2374875	3611938	1952005	1684029	2036820	3017082	3.91984e+06
CAPG	1200555	4983613	2366149	1298599	1232746	769955	371034	599273	425177	307647	241054	306877	1.17522e+06
CAPN1	364814	520057	392281	423735	274326	235406	131872	244037	188398	206159	183370	180570	278752
CAPN15	734	1019	249	0	0	512	0	0	0	0	0	1547	338.417
CAPN2	93722	180505	121028	97363	41708	40300	14332	23531	130640	143618	202852	252259	111822
CAPRIN1	52801	154950	76233	61607	71711	42957	38362	51455	106110	68032	150631	193615	89038.7
CAPZA1	1001979	4094352	1928539	1764365	2413953	933496	847363	1334585	1091224	798711	1218734	1588717	1.58467e+06
CAPZB	1746103	7102342	2340418	2397020	3107419	1331467	1182325	1891126	811637	631892	1096237	1424626	2088551
CARHSP1	68362	166536	84296	92750	106836	58166	11373	42957	212472	263491	228264	247461	131914
CARM1	23750	51120	35969	24451	15993	9892	6247	7162	21922	37828	33679	59232	27270.4
CARS	67215	85375	105693	92120	51092	55738	31740	48520	92484	30541	105888	124993	74283.2
CARS2	43956	74144	56449	58150	53227	43659	30841	42398	6193	16771	30637	21405	39819.2
CASC3	2854	4936	5153	6971	2011	1540	941	1615	4455	3142	9516	6060	4099.5
CASP14	5656	29238	0	8883	9373	0	9333	11922	546187	889032	5406716	153961	589192
CAST	162771	337681	206423	190466	207277	153205	98256	165174	103079	64790	87360	102006	156541
CBS	0	0	6389	7293	0	2949	2472	2772	0	0	0	0	1822.92
CBX3	737574	2758053	982735	1139670	1814287	651172	791102	1071285	1069528	627490	1159496	1360843	1.18027e+06
CC2D1A	14479	18478	10212	9223	4925	6563	5692	5580	0	0	6895	7469	7459.67
CCAR1	65470	169281	108070	105370	78022	58599	62383	64428	67848	28095	66556	72629	78895.9
CCAR2	213777	439926	209337	263482	237715	179674	186849	202134	84272	44715	112313	102506	189725
CCDC12	51745	158672	33860	89625	68420	55746	48754	82958	57115	26009	66806	70121	67485.9
CCDC124	127104	196124	155745	109381	91216	103110	69691	75616	129640	83893	176464	213558	127628
CCDC137	10543	9166	6730	9428	17343	8625	14262	6275	0	0	14187	0	8046.58
CCDC43	14174	52644	27256	27158	42522	4683	7872	20322	17184	20213	45208	21045	25023.4
CCDC47	73071	63224	61699	73667	49621	73120	44944	54713	38444	60236	78090	154131	68746.7
CCDC59	9673	5945	13424	2973	8403	11184	10423	19095	5494	0	0	11013	8135.58
CCDC86	38577	48742	40155	50690	44583	37256	46208	55661	32146	9971	42805	54904	41808.2
CCDC9	20026	72358	42168	33376	37305	23354	36217	35954	43643	45563	37716	35416	38591.3
CCDC9B	766	0	843	0	0	1704	0	1900	0	14194	31580	654	4303.42
CCNK	26787	31889	19298	25901	16906	23155	14465	18997	5889	4608	0	28913	18067.3
CCNT1	8052	2682	10025	6396	1933	4466	3493	3267	0	0	0	436	3395.83
CCT2	765615	2612812	1276086	1145665	1239674	471567	461886	718647	599280	479971	861901	1069100	975184
CCT3	667197	1340923	790903	840077	603403	485349	365956	508251	537740	399587	584621	843616	663969
CCT4	716888	1752466	1050783	827386	790105	512285	365253	612313	779483	424141	768501	1006838	800537
CCT5	891508	3205899	1298125	1135219	1435400	506317	420916	754133	677398	495718	800050	1208091	1.06906e+06
CCT6A	654395	1361428	983954	832124	812723	461199	346285	499147	695803	466646	1049455	1231914	782923
CCT7	555277	1294576	924701	771437	735008	373099	316876	497517	448351	270178	550952	868809	633898
CCT8	1031603	2654793	1418129	1365746	1192657	613757	428887	728356	822194	553878	1000957	1369014	1.09833e+06
CD2BP2	23068	123302	43822	42582	66639	16400	23167	32102	27763	14548	41904	51257	42212.8
CD3EAP	14950	24512	14038	8389	15268	20670	15950	17706	0	22140	0	11738	13780.1
CD58	0	21274	6191	4952	0	5610	0	0	8057	0	0	0	3840.33
CDC37	154136	501433	263133	234486	211551	85351	80876	98193	134104	156998	234960	200455	196306
CDC40	52837	106236	75891	66187	51959	55805	48687	55423	7975	19558	6391	19036	47165.4
CDC42	1403676	1773723	1756726	1750019	848358	1029647	913880	1172229	1299634	938455	1310785	2201670	1.36657e+06
CDC42BPB	212	0	4686	1857	766	72	0	404	0	7454	592	0	1336.92
CDC5L	131735	122515	143768	139443	109719	122316	122949	114437	111288	63561	96033	123444	116767
CDC73	55100	47160	69586	59760	46744	55651	38100	48791	3922	4254	3374	53556	40499.8
CDK11A	990	3919	4420	4078	0	0	1946	0	0	0	0	0	1279.42
CDK11B	56872	215360	81895	77019	98380	48486	53480	82371	36129	7087	32512	49006	69883.1
CDK12	26200	34306	22359	31992	21040	25454	22216	27629	9532	8684	19310	27479	23016.8
CDK13	7103	6936	8817	7935	5721	6845	4579	6236	3192	850	0	0	4851.17
CDK4	3198	1656	0	9362	0	1227	3269	2035	0	0	0	9237	2498.67
CDK5RAP1	0	0	731	207	0	780	257	0	0	0	0	2680	387.917
CDK5RAP2	542	0	1689	1468	508	0	384	445	3920	5145	4325	0	1535.5
CDK9	31131	16973	26535	33224	14198	27337	14647	20100	9289	9325	19549	23830	20511.5
CDKN2A	0	0	2886	0	0	0	0	0	0	0	0	0	240.5
CDKN2AIP	91092	164001	117668	135250	159948	115635	127423	135524	52941	31671	44814	80732	104725
CDV3	415388	1055806	405240	396947	352340	258811	141128	265639	609195	492481	603379	1005920	500190
CEBPZ	14249	8883	20459	18311	11776	15023	13813	12721	6453	1923	9445	13138	12182.8
CELF1	32804	126627	54942	48588	57312	25227	28979	44037	21640	4114	12901	51061	42352.7
CELF2	252371	823307	298865	268753	377896	241889	250912	318023	164074	91496	205122	245737	294870
CENPE	3896	6894	0	3803	4244	0	0	0	0	0	0	0	1569.75
CENPF	806	3940	2757	3170	9216	1273	977	1372	0	814	0	12845	3097.5
CEP128	2135	1591	6725	3739	0	2655	1949	1389	15170	21028	0	0	4698.42
CEP131	8009	3977	1263	8291	17147	586	3765	812	0	14362	19998	4112	6860.17
CEP170	27623	29548	24799	29694	19978	21039	14937	20933	11942	13068	4392	6102	18671.2
CEP250	10891	37545	10487	10647	30275	8713	13511	20636	816	1455	2656	4158	12649.2
CEP350	3619	2509	5173	2963	2455	3712	3210	3907	2705	0	0	2102	2696.25
CEP55	5351	2530	10255	2575	4761	5209	40076	3671	1897	0	1065	2119	6625.75
CEP85	0	3101	0	1893	0	1136	0	0	0	0	0	4328	871.5
CEPT1	24301	17167	38688	51154	20537	26721	30877	35486	0	6781	0	41867	24464.9
CFDP1	13909	48551	27888	17475	35962	12031	11746	17759	27741	123978	27973	19693	32058.8
CFL1	11988077	43491048	19367886	16885134	18276055	12221155	7771241	14258462	17973253	19197877	15494428	19468434	1.80328e+07
CGAS	7632	2922	4835	2042	2638	5480	4894	1531	9927	0	3921	4793	4217.92
CHAMP1	51151	83074	60419	73878	48978	50317	40299	43364	22495	9043	45392	64625	49419.6
CHCHD3	419865	906283	501580	433357	519630	262237	348672	426970	356544	257453	316742	423098	431036
CHD1	11456	8425	9016	9071	5228	10675	5953	9677	1490	1220	2842	2451	6458.67
CHD1L	17162	13541	25961	23412	13474	25538	11491	22627	2184	0	23656	1419	15038.8
CHD2	23137	63170	22770	23616	18849	21808	12693	16808	25696	1957	3310	10560	20364.5
CHD3	5159	1268	3570	4419	3125	3377	4043	1389	2427	19626	13301	7400	5758.67
CHD4	120988	109317	132262	118893	81303	118978	89090	100698	65690	39800	78469	103344	96569.3
CHD6	0	0	537	397	0	0	217	0	0	0	0	1625	231.333
CHD7	609	1064	0	867	415	531	705	348	0	2143	0	0	556.833
CHD8	5436	3551	5721	5181	4464	3975	3718	4350	3026	5616	4109	3601	4395.67
CHD9	1255	502	0	0	0	0	221	291	0	0	0	0	189.083
CHERP	51803	157099	51511	51788	83928	42098	43017	55673	21702	5167	44179	43341	54275.5
CHGA	0	0	0	0	1535	4557	0	0	39078	83392	48071	38550	17931.9
CHORDC1	112880	354579	187993	158934	170964	81378	64512	93065	176364	124790	241298	333385	175012
CHTOP	318942	172850	337523	276487	205751	289818	227427	211857	136376	68258	148164	175375	214069
CIP2A	541	446	1619	3128	315	3593	562	169	1642	2719	1294	1737	1480.42
CIRBP	258222	1175348	337111	612780	613023	418442	515464	510264	292650	171371	397384	277663	464977
CISD1	711310	721792	696419	631346	425541	532900	448641	674491	423678	293767	672972	624554	571451
CIT	0	677	0	0	2026	485	0	536	0	2201	5855	0	981.667
CIZ1	6176	18209	9058	9925	20011	14763	13013	17212	0	11952	5683	0	10500.2
CKAP2	0	3586	0	0	0	0	19829	1518	0	2604	6082	0	2801.58
CKAP4	86178	179914	72580	55201	11315	38452	317	60	366324	416034	663703	536455	202211
CKAP5	39748	32047	43418	39210	26558	37289	24347	31713	18890	11264	20022	41896	30533.5
CLASP1	4957	1205	8019	4092	1404	1003	2219	2061	3375	6595	5562	6504	3916.33
CLASP2	19169	24359	30680	24053	14730	22826	16376	17749	25560	5225	24935	31096	21396.5
CLASRP	5474	25812	10454	9528	9306	3340	3379	5469	0	0	0	0	6063.5
CLIC1	1945127	8061400	3012224	2547165	3767554	1144764	1069475	1525113	3420190	2101894	4082233	4972175	3.13744e+06
CLINT1	91109	185167	100100	88618	146467	90785	66230	111958	147479	175342	130803	184298	126530
CLK1	12280	6954	7784	7284	3945	10263	7312	10836	0	0	0	0	5554.83
CLK2	890	1087	1421	1128	0	548	0	0	3761	5694	4626	3326	1873.42
CLK3	14007	11898	7813	8693	8025	11345	9882	6828	7589	0	6088	10230	8533.17
CLK4	0	0	1755	374	423	1036	0	0	0	0	0	0	299
CLP1	17559	52297	16795	18283	19574	11550	16731	18391	6459	17351	0	8801	16982.6
CLTB	159744	1549288	457885	945928	839584	303051	511824	741431	396669	210243	415507	337201	572363
CLTC	594338	898195	640718	728539	513071	543944	414787	545506	503258	423041	544939	723701	589503
CLUH	2268	2303	2711	1580	385	82	108	59	4736	3089	9475	16873	3639.08
CMSS1	28490	4582	31136	63327	21233	44330	28816	28415	11617	6875	13525	21410	25313
CMTR1	28661	36579	36298	34619	18959	36825	13303	22121	3726	0	3399	13995	20707.1
CMTR2	3802	1600	2102	2027	7621	1218	1160	1516	0	0	0	0	1753.83
CNBP	233737	1703512	671092	676251	797678	238502	274169	339088	634347	359215	1126030	958020	667637
CNDP2	758038	3086336	1290301	1236448	1249820	784340	502667	1016331	353714	165185	348244	515852	942273
CNN2	924823	3204565	1099611	1281422	1518196	664931	770696	1300468	646887	842793	672176	1156916	1.17362e+06
CNN3	2023	4367	0	5839	15226	4309	7926	20187	2787	10176	0	2056	6241.33
CNOT1	34687	46337	36322	33681	29189	27321	22217	26809	6071	3002	6583	30349	25214
CNOT10	15155	21984	20567	22893	12797	11916	7258	10728	5521	5338	8190	7178	12460.4
CNOT11	18221	29943	17879	16887	13714	13279	9509	16010	9977	0	16425	15515	14779.9
CNOT2	25662	85886	27874	23503	43796	19712	20975	26732	46784	3040	102858	64942	40980.3
CNOT3	13776	29167	16722	13436	11496	11420	11867	13761	10222	7078	13851	15048	13987
CNOT4	2033	6160	1832	1942	3716	1418	1369	2876	0	0	0	0	1778.83
CNOT6L	5643	18652	10767	11081	3293	3996	3122	3058	0	0	0	0	4967.67
CNOT7	15002	20597	18021	18875	17292	11089	13106	15575	12353	0	6236	13225	13447.6
CNOT8	0	0	0	0	0	7923	1441	0	5649	0	0	3993	1583.83
CNP	89134	114833	104804	93388	53974	75972	60699	61736	134965	42788	231547	207998	105986
COA6	33047	209494	74451	53816	104845	47482	50579	77238	31109	0	57471	75628	67930
COASY	28633	71262	34743	40187	28376	23848	16975	35784	12576	13536	6333	19028	27606.8
COIL	6332	7982	7563	6991	3229	3761	4462	5702	11926	6954	1039	3455	5783
COPA	193625	159294	230715	192762	114714	184980	114538	139638	270491	248672	328569	383482	213457
COPB1	179788	316932	244818	224890	164959	140522	91797	131818	180964	152306	241509	322226	199377
COPB2	124944	206771	156859	150001	120629	112979	83384	117400	220355	199856	262931	362114	176519
COPG1	164979	262245	210433	198488	167040	165328	114611	145993	257677	181284	296476	331185	207978
COPS2	132097	332890	140649	129866	117762	99754	54356	99233	58675	20073	125189	178049	124049
COPS3	93680	186168	109476	131920	111867	101134	73297	88038	87357	29665	108425	134743	104648
COPS4	131745	466004	245565	190920	209560	90374	71240	136251	79674	42559	105445	167816	161429
COQ3	5290	28757	5324	5788	4780	4061	2823	5191	0	0	0	0	5167.83
COQ5	56122	175253	44223	49828	73543	47270	75201	89039	5591	0	16600	0	52722.5
CORO1A	7081836	14228697	7746798	7341114	7911567	5796700	3578362	5985234	6543036	5345983	8358207	9953396	7.48924e+06
CORO1B	40549	162203	70471	29983	47749	19877	9641	13004	62021	68249	50421	120545	57892.8
CORO1C	215601	282202	276133	330169	103436	161628	97051	138625	89777	105705	103183	83228	165562
CORO7	411	1835	643	649	451	344	0	393	1207	0	0	3334	772.25
CPEB4	1736	11165	4481	4396	0	0	1903	0	0	0	0	0	1973.42
CPNE1	134832	762936	312830	312231	192266	102376	83239	179934	37459	59733	98888	134462	200932
CPNE3	170104	407147	241134	226593	132621	144269	90508	132211	153113	24302	147036	140470	167459
CPS1	0	0	0	0	0	71	66	100	0	0	0	0	19.75
CPSF1	43219	51274	48504	43350	38687	44515	34335	37717	22888	9953	29536	37464	36786.8
CPSF2	43536	129320	48818	39411	71185	30827	46690	60753	7480	1927	12703	36763	44117.8
CPSF3	43071	116507	58723	53000	61290	35432	44038	47331	9622	1635	11856	32893	42949.8
CPSF4	47720	186140	63234	60560	92703	35009	57971	73386	31770	6234	52505	81867	65758.2
CPSF6	151480	413513	201118	195870	203217	142299	127774	156087	91452	78670	113950	116142	165964
CPSF7	74108	144742	101181	83996	57844	57018	69562	74805	47213	7301	31652	63103	67710.4
CRACR2A	3953	9458	2737	3027	2515	4134	1104	3094	10352	2093	0	2548	3751.25
CREBBP	8432	5758	8270	7930	6670	6419	4319	6698	1232	299	2262	4989	5273.17
CRIPT	17021	18636	75922	24544	10100	26695	26802	29954	0	37746	103563	69896	36739.9
CRKL	163316	741941	268243	282575	299467	149406	101590	218114	160873	56964	171819	226004	236693
CRNKL1	19606	19379	26599	28298	14841	25031	19761	19920	10858	2386	29006	26698	20198.6
CRYZ	490487	1827319	1178208	819120	677296	336428	278602	494407	93211	82205	288522	259358	568764
CS	1076669	1768387	1523957	1392900	792327	922555	468705	718972	579633	386086	607520	751630	915778
CSDE1	58979	215033	94236	79693	83743	42202	34023	62438	185450	98914	270446	308817	127831
CSE1L	795884	1242520	1048713	1024430	830649	662525	370532	808057	841272	1791953	851334	1456055	976994
CSNK1A1	69166	44842	84588	78955	30840	71308	55179	60054	35756	34034	10393	37042	51013.1
CSNK1D	12264	2130	9623	3808	6343	9047	2328	6714	0	2544	0	8847	5304
CSRP1	100636	521139	175640	82673	122619	55562	45591	49671	443766	763146	268070	277666	242182
CSTA	0	28182	580	2992	4345	14265	8859	0	133049	0	415451	60537	55688.3
CSTB	1392278	4817785	1099187	2007432	3609742	948570	251931	1731100	1092129	768537	674680	1248719	1.63684e+06
CSTF1	36550	154110	43063	49679	56224	29268	27964	40580	4062	3939	27849	32639	42160.6
CSTF2	43123	251111	83715	71582	89851	35324	54299	60778	39415	21637	53170	58413	71868.2
CSTF2T	49317	206888	90987	77203	84644	29318	61516	71614	30494	10568	27091	81593	68436.1
CSTF3	55345	46965	62942	67511	28785	55119	32297	46716	40068	0	20411	49246	42117.1
CTCF	96143	94792	130700	132024	110723	129146	130591	124856	49057	16963	71529	64398	95910.2
CTIF	0	0	10409	0	0	0	0	0	0	0	0	0	867.417
CTNNA1	1595	2851	1481	1061	0	0	449	0	6499	14789	0	0	2393.75
CTNNB1	0	0	0	298	0	0	0	0	0	994	0	0	107.667
CTNNBL1	50712	102697	67280	55534	62227	67653	48888	74175	2214	6279	20226	37841	49643.8
CTNND1	354	62	736	316	1950	1087	1587	708	0	0	612	1540	746
CTPS1	57336	120264	51069	63841	19476	14391	9890	11318	55753	49026	74817	103331	52542.7
CTR9	15612	36975	15975	13713	16169	18214	11818	16398	2680	3472	1996	12527	13795.8
CTTN	13	1635	566	1370	111	19	13	17	1106	477	4304	1770	950.083
CTU1	2218	3578	10031	2322	0	4606	7429	8232	5300	2980	8110	12827	5636.08
CTU2	710	4410	1898	2113	982	722	0	1355	3403	0	0	2149	1478.5
CUL1	14332	16936	31331	26209	15993	14519	15301	16041	7529	8210	12242	44730	18614.4
CUL4B	62524	81957	80469	74809	50704	43597	35138	52299	20129	18597	48622	46384	51269.1
CWC15	105915	514935	127761	145430	405974	129785	169376	198175	75006	124214	165067	201550	196932
CWC22	16102	28641	13937	14732	18373	18726	15608	19784	4988	10307	4324	12017	14794.9
CWC25	3023	5194	4317	3772	1061	3709	1920	2162	71544	0	57826	70843	18780.9
CWC27	12520	26310	16912	9700	0	16275	4995	8190	4667	0	0	18417	9832.17
CWF19L1	55292	92823	59703	59465	40982	54791	32035	48084	34793	3388	37997	62748	48508.4
CWF19L2	5367	4230	3155	1384	5723	4663	2141	4078	0	0	0	0	2561.75
CYB5A	44173	224630	89174	209178	210850	68817	106668	154448	31869	0	24511	75385	103309
CYB5R3	823525	776309	733242	658884	326203	711245	406685	454867	102001	188653	76170	170563	452362
CYFIP1	15	690	246	412	27	190	0	11	0	0	0	0	132.583
CYFIP2	189566	220242	195140	246652	160712	199003	107415	154721	33278	42550	31517	69610	137534
DAP	26073	200756	106860	76869	39488	9048	29543	28324	17841	6070	18210	138202	58107
DAP3	106435	210263	122187	161761	105445	87208	66113	104638	125307	54209	144412	217159	125428
DAPK1	206	113	0	2758	1694	141	0	0	902	0	0	992	567.167
DAPK2	0	0	0	1488	0	716	1118	782	1789	1093	3161	0	845.583
DAPK3	0	5192	3439	0	4208	3492	2261	0	0	0	0	0	1549.33
DARS	419253	985661	578735	441507	386771	343868	196264	279242	260929	220281	367329	502225	415172
DARS2	66715	129185	94374	100151	60793	67030	39533	70445	12364	1444	15236	26803	57006.1
DAXX	23994	96271	38565	34109	32351	17863	24231	33475	3026	7560	18894	24449	29565.7
DAZAP1	219123	554642	268837	272818	265491	173498	183120	202931	143520	163485	218113	255725	243442
DBN1	485	1505	230	271	460	809	2595	197	0	0	716	1930	766.5
DBNL	585080	2615496	943072	1042735	1072898	419854	373295	660971	355257	260886	272450	524328	760527
DBR1	51255	130780	64737	65444	27661	29637	21032	34524	4928	6834	11227	32742	40066.8
DCAF1	11096	21581	13101	15128	9024	11206	6578	9081	3750	2996	840	11148	9627.42
DCAF13	31524	31868	34203	44523	14248	30279	28047	31494	0	6383	4145	4768	21790.2
DCD	4509	23981	24094	37648	265013	69970	155699	22467	1150154	508679	2784886	3088726	677986
DCP1A	11632	44166	29007	22042	20687	10610	12721	14238	3466	6095	5360	18548	16547.7
DCP1B	3987	13586	7726	4738	7776	4099	3591	5706	0	16861	0	3980	6004.17
DCP2	1975	4328	2035	1980	1346	2727	2353	2840	0	0	0	0	1632
DCPS	290575	1027070	448452	361584	485343	195795	113531	238689	363991	254003	314831	420909	376231
DCTN1	77214	279430	102021	87875	99564	60202	44631	69504	52294	15189	64577	73531	85502.7
DDB1	138291	369177	210080	182953	216551	114648	97531	147773	138863	77034	187432	277381	179810
DDX1	314090	711125	475677	384403	239319	232375	171901	220512	185703	156459	214581	299971	300510
DDX10	7019	12159	5880	3874	5110	10052	10864	9809	3158	2580	4818	5334	6721.42
DDX17	619751	935602	584703	512317	533501	682389	420889	559215	447654	272063	431045	495140	541189
DDX18	127616	77165	140853	100046	70154	114206	90078	88652	45871	18979	61228	85381	85019.1
DDX19A	125840	253090	162739	130122	119609	90283	61511	105187	126280	105821	163055	214106	138137
DDX19B	1015	2315	6323	5014	0	0	0	1472	0	0	0	0	1344.92
DDX20	14293	12074	12141	7736	14600	8616	7420	14696	14130	4077	8724	4642	10262.4
DDX21	234270	139253	235034	239611	116225	220118	156371	155824	239347	246418	464735	523413	247552
DDX23	107698	124920	115456	110961	85374	107245	90616	108181	47851	16495	42968	71872	85803.1
DDX24	68830	48092	61832	75250	40610	69600	35287	41847	50523	12739	76954	92237	56150.1
DDX27	58480	77099	60750	61887	47175	60461	53991	56183	18714	15935	34657	29820	47929.3
DDX28	5784	5353	8670	5124	4870	3080	2927	4509	0	0	0	0	3359.75
DDX31	7591	1516	9464	8631	7329	15189	7895	8027	0	0	0	4687	5860.75
DDX39A	278725	436423	321144	206206	164458	148513	212229	267971	143057	103417	335970	263601	240143
DDX39B	1228970	2585970	1652845	1444318	1381226	994624	1054459	1344295	604861	344545	639802	966037	1.18683e+06
DDX3X	205907	269065	274768	253230	165391	178107	168173	169211	261016	248038	422299	481497	258058
DDX3Y	8800	17573	15070	12871	7988	7580	8385	8969	2352	4410	7357	5667	8918.5
DDX41	34565	54999	58486	37200	34794	28792	29720	37683	0	4282	8567	18675	28980.2
DDX42	88392	114942	99495	82008	78556	88243	64909	85567	41609	7812	41777	64394	71475.3
DDX46	109209	216346	139829	129597	120657	96961	92886	114120	111413	22982	77552	126301	113154
DDX47	56011	39558	85711	63634	50081	79887	63839	55704	11518	12709	6795	28784	46185.9
DDX49	7753	4814	8699	3851	3195	9176	7146	6985	0	0	0	0	4301.58
DDX5	846144	982154	852606	825399	524604	800117	638337	691921	653053	419688	884788	1040884	763308
DDX50	34771	15700	34205	35688	18168	35743	21731	22749	1282	9047	8786	9179	20587.4
DDX51	19063	18697	24315	16892	12122	19723	18150	16731	5196	18323	3898	6999	15009.1
DDX52	37497	17741	39043	47501	17240	41573	33173	26715	12355	3550	0	18562	24579.2
DDX54	57138	43072	60599	54676	30710	65032	44682	45726	24446	10590	14727	64000	42949.8
DDX55	8004	8783	19264	16511	5728	14033	8556	7432	25675	0	9839	14789	11551.2
DDX56	27570	38727	38048	24531	19537	28154	28018	22069	5579	5489	14953	26679	23279.5
DDX58	58744	55390	85181	60901	43560	40398	26483	34462	1810	3772	961	1088	34395.8
DDX59	2473	7573	10545	7517	4194	3893	2894	3542	39250	53959	16392	47017	16604.1
DDX6	281570	315487	382654	312954	190605	210343	174510	206666	226193	200766	281401	350113	261105
DDX60	16575	21600	33091	30409	20662	25689	17314	22880	1780	1765	2141	1092	16249.8
DDX60L	635	7261	7718	957	0	1428	0	705	0	0	0	0	1558.67
DEK	799708	1114614	991798	711306	592846	656764	603450	789899	50250	35136	54297	108030	542342
DENR	138508	229260	150599	147364	166226	126174	99064	145611	118960	104163	109984	105818	136811
DFFB	5600	4590	8669	8600	5706	5390	5915	6045	0	7953	0	0	4872.33
DGCR8	1364	949	2387	1656	1462	799	823	1436	4305	0	16550	3569	2941.67
DHRS4	46148	291077	140116	127582	70120	70660	44428	75511	11608	0	28107	6840	76016.4
DHX15	253835	257319	332407	292429	184621	266873	170483	207466	155336	143140	211449	241923	226440
DHX16	9383	4208	10541	10006	4541	7092	5047	5521	2164	0	2816	6039	5613.17
DHX29	9765	4265	5520	9955	5850	5968	3294	4921	7385	3738	9915	3666	6186.83
DHX30	28818	19796	34160	37910	18609	29230	26199	27922	8962	7703	15693	34685	24140.6
DHX32	573	1395	476	417	0	439	0	0	0	0	0	0	275
DHX33	1290	1390	2720	1036	1879	730	1257	0	0	2640	0	0	1078.5
DHX34	0	0	737	407	0	0	0	0	0	0	0	0	95.3333
DHX35	2032	1374	2615	2186	656	1381	1351	1253	0	18662	0	0	2625.83
DHX36	21512	15381	32080	25963	12125	21510	13062	15874	4755	2563	7031	5677	14794.4
DHX37	12239	9056	10204	9021	7779	10919	9479	9219	3243	2383	3808	12908	8354.83
DHX38	22286	20425	19912	19959	20206	20736	14191	19366	2943	5343	6917	4088	14697.7
DHX40	2988	2241	4400	3489	1810	2725	1557	2572	0	0	0	0	1815.17
DHX57	4914	3647	3214	4576	6388	5233	3635	4772	1991	0	0	705	3256.25
DHX58	25	0	8	262	43	109	71	37	0	0	453	565	131.083
DHX8	27449	28891	33457	37608	15124	25575	22446	22893	1683	10495	14250	8761	20719.3
DHX9	702855	575750	784017	670231	455348	663140	470164	528181	298354	282134	347675	478069	521326
DIAPH1	146371	144100	128693	117154	86518	85692	51386	67422	90664	21058	102807	135101	98080.5
DICER1	4504	3437	3391	6833	1783	2669	2296	1663	2194	4327	1992	7476	3547.08
DIDO1	23056	25390	24652	23115	17514	21960	16371	17923	3598	1644	3921	5223	15363.9
DIEXF	8724	6752	12419	4593	6360	5968	8245	7372	11730	22023	15779	26638	11383.6
DIMT1	63472	36094	81753	73600	41376	61096	42622	47654	21715	0	27022	37240	44470.3
DIP2B	24004	20840	25613	26460	15407	14623	15497	12702	6281	10960	8235	11329	15995.9
DIS3	52172	35298	64571	53207	39591	46256	28328	42481	33944	16768	50264	43814	42224.5
DIS3L	1382	1891	1166	2460	2245	648	0	997	0	6165	0	0	1412.83
DIS3L2	5472	5546	7843	7126	6481	4391	2883	4585	3609	6188	0	7719	5153.58
DKC1	388398	412432	453985	389857	408122	375731	323132	297172	170929	124036	188937	205850	311548
DLAT	243194	1005812	463293	436949	383454	258554	232655	310788	98552	44148	110534	128448	309698
DLD	562297	1234723	621571	642152	577053	286246	320257	369979	268773	247906	312918	443867	490645
DLG1	6452	18960	9672	12832	4699	4041	5551	5215	6881	0	0	2361	6388.67
DNAAF2	1722	6338	593	0	0	681	0	2029	0	0	0	1651	1084.5
DNAAF5	3363	3585	4480	4762	1792	1200	2510	2211	994	2628	1468	5158	2845.92
DNAJA1	121555	213937	180992	169353	101476	122376	75437	98289	68097	166988	254394	237575	150872
DNAJB12	29501	43453	19431	27045	8083	33808	39609	32086	29794	0	0	93224	29669.5
DNAJC1	2083	1686	9603	1520	1192	729	1014	2937	8714	18187	33373	41141	10181.6
DNAJC13	26980	27977	29884	29389	18720	23655	16659	20755	1917	1077	1847	3305	16847.1
DNAJC17	28021	28276	21158	20494	12468	18993	14079	25087	0	0	0	18317	15574.4
DNAJC2	11691	11863	14534	18534	18357	10791	13781	13293	4348	18983	17247	33821	15603.6
DNAJC21	4972	10696	6566	7093	5312	3234	3677	5010	2408	0	16560	11928	6454.67
DNAJC7	51247	112039	75198	56664	53041	46413	22732	36893	97923	66798	116624	161613	74765.4
DNAJC8	838586	1277211	731373	707980	598896	538242	430973	469040	440674	530956	530015	543316	636438
DNAJC9	191200	335245	244165	262956	187819	247970	191631	242135	178717	123900	226877	265378	224833
DNASE1L1	0	0	0	0	0	708	837	0	2182	0	0	0	310.583
DNM1L	70344	175262	98627	109325	66305	41746	38683	62697	61268	38878	42474	79379	73749
DNMBP	3353	2846	1727	5813	1696	2497	1363	1113	0	0	0	0	1700.67
DNMT1	16894	6689	11024	14995	7378	11890	10396	9528	12463	5716	31666	46556	15432.9
DNTTIP2	45830	46095	40771	43805	29510	42577	41966	43387	33016	8638	45686	36443	38143.7
DOCK7	0	731	463	756	0	0	0	0	3134	3261	0	0	695.417
DPP3	124967	281943	171329	132699	108977	73283	43012	77974	165666	75890	154933	198464	134095
DPYD	5842	26509	13682	11603	11935	11798	5849	6133	2698	2839	1666	1955	8542.42
DPYSL2	191096	334377	151569	193849	106842	113990	53248	94422	271332	263711	158348	255044	182319
DRG1	136678	140197	196406	160807	94262	111472	58410	75047	142098	96564	109384	192604	126161
DRG2	34857	36499	51802	52238	25015	22178	12488	21539	14540	3114	31711	43682	29138.6
DROSHA	165	0	0	0	1311	0	1485	111	6129	0	2737	5582	1460
DSC1	0	10655	0	0	567	0	753	643	263644	13216	350152	125390	63751.7
DSG1	230	4225	1744	859	330	244	4016	1862	121900	21500	89994	113379	30023.6
DSP	8968	31723	537	31212	8283	26774	65888	60477	167010	16423	247081	158373	68562.4
DSTYK	0	0	0	0	0	0	445	0	0	0	0	0	37.0833
DTD1	28131	61507	35250	55041	9955	39183	33573	47607	46503	0	16201	0	31079.2
DTYMK	135931	596785	241427	186371	245961	100923	62728	152195	142020	123734	196631	287655	206030
DUS1L	2429	3385	8669	6710	1859	1512	1865	2964	0	0	0	0	2449.42
DUS2	6227	15962	4675	4642	6810	1533	749	1781	0	0	0	3873	3854.33
DUS3L	6241	9894	7876	4937	6336	5529	2382	6446	0	996	0	3441	4506.5
DUSP11	19849	18843	13363	18463	10438	19202	12943	7786	0	0	0	12023	11075.8
DUSP23	8409	109139	7663	6382	22360	16615	1550	6684	0	0	0	13822	16052
DUT	120568	531374	234624	201131	172773	67005	50318	80960	351838	249947	609370	1039865	309148
DXO	0	5470	0	0	0	546	864	0	0	0	0	0	573.333
DYNC1H1	120583	130471	135264	126386	79495	97611	58834	81719	80944	32883	81252	102333	93981.2
DYNC1I2	36841	155180	67853	59170	93980	29422	33144	54897	87206	59162	64010	121874	71894.9
DYNC1LI1	86420	320433	135192	142075	129897	62482	53843	80764	112435	47230	46571	89760	108925
DYNC1LI2	7910	24336	13997	11294	9781	5644	4280	6571	19271	5531	10537	8647	10649.9
DYNLL1	653682	1596816	1076547	711348	593560	534594	348979	410983	404377	202761	647674	890070	672616
EARS2	2745	7172	3800	4274	2434	1255	1479	1650	0	0	19000	13016	4735.42
EBNA1BP2	159021	193811	226641	244792	165918	211043	183164	163508	77060	1257321	200318	224635	275603
ECHS1	896654	4024532	1571606	1877295	1927085	868568	606718	1053770	398170	165602	415885	492446	1.19153e+06
ECPAS	21328	16980	23345	23310	7773	11915	4001	9580	10069	962	3996	24328	13132.2
EDC3	30257	108066	34655	41075	42055	26634	25668	34128	5926	6437	14252	41834	34248.9
EDC4	28755	91622	40854	39290	32376	25650	25331	30826	24313	6146	24432	41260	34237.9
EDF1	258564	770381	409999	340628	243183	290625	219310	307539	866778	885571	779386	679321	504274
EEA1	69059	226646	77763	79577	102257	45495	47638	66179	59406	42434	24058	80292	76733.7
EED	30539	60437	29168	30947	31323	26542	20098	25071	2287	2860	26714	35928	26826.2
EEF1A1	3883929	5237588	4492503	4243306	2513566	2627726	1537593	2304545	7822702	5975275	10406841	12654216	5.30832e+06
EEF1A2	0	0	4858	0	0	0	0	0	0	0	0	0	404.833
EEF1AKMT2	1638	7818	3574	2464	0	1156	0	1513	1809	3224	0	4011	2267.25
EEF1AKNMT	8524	19149	12208	11398	7346	7392	4023	5374	533	0	4353	3014	6942.83
EEF1B2	356367	1734224	694767	741089	845406	254378	266879	429212	955660	569137	1027837	1594520	789123
EEF1D	720590	2949039	904928	913894	1404666	409937	458626	728299	1158475	716345	1690038	2035522	1.1742e+06
EEF1E1	112722	324229	181324	186235	122422	91294	65741	76145	95658	0	230965	124957	134308
EEF1G	759100	1127784	844327	791509	615498	544623	285836	473773	1158101	776857	1687126	2061907	927203
EEF2	2482238	4940854	3040360	2813480	2046789	1672486	973840	1625424	3200474	2811704	4656392	6953493	3.10146e+06
EEF2K	524	1676	2973	2253	0	341	0	0	6343	0	0	0	1175.83
EEFSEC	77136	67133	77940	71421	39758	58192	27019	35948	22977	16205	41446	68446	50301.8
EFHD2	416509	1676650	467776	541465	655103	291448	188713	385849	292858	279700	271845	592131	505004
EFL1	16470	20327	21597	21760	16560	16874	9667	16426	619	2452	919	1243	12076.2
EFTUD2	285496	562757	341984	360341	263047	264255	203648	265905	187699	87832	178327	247750	270753
EHD1	352579	421689	359581	366164	210801	184267	113157	173414	292487	209433	303635	366322	279461
EHD3	254610	324368	308467	196534	85605	76346	49037	69385	127904	189734	168364	180162	169210
EHD4	31707	40467	39137	35616	18082	25375	21544	32293	14289	11048	42101	47002	29888.4
EIF1	436346	1609737	725643	657955	741332	329671	293831	468229	828704	370170	825802	1091458	698240
EIF1AD	30779	155572	66888	66496	81235	25478	15635	22500	55504	14640	0	24522	46604.1
EIF1AX	395764	1217929	442071	489348	419965	437680	398934	569527	529506	588907	368326	480691	528221
EIF1AY	88086	246270	137373	115303	185680	84476	148482	147142	0	0	113643	0	105538
EIF1B	0	74081	56537	51657	52614	0	0	32685	0	0	0	0	22297.8
EIF2A	64960	84682	81233	49920	50756	45185	39702	37334	141058	85241	181416	204874	88863.4
EIF2AK2	46885	48733	60657	63901	35551	36777	29895	45136	16921	10096	36060	48969	39965.1
EIF2AK3	881	2527	731	708	1545	0	0	0	0	0	0	0	532.667
EIF2AK4	1782	0	135	402	0	183	738	0	0	2398	1411	651	641.667
EIF2B1	77494	108933	80743	63000	60081	36493	31212	32767	46787	24736	113600	145969	68484.6
EIF2B2	44575	106128	61218	19241	63328	19172	21076	31896	34474	4694	25400	78377	42464.9
EIF2B3	24201	92115	47530	45000	30794	16540	12192	14464	28829	10112	22181	91796	36312.8
EIF2B4	46197	22144	36074	43950	26935	27601	28225	32881	30160	16835	41686	48429	33426.4
EIF2B5	29342	42073	27175	23627	13173	14761	9805	20405	5973	6093	28539	43069	22002.9
EIF2D	21998	27673	26261	29325	13323	18740	13851	15617	5165	4629	12882	25160	17885.3
EIF2S1	368173	1034917	445740	358683	301952	233307	185289	247080	369045	332034	558952	719659	429569
EIF2S2	213225	389579	270133	241121	215118	204778	158818	178432	598514	383381	595455	591697	336688
EIF2S3	323208	632125	386024	319833	218994	255580	167913	190810	475780	454937	716415	825873	413958
EIF3A	299775	338565	337142	309541	209123	251893	153793	192606	274347	260482	442310	454270	293654
EIF3B	194738	394598	253687	202175	156559	165089	113769	141053	170400	144174	239509	299408	206263
EIF3C	181186	308974	195307	196730	162370	135071	87431	125231	209947	162351	224229	363559	196032
EIF3D	145900	179402	204893	194120	107150	118832	77761	103072	173799	111843	179084	242609	153205
EIF3E	250181	367791	301185	254207	210070	176960	111023	160546	196884	170186	187485	274287	221734
EIF3G	213275	507181	288354	274254	249735	171567	133353	189092	321276	193995	361352	449187	279385
EIF3H	170511	540940	278523	211951	208112	116436	105834	147327	209941	88521	234440	256999	214128
EIF3I	253484	1218876	493123	460489	366023	151214	169364	222056	450011	295260	574059	633043	440584
EIF3J	158025	516151	177008	154195	225609	131712	88074	115137	397440	243379	511278	580655	274889
EIF3K	286088	692156	320259	314764	257900	187427	109957	180669	180694	123940	210728	414772	273280
EIF3L	244463	381543	297769	272500	182852	186171	122449	162220	204148	148395	222248	389109	234489
EIF3M	186798	365633	238085	223915	174235	154766	99913	151033	169710	38717	213380	317498	194474
EIF4A1	761138	1899977	1118662	986777	771387	532400	376122	532881	865719	640458	1419821	1943586	987411
EIF4A2	223138	529054	401144	321960	337660	168507	155530	209211	102902	24015	89609	101849	222048
EIF4A3	524959	1075146	682101	579364	493083	461415	371152	464876	231291	189548	279199	410698	480236
EIF4B	199783	714306	240527	212790	304525	149151	106140	171821	293687	249660	496274	717186	321321
EIF4E	109757	406354	205496	208475	165431	83316	54373	162609	221576	18999	102145	218405	163078
EIF4E2	8443	10441	14557	10971	5579	6919	7292	14076	11982	15444	21829	0	10627.8
EIF4E3	0	0	3452	0	0	0	0	0	0	0	0	0	287.667
EIF4EBP1	9667	25813	11939	16494	7641	7283	5761	9502	0	0	0	0	7841.67
EIF4EBP2	22151	114588	32650	42537	53495	16794	10691	33206	33902	52971	41630	95033	45804
EIF4EBP3	0	36011	9289	0	11202	0	5429	0	0	0	0	0	5160.92
EIF4ENIF1	3484	10899	6410	6356	3984	2282	3197	2690	6161	5718	3644	6990	5151.25
EIF4G1	79553	97736	76178	96191	55141	62796	38522	49617	211503	208921	266792	312597	129629
EIF4G2	73461	77222	79878	85523	59110	60720	41640	52074	71786	41058	74882	112346	69141.7
EIF4G3	6616	4514	4716	5259	2064	2106	2130	3236	1150	6477	2632	1158	3504.83
EIF4H	347367	1602100	468153	501604	599483	250690	209660	358930	702915	611694	872630	1090696	634660
EIF5	97507	270801	124923	134594	114820	73442	47193	89855	102032	120966	117738	242087	127996
EIF5A	1280907	4212061	1714907	1313564	1486194	933741	594590	1044505	3572211	1492856	3007199	2969827	1.96855e+06
EIF5B	57736	73589	82461	76804	37288	50909	35649	42086	104172	85391	153225	187563	82239.4
EIF6	262338	844736	316565	347884	549452	179765	196410	181497	355827	263323	368609	401531	355661
ELAC1	0	0	1500	1195	0	0	0	0	0	0	0	0	224.583
ELAC2	39494	48583	43051	52240	29255	30931	17478	30444	11828	2317	17677	47388	30890.5
ELAVL1	573376	2004271	947902	965973	1041908	606890	657126	694737	331675	302343	489989	796396	784382
ELOA	24592	14256	16195	12951	12287	9004	10378	7303	5156	14813	1776	7198	11325.8
ELP1	21011	23760	23982	22229	11204	15830	9185	17021	7506	4208	6731	18429	15091.3
EMD	138460	222506	117983	120381	122902	132961	108851	117857	104040	110590	218891	162793	139851
EMG1	111336	173459	139797	149734	97557	103764	91913	113360	54243	0	31096	66435	94391.2
EML1	2419	1539	0	0	0	1037	0	2561	0	0	0	1030	715.5
EML4	204355	269176	276675	231807	129801	135550	82795	86909	110314	47338	53923	132363	146750
ENAH	2174	0	1870	1656	0	0	0	691	0	62242	0	2385	5918.17
ENDOD1	5475	10973	9057	7682	4866	8922	5460	3229	0	0	0	8845	5375.75
ENDOG	1005	523	5114	856	2703	902	690	1204	0	0	0	0	1083.08
ENDOV	0	2856	0	0	0	0	0	0	0	0	0	0	238
ENO1	3934668	14325781	6494599	5198980	6546352	3219933	2151149	4136614	5669989	3603415	7503420	10219795	6.08372e+06
ENPP1	0	0	0	0	115	0	0	0	0	643	0	139	74.75
ENPP3	0	7	0	0	0	0	0	8	0	0	10	0	2.08333
ENSA	297092	882042	447669	499004	497235	293615	154422	277153	323490	402706	401271	538930	417886
EP400	13040	6706	12280	11448	9003	13619	10252	9846	911	1812	1457	839	7601.08
EPB41L2	41951	91238	68854	75393	158556	102165	105279	151812	2563	2476	22519	25809	70717.9
EPPK1	7114	24267	1108	3786	15844	291	3385	7255	1215	2209	832	2065	5780.92
EPRS	186426	208591	221858	204692	131191	157058	92893	120216	267882	169682	403903	406809	214267
EPS15	64645	231426	94314	93050	107268	33438	33383	57512	90170	32152	81858	76717	82994.4
ERAL1	5643	12868	2299	6367	4072	6861	2788	3825	10465	0	20749	24025	8330.17
ERCC2	7959	8050	6085	7665	5755	8108	4387	7940	0	8489	51247	8222	10325.6
ERCC3	7818	3128	10290	8106	5462	6451	5097	6295	6131	0	2002	2368	5262.33
ERCC6L	643	8183	1360	1031	0	668	1216	1519	1650	3038	1871	845	1835.33
ERH	1073677	4697187	1427461	1255155	3595042	912696	1429547	2165412	1303377	677677	1480172	2820298	1.90314e+06
ERI1	13141	14910	14246	20226	13243	13521	6110	4670	4639	0	4613	10357	9973
ERI3	9487	67761	23381	23881	8612	8010	11151	14392	48995	0	7371	0	18586.8
ERMP1	12621	4849	11373	12908	3108	13322	7077	7206	1063	73980	0	942	12370.8
ERN1	90	299	95	35	783	293	0	0	0	0	0	0	132.917
ERP44	110311	358325	155382	138626	134019	81926	69694	116336	376432	314130	578105	577536	250902
ESF1	9674	19507	7340	10318	11965	6482	8188	9253	4974	993	4886	3751	8110.92
ESPL1	3128	3005	7778	90717	4783	25919	12692	23456	1199	868	0	0	14462.1
ESS2	4647	8107	5622	5740	4630	4523	4043	7709	0	0	4615	0	4136.33
ESYT1	361937	278510	344268	366213	187462	305832	244308	270117	307327	265495	250591	327147	292434
ETF1	108464	221549	155622	160027	96304	94074	70810	83422	132648	127894	204470	255457	142562
ETFA	859764	3749899	1171398	1214710	1705201	741211	475111	1133783	315548	187196	481249	639604	1.05622e+06
ETHE1	73992	347935	102003	107754	109507	50527	21189	59075	11469	5173	3955	4554	74761.1
EWSR1	109708	212766	138032	155542	161703	160912	104419	190346	148209	108699	134409	165872	149218
EXD2	602	0	0	0	0	298	0	1323	7085	0	6580	7494	1948.5
EXOC4	22288	29209	35717	26392	17241	22844	13705	13259	4986	2980	7742	16138	17708.4
EXOG	6349	10980	7116	6640	4116	9443	5789	5154	0	0	0	0	4632.25
EXOSC1	39120	177742	65778	66047	65030	42108	43846	29523	14203	6092	11255	49741	50873.8
EXOSC10	46547	40384	53793	55805	25902	47127	37348	42030	12458	7943	21484	51143	36830.3
EXOSC2	54246	190284	86023	90723	42659	47923	27928	57770	12319	0	21504	34323	55475.2
EXOSC3	86448	164640	92672	87535	57976	66582	45419	73898	25892	13290	39874	34377	65716.9
EXOSC4	65523	291051	79336	74303	74704	55171	40039	53168	33129	0	49078	81421	74743.6
EXOSC5	51589	94615	72867	71441	72060	37605	41188	56656	31678	10199	16113	47255	50272.2
EXOSC6	42519	153902	56249	63402	57681	36903	40662	48870	46096	22363	15376	22568	50549.2
EXOSC7	29418	89186	52581	60428	67088	40738	33426	54261	17149	4109	34025	18719	41760.7
EXOSC8	49198	238946	72070	93201	82946	53186	48484	59617	32630	69733	29428	58457	73991.3
EXOSC9	34264	67549	37185	44523	35748	27114	20943	28954	8884	2438	30005	44146	31812.8
EZH2	397	464	986	2228	0	0	0	788	881	1078	579	2169	797.5
EZR	1222393	2138028	1646280	1492921	1016271	996819	494560	844982	942061	889486	1322946	1357057	1.19698e+06
FABP5	605526	2667163	1099506	852085	698998	217861	123179	200401	2633924	1508958	2917719	3985412	1.45923e+06
FAM120A	95421	85328	99393	90842	56324	79054	54145	66352	71783	20738	62174	96043	73133.1
FAM120B	10845	11571	19939	17415	11629	12725	9305	14006	16538	5329	16827	10124	13021.1
FAM120C	1218	0	0	845	1671	1401	784	1638	0	0	0	0	629.75
FAM172A	13130	53536	19738	30653	21739	13960	9529	18581	0	0	0	0	15072.2
FAM207A	7233	4368	0	0	3541	3996	6059	5173	0	0	1143	8389	3325.17
FAM50A	22078	85130	33072	28535	20511	14395	12240	23101	15693	7260	72762	47659	31869.7
FAM83D	0	5168	0	0	0	0	0	0	0	14690	27124	9609	4715.92
FAM98A	13504	12098	22449	18556	3807	6604	7309	4504	43824	19067	42972	37892	19382.2
FAM98B	144691	311974	241634	164168	143046	154695	77906	113107	71402	38180	89134	113573	138626
FAM98C	5449	27100	12131	5172	3129	4546	2298	2675	6891	0	12379	4604	7197.83
FANCD2	107	0	80	78	1875	95	1223	61	1397	1714	1100	807	711.417
FANCI	2830	459	1564	41	158	889	868	1742	52	48	23	175	737.417
FARS2	14748	24563	7734	9555	12565	4889	5912	4214	18685	0	16191	17384	11370
FARSA	114338	214423	179557	159746	115400	124028	83917	103412	74149	73619	93111	147347	123587
FARSB	152790	372995	266738	223453	147035	196575	114324	162099	114192	69168	160244	220032	183304
FASN	26300	34552	20982	25141	18620	17244	7897	18372	70100	35766	100215	145508	43391.4
FASTKD1	1867	1967	1767	1586	392	689	1246	522	0	0	0	2372	1034
FASTKD2	1313	1053	1918	1495	1043	1214	749	646	0	0	2101	0	961
FASTKD5	4678	3391	9067	6972	3116	6589	5402	4992	10120	6100	10795	12849	7005.92
FAU	1552974	2157013	1919296	886159	1232054	922169	716238	813478	1843681	573842	1711281	2306217	1.3862e+06
FBH1	2365	0	3187	3299	1606	2863	2436	3307	17084	0	9647	7863	4471.42
FBL	1251924	1079609	1356599	1016130	891239	999309	706946	636556	574646	367258	984852	774393	886622
FBLL1	164048	322781	165424	176107	92906	173469	94816	85386	15625	13346	17867	25129	112242
FBXO22	16173	40066	27591	23162	26910	11054	12007	16659	166311	603076	9838	9811	80221.5
FCF1	32949	42794	22865	28620	19449	22553	30983	20746	9668	0	299555	0	44181.8
FCHO1	17522	65030	33577	22971	16709	18322	13005	15805	0	0	0	0	16911.8
FDPS	86498	166898	103241	111986	97022	69996	34089	72590	114077	41115	178172	223977	108305
FEN1	224403	207997	255492	265460	124442	190399	92228	151178	324978	203596	501284	430146	247634
FH	326602	989200	423075	484285	342999	164823	121644	212323	281724	246155	257083	261783	342641
FHIT	7222	16349	10964	3770	7874	4843	5865	8811	0	37860	27542	0	10925
FHL2	0	0	0	0	0	0	0	0	0	6313	0	0	526.083
FHOD1	6560	2903	2099	6767	705	4908	990	1161	3155	19260	2814	13940	5438.5
FIP1L1	39267	157301	59009	54446	62354	32552	39991	54338	58928	24461	50098	42961	56308.8
FKBP3	218760	251897	249264	203100	187819	204041	93767	123937	286024	239395	360698	324397	228592
FKBP4	149531	436027	253790	275468	265025	104860	98239	161337	223423	111950	303539	390918	231176
FLII	97708	96662	107632	83998	54911	81241	39189	50809	21919	19442	27928	33767	59600.5
FLNA	979415	1322970	1017184	994447	486422	613529	352080	421013	750626	819679	1054756	1057076	822433
FLNB	144342	224844	157823	119768	62510	103510	63853	47185	52993	23918	43321	69281	92779
FLYWCH2	123441	244542	114654	120864	129759	80998	48790	99756	105992	62758	82469	105184	109934
FMR1	24573	46226	26320	28991	29619	26526	21809	18508	9415	17335	28753	8805	23906.7
FN1	262	2158	503	235	2108	5553	1191	521	182398	317339	154839	205925	72752.7
FNBP1L	436	588	0	0	607	322	0	371	0	9039	0	0	946.917
FNDC3A	4816	2665	3776	3169	5876	7509	4241	8143	15393	14066	11143	45692	10540.8
FNDC3B	0	0	1057	0	0	59	2925	352	1993	1194	8590	16054	2685.33
FRA10AC1	1925	4969	0	2224	0	3074	0	0	0	0	0	0	1016
FRG1	111114	129619	115720	132477	95025	113241	75046	83792	79085	40408	83109	150721	100780
FRYL	19762	10805	12603	8614	7679	6438	5643	7207	392	2289	262	733	6868.92
FSCN1	5891	21501	1669	1111	1555	74	528	528	2952	1354	2621	7930	3976.17
FTH1	10227	55034	7462	8921	23880	4177	4752	5517	416	4633	16162	10092	12606.1
FTO	19398	117514	54695	44204	77517	13531	18202	34248	15722	7414	13421	31300	37263.8
FTSJ1	1755	0	6567	0	6468	943	0	935	6974	0	0	12684	3027.17
FTSJ3	34659	31103	32944	29266	35220	31529	30721	27066	21203	10419	13862	38670	28055.2
FUBP1	360989	1470627	575520	508267	816103	328669	303156	493311	503968	311555	601475	731145	583732
FUBP3	73170	284108	109867	99040	136685	63725	77491	92735	120493	18343	107459	122271	108782
FUS	308151	654474	349440	285969	232114	270053	219842	230547	115067	111479	257080	216636	270904
FXR1	49146	88488	71274	56915	42563	39887	28164	40102	46819	11821	80668	98082	54494.1
FXR2	10733	14367	7376	7000	6823	10918	6731	10901	3099	0	6417	17500	8488.75
FYCO1	12238	54403	22275	17043	50356	11223	15087	19812	1832	1794	0	2586	17387.4
FYTTD1	31078	17515	54743	35771	17838	30202	26258	26742	0	0	15142	5427	21726.3
G3BP1	167247	426540	186887	182378	186355	140297	107303	144391	284683	229277	366682	574297	249695
G3BP2	55939	153963	69684	60040	64566	26707	36406	56115	69920	32286	86962	140143	71060.9
G6PD	321628	1040056	433909	333175	372839	241652	140574	282212	186936	161684	178960	354033	337305
GAB2	1559	4508	0	2430	1840	6306	1084	0	0	8488	0	0	2184.58
GADD45GIP1	24221	39460	31220	27283	10701	18687	10812	13755	17719	24118	21869	48157	24000.2
GALNT2	3196	1304	15031	14955	2635	2663	5370	12239	23867	20088	54986	60508	18070.2
GANAB	565815	1466954	648451	645873	638965	379661	241840	391403	401529	313577	585629	743472	585264
GAPDH	7441477	15566320	10607337	9480187	7984153	5591490	3326247	5898415	8664738	7125586	12637795	14648236	9.081e+06
GAPVD1	14185	19592	19031	20809	11390	11089	6885	9970	22453	5785	4039	24311	14128.2
GAR1	365355	545532	447304	557999	367057	414773	297796	340884	131186	76720	146010	171857	321873
GART	129588	378943	174178	170792	136104	80394	46308	94304	120129	75317	148542	221642	148020
GATAD2B	79076	143856	77184	80022	74678	79714	63318	73426	53476	7681	54803	60520	70646.2
GATB	7692	5132	18158	5138	10450	7420	2983	9740	3229	0	0	4461	6200.25
GATC	22261	198561	58532	66435	40302	6858	10737	25238	13717	0	0	37367	40000.7
GATM	35210	139410	68093	51090	69155	41907	22335	29027	9571	13189	4729	885	40383.4
GBE1	58327	65793	61977	52578	59219	41951	25343	39424	40150	14893	13949	42490	43007.8
GBF1	12627	15360	21166	19418	9603	12129	6906	9806	20020	18021	35438	39542	18336.3
GCC2	14189	46552	13147	13488	32054	9433	18078	19055	7910	10764	11236	18527	17869.4
GCFC2	4538	14206	4478	3489	12007	2855	1134	4654	0	8254	21549	23997	8430.08
GCLM	87214	73979	107431	111017	71792	58778	55110	62338	61966	58572	97432	244125	90812.8
GCN1	100434	89583	107506	105760	62986	75254	48108	62054	95738	63799	119567	160328	90926.4
GDI2	2203193	5358616	2691206	2580415	2607899	1436529	928205	1734128	1319087	928451	1908713	2208984	2.15879e+06
GEMIN2	7317	13745	6658	7077	8370	1454	2775	4290	0	0	0	0	4307.17
GEMIN4	9711	14725	6154	6716	6693	4931	1774	4454	625	1202	0	1682	4888.92
GEMIN5	29225	50509	38318	34317	29422	27862	18725	25437	7132	3537	24357	40871	27476
GEMIN6	11775	31328	0	0	19343	4435	3356	6093	8312	0	0	14342	8248.67
GEMIN8	0	0	0	0	0	0	0	0	3107	0	3664	0	564.25
GFI1	0	0	0	0	697	0	0	0	0	0	0	0	58.0833
GFM1	36745	67170	43933	54569	27640	23157	11239	28731	41410	6516	38243	58617	36497.5
GFM2	6395	26919	12499	9513	8235	5173	4823	7101	1405	0	0	1878	6995.08
GFPT1	31296	46487	42296	40618	16042	17802	2570	4997	156258	144840	213365	232385	79079.7
GGCT	81531	345772	127574	137446	226493	46847	38552	120422	96831	73927	173202	191250	138321
GIGYF2	8113	15616	6114	8406	6854	5147	5078	6205	7700	2123	49303	31948	12717.2
GIMAP1	609	3024	1086	7972	2027	706	0	6487	0	9743	188514	0	18347.3
GIMAP1-GIMAP5	1159	397	5061	2270	1289	1289	3550	1942	0	3719	0	0	1723
GIMAP2	2699	22097	0	1794	0	281	2521	0	0	0	0	0	2449.33
GIMAP4	0	0	0	431	2101	648	585	470	1644	1182	1385	5151	1133.08
GIMAP6	0	0	0	0	4166	1833	0	0	0	0	0	0	499.917
GIMAP7	1431	2432	4101	341	8010	2004	1273	4080	1847	4478	2120	2377	2874.5
GIMAP8	2506	261	522	1437	0	1545	1787	3198	1086	1359	912	3269	1490.17
GLE1	4304	9452	14519	16518	6093	9638	9152	2864	0	229982	0	2178	25391.7
GLOD4	534452	2770820	974141	802289	1211509	483762	312317	596223	242722	50621	385920	392583	729780
GLRX3	136020	486154	214213	195216	216265	60478	55300	100832	326379	140380	395791	506286	236110
GMPS	54943	214787	90792	92738	103459	39624	39367	50121	21941	5291	77240	111981	75190.3
GNAI2	1420241	2299558	1582079	1468137	1113393	1557094	1167435	1320127	649160	701270	673797	882217	1236209
GNAI3	175193	222807	177158	177937	164124	165190	139860	184158	80338	55790	123141	128730	149536
GNL1	59220	63720	62576	54166	58288	33255	25973	39815	6396	0	1387	15236	35002.7
GNL2	9083	7779	7137	5139	8725	12404	11309	10143	2085	1585	1825	2858	6672.67
GNL3	53715	105845	80522	67090	73299	58107	65176	60689	66840	35004	97909	82427	70551.9
GNL3L	11440	8636	8682	10863	3785	6425	6528	7892	0	0	0	8250	6041.75
GOLGA2	11168	37734	15969	18559	15894	14460	12117	15766	36195	19085	37622	41544	23009.4
GOLGA3	34416	97358	49582	43292	58819	36140	23737	40374	67225	21735	88527	75937	53095.2
GOLGB1	8962	18239	12964	11929	12161	18566	14184	12424	21030	2471	17752	25720	14700.2
GOT1	117548	541573	216962	168736	225775	71967	53861	142211	154491	116776	231097	261379	191865
GOT2	487054	1961621	761583	824392	775976	372417	233031	532496	92860	85668	228556	199045	546225
GPATCH1	0	3679	1521	1342	1278	832	1160	1828	0	0	3091	0	1227.58
GPATCH11	13171	55855	18374	41864	32251	12651	12236	28623	16624	7855	22973	22658	23761.2
GPATCH4	2342	4083	636	6867	3154	2307	0	5727	2156	2565	3039	2900	2981.33
GPATCH8	9396	32600	9075	11800	14000	7916	6241	10668	2380	6054	1552	1749	9452.58
GPD2	62231	196460	94117	81410	53147	44308	43191	55305	2350	8629	4996	2416	54046.7
GPHN	3086	21317	13439	13011	3790	1087	2772	4097	10840	2777	3570	13645	7785.92
GPI	976015	1314469	1120672	1112897	733709	627832	292185	551238	805401	541797	1256762	1938799	939315
GPKOW	19052	81627	29871	25949	31018	14296	16200	18604	41978	3451	49320	68205	33297.6
GPN1	17741	34026	10367	22230	18200	11322	7927	15516	0	0	5214	14609	13096
GPS1	89930	122945	109905	107296	77557	92319	49972	73471	91878	16543	64108	150345	87189.1
GRB2	717534	3915171	1293891	1290986	1887881	607092	513594	1061942	335857	282577	503716	520455	1077558
GRSF1	14117	63360	12643	18534	32758	3821	4918	9375	53556	7376	18556	48376	23949.2
GRWD1	12865	119281	39407	45705	26226	18892	19036	24601	46593	10860	64077	73023	41713.8
GSDMA	11572	0	0	723	11393	6093	664	4802	0	0	88139	43805	13932.6
GSPT1	173548	449606	196528	136671	187904	94971	65737	104788	343039	319456	438229	480387	249239
GSPT2	1826	5030	2493	2307	6463	2951	2651	5163	4135	0	2964	4080	3338.58
GSR	348894	959209	581835	537201	631392	318745	212491	370659	183784	158562	230775	195365	394076
GSTCD	629	3210	3024	874	7131	666	1652	1873	7264	0	10292	0	3051.25
GTF2B	51668	136552	101252	64288	74910	42360	48331	60482	28477	20782	40444	57752	60608.2
GTF2F1	25167	60591	34577	43950	32338	14110	12562	22465	10984	12181	20931	41760	27634.7
GTF2I	200733	261620	238411	229163	173138	212130	153524	189064	111235	69069	117450	173830	177447
GTF3A	7368	4506	3111	5025	0	5539	3911	5993	15938	6219	0	8677	5523.92
GTF3C1	7790	6276	7536	7055	3090	6015	5291	6398	555	2204	1218	6023	4954.25
GTF3C3	4249	7570	7456	7809	3588	3770	5332	3852	5857	1808	4926	7458	5306.25
GTF3C4	18136	26326	19810	20374	18080	14313	15034	19275	3105	0	15686	16003	15511.8
GTPBP1	59172	49756	89018	71146	44135	46907	28180	38691	29649	21340	38491	55981	47705.5
GTPBP10	12893	20685	25157	9004	10250	22970	19055	6724	12812	7440	3560	7525	13172.9
GTPBP2	2002	1586	137	1361	558	2076	0	0	0	0	0	399	676.583
GTPBP3	3772	36012	13089	11006	10071	5274	2958	5277	0	0	0	5705	7763.67
GTPBP4	91999	62919	70941	80001	49515	79290	66547	71307	48110	54294	67049	81951	68660.2
GTPBP6	16306	27773	44108	14323	13097	19976	21371	13325	0	0	0	5292	14630.9
GTPBP8	1359	0	2257	0	0	0	0	0	0	0	0	0	301.333
GTSE1	0	0	0	0	0	0	0	0	0	30137	0	0	2511.42
GTSF1	1446	7367	2516	1826	0	0	0	0	0	0	0	3862	1418.08
GUF1	9233	5039	5816	3933	3230	11606	1586	3748	0	1941	0	0	3844.33
H1FX	1178485	712898	1633957	1638401	1480248	2781871	1859026	2456005	418527	347102	530139	488936	1.2938e+06
H2AFY	2602497	1821162	2950621	3140245	1851712	3314912	2798256	2334864	987085	986512	981237	956014	2.06043e+06
H2AFY2	2603	729	2844	1130	1945	7024	2832	1631	0	0	0	0	1728.17
HABP4	2609	1899	2202	6089	0	0	5681	7556	0	4801	14525	0	3780.17
HACD3	38732	30655	54244	69421	20893	48448	26490	38063	15329	20287	23267	48443	36189.3
HADH	568979	1860506	1077375	1148682	639861	464483	223588	448425	200607	160587	164532	264197	601818
HADHA	905293	1047897	944004	1040860	593563	848766	618584	903380	288162	212535	283063	270427	663044
HADHB	822239	968654	1153170	1120243	523930	810978	518134	617393	339740	262517	299011	306916	645244
HAGH	54234	213540	77313	77350	95062	34049	27132	71884	38108	27455	16777	37118	64168.5
HARS	156704	338981	215044	163243	112236	119966	66562	121394	137364	80528	209621	220004	161804
HARS2	16887	28090	27634	26136	21010	16824	11703	16527	0	0	5003	5843	14638.1
HAT1	29207	30452	41718	28941	30291	18724	12383	21684	80544	27860	113266	154649	49143.2
HBP1	1397	3935	0	0	0	725	0	0	0	0	0	0	504.75
HBS1L	25167	34571	32988	25149	20442	24871	11208	23935	29083	0	42853	72912	28598.2
HCFC1	127597	236293	162706	153019	148841	114567	110186	142388	93787	48209	141725	128314	133969
HCLS1	851519	3223238	1322964	1262416	1772234	627145	651053	997347	1119031	880323	919856	1220818	1.23733e+06
HDAC2	27401	63341	26479	21391	23113	22127	17343	19091	11886	3755	7472	28924	22693.6
HDGF	744529	2688043	694149	981274	1544627	531543	475991	862125	565441	397637	546311	862945	907885
HDGFL2	89740	292046	111733	83459	144854	59101	55727	77848	64666	42861	48076	62403	94376.2
HDGFL3	6975	0	11227	14860	9218	0	19054	32684	0	0	0	0	7834.83
HDLBP	28881	28785	28499	28659	19617	19398	12109	18451	244263	168372	251672	303261	95997.2
HEATR1	34101	30478	38991	40709	30038	34634	27359	27944	3759	5737	4378	18430	24713.2
HEATR3	6140	5023	4327	5093	3058	4825	1684	3168	4067	0	9815	8204	4617
HEATR5B	26838	25751	29869	25627	15141	19222	10280	14516	4479	1851	0	23143	16393.1
HEATR6	1735	4476	3846	2775	1284	2052	855	1286	0	0	0	0	1525.75
HECTD1	7648	5246	10106	8079	1550	5251	2501	5016	4817	7046	5273	1427	5330
HELLS	267	162	0	229	261	374	221	148	287	530	0	8174	887.75
HELZ	1547	2587	2534	2425	1555	1127	556	1113	1584	7428	4183	2925	2463.67
HELZ2	413	894	638	3044	305	68	199	274	1480	1136	536	1008	832.917
HERC1	263	0	959	2475	1089	0	0	308	5573	0	0	233	908.333
HERC2	1082	11975	570	569	1143	7899	812	26273	3016	0	1627	602	4630.67
HERC5	0	0	296	15	52	23	0	0	0	189	0	0	47.9167
HEXIM1	7534	17425	13212	7656	19712	4958	5249	10195	0	0	0	0	7161.75
HIC1	0	0	0	0	0	0	0	0	0	0	0	1450	120.833
HINT1	654925	1899438	1254696	1244115	829547	506175	361475	625470	1483604	1165566	1983056	2112306	1.1767e+06
HINT2	199557	1062959	347862	284890	539810	216157	115804	236801	178990	133395	103752	120012	294999
HINT3	13971	42805	12615	25280	39586	13419	21718	14386	11852	4948	22072	11669	19526.8
HIRIP3	8651	41353	8226	10671	9814	3576	6938	13567	7337	0	18322	24053	12709
HK1	516144	455796	581638	446643	271596	390278	354976	337160	129582	51041	87293	128348	312541
HK2	1325	1078	1622	1261	913	3675	558	335	1144	516	632	2773	1319.33
HLTF	252	0	858	778	735	345	0	0	0	0	824	0	316
HMGB1	4810574	5778079	4927846	5246783	4066211	4538625	3423695	4199829	5041820	3425471	4584763	4731110	4.56457e+06
HMGB2	3145778	2126766	2777300	2187313	1045388	1671862	997997	1138152	4050438	3649003	5061187	4483914	2.69459e+06
HMGB3	67337	64002	34466	45750	1677	14247	4445	16604	176431	112670	332745	452757	110261
HMGN5	18430	50652	23609	11956	43479	34723	38020	45143	0	3235	5791	39091	26177.4
HNRNPA0	1256248	1808499	1631279	1387472	1003262	1274025	1203235	1200158	1106705	678486	913573	1000691	1.2053e+06
HNRNPA1	3027492	6627912	3760627	4196824	4084769	2285244	2499632	2956558	4608844	3779795	7167336	8483314	4.45653e+06
HNRNPA2B1	5927623	18568427	8158718	8340647	10043727	4943568	5522419	6785602	6358719	3946024	6903662	7106273	7.71712e+06
HNRNPA3	1933570	3997190	2250495	2245143	2058068	1967079	1712269	2155756	2009175	1429131	2193034	2906641	2.23813e+06
HNRNPAB	409939	859072	492890	402115	315188	363427	383383	513120	564826	314890	610595	699003	494037
HNRNPC	4081611	10011285	4742933	4548448	5691744	3342441	3325149	3884015	3190949	1727599	4294839	4799925	4.47008e+06
HNRNPD	2609621	4283335	3870975	3992593	2327993	2224435	2363324	2151179	3057991	1327926	2757503	3557065	2876995
HNRNPDL	300541	649062	305431	426136	338486	349139	380800	435831	220047	106002	316704	441942	355843
HNRNPF	679881	2336762	817300	988863	1477132	612542	716181	844218	746674	536334	753208	1033098	961849
HNRNPH1	1154957	3830060	1702874	1758960	1791837	1037513	1156533	1455428	1482284	763753	2078229	1970201	1.68189e+06
HNRNPH2	142938	346360	195075	192545	186910	162631	120462	189294	51241	19562	79620	115366	150167
HNRNPH3	349331	1544494	459656	550427	775906	330023	499773	570442	264727	162845	297529	382307	515622
HNRNPK	3392174	10769396	4418269	4402563	5906025	3144878	3174431	4162746	3028969	2061934	3634054	4348505	4.37033e+06
HNRNPL	1078866	2806643	1370456	1260233	1232718	1053097	913144	1147420	740588	398029	798210	1038635	1.15317e+06
HNRNPLL	8608	1055	2877	2169	3273	5433	6369	6746	8867	0	9277	7851	5210.42
HNRNPM	1226653	3077462	1700292	1510746	1487951	1190357	1088572	1321410	978814	638580	1261774	1654306	1.42808e+06
HNRNPR	872673	923232	960476	830149	618567	784990	693300	858363	496493	464113	580902	695232	731541
HNRNPU	2457688	3375680	2439108	2465594	1887197	2288225	1678764	2181085	1377092	1158699	1523261	1711109	2.04529e+06
HNRNPUL1	204971	569781	284294	232878	291199	172842	151275	196078	147393	66742	140224	168728	218867
HNRNPUL2	525523	1332464	741794	701861	714461	544662	484295	666010	356491	293903	407385	549773	609885
HP1BP3	1862096	1600199	2203776	1830613	1362149	1944353	1641668	1732276	723218	434917	579539	509029	1.36865e+06
HPRT1	185845	846292	396140	428329	386812	122053	118514	256191	228101	176693	275767	373960	316225
HSD17B10	1311728	6318824	3068541	2455478	3298898	1190434	1182750	1807409	1012513	612540	1179952	1263747	2.05857e+06
HSP90AA1	829877	2129436	1057571	1021203	1065544	516236	409302	631684	1039190	730219	1328027	2171904	1.07752e+06
HSP90AB1	1968200	5487989	2357257	2183389	2321426	1224109	940707	1573731	3283385	2530731	4316769	6534036	2.89348e+06
HSP90B1	679552	2096254	829862	853044	772095	418651	372960	515633	6418208	3744651	8328156	9448576	2.87314e+06
HSPA1B	436343	1536462	774207	382258	427971	441321	264343	175479	212063	191758	309560	198507	445856
HSPA4	261932	743745	383662	376928	466587	214815	167158	301968	260842	240940	334041	410962	346965
HSPA4L	1056	0	0	0	0	0	0	0	0	0	0	0	88
HSPA5	766956	1847239	890890	885165	789937	572507	415672	527655	4617763	3164612	5929500	7519040	2.32724e+06
HSPA6	386520	946377	494560	355160	679841	339993	308871	418182	691723	282112	824513	1221945	579150
HSPA8	2644393	6167485	3144796	3204503	3027747	1966866	1854588	2558424	3568070	2351916	4306462	6018296	3.40113e+06
HSPA9	608120	2207051	867936	983972	974584	443017	439006	591455	1174684	720734	1458543	1649172	1.00986e+06
HSPB1	33593	248552	78811	159485	58485	46283	21968	67133	317940	142706	185423	194883	129605
HSPD1	2610970	7877502	4093067	3836064	3797794	1443217	1365407	2151559	3966039	2452104	4019460	4869625	3540234
HSPE1	1779386	7489673	2465442	2742772	3943741	1255318	1087766	2136517	3378281	2894535	3501666	3917197	3.04936e+06
HSPH1	130092	257047	138690	152912	132963	66250	48762	81416	171553	116997	199024	334109	152485
HTATSF1	40430	158387	51593	55175	62874	36752	32178	48260	12275	6460	15802	44736	47076.8
HTT	13077	18559	14487	15087	10225	12406	6031	11186	1507	1893	1940	1239	8969.75
HUWE1	33284	35831	33944	36328	23101	22306	15506	21188	15065	4779	11771	52167	25439.2
HYOU1	115733	237729	128589	126583	92560	62919	47792	60374	878074	573686	894156	1264873	373589
IARS	117684	129082	125634	110767	64494	85569	51012	67353	135492	101991	160553	241757	115949
IARS2	157906	170010	186645	164337	126583	138413	67748	98995	58782	14758	60271	82821	110606
IBTK	8178	16154	0	10923	0	6523	8620	0	0	0	0	0	4199.83
ICE1	305	847	0	343	0	104	305	736	0	0	419	0	254.917
IDH1	80785	425493	162261	163986	157877	77039	47829	123023	98123	30960	111995	75878	129604
IDH2	926629	1873797	948208	878362	777705	426069	302380	397362	606979	409272	484026	721324	729343
IFI16	738770	609422	752652	769986	626428	1018710	665040	777137	391862	384412	386564	462054	631920
IFI44L	4343	1374	0	0	0	1219	0	3750	0	0	0	0	890.5
IFIH1	5238	4502	5160	3214	8545	5158	2335	6464	10148	0	810	19579	5929.42
IFIT1	1840	5722	4884	4734	1354	1403	777	1894	0	0	0	0	1884
IFIT2	31	1131	2918	1182	93	7649	2456	3930	2460	46554	122	868	5782.83
IFIT3	2672	8556	4046	5486	9392	492	421	2775	290	649	214	449	2953.5
IFIT5	100859	105296	61662	88280	49944	64905	44437	54766	3708	2673	3473	2683	48557.2
IGF2BP2	737	0	2363	3236	0	311	62	92	0	1039	1921	3081	1070.17
IGF2BP3	4596	896	0	0	0	0	4581	0	1744	0	0	614	1035.92
IGHMBP2	2644	0	3868	4023	0	1125	1441	2077	0	0	0	0	1264.83
IKBKG	20773	102144	33737	32202	46328	11691	16927	19682	10690	0	4880	17263	26359.8
ILF2	837039	1033835	967120	980339	534387	597593	500434	551872	241283	231740	364793	558837	616606
ILF3	895496	1111418	898523	850419	558982	699893	531025	599698	521256	533458	758670	880326	736597
ILKAP	71910	274095	150494	134060	135404	57269	55868	113455	57817	9219	97571	79828	103082
IMMT	385304	763333	453836	440991	326627	359185	359590	409608	273461	220089	355640	445593	399438
IMP3	37952	42469	32689	38432	24776	34880	32708	28852	11722	8428	4520	20524	26496
IMP4	57313	50315	42002	40028	38042	54699	50880	31779	52598	41541	89045	112743	55082.1
IMPDH1	19665	62340	27440	24188	17556	7393	6829	10309	8124	5225	4373	26549	18332.6
IMPDH2	236299	677990	344443	330876	350385	157912	125635	194678	305540	226958	467493	643777	338499
INF2	8433	12737	5154	18784	5991	19045	6006	20640	5160	390	0	4395	8894.58
INO80	3700	2377	2318	3625	2863	8742	5352	5840	0	2448	5155	0	3535
INPP5A	0	0	0	0	6237	0	1248	0	0	0	0	6152	1136.42
INPP5B	13798	44265	8827	11264	13416	7911	3954	8417	0	38269	57506	1921	17462.3
INPP5D	243402	227077	311623	358878	194838	229028	167526	202688	47452	31266	27493	91298	177714
INPP5K	15334	12808	14112	12822	7377	8332	10117	10247	54288	9468	14702	10568	15014.6
INPPL1	7410	9876	8327	8159	3179	5059	3046	3818	3270	4230	0	1165	4794.92
INTS1	9400	11780	12434	9983	8009	9890	8219	9164	225	0	425	1508	6753.08
INTS10	15739	8783	17094	19570	14082	20589	11692	14383	4036	0	4030	0	10833.2
INTS11	13348	13975	11064	8561	9662	10184	6639	11347	0	14427	182761	119942	33492.5
INTS12	16894	14337	14824	7954	10531	13882	13431	17495	9979	0	45776	17553	15221.3
INTS2	5257	6788	7192	4562	5710	5201	4571	4078	0	4882	717	3287	4353.75
INTS3	17313	37222	21620	23936	17732	22182	18272	23030	2484	3458	9535	7599	17031.9
INTS4	12856	16480	13452	14615	9814	12774	10610	11831	1046	331	12848	745	9783.5
INTS5	7954	10366	10074	7892	5169	7346	6020	7096	10437	5835	36165	1158	9626
INTS6	10321	4235	13131	9636	3191	7358	7820	6708	4237	9722	0	14713	7589.33
INTS6L	603	0	0	922	349	1008	392	731	0	2820	0	0	568.75
INTS7	14478	17424	18025	12088	8877	11246	9555	12341	8705	6298	13837	9754	11885.7
INTS8	3067	3354	5548	5387	2393	2775	2552	5548	2133	0	3416	1686	3154.92
INTS9	25062	25671	30157	25910	22321	15944	16002	22329	0	36585	17203	15879	21088.6
IPO11	5548	8256	4661	5717	3180	3764	1961	4425	5917	3381	7759	16543	5926
IPO13	3238	2461	1369	1959	0	850	0	494	0	0	5980	5736	1840.58
IPO4	73482	92232	75742	61266	31132	40840	12509	22147	106322	3346	141535	85519	62172.7
IPO5	123045	231727	151183	126100	124154	95429	61472	99228	160910	113132	205600	280812	147733
IPO7	52495	77660	57027	54163	37470	38141	21255	35495	46347	26612	55950	89457	49339.3
IPO8	5604	12388	7296	5097	6585	4299	1739	3921	0	0	0	12303	4936
IPO9	25989	41263	35408	35773	20130	16454	7308	22220	48171	6327	13985	26263	24940.9
IQGAP1	648133	751201	826533	738183	462297	545843	379047	472505	321430	278036	315665	448642	515626
IQGAP2	36952	46666	47306	34921	36576	17271	17024	24081	90132	75845	110548	129492	55567.8
IREB2	12031	66866	41270	32898	20983	10034	5531	20148	83969	49778	0	7143	29220.9
IRF2BP2	24565	81958	30049	32335	48744	26446	22022	29207	3332	3948	2788	34256	28304.2
ISG15	83768	207618	116515	107947	175785	40764	44147	82806	195912	116578	230913	201240	133666
ISG20	370306	920151	505869	467038	299342	253678	200019	271236	623986	283662	660042	809774	472092
ISG20L2	12449	15121	8802	14014	23500	18963	24975	29395	0	0	0	17049	13689
ISY1	20125	83288	22398	28279	45266	22195	27553	27619	11860	15044	11953	32934	29042.8
ITPR3	7093	3923	10036	9817	5697	13630	7685	11227	0	197	832	1112	5937.42
ITPRID2	0	17045	1280	0	0	0	0	0	0	0	0	0	1527.08
IWS1	23867	67946	30371	31142	27976	15811	14869	25776	10411	8481	13373	16068	23840.9
JAKMIP1	31930	20966	12295	88496	8063	52236	9611	0	39304	45327	16874	0	27091.8
JMJD1C	2163	2286	6693	1984	1202	6575	1330	2819	0	0	0	1183	2186.25
JMJD6	3421	9568	1755	2924	3744	799	0	2126	3864	0	8847	20044	4757.67
JPT2	51507	277728	87680	87511	122237	37081	12013	51906	118656	48802	106089	188004	99101.2
JUP	3435	9723	5677	735	18183	259	3004	2159	138651	8457	53891	29883	22838.1
KAT5	1737	1973	6604	2670	1818	3021	2915	3529	0	3954	0	3353	2631.17
KAT8	19909	14707	10470	12492	8053	21135	13932	18289	0	0	0	0	9915.58
KCTD12	949	18208	507	519	0	1359	0	134	461	0	958	1606	2058.42
KDM1B	4661	3091	2680	3874	2985	2342	2734	5228	0	0	118062	3557	12434.5
KDM3B	19922	39790	19435	24127	18920	17472	14097	18601	0	16493	28472	16359	19474
KHDRBS1	749566	842215	778150	744149	516731	567042	502367	590789	384819	251097	493792	752668	597782
KHDRBS2	0	8716	5590	0	0	1847	3158	3812	0	0	0	0	1926.92
KHNYN	832	2352	2293	1138	731	1152	808	688	0	0	4461	5287	1645.17
KHSRP	378408	1268172	457502	475383	734577	293788	299527	488055	383930	320524	496153	658924	521245
KIAA1671	929	2916	0	0	0	0	0	674	256	0	1150	0	493.75
KIDINS220	1226	0	2544	474	0	0	0	325	2038	0	3141	2084	986
KIF11	174	2664	138	155	278	956	251	1545	333	0	519	952	663.75
KIF13B	2044	1052	4304	5292	3174	438	1535	1671	677	7088	503	7248	2918.83
KIF14	0	6763	1454	524	1888	894	0	874	4188	4613	0	1306	1875.33
KIF15	0	0	278	0	2061	0	0	0	632	883	0	3052	575.5
KIF1B	2866	6479	659	0	1595	1807	1457	1114	0	0	0	4311	1690.67
KIF20A	1780	1519	517	0	0	0	3205	0	0	0	0	0	585.083
KIF23	1649	635	872	2606	0	0	0	0	0	0	0	0	480.167
KIF2A	69288	71176	59683	67488	58039	59873	43148	45799	28109	25225	45997	56641	52538.8
KIF2C	148	251	1985	8357	0	0	5332	0	226	0	0	492	1399.25
KIF4A	55	1090	1502	1174	1122	406	206	374	759	820	989	1375	822.667
KIF5B	72789	103101	90606	87010	72588	61181	43379	56816	107635	68377	149385	147041	88325.7
KIFC1	904	148326	28627	59549	20765	17230	10737	38600	25668	16289	18989	67167	37737.6
KIN	6798	3618	6837	13947	5500	5771	4720	8662	0	0	41698	48594	12178.8
KMT2A	14824	7452	11926	16187	9507	16593	19087	15736	390	549	865	2923	9669.92
KMT2D	1107	2426	852	2128	1137	1576	1544	1296	0	0	0	542	1050.67
KNOP1	3146	8900	7233	7579	5133	6514	3394	4142	3535	0	5273	6438	5107.25
KNTC1	203	98	66	0	0	270	2320	280	0	362	361	0	330
KPNA1	48353	129913	64070	63768	62881	40791	37608	47887	52665	45441	76634	101865	64323
KPNA2	554	109	296	2723	238	941	172	937	2365	1120	15432	81831	8893.17
KPNA3	52589	166434	87492	75281	76067	40869	30801	54119	69517	37305	82511	194065	80587.5
KPNA6	26968	82250	29997	27633	40642	25128	21810	32043	4794	10934	7523	27144	28072.2
KPNB1	712923	1376554	861243	798191	730999	572018	456970	623278	331179	118906	391105	606177	631629
KPRP	863	456	0	840	0	273	2551	348	78041	0	195618	179179	38180.8
KRAS	107498	265899	125679	108457	91015	74723	68460	74687	69334	81957	37492	74452	98304.4
KRI1	29936	36036	27797	23145	28143	28227	21330	24895	4895	3263	0	6216	19490.2
KRR1	89157	62978	92660	82209	64641	79720	55343	62850	19685	14710	4313	32901	55097.2
KTN1	98317	171362	130812	114058	108623	97498	99577	114198	95426	101003	101479	98435	110899
LACTB2	28404	98381	50217	47548	41917	22841	12515	30254	9315	249880	22302	17254	52569
LAP3	185952	792705	287147	234490	281056	85372	82991	136023	254918	140833	398631	448492	277384
LARP1	35895	40348	40615	42305	31888	27736	19426	29249	72901	50681	112643	117424	51759.2
LARP4	439	156	256	147	1306	119	764	1520	1815	646	4749	6455	1531
LARP4B	9726	8876	9172	12009	5802	11488	6668	6768	6210	3305	20806	14980	9650.83
LARP7	72336	80435	69915	59079	57857	58325	39237	42883	24716	22564	13421	50645	49284.4
LARS	97294	69016	135977	115301	47462	65749	42095	60938	92135	69960	78722	129872	83710.1
LARS2	16057	16913	17800	26124	10646	13066	10062	16288	23362	134173	3319	7523	24611.1
LAS1L	75545	124627	60124	89755	77103	97028	95211	113973	33658	0	84570	76105	77308.2
LASP1	1081713	3749119	1110734	1056789	1209898	392176	365797	703404	760204	840472	1928299	781934	1.16504e+06
LBR	674132	476050	597450	532820	342615	560059	521898	472025	338202	344340	589460	734294	515279
LCP1	5023545	14724467	6737033	5748755	6820011	3502183	2113503	4085908	2322117	1919436	3013489	4411956	5.0352e+06
LDHA	2499028	5386118	4269912	3844339	2358153	1199965	808149	1425003	3386583	2781550	4838670	6621330	3284900
LDHB	2237293	7292195	4448770	3282614	2343475	1139543	847767	1205122	2144163	2210195	4217894	4642622	3.00097e+06
LEMD3	22222	15031	22775	26486	14479	21499	19164	15578	3746	1928	11953	26744	16800.4
LENG9	0	0	3103	0	0	0	0	0	0	0	0	0	258.583
LEO1	13051	73777	18889	21555	28482	11468	12533	16789	3023	0	3837	24762	19013.8
LGALS1	1434669	9171161	2832173	3618701	450383	462560	35754	56800	6450531	1789444	5664712	9527627	3.45788e+06
LGALS3	5343	118405	5228	12071	1635	0	0	0	145436	3306	132345	147344	47592.8
LIG1	6443	19448	12817	11356	8641	6218	4402	14040	2775	1619	45132	39441	14361
LIG3	30792	26505	39217	35010	21638	31997	25538	24827	13702	3045	8585	16969	23152.1
LIG4	3758	3849	4459	6078	2524	11178	5517	3658	0	3966	0	5558	4212.08
LIMA1	590	931	462	398	471	434	0	283	0	194	0	2165	494
LIMD1	42803	156077	42792	30749	67390	23955	21184	30911	29679	32564	31534	52256	46824.5
LIMS1	35739	144062	50005	37581	31390	33720	4189	10954	98548	86028	58910	153711	62069.8
LIN7C	30935	123843	62248	79196	68288	35788	38200	49235	12387	0	8641	41915	45889.7
LLGL1	1206	0	1343	1726	0	0	2290	734	0	0	0	0	608.25
LLPH	21967	63074	54285	52087	50581	25381	29018	35795	34019	35042	36862	23321	38452.7
LMAN1	63719	66374	85549	82723	40709	58681	53149	60270	492859	419181	611908	508772	211991
LMAN2	197046	267787	185697	209693	141061	137667	139652	154828	527817	430696	626613	735830	312866
LMNA	153491	416244	198107	122131	76660	42690	20083	15660	468814	74524	272871	142565	166987
LMNB1	3604379	10458143	5093902	5003268	5027064	3376683	3056421	3939756	2022156	1209697	2138204	2531026	3.95506e+06
LMNB2	641182	2641566	1108952	1105286	1886228	1141862	1113609	1714026	367666	241025	484014	462064	1.07562e+06
LMO7	1551	1589	2172	2439	3921	3333	11981	4624	0	3590	0	0	2933.33
LONP1	142021	189311	180619	173297	115080	123276	99950	123582	113343	62960	86968	120578	127582
LPP	9770	66920	11985	11119	26989	7504	7251	13503	255176	942891	111003	277100	145101
LRBA	37508	46682	45524	40819	43714	39614	22882	35227	9660	4005	7835	21575	29587.1
LRP1	41	20	11	94	8	7	4	4	23	19	51	28	25.8333
LRPPRC	193320	368558	274627	264101	184603	173134	134975	170680	180933	154589	208654	281626	215817
LRRC40	29853	51648	37310	37272	26315	22481	14197	27068	5370	1829	8622	30438	24366.9
LRRC47	167679	247257	193573	185391	136248	137245	81542	115179	112936	64991	101386	144941	140697
LRRC59	238913	145975	147740	172265	70867	99289	90190	88304	449069	565357	599727	719916	282301
LRRFIP1	214813	876901	272549	209188	391843	142172	117816	150411	142324	78679	120603	132669	237497
LRRFIP2	7052	77279	9624	15611	20418	10408	5210	7630	10968	23560	12687	21823	18522.5
LSG1	8025	15747	10851	15819	8659	8475	8256	4893	3094	5813	4374	1906	7992.67
LSM1	28183	84570	60677	46682	42223	10640	9612	17655	0	18222	0	0	26538.7
LSM12	5932	40671	27667	22177	16024	8113	8618	6622	14375	0	18401	24984	16132
LSM14A	89707	149422	95947	114712	102458	74100	57446	62254	96494	74420	114757	99843	94296.7
LSM14B	5393	8688	9474	3158	8252	6805	5128	4975	4226	0	4028	6158	5523.75
LSM2	399925	1795296	990918	658905	1347944	385383	404051	698482	298932	83444	356834	321259	645114
LSM3	201643	793546	432732	515650	672158	255539	273704	320375	76310	0	172385	257803	330987
LSM4	329888	299774	324235	355096	179180	321481	143934	198724	76203	35113	189033	210210	221906
LSM5	265208	1310021	375782	337088	1128199	162632	275063	498112	221670	55404	207181	218307	421222
LSM6	729782	3006549	1519758	1025933	1392724	541674	601757	774291	228917	155767	254107	407611	886572
LSM7	137781	837732	328887	281668	291453	93602	112132	213638	334192	0	333469	192074	263052
LSM8	256082	1566321	654747	535385	733191	209560	312384	428810	220854	43267	323699	340695	468750
LTA4H	877101	2819838	1501127	1659203	2216234	1161291	924794	1582839	371317	234318	433315	580534	1.19683e+06
LTN1	4712	2268	4959	4233	1564	1712	1895	2225	0	0	1212	4866	2470.5
LTV1	4867	7290	9105	7611	1916	1672	1759	1779	15406	2708	8905	12356	6281.17
LUC7L	19122	42660	8927	11572	12311	11945	6257	11908	26512	0	6230	28162	15467.2
LUC7L2	277438	527763	342374	391816	255383	238081	198816	242877	300566	161097	337982	380788	304582
LUC7L3	102463	188032	101014	139469	112206	101848	85929	97440	95924	57347	95407	112957	107503
LUZP1	1009	4747	1664	3638	13233	556	2433	833	4236	7046	0	0	3282.92
LYAR	96095	68559	72696	70643	65484	87116	47190	68128	102195	47108	78919	191806	82994.9
MACF1	19727	29402	17622	22277	19829	25863	18305	24459	17932	6976	7970	31146	20125.7
MAGED1	341	697	0	0	0	312	201	397	0	0	0	2499	370.583
MAGED2	27620	54618	27862	21024	10951	50020	18409	24887	14026	0	28621	66727	28730.4
MAGOH	28606	69259	14752	16491	29741	26425	21325	22937	0	0	0	9967	19958.6
MAGOHB	396884	1007761	475799	412537	496165	286000	242547	352164	259494	205292	345242	567561	420620
MAK16	20894	99850	36539	27241	29924	17267	21164	29624	21296	13832	25000	43461	32174.3
MALSU1	2892	19176	0	3280	7168	4350	3102	3090	0	0	0	19666	5227
MANF	189176	630488	216541	228713	190294	108602	78016	146717	1962337	640281	1782233	2587025	730035
MAP1A	28	9	7	6	9	8	9	15	0	18	80	0	15.75
MAP1S	42569	48679	63405	63452	37656	44153	27011	46799	5401	35235	6973	16721	36504.5
MAP2	877	384	851	337	601	341	285	464	36814	64410	14035	19762	11596.8
MAP3K20	1573	4777	0	3669	270	1348	0	1743	0	0	0	0	1115
MAP4	125344	177543	153520	129587	82254	86600	54530	86000	123179	88037	111251	143574	113452
MAP4K4	11245	12355	9724	12242	7772	8634	8382	10459	2761	1369	1398	5359	7641.67
MAP7D1	765	1178	5185	7094	2333	1308	1705	1166	0	8158	1889	2198	2748.25
MAPK1	344028	557795	400847	392912	340954	315713	126335	268679	38925	35745	42991	153715	251553
MAPK9	20836	54286	30541	29750	14028	10433	7995	13368	12934	8353	10789	2519	17986
MAPKBP1	0	0	332	0	0	519	0	0	2330	1781	2736	0	641.5
MAPRE1	553233	1686543	867221	641320	765786	316178	261396	410360	683668	635836	758640	933968	709512
MARCKS	576331	2028257	769009	807915	601257	373548	273006	444784	347368	877692	681968	641357	701874
MARCKSL1	149336	596157	143266	495354	825867	428954	378769	620015	465304	146443	355198	123797	394038
MARK2	45056	30721	39062	28833	28469	30661	17462	24446	19728	11984	11128	30310	26488.3
MARK3	7095	2831	6983	7424	8471	6764	3906	5790	3979	32770	4493	6663	8097.42
MARS	111427	143255	139695	119775	71961	80245	49306	72659	115699	88272	135802	196645	110395
MARS2	6283	1319	5321	9268	2376	5850	2516	1459	0	0	8088	6241	4060.08
MAT1A	0	1790	0	0	0	0	0	0	31749	17433	5651	6137	5230
MAT2A	130134	314969	202730	191577	157228	88257	60251	98626	178172	129375	290596	306469	179032
MATR3	676408	1394927	921322	771388	668204	686333	637242	689300	517773	383674	575498	719563	720136
MAZ	21298	44180	24382	44112	31787	51479	50509	47991	16398	27730	44147	37265	36773.2
MBD1	47662	39965	52167	52894	37628	71450	62579	55574	3322	2288	2966	4872	36113.9
MBD2	85041	86091	92188	76536	44832	54954	38921	37710	49853	11481	69305	65994	59408.8
MBD3	8747	21024	16237	16737	5957	8174	5133	7915	4180	209841	5156	0	25758.4
MBD4	131543	186522	222440	110448	99207	210305	222457	138573	1064	14650	0	20981	113182
MBLAC2	17109	16518	9585	9501	8694	18860	3665	11545	0	0	0	10291	8814
MBNL1	246321	760087	495788	478296	511828	166893	185848	264771	352324	220519	393479	538255	384534
MBNL2	0	0	1758	1190	0	0	0	0	0	2355	6499	0	983.5
MBNL3	3177	2791	0	1745	7909	0	2692	2169	3717	5096	0	8792	3174
MCAT	6140	0	10412	10449	4532	6348	7135	5809	0	9710	34134	13121	8982.5
MCCC1	68238	156650	90196	90484	44682	69858	33499	46536	15846	0	12585	16049	53718.6
MCM2	34745	60783	28114	28231	19171	14460	6595	14095	84235	73898	119619	183649	55632.9
MCM3	120272	123493	118674	101661	77316	76900	52903	86187	184398	138489	255123	453173	149049
MCM3AP	6886	6694	5547	6202	4058	5812	4983	7780	1916	0	2513	4019	4700.83
MCM4	35025	40579	27455	25973	10590	12388	2681	8099	114205	86393	131473	283550	64867.6
MCM5	115917	90257	102755	99020	43656	89911	40299	52927	112213	113476	142109	249986	104377
MCM6	30462	68559	37851	32133	17826	8672	2746	6958	156309	121787	202159	379740	88766.8
MCM7	42341	77364	18792	33544	14454	12442	3952	13558	144197	88158	176517	311400	78059.9
MCMBP	23712	44481	32765	32457	24610	17234	13671	23457	1411	2749	6173	20114	20236.2
MCRS1	2562	2026	3922	6363	1188	2519	2531	2535	0	0	0	4688	2361.17
MCTS1	306720	1117361	444309	451978	507333	146990	163582	292084	55494	89318	135531	184345	324587
MDC1	13619	12575	17916	15692	11321	16282	17567	16354	51914	2026	11994	17857	17093.1
MDH1	1643766	4773145	2264841	2203566	2269013	1340535	1005542	1696970	1036245	701686	1133176	945278	1.75115e+06
MDH2	2615001	10279842	3747087	3740800	4969725	1981703	1409438	2666914	1920046	932210	2305215	2755140	3.27693e+06
MDM4	2748	12053	3149	2075	10238	4139	5156	6058	0	0	0	4505	4176.75
MDN1	4169	2590	5207	4962	704	3420	3190	3790	175	0	340	495	2420.17
MECP2	856916	1172936	1247123	1135907	1073245	1808909	1412489	1595054	47236	59275	43259	80335	877724
MED12	5741	3994	5659	6705	2446	5600	3235	4842	3742	4339	2151	6430	4573.67
MED14	6449	6440	4512	6583	3702	4562	3125	5610	1792	0	0	4695	3955.83
MED15	9349	23098	8808	8944	9510	7389	6391	8322	3901	0	6348	7924	8332
MED16	6848	5325	5607	5300	4293	5354	5768	5543	0	17075	1503	3595	5517.58
MEPCE	22255	46039	34621	28708	24908	22077	16725	26943	2669	2814	4995	11128	20323.5
METAP1	91076	299245	159085	118279	119453	75750	77186	99392	73451	14940	110911	148794	115630
METAP2	69279	221464	122484	91402	103238	68324	54778	79555	99059	26225	74096	106273	93014.8
METTL1	12252	11880	23964	9304	13007	8799	2978	7960	9326	15473	15331	20915	12599.1
METTL14	19401	37906	18262	17388	19159	15227	9289	13766	5185	8603	2618	3259	14171.9
METTL16	24943	13372	31755	30581	17438	22409	11690	18003	1103	5994	6011	5210	15709.1
METTL17	3975	0	1014	1588	10890	1473	0	0	4333	2346	58662	2522	7233.58
METTL2B	1811	0	2428	1958	1980	1642	724	1701	0	0	8884	8918	2503.83
METTL3	41912	101631	42382	62864	55173	30583	19242	38760	5169	0	19885	21903	36625.3
METTL5	53375	399286	113982	89455	0	0	0	0	0	0	0	318601	81224.9
METTL7A	609814	516992	708697	484293	400435	404032	379528	255090	475847	377573	494609	438650	462130
METTL7B	3729	0	0	7127	0	9519	0	6108	13283	0	2624	0	3532.5
MEX3C	0	988	603	0	0	0	0	0	4155	11514	12225	0	2457.08
MFAP1	37145	150581	54214	58227	72639	40523	35172	54667	11132	15759	51480	43332	52072.6
MFN1	3093	5008	2392	5388	3439	4498	3726	8318	3470	0	3402	2112	3737.17
MFN2	18247	19200	18914	19776	10441	13761	13014	16777	3697	4585	3738	1791	11995.1
MGA	1922	471	1886	1448	2266	2970	2127	2681	1372	0	0	0	1428.58
MGME1	12082	41023	11929	15908	34224	4271	5888	5580	0	0	0	0	10908.8
MIA3	9521	13643	7576	8887	6438	10567	6695	7347	15462	11860	22649	17741	11532.2
MIB1	2029	6794	1708	2181	1980	0	0	1269	1068	0	0	0	1419.08
MICALL1	3692	7741	3966	6405	6537	6358	2777	4426	9177	10145	12858	0	6173.5
MIF4GD	3762	18089	9777	4377	10318	3057	4094	3928	0	0	4471	6266	5678.25
MKI67	888	200	63	395	128	4609	306	60	35843	17020	119774	192476	30980.2
MKRN1	0	0	0	818	2959	1334	961	1166	0	0	0	0	603.167
MKRN2	5140	22540	10221	8215	6533	5757	3593	5646	1370	12868	17591	12355	9319.08
MLEC	121196	104887	149902	97336	79636	153574	94147	102509	213272	160249	294933	226169	149818
MMS19	22036	34449	30500	23365	18840	12432	6757	13187	9784	13292	8266	24468	18114.7
MMTAG2	22837	76801	16459	17948	49542	15326	32112	38809	11943	59432	10320	13563	30424.3
MOGS	85562	70371	103925	114768	57685	96831	86259	80323	72025	23139	93072	94616	81548
MORC2	3296	2443	2589	4637	816	3297	1373	3142	5443	9105	0	2344	3207.08
MORF4L1	24320	3837	44681	12123	15185	21547	18658	25614	7271	104038	5291	5866	24035.9
MOV10	1184	1662	2449	3904	316	1059	726	1734	0	1567	1151	637	1365.75
MPG	108297	82404	86795	85041	77558	112177	98772	87689	5071	22625	8932	8264	65302.1
MPHOSPH10	16576	28310	15144	15350	9456	13192	10786	8903	9467	1200	7782	25815	13498.4
MPHOSPH6	15436	102245	37195	39771	21532	4034	14380	20859	14729	0	49746	32377	29358.7
MPRIP	6400	5706	5145	3244	6655	11481	9815	12148	5623	10347	4636	2387	6965.58
MRE11	77154	175156	102114	108711	76617	79752	57409	66175	43339	11398	34018	16749	70716
MRI1	34962	134990	46144	37300	40059	8370	4657	17936	42952	21316	58505	150059	49770.8
MRM1	29127	43733	550445	16290	41002	50235	430646	6229	0	0	0	0	97308.9
MRM2	3108	0	4753	6526	0	0	4080	3615	0	0	0	0	1840.17
MRM3	32010	16170	23675	24345	20324	19748	24743	39293	16642	0	0	25032	20165.2
MRRF	46155	46725	51007	42937	7435	45728	10216	10761	208891	0	0	18698	40712.8
MRTFA	683	4410	901	1605	750	1477	810	1371	0	3795	3901	986	1724.08
MRTFB	330	0	550	0	0	184	0	0	0	0	0	0	88.6667
MRTO4	124557	295625	148282	151330	143533	139686	122626	145619	26721	16329	91833	134880	128418
MSH2	43700	79569	51485	52933	47523	30162	23487	33649	30482	5460	61408	80494	45029.3
MSH3	17175	7433	11931	14109	7228	10201	7318	4174	793	191	1428	17594	8297.92
MSH6	19538	18192	18457	20951	15573	14335	13281	18975	14201	3272	20356	48872	18833.6
MSI2	57526	185774	68558	53042	65259	32413	41226	39910	84837	43817	146026	78519	74742.2
MSL3	1871	6681	0	4453	1249	2962	2321	1591	0	0	0	0	1760.67
MSN	3896613	6038747	4856456	4625429	3342062	3254991	1962094	2925062	2938330	1957117	3181679	4078608	3588099
MTA2	222532	168380	230455	181852	153877	208076	149456	160120	128409	98518	175414	210690	173982
MTCH2	485806	363001	408119	510266	237478	467267	359309	457484	153679	133699	226067	349839	346001
MTDH	213554	168463	205107	217806	125932	201862	152606	170820	376942	382468	603745	628588	287324
MTERF3	754	2151	0	1003	697	0	830	1097	0	0	112116	9330	10664.8
MTERF4	7410	17284	4177	8865	8111	7432	5435	9614	1271	0	0	0	5799.92
MTFMT	5813	6570	6952	7271	0	2890	2272	1846	0	0	0	0	2801.17
MTG1	9543	14838	16765	16553	17346	16470	5899	11195	0	0	0	8720	9777.42
MTG2	2295	5292	83427	5613	3813	7115	2607	4990	0	0	0	6013	10097.1
MTHFD1	338189	769819	382328	382287	196670	155578	99346	178805	296092	196694	383031	451704	319212
MTHFD1L	11327	11158	2526	924	12887	3904	4739	6889	19073	11251	38567	50483	14477.3
MTHFSD	20827	23859	16593	14583	14518	16568	9044	10231	0	0	46828	34093	17262
MTIF2	7202	6452	10495	4353	5889	10595	3764	4445	0	5007	0	0	4850.17
MTIF3	30437	29202	14710	22193	21806	18269	18042	18290	15075	21420	0	24488	19494.3
MTO1	5382	9925	6108	1226	5657	3590	2397	4101	0	35890	0	11195	7122.58
MTOR	11657	13455	17322	15269	8855	11293	9007	9686	2820	1825	4496	1322	8917.25
MTREX	61876	73361	73263	64525	42473	69146	48879	55162	42376	21769	41463	71454	55478.9
MTRF1L	0	2219	0	0	0	554	0	0	680	2046	5446	0	912.083
MVP	136501	390171	146239	133054	158162	82989	55059	78393	291020	171579	311602	360556	192944
MYBBP1A	71149	39475	83219	70243	44815	64932	49480	45849	19401	23470	33038	40918	48832.4
MYCBP2	17089	12761	20224	17945	15288	18365	11859	15884	744	4164	930	1109	11363.5
MYEF2	3355	19769	5330	3969	6218	5698	1917	3062	0	0	3191	2020	4544.08
MYH10	455	173	204	906	0	283	2045	216	21208	860	2433	1496	2523.25
MYH11	36	12	0	15	104	313	758	394	851	684	13	1536	393
MYH9	2300541	2593668	2493475	2556955	2052213	2261813	1256896	1834022	2632206	2036664	2735403	3137410	2.32427e+06
MYL6	4922319	19007473	5572527	5536371	9173728	2759425	2673720	4312685	5911991	3266875	6517056	5916276	6.29754e+06
MYLK	4943	6781	4301	4411	4922	2930	1277	6436	2756	5306	2610	3763	4203
MYO18A	60572	77083	64655	61345	45205	55331	33809	44647	36133	13377	39256	61532	49412.1
MYO1B	1840	0	6644	390	5475	16106	24043	3498	410	1292	0	162	4988.33
MYO1E	43692	36393	39485	53312	14694	25998	22807	40675	0	149	2788	197	23349.2
MYO5A	6585	1978	7488	6352	2831	3074	2340	2530	100157	3017	4773	5197	12193.5
MYO6	0	3986	0	0	720	521	0	497	0	1481	0	0	600.417
MYOF	506	345	854	55	506	20	105	122	87	382	472	935	365.75
N4BP1	2678	9574	2850	6090	2937	3095	0	3248	1632	0	7611	3607	3610.17
N6AMT1	3715	4433	1721	4263	5886	3121	290	0	0	0	0	0	1952.42
NAA15	80774	89576	107632	106652	69311	64602	38199	61413	45026	17066	71622	115692	72297.1
NAA38	2256	9668	0	0	3040	1465	2070	2971	0	0	0	0	1789.17
NAA50	138794	381376	228522	142356	171003	94332	54828	104784	111682	112282	210881	214617	163788
NABP2	9975	28317	6899	8978	7798	4534	5919	7384	23055	0	20590	26548	12499.8
NACA	45008	191518	68423	45264	113508	35395	34270	51781	60924	36589	50392	60968	66170
NAE1	64045	160154	83132	77877	81874	48499	31602	60579	47167	7877	71781	108135	70226.8
NAF1	2330	7005	5789	4786	0	283	0	3250	0	11289	0	2411	3095.25
NAP1L1	128924	638213	184336	230598	211581	86582	70796	127855	167247	71680	255009	319788	207717
NAP1L4	387655	1457078	413052	474401	556218	232208	226946	329478	442915	261302	554058	506961	486856
NARS2	27658	28406	27829	25814	15447	22915	12451	19831	8095	0	11462	27774	18973.5
NASP	146274	515786	193730	210543	358501	116894	83618	180026	353381	181888	503215	587784	285970
NAT10	116087	82424	124270	129937	58842	98859	98268	91640	66467	39274	84449	143289	94483.8
NCAPD2	1872	1023	670	1170	581	245	75	75	3151	1069	17969	50062	6496.83
NCAPD3	91	0	106	148	569	102	39	83	0	0	4590	111	486.583
NCAPG	1092	958	460	13	50	116	0	279	382	604	1588	17279	1901.75
NCAPG2	0	308	106	430	379	0	150	524	8568	961	0	0	952.167
NCAPH	72	293	105	596	403	183	3896	94	4988	980	16862	43099	5964.25
NCBP1	70881	101324	78403	74038	54042	64955	48135	60266	15329	3930	29637	56480	54785
NCBP2	31658	148765	62652	57990	66836	45723	43503	54734	38568	0	39048	56859	53861.3
NCBP3	21471	68213	22431	22268	28196	17054	19142	25901	14762	7416	1540	17783	22181.4
NCL	1940681	6119411	3275778	3133816	3456979	1843766	1973692	2440188	2943912	1404417	3382011	3540106	2.95456e+06
NCOA5	44341	156360	74324	63628	75037	37318	55925	64498	34105	13171	26022	63310	59003.2
NCOR1	15100	30256	18406	19278	17841	15497	10621	15890	2299	3155	2545	3547	12869.6
NCOR2	1488	1608	1308	2121	765	1340	954	973	2426	3341	2977	4007	1942.33
NDC1	14796	6900	25472	12386	10882	9561	7107	9951	17690	5528	5873	11740	11490.5
NDRG1	36221	204274	82243	64989	84761	37458	24443	51107	1808	0	34758	6508	52380.8
NDRG2	621	0	0	3692	6703	0	2112	398	0	0	0	385	1159.25
NDUFA2	260914	1000445	317280	308504	312619	119918	198827	283709	131946	0	89533	198355	268504
NDUFAF5	1890	8796	2126	1341	0	468	0	616	0	0	0	0	1269.75
NDUFS1	211775	792326	349682	275660	285437	156951	174376	247028	170510	89967	183151	226496	263613
NDUFV3	105685	239874	91048	106482	121264	87728	104698	128267	56901	40943	100977	101077	107079
NELFB	41782	84902	55304	40648	44415	45566	35532	40264	4738	7631	10449	20800	36002.6
NELFE	27503	35134	38466	39919	31585	24242	18907	25121	4607	0	16381	14754	23051.6
NEMF	13640	7024	10504	11075	4341	4844	2953	9063	4857	4475	5234	5531	6961.75
NEPRO	8507	10131	7700	13638	5782	4731	5565	6193	4891	5251	2766	11581	7228
NF1	0	40	422	0	0	0	0	295	1431	0	0	0	182.333
NFIC	4321	6457	7744	5855	5738	3560	3613	3001	7860	0	0	0	4012.42
NFX1	1590	1814	2037	6934	1112	2115	2177	594	1533	0	1388	1169	1871.92
NFXL1	8886	2727	3752	7578	4632	13262	9845	6225	6649	4459	3103	4876	6332.83
NGDN	39658	97190	59233	53333	33330	30593	33558	41576	24578	34708	13031	25637	40535.4
NHP2	311889	459799	334798	349392	310249	337023	259439	326876	69089	89784	64284	201715	259528
NIFK	129872	107595	93938	116115	75355	91009	85198	82887	76641	101255	123670	120889	100369
NIN	2711	28534	9183	6758	11376	3459	6480	10022	41390	2609	8410	8662	11632.8
NIP7	38325	94288	43289	34838	30556	25880	34500	31821	0	0	0	26199	29974.7
NIPBL	20281	18391	17820	22699	18551	23244	18877	17784	1735	1677	1492	2413	13747
NKAP	7339	26189	8901	10335	19115	13416	8838	14586	12039	5216	11817	15297	12757.3
NKIRAS2	10559	20984	0	0	12448	3066	3183	4042	0	0	0	0	4523.5
NKRF	41293	10421	15128	14474	6820	27785	19630	11246	7345	4920	11792	30525	16781.6
NKTR	4677	7306	3991	4561	4164	2534	5190	5696	1102	1964	2995	2452	3886
NLE1	21379	39379	11209	10269	21850	15267	8995	10041	0	1269	12355	24063	14673
NLN	9643	40253	12560	6699	11204	4151	3141	5473	0	0	7212	8197	9044.42
NMD3	8731	11203	18747	7962	12664	7119	6147	5563	321	0	1351	3756	6963.67
NME1	243088	968075	702110	475019	166024	135375	37550	48984	409835	189582	523477	527145	368855
NMT1	141529	214335	225316	190882	133025	124708	75469	117034	68840	60843	103580	120509	131339
NNT	272747	209618	331462	345876	170464	235062	275658	340839	191123	148387	190498	237648	245782
NOA1	1993	15039	2191	0	0	1265	983	724	0	3158	0	5309	2555.17
NOB1	10143	18324	12382	9741	5810	6776	5530	4340	8577	7091	4158	8611	8456.92
NOC2L	63341	43817	48276	53347	44601	62700	51237	44225	45469	39922	78080	68313	53610.7
NOC3L	29365	24298	38955	31106	39785	45304	34633	28324	4384	1425	16677	17533	25982.4
NOC4L	35977	32030	39988	42525	21483	35721	27878	24642	3175	0	6337	10669	23368.8
NOL10	16813	16695	18329	20309	7535	16617	14982	15976	9078	0	972	8453	12146.6
NOL11	23076	48465	30429	21224	28284	27600	23018	32637	5911	16603	3054	16260	23046.8
NOL12	0	0	6610	0	0	3626	0	0	0	14925	0	0	2096.75
NOL6	28606	25209	32288	32609	23541	28663	20291	25423	2806	3823	1107	17702	20172.3
NOL7	50831	42922	47773	54597	33026	67521	49003	48152	60394	19533	36788	56288	47235.7
NOL8	7421	5400	12963	5033	3536	6778	7244	6252	1449	11657	2004	1391	5927.33
NOL9	28635	25366	52567	40096	21729	37822	32994	31407	4733	6846	5703	7211	24592.4
NOLC1	110151	422092	161655	125139	226317	93459	128314	158468	96811	153722	250979	306698	186150
NOM1	9895	6237	4249	7199	14622	11747	11867	8857	4324	9483	7197	31246	10576.9
NOMO1	1536	3263	1323	617	888	1338	1423	519	1023	0	3158	0	1257.33
NONO	1105868	2801644	1416510	1301465	1146254	1149362	965872	1054478	687185	597379	894515	896482	1.16808e+06
NOP10	579056	1136514	566036	400577	478239	321652	592925	393241	260349	122580	280945	533166	472107
NOP14	23475	11787	23328	16676	14854	22539	18644	18638	6289	2652	7644	11014	14795
NOP16	65711	49374	49968	55607	34973	46052	30489	37609	23414	14426	55699	63031	43862.8
NOP2	194910	184404	216541	184658	135348	160139	174221	181849	177919	158656	222359	361643	196054
NOP53	16222	16535	26290	20194	10707	12869	11531	12219	8000	0	0	17698	12688.8
NOP56	1108020	968474	1458061	1189143	816165	1053740	751532	752012	399138	309460	559407	716119	840106
NOP58	851630	845146	1116279	1055080	682341	881932	685773	696725	289702	151221	463617	527990	687286
NOP9	27139	24125	34014	24554	21659	31485	22231	14668	5267	4684	5065	2333	18102
NOSIP	55269	125495	63902	60786	59691	45673	36815	50977	41000	5224	54737	66427	55499.7
NPEPPS	156053	356754	268564	253808	184814	132609	92129	197889	85679	41840	108266	162780	170099
NPM1	2523405	10526066	3716878	3066422	4231503	2054367	2169692	2640331	2265209	1343248	2571120	2910494	3.33489e+06
NPM3	9521	25863	12580	4586	10339	2633	3964	5603	101657	2414	154534	232046	47145
NQO1	7375	20229	0	1938	22124	18424	11100	8302	53304	0	23015	36092	16825.2
NR3C1	10110	16067	14080	13951	16491	14080	10268	12795	0	0	0	0	8986.83
NRAS	17612	65898	16038	34707	18555	17380	21231	26027	12076	10153	7823	21357	22404.8
NRBP1	65254	192903	89345	97623	121701	44137	37869	70281	17982	0	12252	16886	63852.8
NRDC	8115	17736	10462	9157	7832	3832	1598	2742	3309	10607	27073	48382	12570.4
NRDE2	3206	6539	5918	4698	2823	4891	2120	2605	8100	0	12441	4064	4783.75
NSA2	28362	21123	36549	18711	11498	21862	21984	17594	12163	105776	11729	25881	27769.3
NSF	217048	489405	237495	277032	187137	218991	139655	187740	105668	44772	97087	135855	194824
NSRP1	3989	2830	2428	3088	2843	2486	7568	8635	13707	0	1769	4304	4470.58
NSUN2	68976	230641	152631	138863	77635	128827	87392	131314	44061	43819	135936	161430	116794
NSUN4	8464	24542	16568	11506	10085	11461	12147	14797	0	7421	0	0	9749.25
NSUN5	59503	52470	83364	85573	62606	101447	84483	93926	2776	6105	4499	14929	54306.8
NSUN6	1159	5029	0	0	1320	1721	484	1640	20422	0	0	0	2647.92
NTPCR	63305	374137	123692	54166	84311	61750	44368	42929	80637	34719	34820	11085	84159.9
NUCKS1	97635	462846	129897	146270	374511	127868	146761	186991	199598	183628	42303	65292	180300
NUDC	271669	919465	288309	302110	368978	182685	137191	226132	598637	305286	748460	1047989	449743
NUDT16	8602	44386	15734	13439	17976	5458	4210	13067	0	0	0	7332	10850.3
NUDT16L1	56720	133740	67612	79558	37838	46639	39951	42220	0	35072	16783	12222	47362.9
NUDT21	293476	1243040	406177	503053	566899	191916	263865	358593	78384	10440	140615	182414	353239
NUFIP1	934	2471	1403	1300	0	0	0	768	1955	0	0	0	735.917
NUFIP2	7577	8744	4336	6323	4750	4963	1377	5105	13430	2890	15806	22136	8119.75
NUMA1	363381	487544	414782	411737	351616	407468	388037	439597	165195	111608	190508	223754	329602
NUMB	13796	15409	53768	35963	21875	16224	13716	20073	10224	16928	15152	5866	19916.2
NUP107	41548	72020	47089	45489	29617	34820	29343	41356	20841	10211	19312	43002	36220.7
NUP133	54690	131350	69557	70059	61061	55811	41529	57493	28125	7175	18796	33942	52465.7
NUP153	59558	53364	55082	51738	46292	62015	49582	57293	14121	6349	27771	53687	44737.7
NUP155	65187	118148	76593	71449	48235	57985	43560	61311	27646	7589	41540	53454	56058.1
NUP160	35326	60629	47979	42254	32911	34064	24745	34085	17020	2400	9883	22260	30296.3
NUP188	15230	19254	17573	18191	11822	15440	10733	15328	677	4724	0	12802	11814.5
NUP205	57474	58425	65158	66932	42491	61209	44353	51939	15615	4526	14408	54777	44775.6
NUP210	125618	106444	149823	151895	73598	116431	102265	104589	62100	62735	91661	90055	103101
NUP214	47153	64651	48707	51353	37450	40576	35394	42570	29335	11993	38519	51193	41574.5
NUP35	68402	287452	105745	105513	104338	64481	64815	93628	78770	12890	72974	107353	97196.8
NUP50	131078	398586	171236	189991	200638	134803	122535	191401	192645	83299	237878	265765	193321
NUP88	52135	135385	68223	62876	63598	34967	41741	50008	20095	28080	20887	32008	50833.6
NUP93	130159	267669	184828	153586	120501	139566	111371	128739	84780	81964	132846	149777	140482
NUP98	45373	86577	53458	50299	50597	44273	44220	52262	31520	13667	11713	52736	44724.6
NUSAP1	0	0	406	0	0	64	0	0	78	346	0	440	111.167
NUTF2	512034	2365887	1070932	737517	1091197	376706	299001	597960	175021	265500	246777	328837	672281
NVL	9307	14716	14380	10216	10338	6370	9404	9335	1574	0	0	7867	7792.25
NXF1	58945	72137	60340	54208	45221	61399	58092	58371	20569	4020	13926	38393	45468.4
NXT1	0	114413	3321	10765	1657	38106	75258	31411	0	0	0	0	22910.9
NXT2	0	6621	0	3423	0	0	3377	0	0	0	0	0	1118.42
OAS1	24961	85159	61438	20189	20592	31107	21918	7094	9425	25358	11282	22100	28385.2
OAS2	121161	99663	169704	111368	80792	97471	54474	71467	75517	58077	103210	117583	96707.2
OAS3	28752	10946	36135	45930	17669	17799	8309	21071	849	23678	639	4518	18024.6
OASL	566	1404	221	1223	0	263	0	128	0	9010	2086	3054	1496.25
OAT	5419	10433	8481	12440	3477	10036	3008	16882	2441	0	25357	81726	14975
OCRL	0	0	1728	0	0	0	0	0	0	0	0	0	144
ODF2	2679	20299	5917	4300	5712	10051	9892	13801	4771	0	7370	1369	7180.08
OFD1	3260	14591	9936	5505	8651	6555	6912	6275	0	0	4932	0	5551.42
OGDH	237979	650452	352602	334683	203612	189561	133426	183829	126990	124925	151734	182756	239379
OGFR	42087	133165	59162	57254	71837	51327	36614	58406	15639	10076	42866	52942	52614.6
OGT	47067	116582	48427	56686	50793	37121	29010	45679	24175	1713	30674	51514	44953.4
OLA1	219076	360770	293512	246719	139972	143809	74942	115520	146488	148071	173720	295065	196472
OTUB1	270105	1121562	371858	339409	482724	213586	133056	235179	310091	166971	309086	413863	363958
OTUD4	7529	8607	7323	7720	6723	7030	3450	4181	0	0	12405	2304	5606
OTUD7B	465	0	999	667	0	0	0	0	0	0	0	0	177.583
P3H1	344	5328	1253	1932	0	1148	675	1322	2176	4131	0	1277	1632.17
P4HA1	399	1164	7171	446	17946	42	0	254	3710	5517	0	2161	3234.17
P4HA2	0	487581	0	0	0	182482	0	0	0	0	0	0	55838.6
P4HB	456105	1744511	544693	603376	717626	322037	259942	380015	2663412	1692224	3212790	4000957	1.38314e+06
PA2G4	786246	1602469	1081593	838378	628348	582292	385853	529073	713044	594530	888262	1277198	825607
PABPC1	533431	635947	527238	523010	440237	389269	267949	348920	674362	549163	966348	1230910	590565
PABPC4	38353	43990	25653	38132	29086	24973	15209	31463	138150	97154	142638	172598	66449.9
PABPN1	295316	453962	407529	394209	256084	247062	203160	271044	183206	87881	231524	242774	272813
PACS1	63159	63510	70893	73980	54126	63719	38008	55808	3704	2942	1955	8648	41704.3
PAF1	31640	125929	44257	40386	74158	29632	35059	54219	32309	4485	53539	60406	48834.9
PAICS	285661	860910	368649	295079	258617	169977	116154	190161	400151	411652	580141	863628	400065
PAIP1	12945	39981	20182	25988	21074	9633	12596	14124	11509	0	26907	11352	17190.9
PAIP2	0	0	6069	7600	0	0	0	0	0	0	0	0	1139.08
PAK1IP1	23210	22814	41488	31476	10760	31538	27418	34803	70462	0	13736	17475	27098.3
PAK2	351896	1192801	435473	384827	446762	238750	173832	285762	308666	236744	312660	377311	395457
PAK4	0	0	0	0	0	514	641	0	0	0	0	0	96.25
PALLD	0	0	47	41	0	0	0	0	0	0	0	0	7.33333
PAN2	3505	4883	2246	1064	1271	1716	1461	1523	0	6685	1999	0	2196.08
PAN3	3429	5466	17477	12095	4689	3309	3260	2980	3481	0	0	3741	4993.92
PAPOLA	41155	51938	51436	42850	39253	38374	24973	32614	27786	21810	32263	46200	37554.3
PAPOLG	762	0	1752	1530	0	539	0	0	2372	0	0	3275	852.5
PAPSS1	38593	64900	26839	33810	21961	21161	6052	13220	86486	43231	134967	105344	49713.7
PAPSS2	859	5555	0	436	1718	1559	3736	4018	6140	0	2388	4302	2559.25
PARD3	0	0	0	0	0	0	0	117	0	0	0	0	9.75
PARK7	1786814	9271674	3577893	3193886	4398893	1360586	1153182	2203653	1726982	1408886	3299709	3712865	3.09125e+06
PARN	45470	155905	51921	47852	80007	31029	33676	47767	16214	6867	27162	95466	53278
PARP1	1950578	1194461	1995177	1797474	1268841	1899229	1276320	1316096	968651	724845	938308	1170930	1.37508e+06
PARP10	11947	38383	15795	16651	18827	8243	6078	13150	0	0	1345	2478	11074.8
PARP12	11422	6917	9546	11522	6784	5423	4006	4120	31601	41399	0	2966	11308.8
PARP14	28899	22883	24012	29083	21311	24307	10833	16109	1181	0	681	973	15022.7
PARP16	4442	5943	5652	8856	4110	8153	5956	6176	0	0	0	0	4107.33
PARP2	741	2678	21125	1747	5834	1961	13392	3883	4597	0	5178	8173	5775.75
PARP4	5498	11745	3543	4123	1993	2188	1040	1968	4033	1118	3457	7721	4035.58
PARP8	1151	2527	418	0	0	1275	1017	1503	1018	0	0	0	742.417
PARS2	6144	11236	7124	6387	5279	8049	4816	6187	3176	0	0	0	4866.5
PATL1	15541	7135	10874	4938	15014	7868	5041	7011	7524	9507	0	11342	8482.92
PATZ1	2211	1565	1643	1122	3980	2013	1505	1569	0	0	0	0	1300.67
PBRM1	17927	16700	18501	21495	12619	15980	15277	12865	2727	5624	4082	13975	13147.7
PCBP1	1168808	3874352	1682806	1738592	2208533	830557	773382	1280784	1050346	753501	1259250	1599316	1.51835e+06
PCBP2	1245954	4231714	2202995	1692893	2639274	992940	1097287	1613888	1209126	913597	1176024	1784913	1.73338e+06
PCBP3	475	1629	1328	540	0	0	0	0	0	0	0	0	331
PCCA	36859	127057	28540	35367	31966	14941	6128	22743	2750	0	0	10767	26426.5
PCF11	17482	18654	20299	18957	7393	13572	19334	20225	1200	5473	6042	4832	12788.6
PCMT1	306670	1733987	640347	694157	696240	229367	222432	377180	287242	161408	295939	385699	502556
PCNA	107143	480102	131149	177573	201256	67077	70182	130232	453807	370988	678528	964609	319387
PCNP	406700	1599343	511616	513532	840025	252500	201263	374388	390012	258280	519872	637019	542046
PCNT	6482	8234	9510	6489	5101	6092	13235	7661	3618	5017	5861	3768	6755.67
PCSK1N	0	0	0	0	0	0	0	0	22801	5146	32602	49828	9198.08
PDAP1	194855	468457	374442	372462	321975	189786	197382	280097	292954	269232	229424	285873	289745
PDCD11	50177	28225	59367	44460	27622	46197	38365	32127	4666	582	10813	35971	31547.7
PDCD4	621384	1550048	827311	767938	647709	497411	347079	526736	194420	100612	187050	272723	545035
PDCD6IP	421034	1093113	598119	480249	559802	234653	181363	300461	209322	112067	235897	267130	391101
PDCD7	676	0	3818	0	0	0	1673	0	0	0	0	0	513.917
PDE12	33804	77196	57049	49194	35012	34469	19028	32335	6442	7741	28099	64822	37099.2
PDHB	388951	1897508	532639	553038	859624	314999	409881	502319	189459	142919	216294	283547	524265
PDIA3	1900443	5708442	2040545	2241396	2919542	1200081	995799	1383615	4511076	2710968	5517946	6409189	3.12825e+06
PDIA4	411617	932592	446410	502713	347836	232818	143604	243143	3591698	2117142	4033507	4536505	1.46163e+06
PDIA6	365056	1532087	440362	505663	480275	201476	148261	264516	1476188	886582	1730078	2323404	862829
PDLIM1	637052	3262265	1054131	879990	1220062	461834	397543	529806	619262	733515	586670	1039150	951773
PDLIM5	18722	94166	30903	28585	40492	21164	16206	26289	27883	53731	15994	49434	35297.4
PDLIM7	16128	29482	3359	3236	1212	2510	2202	2533	0	7132	0	8688	6373.5
PDS5A	132691	97376	125337	139785	130272	141602	125962	137179	78126	31020	45555	100396	107108
PDS5B	114867	65473	109428	110490	71039	114334	98011	95541	50977	26259	54322	67183	81493.7
PEBP1	885067	4486700	1977780	1709833	1993797	897393	484689	1221884	2775829	1242090	2574009	3451031	1.97501e+06
PEF1	34344	270881	71604	48673	120675	30033	37999	67989	29726	0	14220	13226	61614.2
PELO	14628	30479	15944	14761	11376	6921	5094	11057	25955	3708	73641	74005	23964.1
PELP1	91329	184556	91924	100069	106803	87019	86371	107850	15515	5540	7590	44379	77412.1
PES1	43001	38410	60029	50560	35221	43212	33582	37763	12514	8474	18761	45147	35556.2
PFAS	59870	178002	78464	75690	97353	41948	25302	55034	87738	47618	122206	174204	86952.4
PFDN2	203165	966244	241997	311085	329523	109612	106494	154054	334133	176878	421122	463238	318129
PFN1	12435629	53224306	19916717	19634852	32116789	9701507	7575766	12849171	16472246	7067812	18023620	23894748	1.94094e+07
PFN2	1915	21708	23134	13129	16121	2783	9693	18506	34047	0	0	0	11753
PGD	428067	575286	500365	503156	218251	254354	117967	237608	334948	351495	506251	643988	389311
PGK1	3505579	11784636	5530290	4802259	4925633	2719933	1549278	3527423	2555662	1539656	3930642	4581927	4.24608e+06
PHAX	25141	52117	25750	25476	34581	17039	15775	32790	38943	24323	19390	30704	28502.4
PHB	1720522	5889111	2799970	2074871	3016169	1414742	1711388	2196442	761696	662345	849455	923345	2.00167e+06
PHF14	8251	17357	6996	7990	7542	8737	6565	10581	18789	0	5813	18252	9739.42
PHF3	10716	1553	13166	14639	8641	15845	12063	9238	435	1086	2153	3390	7743.75
PHF5A	238689	1139069	355246	435133	699521	263631	254025	321365	479795	163570	765634	478572	466188
PHF6	96601	136214	103147	107902	58520	62345	45581	39086	12582	11199	53803	59759	65561.6
PHGDH	34082	161961	42426	35215	13298	8839	2810	8722	398885	352702	296930	461845	151476
PHIP	13427	9135	13343	11305	10588	21083	14850	18155	770	2669	3375	13259	10996.6
PHRF1	4662	12672	4382	4753	6676	3995	4182	4626	0	0	0	2683	4052.58
PI4KA	15090	16239	18490	18589	10920	17298	19919	19664	650	1571	784	1130	11695.3
PIEZO1	200	0	230	250	288	325	0	265	0	0	0	1715	272.75
PIGR	0	0	0	0	7023	0	0	0	0	0	4083	0	925.5
PIH1D1	16816	82962	26993	24425	36941	9643	10582	20101	0	22005	8966	29155	24049.1
PIK3R4	27395	27666	33401	35344	22976	30520	20082	24507	1608	2798	1722	13499	20126.5
PIN1	64220	195934	95618	98541	55674	41309	33488	58538	149777	310046	135763	170273	117432
PIN4	175435	178392	261306	123998	125041	139601	93009	75231	153939	90469	113875	88534	134902
PINX1	9641	5315	5866	10278	8872	10271	9392	10840	0	0	10890	2723	7007.33
PIP	0	0	0	567	1551	0	5922	0	15526	4918	75270	63727	13956.8
PITRM1	63687	128272	50361	54637	40889	46104	18313	26912	39142	30203	50848	70142	51625.8
PKM	2986771	5923875	4496255	3503771	1933958	1867475	881046	1412098	2785616	2582280	3766599	4691923	3.06931e+06
PKN2	732	0	1427	1875	0	1107	0	0	0	0	0	0	428.417
PLA2G4A	0	1322	0	0	781	1186	1700	1839	0	0	0	0	569
PLAA	61841	93613	75221	67502	51880	37125	24752	40707	73947	11624	54721	82108	56253.4
PLCB3	3052	1108	215	672	833	940	1257	845	4877	0	0	2933	1394.33
PLCG1	3356	1391	1501	559	3272	5479	942	1878	1228	1145	691	143	1798.75
PLEC	231925	346080	270923	262847	171535	249537	186071	224755	244613	169121	246785	261116	238776
PLEKHA5	5372	1423	14382	0	8644	533	4872	771	0	0	561	0	3046.5
PLIN3	168939	1073993	400643	341303	462088	125978	111371	187286	185348	15078	206978	208832	290653
PLOD1	0	546	291	272	0	0	875	0	2270	0	7050	2015	1109.92
PLOD3	223	9415	3580	4524	631	544	829	3480	2325	0	2286	1310	2428.92
PLPBP	123205	583945	203084	208061	338261	102920	111295	170422	53414	28270	31391	114619	172407
PLRG1	98972	100207	114442	82638	69895	78876	73645	82668	104884	21345	46417	108503	81874.3
PLS3	5262	3826	1052	716	918	341	1268	0	0	504	0	0	1157.25
PML	263092	746107	393292	287593	449680	259546	228431	287016	88908	60424	76209	91374	269306
PMPCA	75191	215895	106671	89740	61132	47766	34358	49672	57198	28039	53977	98695	76527.8
PMS1	1171	0	0	0	1217	0	0	0	41502	0	0	0	3657.5
PNKD	27121	65121	44330	96932	30243	29672	31625	25981	28130	31184	32915	29101	39362.9
PNN	136280	344232	168760	159632	182331	136357	147114	160907	118068	96786	147961	185310	165312
PNO1	40146	27364	42865	41171	25813	34678	44496	36658	28694	16126	38348	56692	36087.6
PNPT1	64186	166609	104337	94751	62011	58549	47343	62899	28298	13341	54599	98485	71284
POC1A	0	3674	1541	1566	0	0	0	0	0	0	0	0	565.083
POC1B	2325	2780	3010	2545	1464	2016	1618	2158	0	0	0	0	1493
POF1B	0	1161	579	0	0	0	0	0	999	0	1118	0	321.417
POGZ	23221	30792	26225	22876	16696	26519	26026	27691	12137	6876	11064	20176	20858.2
POLA1	85	13129	153	55	6604	218	47	7667	21178	28858	25261	1743	8749.83
POLD1	13062	8599	13801	13899	5159	11173	5982	6920	5392	379	5562	24967	9574.58
POLD2	12104	38650	16024	22275	15766	4530	7128	12759	8387	6556	11195	21863	14769.8
POLDIP3	138285	100661	147048	140289	82443	109410	132017	131091	95322	18068	84853	93387	106073
POLE	938	1546	156	339	1914	1072	5442	46	0	0	0	0	954.417
POLG2	12234	6886	17426	7607	3287	4641	5303	8582	0	0	0	0	5497.17
POLR1A	9169	6956	13841	14784	6574	12143	13046	10625	0	1253	5919	3511	8151.75
POLR1B	7656	5657	9356	10540	7051	8568	9831	10911	1486	0	0	2659	6142.92
POLR1C	30343	136280	38778	39454	51400	19285	20649	37337	14470	0	5423	15365	34065.3
POLR1D	65955	159102	56752	46537	92037	40904	45787	68659	20502	0	25138	53553	56243.8
POLR1E	21984	7898	21860	16333	11325	19056	10767	14175	0	6627	8645	0	11555.8
POLR2A	55589	69451	67468	62142	50322	57155	52778	59709	10829	9216	6046	44011	45393
POLR2B	74086	70115	91370	91530	71597	80371	67894	76497	27225	20759	23627	53297	62364
POLR2C	63976	330389	148207	151180	207299	75455	100030	134207	80628	13614	23542	86986	117959
POLR2D	53264	282868	88170	87932	133386	38199	47794	84300	19372	40815	59090	87358	85212.3
POLR2E	106226	539142	261426	248516	371881	103576	165207	216161	113774	181638	269985	148425	227163
POLR2F	7011	78714	0	17218	58360	6399	3996	19111	0	38588	0	17086	20540.2
POLR2G	85834	338738	135141	90563	210599	70881	89631	192016	0	0	0	11169	102048
POLR2H	104127	430830	241746	205261	267635	107511	115474	197708	58630	8946	109573	154391	166819
POLR2I	74441	372378	109234	108079	189264	86759	76113	106224	35631	0	65606	76822	108379
POLR2J	73435	346347	186356	171940	219426	68597	88404	145528	0	0	26109	59240	115448
POLR2K	121206	379425	111505	53616	178615	147461	130235	105140	59184	0	82407	86491	121274
POLR2L	101542	206482	158052	153277	176889	92641	126409	132867	40704	0	25273	55572	105809
POLR3A	11663	7697	11169	8577	1955	7718	6803	5720	5708	0	2020	5667	6224.75
POLR3B	5732	10111	4369	5096	2873	4438	3095	4170	0	0	0	686	3380.83
POLR3C	10998	14990	3032	8342	7021	2020	4565	8363	0	8324	9591	8714	7163.33
POLR3D	7821	10446	5064	5042	7426	6701	4475	8154	4225	8153	23287	7649	8203.58
POLR3F	2724	9408	6191	10175	2531	4694	2982	2496	0	0	4672	3562	4119.58
POLR3K	0	11831	0	0	0	0	0	0	0	0	0	0	985.917
POLRMT	7414	0	868	300	3068	191	315	572	1812	0	3078	1555	1597.75
POP1	19536	11276	19334	15584	15486	14542	9918	13382	6525	1241	8831	12907	12380.2
POP4	12572	15751	21244	22051	0	11515	28284	9153	35485	24644	47423	0	19010.2
POP5	13636	0	11562	6620	4322	0	0	0	0	0	0	0	3011.67
POP7	5429	11048	12002	11775	5030	7845	1799	0	0	0	0	19609	6211.42
PPA1	276901	1156788	418705	330022	411951	145499	126174	238450	1039989	597465	1147048	1530453	618287
PPAN-P2RY11	15010	8914	21410	14165	9154	16847	12780	13671	0	3179	4676	12826	11052.7
PPFIA1	3179	6405	1987	2899	0	2547	2214	3016	3569	0	2174	2694	2557
PPHLN1	24831	82071	47830	52527	22865	24605	17866	22907	4670	1559	2616	1133	25456.7
PPIA	9643655	31657872	12100276	12247554	21710466	7071181	7409742	11342815	17139271	7952002	16442866	21391266	1.46757e+07
PPIB	2323192	4829763	2461489	2326791	1391703	1241259	1049392	1420925	8492587	4683692	11813237	10990083	4.41868e+06
PPID	49181	178182	63815	78581	83649	33183	24783	58133	49148	38899	43679	120530	68480.2
PPIE	51395	183463	50983	77968	72299	46998	38608	64050	71862	124350	63532	84382	77490.8
PPIF	73185	362447	158698	156180	129053	59309	39362	65125	125554	30701	172354	235362	133944
PPIG	34449	53791	35361	32517	22749	29183	34333	41007	10008	6646	15646	37005	29391.2
PPIH	240805	1026457	459816	486572	841821	201494	254051	359035	172131	159952	154915	272467	385793
PPIL3	85253	609587	221922	124406	223038	98734	88399	111472	68930	33310	211826	117452	166194
PPIL4	21113	44245	30213	41541	38251	29850	26275	27526	11546	0	16045	0	23883.8
PPM1G	90617	332298	104340	90730	147639	49981	46262	76063	148909	82580	258045	269915	141448
PPME1	25125	63628	48736	45058	26422	12101	8961	18994	7971	0	5494	23144	23802.8
PPP1CA	968052	2472321	1487848	1299495	1156119	812664	645750	880879	461088	255930	510697	773228	977006
PPP1CB	153507	420843	206846	201452	121584	85788	64542	100002	76343	65676	74005	135195	142149
PPP1CC	76242	188724	101633	94976	115071	80528	57952	75877	32924	38404	26748	49332	78200.9
PPP1R10	16641	8204	12826	14383	1878	13131	9318	6574	3171	0	7615	5247	8249
PPP1R12A	57711	180037	99154	87711	107486	60596	47996	68768	24442	40963	29059	62777	72225
PPP1R12C	11599	29682	15901	13700	13536	9522	7136	13943	5107	15059	30144	4041	14114.2
PPP1R13L	0	0	0	0	709	0	0	0	0	0	0	0	59.0833
PPP1R18	201914	458203	196442	209800	197364	159666	154897	184017	109922	62970	93658	124143	179416
PPP1R8	84679	189917	108777	112318	99583	57900	51172	74481	54388	4558	90207	113582	86796.8
PPP2R1A	494977	1413709	821080	740472	707134	360465	292398	446476	308284	366417	387517	432782	564309
PPP2R1B	3415	12774	8754	6743	5135	2048	2249	3814	3170	8375	7953	24994	7452
PPP2R2A	71371	182620	134072	100312	96651	60561	49683	72543	115718	52031	96488	175411	100622
PPP5C	44588	118664	63012	75217	35007	32254	19593	41209	123029	130938	104452	139405	77280.7
PPP6R1	67946	193404	89754	96635	98792	70109	57863	90363	48965	53015	28762	67901	80292.4
PPP6R3	30056	66593	37853	32869	34413	24504	13986	18049	22378	4035	43822	50103	31555.1
PPWD1	55884	142188	68925	61596	64825	60809	47320	59815	8539	4827	27708	31653	52840.8
PQBP1	44826	205023	68074	62329	108554	44419	52885	102563	46817	41898	57182	63951	74876.8
PRC1	12999	1350	0	18674	0	1643	0	783	3433	0	2110	2520	3626
PRDM10	1584	2935	2456	2298	738	1193	1521	1598	8316	3141	0	0	2148.33
PRDX1	4493328	15028910	6410110	5934085	6336714	2680495	2381476	3961503	5256123	3046453	7289843	9883136	6.05851e+06
PRDX2	1383660	5045064	1881292	1886351	2869656	891476	817671	1270536	1487026	935356	1694077	2735633	1.90815e+06
PRDX5	1118068	4457084	1500452	1461725	2713745	1014817	642493	1449874	1269865	489449	1152927	1243632	1.54284e+06
PRDX6	896554	3543239	1506721	1412589	1345843	665399	420401	971418	747254	545683	730031	1063871	1.15408e+06
PREB	48742	41164	43409	54449	34937	53193	43538	44588	102149	44705	125943	109763	62215
PRIM1	3186	5642	5257	3587	0	1566	701	0	0	0	16781	26084	5233.67
PRIM2	869	352	983	473	407	225	135	433	0	0	0	4584	705.083
PRKAR2A	125092	499683	251082	217822	279276	126581	134022	144915	173129	10336	25507	92546	173333
PRKDC	403019	280339	444312	425924	229652	345809	275148	293073	160636	138841	149965	190877	278133
PRKRA	59253	130392	70849	42803	70434	43450	36978	35976	31628	16675	24126	22828	48782.7
PRMT1	326330	727241	457056	382500	317056	192660	138145	187124	467352	261564	849103	919547	435473
PRMT2	0	0	0	0	0	0	0	0	0	3763	0	7972	977.917
PRMT3	3812	2852	4116	4575	1231	925	714	1268	1533	5735	0	10091	3071
PRMT5	79746	114884	77717	96677	56884	43908	33412	57642	30971	29978	60923	114372	66426.2
PRMT6	0	0	410	0	0	0	0	0	0	0	0	0	34.1667
PRPF18	5508	6407	9064	5507	3420	6348	4232	3476	7796	0	9758	9249	5897.08
PRPF19	378892	1130408	590121	458116	545544	293260	318525	418764	305514	233694	371800	414638	454940
PRPF3	74646	79226	97440	89231	48308	66680	55161	69279	12789	8658	39390	53140	57829
PRPF31	166175	334023	155126	159818	120782	130812	88879	128367	62815	17913	41805	58632	122096
PRPF38A	58577	191989	68699	70975	55575	44866	52396	62519	22309	0	13311	60881	58508.1
PRPF38B	45930	42779	42714	42705	60478	50397	36926	35318	15300	16353	22403	27913	36601.3
PRPF39	11025	21440	17636	22390	19315	13254	9537	18748	3018	0	0	8877	12103.3
PRPF4	76300	241949	114027	85154	87053	65738	65919	84522	42354	11236	62729	80724	84808.8
PRPF40A	41875	150030	81087	65674	89447	44329	46570	56092	56800	24347	51690	45673	62801.2
PRPF40B	0	2197	1378	1235	804	0	359	549	0	0	0	926	620.667
PRPF4B	48214	71771	59154	47117	39943	42832	35900	47230	5859	3605	4631	20982	35603.2
PRPF6	88339	95171	106395	115997	57955	101820	72714	83185	55675	37872	64273	119191	83215.6
PRPF8	199684	166517	208134	206707	125671	184053	167946	177981	78304	51082	115066	137193	151528
PRRC2A	8578	4609	11366	9908	6616	9487	6676	7529	1274	1002	2243	5418	6225.5
PRRC2B	626	478	619	593	582	302	362	468	0	0	0	2135	513.75
PRRC2C	20414	21404	26379	21236	17994	16916	13191	15365	20502	3688	27408	43652	20679.1
PSIP1	507608	537977	554312	510443	560086	552167	557566	472773	137411	133324	182390	221535	410633
PSMA1	589550	2222885	878127	843009	1010858	458849	324198	550271	528638	516271	658062	1034147	801239
PSMA6	812529	2918710	1195120	1302845	1267870	501199	504973	648559	891398	441676	845190	1253768	1.04865e+06
PSMA7	433732	1288578	714209	530354	622671	279145	210596	329395	693787	417857	861635	875333	604774
PSMC1	222014	430628	254371	273278	174574	161219	102825	155931	284383	213841	278309	364210	242965
PSMC2	221772	669861	305130	344668	322495	136847	117517	181912	235287	187281	336143	400862	288315
PSMC3	142480	770376	231965	229801	353653	121368	105235	170745	237372	144427	345494	403288	271350
PSMC5	198288	512014	265933	246687	252866	140552	121171	157052	238131	194446	283769	361868	247731
PSMC6	201310	723487	274377	294307	292857	154239	110903	186805	226050	87732	233310	298361	256978
PSMD1	119715	262935	147388	133430	123654	88576	60021	88606	119045	82155	159583	204747	132488
PSMD11	233716	475742	375134	291439	202688	178238	128960	210244	342711	149642	452054	511363	295994
PSMD12	140029	171961	159532	150894	106420	87587	69923	77292	145945	122719	222601	194466	137447
PSMD13	199110	516756	246803	239629	183685	143727	92111	121269	185379	146759	303280	370326	229070
PSMD2	197628	497962	235647	255803	208159	122925	78334	129027	240177	117498	240765	333808	221478
PSMD3	191479	181041	220348	196480	143093	169360	117710	143781	255609	124171	372446	386490	208501
PSMD4	128143	265406	139430	142574	155000	84729	66690	103701	202061	142222	284933	475579	182539
PSMD5	141932	418788	203520	201685	218146	112274	67122	137614	35007	6594	29043	106046	139814
PSMD6	217792	351565	269365	287171	188780	138061	92705	124475	361718	319808	440882	427352	268306
PSMD7	153160	342080	203498	215826	133866	123056	65667	103434	198509	91969	217858	255964	175407
PSMD9	97169	471261	193406	173609	152343	69241	63781	78043	192548	282574	199534	252279	185482
PSME4	1601	1546	4077	2787	2316	1430	959	1120	1152	1866	6070	3442	2363.83
PSPC1	200019	600473	225075	234764	255594	120141	104452	149551	155621	69301	222492	199790	211439
PTBP1	1641973	3128237	2135766	1989751	1612784	1632764	1399461	1622861	827258	1008339	1188865	1418772	1.6339e+06
PTBP3	133617	209156	123743	113444	135348	149263	134682	125628	8667	4775	7406	42341	99005.8
PTCD2	0	0	0	0	0	0	0	591	0	0	0	0	49.25
PTCD3	27210	59047	38894	43601	19288	29089	18910	29609	25137	9033	49603	56581	33833.5
PTGES3	659152	3711764	1153647	1067241	1757741	479484	508631	755662	1929418	1001231	1709537	2367001	1.42504e+06
PTGFRN	0	0	0	563	0	0	0	0	0	0	0	0	46.9167
PTK2	6204	3971	7216	3604	3906	5131	2214	4147	0	0	0	0	3032.75
PTPN1	280387	537619	245666	223707	107930	172570	103322	104837	182221	176673	234212	243131	217690
PTPN12	5508	15048	11761	4557	724	2728	1232	693	1171	1948	0	1705	3922.92
PTPN23	14845	25872	18076	19072	13013	13025	8439	14762	2649	1125	6079	4064	11751.8
PTPRJ	12613	30936	24518	17266	3636	6213	5459	1100	15078	975	62859	15598	16354.2
PTRH1	5899	10593	0	6774	3406	4337	2313	2784	0	0	0	0	3008.83
PTRH2	58162	72544	71011	56993	53752	55323	48503	51714	53516	59913	119489	117811	68227.6
PTRHD1	57810	579271	248225	207784	297590	48624	39280	71908	179637	130222	214626	230671	192137
PUF60	189315	567305	292573	261097	348010	156733	192591	255386	217776	142889	325937	294111	270310
PUM1	11341	16304	19030	16223	9014	9412	12278	9872	13086	9384	31101	19861	14742.2
PUM2	7460	13541	6913	8748	7409	7464	5806	8293	482	0	2088	0	5683.67
PUM3	27354	23282	44999	30901	13295	21816	22248	17289	4401	3007	9367	15722	19473.4
PURA	87046	278977	97536	105601	118018	76382	101124	94790	9876	9264	33622	67250	89957.2
PURB	66055	304296	81059	75227	99801	43426	79616	78506	19368	8304	58689	42402	79729.1
PUS1	153316	214221	142279	169265	107073	116948	61469	87918	17469	16111	9304	35691	94255.3
PUS10	0	43856	0	2092	6870	0	0	1996	18800	18190	20953	23223	11331.7
PUS3	195	0	0	0	0	0	0	0	26920	5291	0	3748	3012.83
PUS7	6545	11982	6771	15882	1293	6825	1228	6039	6393	0	5224	15797	6998.25
PUS7L	895	760	583	0	827	530	764	0	1648	0	1206	1308	710.083
PUSL1	2157	1270	0	0	1831	1333	0	0	0	0	0	0	549.25
PXN	819	6657	609	241	743	328	536	255	11119	2894	9229	16263	4141.08
PYGB	143880	177756	139345	135109	101685	106859	64114	88596	79408	39098	74803	104731	104615
PYGL	19	54	0	32	25	7	2	10	0	123	0	24	24.6667
PYM1	169833	239475	163367	123425	184600	156337	72453	111943	229841	201507	186666	221500	171746
QARS	99454	108749	91975	88608	57221	55960	41595	57238	133684	91187	182095	190055	99818.4
QKI	43150	171576	128985	94875	78666	37359	60570	66440	25089	52042	117409	51194	77279.6
QRSL1	10669	45024	11862	15301	22687	6654	5422	9566	3360	0	0	4701	11270.5
QTRT1	13768	98066	32388	22797	43231	10702	8807	17352	7187	6034	44174	29979	27873.8
QTRT2	9820	16276	17463	18388	8045	8631	4086	9482	4636	0	6688	7357	9239.33
R3HCC1	0	0	0	0	0	0	0	0	0	2635	0	0	219.583
R3HCC1L	0	0	1002	1319	0	0	0	0	0	0	0	0	193.417
R3HDM1	0	2205	835	8201	0	0	426	0	0	39193	0	15335	5516.25
R3HDM2	729	242	0	0	128	207	0	0	0	0	0	0	108.833
R3HDM4	72293	0	0	6628	2418	11741	16938	6431	19204	15851	53333	0	17069.8
RAB10	285726	287172	348391	297417	327300	437406	290367	405681	236260	176659	273349	423423	315763
RAB11A	5874	14663	5793	8167	0	2885	2755	3610	0	0	0	0	3645.58
RAB11B	727168	1160745	1139035	1164469	714817	651749	586692	852108	424884	375704	606818	637198	753449
RAB12	1752	15420	2442	2244	2137	5107	2534	6363	0	0	0	0	3166.58
RAB13	0	0	0	0	0	0	1107	0	0	0	0	0	92.25
RAB14	408600	642659	576729	519394	354095	423338	320982	406382	175398	205921	155732	279813	372420
RAB18	100331	139448	157346	158362	70340	113253	62297	116416	70867	49877	73756	158240	105878
RAB1A	609179	1090008	1357134	1445512	1082706	830318	682484	948093	699211	552037	745853	852196	907894
RAB1B	393973	502570	502237	443653	379719	457812	230690	404763	174178	231190	258505	204482	348648
RAB22A	41467	50325	54988	51457	42118	38157	26347	37873	0	0	0	2271	28750.2
RAB23	0	0	0	0	0	0	0	0	0	0	6852	0	571
RAB2A	245260	357821	453503	338952	245772	275329	326721	233600	305750	227949	195195	239987	287153
RAB2B	25197	32760	18369	20578	20157	27037	20498	29538	0	0	48993	0	20260.6
RAB30	64964	200223	114819	172389	83476	162129	141365	155042	23642	25237	31598	30025	100409
RAB33A	16658	15338	0	16138	0	13355	6797	5222	0	21209	0	4464	8265.08
RAB33B	2023	0	7220	2092	0	6347	2101	3546	8509	5326	10470	18646	5523.33
RAB34	1652	0	1095	2945	1825	2330	4657	2207	0	3485	0	0	1683
RAB35	78936	106346	101638	108155	53493	104857	70461	99587	0	50576	73604	66418	76172.6
RAB37	1515	0	3708	3698	2730	201	3963	2183	0	0	15659	0	2804.75
RAB39B	22278	18984	33128	35402	53284	19879	42974	48245	0	0	0	11287	23788.4
RAB3GAP1	48761	115875	39132	44052	48568	38265	22684	34669	5023	1414	24580	57622	40053.8
RAB3GAP2	52785	101424	54614	57425	42843	39844	25071	48977	17582	6382	14305	38090	41611.8
RAB44	29	53	52	46	10	34	23	16	0	68	27	74	36
RAB5A	22683	22512	21796	22634	7884	13502	2409	15356	10781	0	16404	15720	14306.8
RAB5B	87108	121131	194240	145379	104972	127215	129651	117859	95440	6796	32123	31579	99457.8
RAB5C	536441	539721	473364	538238	263646	496126	330663	413213	154895	164142	210545	228713	362476
RAB6A	534075	850893	610127	495473	416843	370505	367923	431041	384116	295011	352678	528796	469790
RAB6B	0	0	0	0	668	0	0	0	0	0	0	0	55.6667
RAB7A	856335	1106736	1019749	878213	630695	860719	608726	795983	467752	499422	434495	665034	735322
RAB9A	45757	32262	36532	46065	35256	50904	42916	44212	6957	7348	0	14029	30186.5
RABL2A	11612	16249	6506	6085	17294	4413	0	6140	0	0	0	0	5691.58
RABL3	14830	84070	19061	28041	26766	10162	11788	22366	128719	0	38543	32852	34766.5
RACGAP1	0	0	669	76725	86841	0	61317	0	0	0	1379	0	18910.9
RACK1	1285132	4719300	1918886	1762590	1747546	1049789	799073	1170314	1397431	818469	2224716	2726683	1.80166e+06
RAD18	1817	6481	2993	2511	0	0	494	1269	0	0	7355	0	1910
RAD50	109083	216210	127555	116600	88112	110347	78567	91520	56064	17791	56657	86980	96290.5
RAD54B	0	1329	0	0	0	0	0	0	0	2025	0	0	279.5
RAD54L2	2505	3133	3159	1342	1262	1500	1111	2051	0	0	3208	5285	2046.33
RAE1	93686	302313	143572	125806	135323	91467	81977	106434	6110	3827	10971	79980	98455.5
RAI14	0	0	10801	0	0	885	0	829	3430	30724	7271	24211	6512.58
RALY	823736	741834	752034	692600	805756	748941	826272	833431	805750	462942	1099362	971829	797041
RAMAC	44127	177057	14125	30506	32360	27856	17980	27352	32094	0	0	22140	35466.4
RAN	1677121	4492948	3629928	3180208	3730591	1649081	1772949	2834052	2402055	2698645	2913651	4324716	2.94216e+06
RANBP1	152216	482626	209969	266453	163297	107135	52342	97971	224889	227933	299942	503786	232380
RANBP10	5724	24865	5618	9260	9293	6524	6013	7204	0	0	0	7791	6857.67
RANBP2	81498	115483	91102	85430	64049	80552	63064	73547	72941	51483	93532	92922	80466.9
RANBP3	83293	320060	110883	123536	154504	59926	51200	91523	80358	48581	89506	137365	112561
RANBP6	782	0	1060	0	0	0	985	0	2600	4565	2829	0	1068.42
RANGAP1	161290	509334	265942	245091	236338	123259	117959	162231	191020	121573	236497	320424	224246
RAP1GAP2	5664	804	8492	1316	809	0	1916	2526	0	0	761	2012	2025
RAP1GDS1	96811	312143	156614	133478	126944	74136	43601	79414	73014	17161	75560	66289	104597
RARS	166398	220369	195590	176649	107539	121877	74737	94682	131940	127920	202284	254124	156176
RARS2	6218	53453	4812	3568	4528	5181	3333	3169	11494	5707	8388	10430	10023.4
RAVER1	98937	195357	121674	114504	90790	97849	92927	95607	39760	25326	75058	72801	93382.5
RB1CC1	1550	1708	2248	1694	1297	1488	1044	661	1578	0	0	1439	1225.58
RBBP4	328567	1358591	588509	545043	547685	284202	253102	398946	458657	325860	767649	929959	565564
RBBP6	9469	9359	10399	7897	6675	8938	7480	8364	8221	10319	10039	12627	9148.92
RBBP7	135340	500884	169612	147105	196876	109586	93438	116931	156705	149150	258746	303770	194845
RBFA	3103	2561	0	0	0	3048	0	0	0	0	0	9495	1517.25
RBIS	14926	404217	182792	106971	181468	25593	16997	21534	0	226745	107889	96216	115446
RBM10	31872	84144	45074	39547	43315	23684	24461	28983	21251	1681	17643	33735	32949.2
RBM12	49319	160885	92616	73324	90268	45228	42689	64780	41586	12700	51396	63416	65683.9
RBM12B	15820	41104	17469	19879	22343	16251	20212	20374	2441	890	597	4356	15144.7
RBM14	392995	902344	463425	483820	421112	360682	395054	426319	302820	187614	338333	449908	427036
RBM15	54059	49256	57503	59684	31738	48476	49967	43907	32956	15620	15178	42495	41736.6
RBM15B	4474	2969	6116	4044	2117	4437	3717	2777	0	2075	4077	6622	3618.75
RBM17	105456	294024	101054	98750	116855	78653	82778	78661	96738	33368	128654	161241	114686
RBM18	0	4351	0	0	0	744	0	0	0	0	0	0	424.583
RBM19	8193	3971	15389	8556	6084	8049	9732	9696	1675	1683	1222	1832	6340.17
RBM22	88671	180198	93647	92084	85632	101465	19206	75983	70824	0	20042	75278	75252.5
RBM23	567	1238	1546	938	629	437	474	486	0	0	0	0	526.25
RBM25	97554	196849	124906	110531	110350	108775	91141	103849	72729	43313	95606	108096	105308
RBM26	32288	38969	48959	38354	28034	30488	33710	34878	37340	7059	57208	57824	37092.6
RBM27	26971	22002	34215	35970	16484	21794	21056	21331	20592	3549	11919	31772	22304.6
RBM28	30804	33607	34283	40328	27307	38425	27345	29700	17242	11579	25544	23206	28280.8
RBM3	727751	2593793	1352534	1158670	823447	800911	494519	543215	1134092	838257	1577880	1755399	1150039
RBM33	12165	10743	20513	10824	12704	12243	9860	12118	8415	5276	6831	12269	11163.4
RBM34	44806	28442	42848	46079	25631	31300	30216	44158	14762	15493	4165	19115	28917.9
RBM38	44008	108094	67166	62764	117263	24806	33831	44838	0	0	0	0	41897.5
RBM39	183083	401379	262120	239190	171704	186258	199489	187885	112566	53995	133377	189607	193388
RBM4	142502	549057	173561	157491	291415	110129	163439	203592	203349	103334	190626	288436	214744
RBM42	27127	31181	36655	29296	19222	21739	19301	22620	8822	6772	13693	18632	21255
RBM45	7430	32994	8043	9476	10654	5138	3805	11584	22599	0	21172	20129	12752
RBM47	365	0	533	0	0	0	0	0	1564	0	4891	3355	892.333
RBM4B	9097	44805	20126	17886	19118	7326	7725	12729	7591	0	0	7420	12818.6
RBM5	14333	60720	20520	20074	30149	12208	15408	15948	0	4252	4886	1618	16676.3
RBM6	19937	37822	20328	14803	17441	17721	17280	16508	22657	14592	3664	7497	17520.8
RBM7	26427	39775	45218	35202	28386	20826	26573	19788	7604	0	6567	5567	21827.8
RBM8A	374351	1084773	507484	488287	378471	397640	407288	455292	455255	267180	578220	488778	490252
RBMS1	5350	15178	3782	4804	8861	3397	4438	6559	0	0	0	0	4364.08
RBMX	1610679	1676194	1871367	2083731	1206443	1719866	1594505	1549391	1041802	988059	1172304	1495446	1.50082e+06
RBMX2	7158	13058	11901	9030	5551	8785	5431	7584	13993	3967	18670	28916	11170.3
RBMXL1	49754	72774	64587	67117	42548	56456	72811	48664	0	0	9032	29745	42790.7
RC3H2	174	0	313	0	0	246	0	0	0	0	0	0	61.0833
RCC1	197445	262566	283580	232247	174044	202115	170457	188449	105183	94354	154658	255775	193406
RCC1L	10346	20037	14638	12100	7437	10179	5805	10973	16368	12625	2780	5724	10751
RCC2	360318	578060	367638	368436	421267	294858	218725	335461	299903	40055	315299	491272	340941
RCL1	42983	34902	60552	41595	27209	41900	36751	40604	1716	58860	79903	21569	40712
RDH14	297676	328888	268101	252599	215934	312021	246471	290533	48734	329119	10000	25322	218783
RDX	11912	15118	11639	12666	5305	5335	3372	5499	36142	5719	35334	51570	16634.2
RECQL	335941	422319	432678	362716	243957	261511	177629	209013	112214	74201	129188	182101	245289
RECQL4	0	0	9305	5255	0	0	0	0	0	0	0	0	1213.33
RECQL5	1647	0	3158	1559	1398	1673	1464	1501	0	5375	0	4005	1815
REPIN1	6293	5488	7720	9764	6181	13332	7799	9395	6468	0	7358	5074	7072.67
REXO2	37650	172654	26722	29879	68214	23101	15192	40901	79979	35832	76085	81973	57348.5
REXO4	33545	4635	32271	22012	16439	26022	14276	10617	0	11334	9400	7725	15689.7
RFC1	14721	16961	17186	17861	15003	19324	16625	17297	13539	6702	21133	22910	16605.2
RFC2	72177	174540	114219	109148	99630	53558	69927	81933	85857	32322	142402	74438	92512.6
RFC3	77910	83936	63987	66405	84642	81232	71427	65233	34974	35925	71325	109639	70552.9
RFC4	43297	106909	76545	48248	43737	39585	31682	58279	39754	45170	115812	87174	61349.3
RHEB	13826	24335	19870	28182	7654	16583	8861	13366	11115	0	37596	19948	16778
RIDA	44711	113389	75411	70313	76526	12937	18100	0	0	0	0	30946	36861.1
RIF1	7043	1797	4811	7043	5615	7512	10256	8109	23606	14955	3348	40026	11176.8
RIOK1	4607	10251	3597	4359	3350	2064	2194	2367	0	11022	11673	7717	5266.75
RIOK2	882	866	699	0	0	0	0	1065	0	0	0	9775	1107.25
RIOK3	2307	3768	0	1909	2055	1049	0	0	0	0	0	0	924
RIOX2	14657	66670	40712	40091	4060	33599	19160	14182	0	14490	5472	39946	24419.9
RNASE2	0	0	28	0	0	0	0	0	0	0	0	3471	291.583
RNASE3	0	0	90	123	0	9	4	0	792	0	0	80	91.5
RNASE4	0	0	0	5622	0	0	0	0	0	0	0	0	468.5
RNASE6	5641	7581	5840	16007	5291	267	1121	0	0	0	0	4171	3826.58
RNASE7	0	0	0	0	0	0	0	0	0	0	7572	0	631
RNASEH1	0	5516	4947	9271	0	7625	3212	5460	60687	0	58378	17365	14371.8
RNASEH2A	67414	228203	137962	105882	146615	37459	48521	94518	35083	29519	57996	109487	91554.9
RNASEH2B	73350	43308	92572	94207	60044	49616	32656	40131	44289	5465	37596	64761	53166.2
RNASEH2C	67680	377337	84712	101696	227254	35993	83478	113680	86885	23647	91184	133852	118950
RNASEL	2590	4329	3010	3172	0	1071	0	287	8092	0	0	1548	2008.25
RNASET2	53244	165554	57357	60813	78570	18109	16089	41388	3774	0	2078	16229	42767.1
RNF113A	19172	91348	32289	27699	44533	18130	14030	31742	32820	10973	42174	60192	35425.2
RNF20	12153	40915	33499	32803	34181	12064	13105	17803	7935	3321	17665	7780	19435.3
RNF213	63750	62972	68381	60496	38256	37426	26725	30281	46859	14597	64327	90723	50399.4
RNF214	5845	18088	6546	5529	13184	4128	3820	5725	0	29817	0	0	7723.5
RNF40	31822	54881	37776	37094	32160	27627	28778	28329	13140	3003	17745	24312	28055.6
RNGTT	16426	17667	18844	18071	9402	12992	7218	8997	4089	3373	13794	16297	12264.2
RNH1	461926	1868422	913744	725206	878791	288271	267021	524974	700939	512491	791484	934570	738987
RNMT	42892	91264	62428	51586	44082	42408	28504	46550	34573	12640	38867	32775	44047.4
RNPC3	6919	16903	6000	8488	8979	5708	5877	13607	0	0	0	0	6040.08
RNPEP	119428	249859	163658	162218	99526	62712	41487	87310	67241	20866	84195	109544	105670
RNPS1	56529	289209	88823	88167	112937	62233	47919	66131	40356	8209	43395	82587	82207.9
RO60	112056	254251	166917	161027	136698	92461	68569	84346	40524	19974	82420	80639	108324
ROCK1	43661	66166	61621	53036	34793	38384	26257	42231	16517	2020	5240	30283	35017.4
ROCK2	9865	16691	9887	9761	10442	8769	6341	5684	5802	27639	63036	45832	18312.4
RP9	15607	27354	14155	14492	17796	19208	18071	26120	0	0	0	2540	12945.2
RPA1	267602	832615	392099	357873	246036	222526	136173	222130	120445	112855	158886	212975	273518
RPAP1	4434	10570	4382	6542	7428	5159	2259	6410	0	0	5079	2326	4549.08
RPF1	22146	10106	19718	20578	3154	18140	15921	14049	3301	0	21667	27560	14695
RPF2	62907	18773	76018	52305	19278	33766	30074	29527	37504	11641	13927	67964	37807
RPL10	1948585	1987789	1917891	1784677	1613020	1726166	952928	1215298	2213890	1692572	2864109	3199863	1926399
RPL10A	1756404	1096040	2414288	1440120	1237855	1300640	814476	946219	1270029	1419358	1994652	2890465	1.54838e+06
RPL11	2092694	2501094	2428036	1933762	807999	1322343	664737	883495	1324522	2107122	2301736	1860584	1685677
RPL12	2056812	3546865	2275350	1829245	1717290	1790298	1292878	1875054	1951679	1768451	2475537	3056303	2.13631e+06
RPL13	2499387	1871600	2289997	2409180	1975064	1925339	1189132	1702956	2066208	1660084	3803499	3784552	2.26475e+06
RPL13A	1520181	1038792	1440225	1397063	891200	1180170	720706	723759	898935	928475	1019188	1348424	1.09226e+06
RPL14	1280893	1102359	1642044	1126007	842726	1244228	936065	870038	1081581	883746	1682214	2011943	1.22532e+06
RPL15	1760905	1315934	1521914	1644856	1146338	1027758	945828	713513	1700435	1294306	2121420	3018444	1.51764e+06
RPL17	1342929	1110547	1572309	1562473	1087199	1056019	661960	765591	1684073	1536863	2642197	2451855	1.45617e+06
RPL18	2632231	1966239	2434805	2401223	1582124	1768445	1441139	1541946	3628230	2322303	3928565	4368086	2501278
RPL18A	1491704	988752	2219078	2231898	1184029	1608765	995081	910144	2244395	1933829	2329992	3176507	1.77618e+06
RPL19	1835296	1313024	2358902	1539670	1152906	1093688	639086	1034419	1877708	1265206	3891473	3365903	1.78061e+06
RPL21	1589041	697924	1034601	1140543	793242	1458052	568190	914281	1366507	716996	2190883	2451875	1.24351e+06
RPL22	2044051	2926729	1858393	2598365	1573046	1657410	1103726	1884235	1643585	1242227	2280868	2787526	1.96668e+06
RPL22L1	51813	8670	0	0	0	24339	0	0	122095	122851	321315	216080	72263.6
RPL23	2043686	2667827	2542242	2187549	1266201	1945935	1299131	1382913	845216	1054125	2243394	2557137	1.83628e+06
RPL23A	2056720	2088296	2856425	2751125	1708805	1632415	1206943	1095004	2994668	2531548	3918820	3943588	2.3987e+06
RPL24	1463522	1339578	1360861	1434513	1079770	708459	990309	1218423	1548948	1185603	2161154	2263145	1.39619e+06
RPL26	3290865	1830335	3833743	3588488	2399713	2245178	1474280	1363233	3452840	3472016	7107287	7941279	3.49994e+06
RPL26L1	44501	38089	62762	60940	42705	23885	12609	15903	85494	60622	94262	137602	56614.5
RPL27	2359188	1408252	1507784	1746334	1363549	1515587	1114821	1230663	3282385	2631840	4062159	4758692	2.24844e+06
RPL27A	1556910	1706239	1346679	1544659	2465822	1106802	1262421	1500758	3616100	1365555	2502580	4281085	2.0213e+06
RPL28	4258361	2895796	8967958	7579162	2435113	3067642	1468627	1789130	4496301	5828911	2128837	2648922	3963730
RPL29	1475820	960617	1417846	1231470	848660	804898	1012707	687979	4497216	3546455	4721174	4950238	2179590
RPL3	1402764	1380192	1379222	1130102	1165625	1129056	769147	769825	1393253	1379154	1756702	2210348	1.32212e+06
RPL30	2133825	2398418	3042005	2574772	2023146	2007685	1167393	1378093	1926484	1491698	2707608	3612182	2.20528e+06
RPL31	2078058	2922091	3715756	2996874	2307019	2840068	1564644	1635162	3713304	2427839	6940045	8821389	3.49685e+06
RPL32	1518654	1990091	1840618	1589109	1155055	1544944	890910	811551	1456414	769960	2059809	1743166	1.44752e+06
RPL34	3282309	3198765	6783088	5087277	1645817	2416375	1209938	963559	2574214	1366490	3965546	4660637	3.09617e+06
RPL35	1259996	1143179	1480205	1569400	1682286	1340983	1076475	927074	2157374	5102749	3648989	5333635	2.22686e+06
RPL35A	1002636	1184526	1930361	1619893	801698	887853	566567	720856	589768	1069130	984571	1507179	1.07209e+06
RPL36	1628005	1300405	1420215	1167671	1035599	1022534	707419	821635	1146256	1095743	1499044	1425537	1.18917e+06
RPL36AL	1346101	1399830	1846601	752877	1231416	1022897	681224	740776	3895898	2010999	4213855	4460121	1.96688e+06
RPL37	0	56662	176027	1053	67299	20219	8525	8517	0	12777	71759	149924	47730.2
RPL37A	1286050	1545467	1766795	1436179	357904	1176806	483108	729105	366186	402736	732664	1247317	960860
RPL38	821062	1050262	1081410	836121	704614	924154	675027	777459	894805	782013	988048	1028257	880269
RPL39	893219	1276344	0	1392099	282264	771917	500493	444729	583805	331361	0	1398559	656232
RPL4	2058047	1845109	1738132	1368696	1102111	1594802	844137	903401	1482773	1647462	2662839	3084473	1.69433e+06
RPL5	1111950	1269867	1740113	1415835	840729	1070778	631085	792461	1052001	1256000	1216114	1270535	1.13896e+06
RPL6	3400807	2551372	3210086	3218218	2783328	2903507	1983547	1803331	2778028	2193555	4192133	6084110	3.09184e+06
RPL7	2976012	2036858	2201565	2114254	1559547	2299731	1366737	1469207	1483533	1492503	2050108	3073228	2.01027e+06
RPL7A	2442077	2368932	2231828	2341476	1835698	2558804	1639243	1453249	2584410	2602452	2749406	4015087	2.40189e+06
RPL7L1	86480	68567	124206	114397	46604	84466	85638	58543	25235	17508	39880	79270	69232.8
RPL8	1435018	1586402	1672721	1386320	1228938	1615752	851639	1081575	2261252	2042206	2693254	3492314	1.77895e+06
RPL9	1452272	2272049	1443081	1209119	1077091	1566465	848349	914221	1081764	1216625	1321139	1801993	1.35035e+06
RPLP0	1178584	3059554	2700443	2423275	1550075	1154160	905309	1281657	915509	607879	1188778	1725800	1.55759e+06
RPLP1	1370152	9004717	3291205	2668011	6042192	1245971	1572035	2825970	2951254	2053450	4661290	4594965	3.52343e+06
RPLP2	2372844	9743421	3179922	3578597	6286581	2019325	1876519	3196999	5263465	4203622	5014441	7669927	4.53381e+06
RPN1	378695	391455	440935	466045	184100	287514	232854	267065	1003796	958600	1199534	1266827	589785
RPN2	229872	215394	260245	284125	151628	203114	183896	182144	724548	718775	755188	746688	387968
RPP14	5409	12499	7755	9965	6431	7368	3595	7608	54041	0	0	71376	15503.9
RPP21	2968	4878	0	0	3960	2531	0	3277	0	0	0	0	1467.83
RPP25	12752	81461	21851	33373	19442	6939	3451	3598	0	0	0	0	15238.9
RPP25L	3355	3519	4179	3121	2435	3129	2773	2540	10117	0	0	15390	4213.17
RPP30	38308	51355	40050	32469	15670	24573	13833	25250	25652	0	9359	24091	25050.8
RPP38	22976	11266	15532	23163	7717	11134	7716	10171	0	38570	0	8809	13087.8
RPP40	12246	9707	9197	5562	4329	5443	4478	2840	1238	0	0	18275	6109.58
RPRD1A	19041	34456	31053	33332	36262	17288	18700	26461	6095	8534	10803	8381	20867.2
RPRD2	22871	47805	24752	24718	32198	22855	23605	25977	9873	11680	7900	15572	22483.8
RPS10	149704	0	241428	162101	117921	30544	68850	38474	348710	412333	589613	807366	247254
RPS10-NUDT3	466144	751999	765296	492953	531336	356777	261067	292694	1291663	742287	913877	2305053	764262
RPS11	3338777	2917263	3306416	2465518	2132867	2546747	1595107	1950173	2439982	2210136	3084743	3573273	2.63008e+06
RPS12	2155068	9279470	3229509	2524543	5075477	1478996	1923608	2631584	3962260	2027828	5531918	7025225	3.90379e+06
RPS13	2533608	2260890	2505940	2190033	1755360	2103143	1390282	1631645	1656817	1688031	3038072	4177145	2.24425e+06
RPS14	2770824	2531144	2647799	2933640	1996426	2401536	1181108	1670656	2760842	2592527	3738962	4068142	2.6078e+06
RPS15	953015	1064997	1185357	864439	841387	765619	399755	671749	677650	612791	1429446	811651	856488
RPS15A	1984167	2613801	1498423	1624729	1161307	1923210	1056930	1481945	828993	799031	1212845	2075730	1.52176e+06
RPS16	3516612	3477543	3171303	3425866	1991204	2161055	1380758	1654073	1901750	2025897	1846299	3427423	2.49832e+06
RPS17	1757302	2730251	2207112	1815005	1386102	1998235	1322179	1837581	2053585	2723743	3553222	3497312	2.24014e+06
RPS18	4451254	5705529	4609503	5039054	2633954	3366634	1728300	2133328	2156457	2187797	3294287	5445506	3.56263e+06
RPS19	2634968	3417059	2925164	3899460	2575891	1734873	1585144	2051122	3523200	2382015	3400561	4685009	2.90121e+06
RPS19BP1	21377	16772	30317	41430	26160	15704	22367	16596	40170	73363	55499	47334	33924.1
RPS2	2159418	2492620	2302871	1979093	1369724	1660750	801769	1085114	1139098	1271252	1413735	2347461	1.66858e+06
RPS20	2133045	1022436	2174506	1572353	1284682	1544914	842349	766520	1399869	1998180	2261895	2820557	1.65178e+06
RPS21	1224738	8556816	1979630	1705418	3496788	957058	964780	1477769	2341384	1543009	3965113	3140893	2612783
RPS23	2450854	2552296	2778914	2086345	1672235	2176918	770533	700021	1790410	1615140	2173108	2379552	1.92886e+06
RPS24	928942	1200270	859469	1142670	988741	802569	421775	649334	743147	431250	1142828	1681267	916022
RPS25	2330981	2466485	2384798	2098891	2093275	1768628	1038003	1528701	2681059	1214905	6023749	8799735	2.8691e+06
RPS26	1319827	1758746	1414396	1289502	1077501	1997766	763538	785987	1015967	1431470	1266168	2128003	1.35407e+06
RPS27	985658	1351307	1058794	881892	664976	526566	534411	441298	1169320	1081009	1586488	2234773	1043041
RPS27A	6622398	17126545	6817475	7091803	11207045	7670458	6250342	9473950	13465636	11048314	15542646	15085258	1.06168e+07
RPS27L	1596907	1400455	2699005	3050082	1394687	1710708	941648	915483	2109060	1522526	2318967	2957887	1.88478e+06
RPS28	866474	3785403	1951851	1964258	2308735	900710	955790	1558279	2350169	1296714	2967198	4544029	2.1208e+06
RPS29	1641374	2087155	1498604	753453	1108032	1407674	612490	751686	1540274	1062313	1516085	1867489	1.32055e+06
RPS3	3257430	3376148	3044559	2735796	1984895	2517631	1505764	2034863	2879741	2909619	3277126	4307251	2.81924e+06
RPS3A	2458266	2521473	3285356	3170456	1781725	2142545	1178623	1549499	1840038	2481084	3887348	5262814	2.62994e+06
RPS4X	2953870	2985150	3058914	2848934	1813760	2606179	1348497	1530911	2367495	2116775	2536413	3052702	2.43497e+06
RPS4Y1	195834	194503	196988	238610	140976	196945	110314	118971	61150	40621	63797	98051	138063
RPS5	2166991	2395518	2130084	1826681	945270	1629391	896131	1226849	1070859	774482	1589933	1963163	1.55128e+06
RPS6	1258503	1612034	1286361	1107208	1186492	1071197	669861	828041	795086	1255766	1607062	1334103	1.16764e+06
RPS6KA4	8489	6970	7407	3898	2976	2370	1712	3110	9938	10601	21570	10061	7425.17
RPS6KA5	17203	20485	27346	36396	14894	17467	11407	16256	7216	1767	11452	2471	15363.3
RPS7	3394666	4815923	4392507	3661145	3069983	2314140	1346612	1744486	2606233	2555304	3221349	4302302	3.11872e+06
RPS8	2916689	3820642	2957483	2753996	2608667	2493997	1888108	1929959	3393432	2902426	5950341	5338094	3.24615e+06
RPS9	2835940	1941173	3400058	3340322	1614053	2139781	1509507	1421191	1977521	1562920	2334429	3818909	2.32465e+06
RPSA	1348049	4712289	1751478	1622196	1678214	947340	935628	1268747	1645506	1047407	2158624	2721749	1.81977e+06
RPTOR	5314	11243	6398	8559	4519	7608	6165	7313	5180	0	0	2085	5365.33
RPUSD2	14715	23238	15826	12673	16728	14258	8510	14183	9249	4768	6644	6388	12265
RPUSD3	2795	1717	1755	2614	0	2580	2421	2292	0	0	0	0	1347.83
RPUSD4	0	0	0	0	0	1170	612	0	0	0	0	0	148.5
RRAGA	48635	72343	55167	60034	43007	50762	48891	58492	4829	29397	15545	33683	43398.8
RRAGB	0	2010	0	0	0	1570	0	0	0	0	0	0	298.333
RRBP1	37409	30088	28439	42686	49141	34185	37115	42758	465588	303918	644177	837242	212729
RREB1	771	0	818	785	727	1298	2091	2285	0	0	0	0	731.25
RRM1	1138	1310	1039	84	71	52	16	168	6078	288	3798	27080	3426.83
RRM2	2087	2698	4406	1949	882	305	935	249	133	403	4505	7072	2135.33
RRP1	33623	48771	36009	37240	18098	37455	25522	26967	23580	16988	38571	27602	30868.8
RRP12	55583	35083	70933	62176	42054	55005	51466	50329	28036	18350	41265	55838	47176.5
RRP15	15996	86789	28976	40080	18143	13840	16552	21619	27011	0	34930	41871	28817.2
RRP1B	41258	28076	40324	45849	45496	42866	39999	41158	29403	32703	45810	77811	42562.8
RRP36	7306	7106	4914	5499	0	14238	0	7199	0	0	0	11456	4809.83
RRP7A	21606	18985	34963	45536	15339	33573	22346	21707	0	3982	12767	33352	22013
RRP8	33160	32050	33239	30509	26842	39715	43532	48579	0	0	3648	6639	24826.1
RRP9	70968	97225	75441	62072	27298	54884	45396	55823	32354	55305	14895	42560	52851.8
RRS1	50306	37188	70138	53462	29318	29546	37869	31246	20675	5855	24523	47924	36504.2
RSF1	11927	44490	9487	14106	30289	14821	17425	22093	10189	7414	6430	7122	16316.1
RSL1D1	385032	277068	297883	341492	255586	344487	270547	267250	168068	131306	238001	202256	264915
RSL24D1	12119	22233	10646	15775	7470	11356	8576	8343	18747	6600	22640	28739	14437
RSRC1	6429	23783	18436	12338	25137	6414	16724	14441	7712	0	17920	0	12444.5
RSRC2	28921	74229	22958	36867	27361	25575	24558	40301	20523	0	22024	34574	29824.2
RTCA	110002	277799	247152	160141	86353	70979	42943	75728	34511	22648	16686	56425	100114
RTCB	493943	1026970	645321	572699	394933	371003	234431	290707	353645	256831	365011	382117	448968
RTF1	36619	132811	54407	50795	80582	26110	41680	46138	96826	10602	28790	35955	53442.9
RTF2	35716	37547	37666	35423	28765	24197	11748	20117	48277	7932	24111	48078	29964.8
RTN4	105797	146849	104453	97780	47766	68971	54662	52573	52184	60231	85168	117545	82831.6
RUVBL1	286743	869250	442714	424182	375886	183393	189556	284343	267478	198173	313877	433983	355798
RUVBL2	341146	1041338	489502	455402	467179	245549	256251	390576	309897	237564	287824	441370	413633
RYBP	5533	14600	8027	11771	11962	4497	7588	12369	0	0	5386	17183	8243
S100A4	1115496	5678163	1011634	751049	461525	252758	68342	110021	791161	445934	922444	1419391	1.08566e+06
S100A8	113863	678263	6877	39756	2912	2696	0	2528	11481	0	2216	94	71723.8
S100A9	64519	799449	6076	95436	10161	45907	34636	137	979	10592	82763	1817	96039.3
SACM1L	219345	134881	172058	169204	87540	156979	103672	116965	118571	107784	139923	111510	136536
SACS	186	1607	0	0	2686	490	233	0	1035	0	741	817	649.583
SAE1	266489	1211862	513283	386119	417746	191884	128759	258638	190690	129114	240101	254111	349066
SAFB	68088	158497	83392	76227	83882	87997	85476	95366	72135	29381	59176	82155	81814.3
SAFB2	146759	229461	150869	160485	114640	141603	154216	143713	159479	141500	140232	178790	155146
SAMD4B	0	500	0	0	0	0	0	0	0	0	0	0	41.6667
SAMHD1	317730	527930	277961	354902	74235	85532	45319	91351	102417	26068	102377	130592	178034
SAP18	175533	854900	553214	859295	505852	198231	207101	205516	75094	308744	217136	400140	380063
SAP30BP	19804	96830	41315	36275	47566	15514	20027	41458	33567	7394	21393	65277	37201.7
SAR1A	403565	898174	447188	697030	497618	230744	138235	226315	655345	364345	615851	654840	485771
SAR1B	17511	142328	61487	47488	63840	30705	7238	17065	63652	108516	96475	343518	83318.6
SARDH	225	875	0	0	844	0	0	0	0	0	0	0	162
SARNP	179138	687434	163260	154783	205355	182745	176538	261571	224596	124087	225814	269427	237896
SARS	211393	323586	247537	244832	183200	172346	106134	146237	260917	186731	313686	358142	229562
SARS2	53679	181639	65025	69719	54714	68570	33681	60305	8914	0	24667	10676	52632.4
SART1	87418	106131	89499	88097	71313	76398	70226	80938	81552	13043	93284	81433	78277.7
SART3	127683	145802	153618	135553	106406	130920	75887	103698	119064	81417	130625	113254	118661
SBDS	101215	142465	203189	145973	135099	113534	64955	85697	138657	229589	143175	218960	143542
SBF1	20100	11960	28936	19646	15029	19500	11763	14656	1500	2100	0	788	12164.8
SBNO1	5110	2221	6030	5453	1120	4075	1545	4463	1809	0	1492	3617	3077.92
SCAF1	10581	12776	6310	8560	10949	15086	8814	10338	6262	3592	5887	8519	8972.83
SCAF11	25400	23046	31771	31352	23894	25610	25195	27246	9579	2691	8608	10175	20380.6
SCAF4	20370	31036	27284	28308	16758	20674	19061	23228	3715	6227	8349	8820	17819.2
SCAF8	22381	54815	25642	27682	29557	23826	23069	21690	2383	0	4839	4785	20055.8
SCAMP3	91129	179387	125940	86827	74499	99361	78406	106265	32846	12544	64105	94752	87171.8
SCAPER	0	0	284	488	650	568	0	298	0	17988	0	0	1689.67
SCRIB	7693	23041	13325	9804	11277	5730	8318	10682	1785	0	3649	2385	8140.75
SCYL1	23629	32141	30450	30901	17331	18691	10746	18220	18457	19672	20514	31887	22719.9
SCYL2	12286	13767	12931	11319	7619	9138	6788	6204	2566	7729	4392	14823	9130.17
SDAD1	12000	5324	22101	20842	13486	13536	11675	7410	5285	4756	6649	45222	14023.8
SDE2	22369	58953	22165	23323	37771	17810	14126	25539	6037	6838	23546	40484	24913.4
SDHA	398943	1326108	560608	519419	559757	350042	391043	515805	329158	194568	383394	522730	504298
SEC16A	16358	46150	20349	19831	16713	13091	10281	14225	28143	2868	24913	32359	20440.1
SEC22B	358989	468988	460151	422093	389003	470581	348770	412614	432388	310369	390525	528139	416051
SEC23A	58474	97334	60221	54674	49908	49713	31799	47280	23157	10764	46672	77244	50603.3
SEC23B	51558	101197	62829	66007	47760	56169	29438	45593	113569	84903	193407	279718	94345.7
SEC23IP	29749	102320	52657	43127	38990	27771	20231	33179	52340	21519	46019	73933	45152.9
SEC24B	22023	38122	26186	32335	20904	17394	15522	23070	5609	3823	6207	12026	18601.8
SEC24C	66705	130197	71526	64346	71333	52274	39713	56625	78490	62415	104911	118470	76417.1
SEC31A	86013	223744	119604	115902	88118	74851	47280	64414	142993	104071	185339	236074	124034
SEC61A1	128083	119450	130372	126669	50224	121095	97889	86061	240679	290629	399602	400776	182627
SEC61B	781709	707133	555799	571022	221598	404627	368884	384923	1164386	1207583	1874551	1957610	849985
SEC62	92368	82506	188396	121934	46641	87871	118438	86523	46901	37503	60510	111781	90114.3
SEC63	40129	23591	48649	56676	20252	30013	37174	30429	57501	58696	85798	89058	48163.8
SECISBP2L	0	0	0	0	0	180	0	0	0	0	0	0	15
SENP3	12452	5903	5061	6896	7191	12065	6725	7517	1511	0	0	0	5443.42
SEPSECS	1048	2112	931	1516	1212	706	0	0	5545	0	0	0	1089.17
SERBP1	877114	1017807	874526	783058	703643	724665	454373	577861	1080690	882056	1634863	1651072	938477
SERPINB12	275	0	0	0	0	0	832	0	17929	0	19197	3453	3473.83
SERPINB3	0	0	0	22182	0	0	0	0	0	0	7192	0	2447.83
SERPINB6	140239	321403	198550	180497	372128	99491	69746	166540	23114	0	10010	7910	132469
SERPIND1	522	11518	3725	1421	9999	18292	5136	3859	151018	132896	84355	212477	52934.8
SERPINH1	3365	7015	4143	1516	0	1351	2540	1491	154235	251867	78944	129278	52978.8
SET	1451389	4812024	2447473	1961902	2702956	992432	829492	1205971	2211192	1567371	2346537	2219083	2.06232e+06
SETD1A	8000	21546	8461	7260	9636	5674	6592	8576	2575	1269	2209	5433	7269.25
[truncated: 573 more rows]

## Sheet: CD19+ B cell subsets (RNA)
Gene.name	Average TPM (Naïve, Memory, Plasmablast)	Cluster number	average TPM (Naive)	average TPM (Memory)	average TPM (Plasmablast)	Log2FoldChange (Memory vs Naive)	Log2FoldChange (Plasmablast vs Naive)	Log2FoldChange (Plasmablast vs Memory)
AAAS	43.6925	2	48.2149	52.529	30.3337	0	1.10069	1.00351
AAMDC	25.986	3	40.6822	30.8495	6.42643	0	-0.869813	0
AAR2	24.4145	2	24.4625	33.4332	15.3478	0	1.07888	0.670416
AARS	44.1649	1	31.2036	39.9855	61.3056	0	2.7018	2.38015
AASDHPPT	28.9256	3	33.5229	35.1524	18.1016	0	0.880073	0.814323
AATF	59.6414	2	64.5248	83.0477	31.3519	0	0.717185	0
ABCC4	14.1268	2	10.2972	20.3885	11.6947	0.941249	1.92628	0.985035
ABCF3	51.3638	2	53.2725	72.0439	28.775	0	0.878581	0
ABT1	21.2146	2	24.5003	26.5049	12.6387	0	0.792187	0.71388
ACAA2	39.5991	2	31.1007	57.2431	30.4535	0	1.71449	0.899331
ACADVL	267.804	3	308.07	261.074	234.269	0	1.34647	1.56229
ACAT1	66.2248	2	53.7573	90.6314	54.2859	0.715385	1.77791	1.06253
ACLY	39.4832	3	47.0138	50.8935	20.5422	0	0.581808	0
ACO2	91.1794	2	92.2144	114.16	67.1633	0	1.29933	1.01557
ACSL3	24.5642	2	25.8793	33.6356	14.1776	0	0.889125	0
ACTN4	97.3808	3	108.893	117.451	65.7984	0	1.04761	0.957201
ACTR3	379.663	2	424.293	537.419	177.277	0	0.502909	0
ADARB1	12.0659	3	24.6267	8.23772	3.3334	-1.5249	-1.03924	0
ADAT2	7.24322	2	8.12882	12.1515	1.44937	0	0	-1.22965
ADNP	56.6005	2	73.2703	86.2517	10.2796	0	-1.08383	-1.2049
ADSL	61.9114	2	61.8811	82.1012	41.752	0	1.16779	0.800104
AFDN	4.34916	2	2.86536	9.34115	0.840977	1.5264	0	-1.5085
AFF3	193.966	3	402.052	178.161	1.68603	-1.23147	-6.01697	-4.7855
AFF4	58.0451	3	93.1431	68.7606	12.2316	0	-1.15838	0
AGL	8.94972	3	13.1437	11.6937	2.01179	0	-0.902399	0
AGO2	11.0328	3	22.3781	7.82946	2.89095	-1.51343	-1.32914	0
AGO4	5.80622	3	11.1452	4.43267	1.84078	-1.26363	0	0
AGPS	7.39104	1	7.12623	7.95465	7.09225	0	1.62747	1.49848
AHCY	43.5485	1	38.2035	40.9091	51.5329	0	2.13279	2.06097
AHNAK	72.6254	2	45.441	138.292	34.1433	1.47588	1.30306	0
AHNAK2	0.521864	3	0.897025	0.668566	0	0	-5.57189	-5.07146
AICDA	3.08666	2	1.25124	7.81175	0.197	2.00398	0	-2.89209
AIMP2	14.576	2	12.7515	19.966	11.0106	0	1.55623	0.95848
AK2	69.0505	3	79.5836	85.9508	41.6171	0	0.83458	0.748583
AKAP13	189.071	3	261.369	264.296	41.5475	0	-0.87524	-0.850326
AKAP7	7.77656	3	15.4497	6.88736	0.992627	0	-2.00845	0
ALDH18A1	32.0213	3	32.2642	36.4846	27.3149	0	1.54361	1.36026
ALDH2	22.6057	2	31.5301	33.3496	2.93725	0	-1.59297	-1.70116
ALDH6A1	15.8267	3	19.4715	18.6646	9.34404	0	0.712165	0.746625
ALDH9A1	81.9287	2	89.7492	112.007	44.0297	0	0.79964	0
ALDOA	491.843	2	472.563	683.571	319.394	0	1.18783	0
ALDOC	16.6741	3	27.6918	18.8813	3.44903	0	-1.2255	0
ALKBH3	25.8335	3	30.4444	29.4255	17.6306	0	0.913382	1.03576
ALKBH5	53.0109	3	62.4906	53.6388	42.9031	0	0	1.38105
ANG	1.68616	1	1.34018	1.80584	1.91247	0	2.046	0
ANGEL2	45.006	3	62.3804	60.7283	11.9093	0	-0.630251	-0.548939
ANK3	11.8574	2	4.11239	29.6863	1.7735	2.51404	0	-2.13782
ANKHD1-EIF4EBP3	6.29588	2	4.34781	10.3048	4.235	1.15402	1.65694	0
ANKZF1	118.455	3	176.383	152.307	26.6748	0	-0.969008	-0.72042
ANP32B	77.3848	2	70.2217	120.216	41.7168	0.736056	0.985903	0
ANP32E	101.129	2	91.4662	141.315	70.6055	0.570512	1.38752	0.817005
ANXA1	73.7439	3	128.433	79.1919	13.6066	0	-1.40581	0
ANXA2	419.06	2	171.532	629.888	455.76	1.82478	3.11674	1.29196
ANXA3	3.84455	1	3.04667	4.76812	3.71887	0	2.07328	0
ANXA4	110.284	2	101.561	221.183	8.10867	1.03944	-1.87207	-2.91151
ANXA5	205.115	2	141.021	277.929	196.396	0.924528	2.20692	1.28239
ANXA6	321.719	2	332.911	457.108	175.139	0	0.839037	0
ANXA7	124.641	2	96.09	211.083	66.7492	1.07621	1.22674	0
AP1B1	83.0144	3	132.424	91.4225	25.1965	0	-0.621893	0
AP3B1	71.3438	3	130.482	61.7729	21.7762	-1.12077	-0.773348	0
AP3D1	16.1845	3	16.6046	18.831	13.118	0	1.32206	1.24654
APEH	75.4057	2	79.3325	109.064	37.8205	0	0.67934	0
API5	86.3188	3	104.743	108.017	46.1963	0	0.617419	0.569297
APOBEC3A	34.2573	2	56.1239	40.6514	5.99655	0	-1.64848	0
APOBEC3B	14.7411	1	1.7625	4.24838	38.2123	0	5.92957	4.79861
APOBEC3C	137.718	2	161.879	139.987	111.288	0	1.1907	1.47288
APOBEC3D	23.8148	3	28.0457	23.4219	19.9767	0	1.25605	1.55594
APOBEC3F	40.2653	3	65.0737	37.9406	17.7815	-0.803263	0	0.68831
APOBEC3G	155.285	1	128.614	136.031	201.21	0	2.40185	2.33303
APTX	33.1228	3	37.4636	43.033	18.8719	0	0.768274	0
ARCN1	60.4466	3	60.2049	62.2945	58.8405	0	1.71546	1.6931
ARF1	362.937	2	336.669	421.461	330.681	0	1.72631	1.42659
ARF4	118.203	1	81.8921	110.821	161.896	0	2.70569	2.3169
ARFGAP3	42.2555	1	33.7634	30.2462	62.7569	0	2.58627	2.79399
ARGLU1	150.804	3	203.525	209.233	39.6547	0	-0.577422	-0.585416
ARHGAP11A	3.25962	1	1.65901	2.09245	6.02738	0	3.47954	3.20745
ARHGDIA	89.6459	2	68.6305	147.424	52.8826	1.09755	1.39111	0
ARHGEF2	79.1417	3	110.147	112.39	14.888	0	-1.11958	-1.14318
ARID4B	105.07	3	158.576	137.886	18.7469	0	-1.25841	-1.01917
ARL1	46.6982	3	56.2086	51.3689	32.517	0	0.952613	1.15378
ARL11	16.9233	3	29.3444	19.3593	2.06623	0	-1.99211	-1.32677
ARL14	0.605266	2	0	1.69804	0.117758	2.35809	0	0
ARL3	1.24224	2	0.9789	1.9581	0.789716	0	1.42355	0
ARL4A	78.0185	3	140.374	86.0082	7.67381	0	-2.39029	-1.6713
ARL4C	13.4537	2	13.8959	15.5884	10.8769	0	1.37467	1.23801
ARL4D	3.51425	2	3.05985	7.22639	0.256516	0	0	-2.41392
ARL5A	34.577	2	33.5002	46.3814	23.8494	0	1.34178	0
ARL5B	4.17237	3	4.97425	4.39764	3.1452	0	1.17216	1.35516
ARPP19	47.717	2	48.8707	67.8604	26.42	0	0.879941	0
ASH1L	64.417	3	90.3329	89.8435	13.0746	0	-0.92757	0
ASNS	31.9875	1	28.2953	28.6551	39.0121	0	2.17763	2.21229
ASPH	25.0513	3	39.3433	30.4346	5.37606	0	-1.0618	0
ASPM	0.955454	1	0.118099	0.549683	2.19858	0	3.91028	0
ATF7IP	165.441	3	278.407	188.428	29.488	0	-1.40358	-0.776828
ATIC	84.0093	2	83.8393	121.989	46.1992	0	0.918438	0
ATM	78.3394	3	108.591	113.962	12.4649	0	-1.33334	-1.37028
ATP13A1	66.7439	3	76.2893	72.2237	51.7189	0	0	1.2421
ATP13A3	6.1471	2	5.67414	8.59457	4.1726	0	1.3495	0
ATP1A1	54.3415	2	42.1452	86.9539	33.9253	0.987378	1.44207	0
ATP2A2	7.37978	2	7.67237	9.57872	4.88826	0	1.11636	0
ATP5F1A	482.444	1	305.879	536.955	604.499	0.755193	2.7004	1.94521
ATP5F1B	697.607	2	588.608	928.146	576.068	0.631217	1.72137	1.09016
ATRX	194.253	3	240.703	234.919	107.136	0	0	0.713779
ATXN1	10.1036	1	5.38815	13.5975	11.325	1.2583	2.76873	1.51043
ATXN10	129.156	3	165.58	152.738	69.1512	0	0	0.671274
BAG3	0.936709	1	0.10671	1.16332	1.5401	0	4.01554	0
BAZ1A	19.9894	3	27.543	27.722	4.70332	0	-0.764049	0
BAZ2B	52.1798	3	79.6958	63.5761	13.2674	0	-0.805561	0
BCAP31	126.589	2	136.05	168.561	75.1554	0	0.846472	0
BCCIP	48.5406	2	54.6852	61.5608	29.3757	0	0.819572	0.714381
BCL6	31.748	3	73.6222	20.5092	1.11278	0	-3.58729	-1.89461
BLM	15.3959	2	14.8748	18.1838	13.1291	0	1.57893	1.33419
BLMH	29.4302	1	29.4169	29.954	28.9198	0	1.71748	1.76453
BMS1	11.3536	3	12.7162	15.9806	5.36404	0	0.555862	0
BOD1L1	30.5279	3	44.5007	41.0312	6.05182	0	-1.07333	-0.948644
BOLA2	4.16687	3	4.2233	5.23757	3.03972	0	1.25435	1.04807
BOP1	10.5265	2	7.01256	15.6043	8.96254	0	2.04071	0
BRAT1	25.4826	2	28.3794	36.291	11.7775	0	0.511392	0
BRCA1	11.5235	3	16.6422	10.9438	6.98458	0	0	1.12903
BRD3	20.9181	2	25.6281	34.5446	2.5814	0	-1.51835	-1.93485
BRD4	16.6474	3	24.3195	23.0822	2.54061	0	-1.45732	-1.36115
BTF3	228.917	2	250.506	319.104	117.142	0	0.687788	0
BTN3A3	49.504	2	54.056	66.1637	28.2923	0	0.785248	0
BUB3	141.195	2	133.918	193.195	96.4719	0	1.28725	0.796189
BUD23	78.3591	2	75.6866	89.7178	69.673	0	1.56867	1.38762
BYSL	10.0876	2	11.0468	11.0652	8.15088	0	1.32873	1.31567
BZW2	35.5504	2	35.2969	45.6827	25.6716	0	1.27758	0.954395
C18orf21	13.4409	3	16.2482	15.3361	8.73827	0	0	0.969088
C18orf25	17.9639	3	28.438	20.0334	5.42021	0	-0.600041	0
C1D	29.9108	2	32.5067	40.5195	16.7061	0	0.86191	0
C1orf122	0.929683	1	0.912122	0.670369	1.20656	0	0	2.32665
C1QBP	116.353	2	106.384	150.419	92.2556	0	1.49901	1.04826
CACYBP	65.4833	2	63.6503	91.6567	41.143	0	1.06969	0
CADM1	7.45914	1	0.16492	4.66831	17.5442	3.937	7.32184	3.38484
CALM3	47.7529	2	47.9494	60.5543	34.755	0	1.26779	0.956759
CALR	241.192	1	170.8	185.378	367.398	0	2.8039	2.71152
CALU	56.4399	1	31.7211	39.5248	98.0738	0	3.34685	3.05107
CAND1	55.4319	3	70.0864	61.8451	34.3643	0	0	0.920439
CANX	181.703	1	135.345	140.494	269.271	0	2.75716	2.71622
CAPG	177.932	2	147.468	357.078	29.2503	1.17224	0	-1.75087
CAPN2	94.752	2	46.5707	158.964	78.7215	1.72495	2.50082	0.775872
CAPRIN1	84.1522	3	93.4588	101.526	57.4718	0	1.07263	0.977383
CAPZA1	319.324	2	354.968	430.302	172.703	0	0.708886	0
CARM1	2.84219	2	2.16107	4.94018	1.4253	0	1.23446	0
CARS	50.8365	2	44.4903	74.2566	33.7627	0.716646	1.38268	0.666036
CARS2	45.3126	3	76.1858	52.3761	7.37589	0	-1.61903	-1.04272
CCAR1	90.5307	3	121.109	104.382	46.101	0	0	0.639913
CCDC43	18.6754	3	20.5617	21.5095	13.9552	0	1.15177	1.14128
CCDC47	47.04	3	54.56	44.5326	42.0274	0	1.39165	1.76396
CCDC86	14.101	3	16.1844	18.4991	7.61939	0	0.664682	0
CCDC9B	2.21697	2	2.01648	4.47606	0.158383	0	-1.84497	-2.91911
CCT2	133.695	3	148.238	168.289	84.5579	0	0.976695	0.799885
CCT3	133.499	2	119.377	185.955	95.1649	0.624542	1.43595	0.811413
CCT4	81.2144	2	77.4037	113.858	52.381	0	1.22289	0.694585
CCT5	169.022	2	177.904	233.293	95.87	0	0.862654	0.520768
CCT6A	136.708	2	147.617	198.268	64.2396	0	0.562956	0
CCT7	178.838	2	176.492	232.862	127.159	0	1.28137	0.910265
CCT8	216.99	2	207.078	257.776	186.117	0	1.60423	1.3249
CD2BP2	40.1435	2	39.4982	53.9318	27.0005	0	1.21779	0.795244
CD58	38.096	2	28.3415	70.7791	15.1675	1.20558	0	0
CDC40	30.0986	3	44.4933	39.2245	6.57794	0	-0.96914	-0.778472
CDC5L	12.2472	3	13.4673	16.4478	6.8265	0	0.790977	0.553275
CDC6	7.81808	1	0.741735	2.3763	20.3362	0	5.85836	4.4714
CDK13	51.7938	3	72.8525	73.4685	9.06039	0	-1.23039	-1.2123
CDK4	54.4626	2	57.771	71.6307	33.9862	0	0.987491	0.733499
CDK5RAP2	39.6499	3	56.8503	53.2181	8.88116	0	-0.886064	-0.743088
CDKN2A	2.7011	2	1.71362	3.72535	2.66433	0	2.04339	0
CDV3	41.7119	2	30.8665	54.3487	39.9205	0	2.0653	1.27738
CELF4	0.749656	3	1.5499	0.694149	0.00492	0	-2.33707	0
CENPE	2.08532	1	0.246754	2.99677	3.01242	2.97752	4.55385	0
CENPF	4.33601	3	5.10182	4.89426	3.01196	0	1.01277	1.0534
CEP128	12.9812	1	5.24708	4.63955	29.0571	0	3.93035	3.94528
CEP170	41.351	3	61.0986	52.6392	10.3151	0	-0.817264	0
CEP55	0.946685	1	0.361817	0.967951	1.51029	0	3.01197	0
CEPT1	88.5274	3	144.01	104.92	16.6528	0	-1.33918	-0.866336
CGAS	8.68915	2	8.72864	12.5993	4.73949	0	0.871565	0
CHCHD3	55.5195	2	57.2417	79.6641	29.6528	0	0.783251	0
CHD1	87.1867	3	132.541	114.476	14.5434	0	-1.40109	-1.19634
CHD1L	46.4468	3	74.6918	55.4562	9.19259	0	-1.22993	-0.786859
CHD2	217.698	3	323.722	277.772	51.6012	0	-0.853396	-0.564185
CHD3	8.13963	3	17.7835	6.42847	0.206907	-1.44695	-4.29265	-2.8457
CHD4	60.0998	3	92.5859	72.5104	15.2032	0	-0.805354	0
CHD7	68.8732	3	99.3755	91.1199	16.1241	0	-0.800435	-0.640844
CHORDC1	49.7803	2	54.7325	69.5653	25.043	0	0.633904	0
CIRBP	274.47	3	382.99	379.561	60.86	0	-0.902583	-0.832109
CISD1	7.86344	2	7.07681	11.1401	5.37337	0	1.30514	0
CKAP2	19.7304	3	23.8878	20.8287	14.4747	0	0.950389	1.24278
CKAP4	22.3028	1	11.9308	24.7159	30.2617	0	3.00692	2.08255
CLASRP	54.3949	2	60.8322	89.5892	12.7634	0	0	-0.991181
CLIC1	300.845	2	265.2	423.915	213.421	0	1.43714	0
CLINT1	102.696	1	84.92	100.441	122.726	0	2.2658	2.07324
CLK4	76.8204	3	123.936	91.6178	14.9069	0	-1.26842	-0.781061
CLP1	11.8921	2	13.1801	14.1676	8.32842	0	1.09197	1.0206
CLTC	63.8432	3	69.9498	68.325	53.2549	0	1.35618	1.40781
CLUH	11.5841	2	8.76209	19.4952	6.495	0	1.24708	0
CNN3	3.80403	3	9.29229	1.98741	0.132397	-2.17297	-3.89647	-1.7235
CNOT4	28.655	3	41.5844	36.7904	7.59016	0	-0.692509	-0.501529
CNP	63.3883	1	44.8531	69.5634	75.7486	0.614535	2.51621	1.90167
COASY	56.737	3	65.5379	65.8154	38.8578	0	1.02037	1.03329
COPA	114.562	3	138.61	124.652	80.4236	0	0.98543	1.1536
COPB1	68.6008	2	65.1946	79.9016	60.7061	0	1.62901	1.37453
COPB2	111.442	1	99.6441	104.876	129.805	0	2.1205	2.07123
COPG1	90.4157	1	72.7194	73.2634	125.264	0	2.51077	2.53049
COPS2	33.1359	2	33.0108	36.734	29.6628	0	1.58543	1.46024
COPS3	83.8832	2	77.0626	95.6873	78.8996	0	1.78906	1.50762
COPS4	40.8992	2	39.8384	52.7848	30.0745	0	1.33007	0.968355
COQ3	7.02571	2	7.34839	7.52424	6.20452	0	1.52112	1.57656
COQ5	35.791	2	36.2807	43.6118	27.4806	0	1.41381	1.11622
CORO1B	20.2471	2	15.1392	28.7222	16.8799	0	1.92831	1.00432
CORO7	125.49	2	92.1736	193.793	90.504	1.03585	1.72007	0.684224
CPEB4	22.5531	3	22.8437	24.9798	19.8357	0	1.5652	1.44375
CPSF1	33.9751	3	44.2329	38.9969	18.6953	0	0.547594	0.725358
CPSF3	30.7221	2	27.5453	38.1407	26.4801	0	1.66087	1.27598
CPSF6	66.5057	2	72.4015	81.4538	45.6617	0	1.0814	0.953495
CREBBP	42.361	3	61.3083	57.142	8.6326	0	-1.28326	0
CRNKL1	16.1084	2	15.2787	17.8913	15.1553	0	1.71353	1.55307
CRYZ	23.001	2	16.3254	43.6456	9.03221	1.36595	0.906109	0
CSDE1	319.095	3	391.34	401.981	163.964	0	0.559951	0.548065
CSE1L	30.4146	3	37.1997	34.8804	19.1637	0	0.797749	0.897913
CSNK1A1	122.85	3	138.049	165.632	64.8709	0	0.685922	0
CSRP1	41.8872	2	20.5725	64.5238	40.5654	1.5538	2.65452	1.10071
CSTF1	29.4942	2	24.5207	42.0113	21.9506	0	1.59046	0.870951
CSTF2	13.3741	2	12.7947	17.1768	10.1507	0	1.411	1.03612
CTNND1	23.7367	3	45.0008	24.236	1.97332	0	-2.64673	-1.73234
CTPS1	19.4098	2	18.5461	27.9398	11.7435	0	1.06108	0
CTU2	13.9464	2	10.7622	21.8117	9.26537	0	1.48817	0
CUL1	44.6116	3	56.4206	53.8831	23.5311	0	0.515663	0.622524
CYB5A	16.4561	3	31.6332	14.129	3.60614	0	-1.34072	0
CYB5R3	78.4805	2	89.4714	123.676	22.2938	0	0	-0.651824
DALRD3	58.7205	2	54.1307	95.706	26.3249	0	0.683611	0
DAP	49.0316	2	43.7673	63.4768	39.8506	0	1.60198	1.12008
DAPK2	16.0478	2	16.5932	28.1038	3.44652	0	0	-1.11674
DAPK3	21.0478	2	21.8119	27.1953	14.1361	0	1.09486	0.911867
DARS	107.748	2	116.183	153.613	53.4487	0	0.634551	0
DARS2	9.75504	3	12.5164	10.3706	6.37814	0	0	1.0557
DAXX	103.175	2	92.9287	146.02	70.5774	0.617787	1.3545	0.736712
DAZAP1	8.1694	2	7.15036	11.9683	5.38956	0	1.27718	0
DAZL	2.29073	3	6.87218	0	0	-0.830058	-0.829745	0
DCAF13	50.8338	2	50.8045	62.2203	39.4765	0	1.40159	1.13321
DCPS	39.5462	1	21.8278	33.7652	63.0458	0	3.22552	2.62953
DDB1	80.018	3	99.2785	86.5906	54.1849	0	0.863786	1.09112
[truncated: 1,067 more rows]

## Sheet: Memory vs Naive (RNA)
Average normalized counts (Memory+Naive)	log2FoldChange (Memory vs Naive)	lfcSE (Memory vs Naive)	p-value	adjusted p-value	Gene.name
[truncated: 151 more rows]

[truncated: 6 more sheets: Plasmablast vs Naive (RNA), Plasmablast vs Memory (RNA), CD19+ B cell subsets (protein), Memory vs Naive (protein), Plasmablast vs Naive (protein), Plasmablast vs Memory (protein)]
