# Supplementary material for: RNA-Binding Protein Expression Alters Upon Differentiation of Human B Cells and T Cells
Source: Front Immunol. 2021 Nov 17;12:717324. doi: 10.3389/fimmu.2021.717324 (PMC8635512; doi:10.3389/fimmu.2021.717324)
Supplement: Supplementary file 5 [file Table_4.xlsx]

## Sheet: Legend
Zandhuis et al.	Supplementary Table 4: Differentially expressed RBPs between CD4+ T cells
Tab name	Description	Figure
RBP expression CD4 (RNA)	Expression levels of RBPs among Naïve, Central memory and Effector memory CD4+ T cells (RNA, >0.1 TPM)	Figure 4
RBP expression CD4 (Protein)	Expression levels of RBPs among Naïve, Central memory and Effector memory CD4+ T cells (Protein, >1 CN)	Figure 4
CD4+ T cell subsets (RNA)	Differentially expressed RBPs between Naïve, Central memory and Effector memory CD4+ T cells (RNA)	Figure 4, Supplementary Figure 4
CD4+ Tcm vs Tnaive (RNA)	Differentially expressed RBPs between CD4+ Tcm and CD4+ Tnaive (RNA)	Figure 4, Supplementary Figure 4
CD4+ Tem vs Tnaive (RNA)	Differentially expressed RBPs between CD4+ Tem and CD4+ Tnaive (RNA)	Figure 4, Supplementary Figure 4
CD4+ Tem vs Tcm (RNA)	Differentially expressed RBPs between CD4+ Tem and CD4+ Tcm (RNA)	Figure 4, Supplementary Figure 4
CD4+ T cell subsets (protein)	Differentially expressed RBPs between Naïve, Central memory and Effector memory CD4+ T cells (Protein)	Figure 4, Supplementary Figure 4
CD4+ Tcm vs Tnaive (protein)	Differentially expressed RBPs between CD4+ Tnaive and CD4+ Tcm (Protein)	Figure 4, Supplementary Figure 4
CD4+ Tem vs Tnaive (protein)	Differentially expressed RBPs between CD4+ Tnaive and CD4+ Tem (Protein)	Figure 4, Supplementary Figure 4
CD4+ Tem vs Tcm (protein)	Differentially expressed RBPs between CD4+ Tcm and CD4+ Tem (Protein)	Figure 4, Supplementary Figure 4

## Sheet: RBP expression CD4 (RNA)
Gene.name	CD4_Naive_1	CD4_Naive_2	CD4_Naive_3	CD4_Naive_4	CD4_Naive_5	CD4_CM_1	CD4_CM_2	CD4_CM_3	CD4_CM_4	CD4_CM_5	CD4_EM_1	CD4_EM_2	CD4_EM_3	CD4_EM_4	CD4_EM_5	Rowmeans
AAAS	30.9286	8.22278	35.2505	7.92244	28.4398	5.6681	7.55998	8.89829	5.57841	9.55808	12.7218	15.7148	11.8724	12.334	12.7005	14.2247
AAMDC	11.1561	5.08389	6.86454	5.18151	8.02495	5.27739	4.86964	4.17188	3.95052	4.40414	8.22589	7.71619	7.69716	6.88087	7.34469	6.45663
AAR2	16.8714	17.3551	14.2561	16.4845	14.7152	10.5638	14.8365	12.2353	16.2145	11.6767	12.9861	12.4264	13.6231	12.9381	13.4347	14.0412
AARS2	15.6473	7.71335	14.9701	8.10072	14.9868	4.1562	3.82038	4.91998	3.33857	7.57677	6.11822	6.84504	5.87342	6.23719	7.20446	7.8339
AARSD1	87.3011	101.15	76.2692	104.545	64.6852	50.4939	51.7551	42.1043	40.6285	78.8303	48.8446	56.2265	54.566	51.9675	50.4486	63.9878
AASDHPPT	14.1912	17.3364	16.0114	17.6427	12.9315	15.6207	18.4442	15.3812	19.2262	16.1204	20.9787	19.4635	19.0356	19.3658	18.8341	17.3722
AATF	46.6186	23.0387	41.8348	22.8335	38.6062	24.5765	27.4798	37.3795	28.1535	37.1502	33.7493	39.1782	35.7627	36.1847	40.019	34.171
ABCC1	79.9313	22.8221	52.1603	22.3508	59.6555	23.6203	26.8689	57.5127	25.8055	61.8317	24.1136	26.546	30.7289	26.1076	27.7144	37.8513
ABCC4	5.55213	5.3398	8.90798	4.87773	8.58746	1.97493	3.99079	1.50634	1.18536	4.39317	4.71966	6.27191	4.75194	4.87257	4.43289	4.75764
ABCE1	52.5248	51.5638	47.8707	52.3586	34.5707	33.4647	45.6469	57.1004	54.0923	44.4127	40.5941	39.4512	40.9527	39.3775	36.1509	44.6755
ABCF1	32.1556	35.04	18.3866	28.857	34.3598	25.9999	15.3921	18.2971	19.415	25.9535	23.5537	27.0561	16.3889	26.6434	23.1494	24.7099
ABCF2	37.2872	4.19463	34.4918	4.44015	34.2135	9.81767	8.87593	19.4873	18.9526	22.2957	12.7508	18.2549	20.3042	21.7644	12.8896	18.668
ABCF3	82.0353	144.87	83.0305	151.994	75.8245	74.6622	103.865	68.8222	59.0871	118.435	116.09	123.689	130.615	121.528	125.171	105.315
ABT1	18.4938	21.7457	17.661	22.943	18.1441	14.0584	23.2965	16.5664	17.4108	16.521	19.2322	19.5784	17.8297	19.5184	18.8702	18.7913
ACAA2	10.495	9.78099	18.8978	9.62042	18.816	15.023	6.17668	13.3715	13.2009	11.2081	20.4836	20.3812	20.5376	20.3617	21.425	15.3186
ACACA	5.81086	13.9584	6.85731	13.104	3.91138	6.77176	9.92488	7.5207	8.46958	6.82258	7.02402	9.37182	10.0038	8.48179	9.90776	8.52938
ACADVL	176.555	149.41	190.848	156.688	192.422	160.348	145.981	94.3679	70.0308	121.612	216.074	209.223	212.628	206.933	224.491	168.507
ACAT1	36.3893	27.4593	29.9824	27.8613	22.0244	18.0142	22.5556	12.2834	13.8263	30.0101	22.4207	22.8907	25.1332	25.4342	23.7969	24.0055
ACD	26.5998	8.15758	43.9178	8.25751	30.1873	19.6538	5.96953	25.3494	14.3401	30.2538	21.5219	28.9813	24.8223	23.7749	25.4974	22.4856
ACIN1	256.556	240.276	238.525	243.021	218.865	149.866	207.702	128.106	122.758	207.763	194.068	202.842	210.334	193.826	195.612	200.675
ACLY	47.8408	11.3175	51.2827	12.4012	43.7894	15.6101	19.0832	27.8581	28.3333	28.5304	27.2303	33.4436	29.9484	27.7219	30.444	28.989
ACO1	3.80907	1.04348	4.22207	0.979402	4.30196	0.399017	0.605634	1.00558	1.46112	0.500433	1.94832	1.78779	1.6314	1.17647	1.67722	1.76993
ACO2	25.8541	9.73303	24.0521	9.00423	25.1598	11.0288	8.50089	11.5659	12.7998	15.8652	13.0726	17.3724	14.634	15.3628	14.3349	15.2227
ACP1	99.103	103.581	96.7541	98.5818	89.1101	63.9405	87.4495	74.6505	92.2817	64.8005	91.6932	86.1729	80.5495	79.4865	69.5328	85.1791
ACSL3	28.5593	43.4436	20.638	42.289	20.8854	13.6225	33.1172	17.5924	12.374	21.8872	26.5018	25.0771	29.3626	20.8209	22.2389	25.2273
ACTN1	105.424	130.061	118.877	123.147	133.026	14.5982	16.5071	3.75842	2.93015	9.31465	3.65082	4.25777	4.16472	3.95898	3.44336	45.1412
ACTN4	21.4693	0.875016	16.4304	1.47269	27.829	23.7887	27.7419	30.2754	34.6825	37.7179	94.7421	81.4878	87.6687	78.4564	95.6886	44.0217
ACTR3	116.675	84.3488	102.159	88.3674	96.1317	77.9614	88.0281	85.0721	70.8035	78.6151	84.1237	94.9708	87.7869	86.8463	92.0237	88.9276
ADAR	164.84	230.966	156.383	224.459	165.088	96.0354	155.836	91.7564	237.004	137.492	127.625	128.93	124.033	128.731	119.935	152.608
ADARB1	12.5185	7.49061	14.5897	10.0629	15.1919	12.3433	9.27071	7.47302	3.33146	7.9971	17.8464	13.0737	14.0707	10.2986	9.70249	11.0174
ADARB2	9.64642	0.032565	0.207729	0.010606	46.3019	5.68071	0.026719	0.164607	3.6798	7.53091	2.50032	3.70617	3.66002	3.55542	2.78863	5.96617
ADAT1	50.8853	26.1605	66.6991	26.8906	54.9258	31.7816	36.2342	31.6703	23.1474	35.6756	48.3763	42.6055	51.8364	43.4756	48.0415	41.227
ADAT2	32.8709	18.1711	22.1342	14.1974	26.2495	3.50078	13.1104	4.40254	2.50089	8.55097	14.8638	11.9385	9.85288	10.1432	11.2351	13.5815
ADAT3	2.45144	0.812238	1.19877	1.68403	2.04133	1.61174	0.572729	1.84872	0.484133	2.5971	1.90349	3.30868	1.73778	2.57458	2.84866	1.84503
ADD1	125.892	84.1756	166.99	89.7035	144.021	81.6676	70.9467	66.7138	68.8974	102.884	85.665	88.179	87.2513	84.0027	82.1783	95.2778
ADD3	208.054	380.884	207.824	380.995	204.927	272.43	244.206	158.122	172.83	246.09	161.717	175.024	173.254	183.757	173.367	222.899
ADNP	38.2326	35.0071	37.7347	34.6183	35.745	23.6223	24.1591	26.4411	26.8355	34.4286	29.6919	32.0015	29.6514	31.0447	30.1399	31.2903
ADSL	49.2597	41.1933	34.4594	39.7626	36.8937	36.9498	55.7955	33.5948	40.7118	42.2801	35.6791	34.8177	33.4152	36.4169	32.0834	38.8875
ADSS	50.3108	63.9856	45.812	58.1414	34.3444	54.0376	55.7934	65.8591	69.3089	77.3972	66.1886	58.4546	60.5693	64.357	63.1784	59.1826
AEN	23.6813	10.7332	22.1406	10.4522	17.4313	16.1251	22.7898	25.6171	29.0387	21.6875	17.4345	16.4691	15.4376	15.2407	17.3305	18.774
AFDN	4.70569	4.40973	6.51685	3.02187	5.4461	14.3814	22.0335	2.62219	10.3904	17.3641	23.8979	27.3452	30.7682	30.1412	23.5469	15.1061
AFF1	17.0959	7.0788	18.4744	6.80888	20.1364	23.237	10.929	29.7789	41.6266	30.2246	20.1025	20.0848	18.1609	23.2027	19.9215	20.4575
AFF3	7.15004	9.52534	6.07908	12.5269	9.20261	1.51541	2.03174	2.37459	1.44123	1.7772	2.69094	3.57412	3.25868	4.56442	4.49955	4.81412
AFF4	26.7092	62.6039	30.9887	59.2289	22.4433	28.2129	51.5748	27.1694	34.8016	32.0076	35.698	34.4401	41.7152	38.6896	35.3703	37.4436
AGFG1	12.4887	22.6811	11.5704	24.9745	13.4086	39.6462	11.9373	25.2001	31.516	46.1183	25.5269	24.7051	24.5837	22.9088	25.4899	24.1837
AGGF1	16.1383	17.2743	17.2556	16.7536	14.5958	12.8427	15.2163	12.4156	14.0809	13.9739	13.7603	14.3818	14.0307	14.233	13.704	14.7104
AGL	10.4699	8.16049	9.21531	7.88711	8.32074	7.20178	6.59516	6.25963	6.60769	9.42824	8.67107	8.76232	8.92629	8.5391	9.70281	8.31651
AGO1	5.52581	6.1725	3.71766	5.95102	4.90408	4.80342	4.70191	4.32245	3.98054	8.72288	5.09466	6.14579	5.97844	5.5244	6.6703	5.48106
AGO2	27.3684	40.0151	25.9007	43.1321	27.3949	42.0892	57.342	18.2329	24.7417	32.6257	54.4281	46.8627	50.1897	56.1799	58.9578	40.3641
AGO3	10.1141	12.6567	9.83884	11.0136	9.40927	4.70931	5.74301	5.59701	4.55883	5.89295	5.88851	7.41604	8.00492	8.51669	8.48184	7.85611
AGO4	8.4097	8.06363	11.7431	11.3973	24.2816	12.9443	9.80585	8.00869	13.6663	9.66939	18.1419	20.3853	19.3788	22.7676	18.073	14.4491
AGPS	2.39367	10.6248	0	8.17606	2.44406	6.25365	4.20792	6.0696	8.46878	4.6894	3.50548	7.38819	11.3723	6.39057	9.21118	6.07971
AHCTF1	14.3672	58.8145	26.6427	60.1813	11.1136	42.2226	43.7152	34.6721	37.0587	40.282	48.7611	38.3304	63.9922	39.1161	34.2743	39.5696
AHCY	30.9713	8.52825	23.9924	8.95382	23.519	7.60182	12.0584	7.13305	6.01231	6.52994	8.5275	8.28321	8.25274	7.45024	7.32473	11.6759
AHCYL2	9.54751	3.41339	9.14843	2.2335	9.99926	4.17532	1.90969	2.09498	1.24693	1.93958	3.81426	5.64704	3.49353	5.28642	3.59716	4.50313
AHNAK	22.5718	9.77245	53.6129	9.22365	39.9672	39.244	79.7623	15.393	7.75376	33.1736	123.321	147.304	122.667	120.978	122.627	63.1582
AIMP1	51.9982	76.7569	55.4937	78.0865	40.8578	45.1367	83.6567	47.8914	51.4747	58.7766	54.9623	62.7192	58.2852	63.0497	57.2216	59.0911
AIMP2	13.8563	3.70582	13.4348	3.40075	8.5586	3.85967	3.86366	6.14135	5.6856	6.84133	5.17149	5.58933	5.26818	4.50772	5.44224	6.35513
AK2	61.1017	17.9893	63.2983	16.8823	56.4728	18.8895	13.4543	30.32	15.1116	21.9271	26.0327	22.4518	27.0987	22.9497	23.4633	29.1629
AKAP1	21.651	11.2749	19.3054	8.70868	13.4394	9.21936	10.358	14.9844	10.0326	15.1877	10.0453	10.2988	12.3734	9.90277	9.00211	12.3856
AKAP13	118.051	60.6013	103.486	67.395	114.629	75.5489	141.81	83.1586	112.138	106.805	147.404	144.111	153.476	154.474	147.582	115.378
AKAP17A	105.511	94.6828	122.177	92.7773	111.394	72.6185	86.3452	77.4671	49.3562	85.0293	96.7171	96.8166	101.503	94.8853	98.7673	92.4032
AKAP7	10.879	11.1272	15.0312	8.02346	10.8372	5.3232	5.11008	2.78678	3.23928	4.52912	7.62356	8.16563	5.23874	7.37442	6.40715	7.4464
AKAP8	44.7845	62.2074	46.8178	60.8035	42.1118	27.1948	55.8905	31.5132	35.4103	39.4668	50.132	47.6453	49.3819	50.2493	45.9768	45.9724
AKAP8L	157.196	95.1137	146.008	103.55	164.933	86.4569	78.6776	84.2164	83.2195	91.793	91.3878	94.3796	93.7008	103.731	104.205	105.238
AKAP9	28.9413	52.075	40.6518	53.6853	28.2414	35.0612	37.6857	31.5211	36.6025	57.651	41.2576	40.6497	41.7519	45.7486	40.3908	40.7943
ALDH16A1	28.312	16.3385	22.9043	17.2889	25.1563	9.43846	12.9647	7.24718	10.9049	15.8819	13.6504	15.0687	12.8349	14.2602	13.8515	15.7402
ALDH18A1	24.9779	2.6838	19.1	2.97212	19.2863	5.59841	5.50484	8.95696	5.79911	12.5025	9.81033	10.6196	8.54052	14.0537	10.6463	10.7368
ALDH2	2.52229	2.21246	2.04336	2.38078	2.62655	1.38911	1.55428	0.844952	3.02083	1.49682	1.49034	1.79901	1.6472	1.70199	1.33499	1.871
ALDH6A1	14.182	8.61379	13.6387	9.22602	10.5641	6.09418	6.21283	6.85279	5.06964	9.94137	6.38239	8.11375	7.15202	7.4912	6.43233	8.39781
ALDH9A1	28.1934	17.6546	22.9159	16.7546	22.8617	11.6791	20.1813	13.9289	11.8991	15.848	25.5692	26.4207	26.1108	25.7291	23.3202	20.6044
ALDOA	186.695	101.764	180.12	95.0953	173.888	104.459	142.746	142.616	93.1354	174.037	141.059	154.716	123.735	130.91	145.892	139.391
ALDOC	25.8166	6.86477	28.4479	7.10292	24.2777	8.36515	3.61877	6.44589	3.70279	8.59499	8.38923	7.49221	11.1743	9.50774	7.34309	11.1429
ALKBH1	8.67907	11.9763	10.0526	11.654	7.96824	4.21282	5.72648	7.03591	5.95599	11.3453	8.6081	7.7496	6.99234	11.0916	11.5662	8.70764
ALKBH2	28.0475	8.04622	20.6787	9.27235	19.105	9.09363	3.95859	15.2248	9.13019	13.5681	5.78633	7.16609	7.63817	8.3112	9.37668	11.6269
ALKBH3	13.2792	19.968	16.453	20.2391	16.8624	8.59365	8.89641	11.5522	11.4448	9.43919	11.9855	11.1358	8.41245	12.3472	8.82579	12.629
ALKBH5	38.4321	30.0632	37.7473	29.9933	36.862	33.0046	45.939	45.4234	38.5115	41.0189	50.3335	49.4968	51.269	49.4143	49.1102	41.7746
ALKBH6	35.9124	37.2426	50.8802	33.1763	36.6515	49.6738	26.0667	42.9611	32.5603	61.276	35.6891	37.5782	30.0589	41.6486	47.5805	39.9304
ALKBH7	28.2995	32.3644	31.0501	31.9649	33.8362	32.7232	32.6685	26.6687	21.6847	24.1017	23.0388	30.2256	25.7993	25.4626	29.573	28.6308
ALKBH8	1.15166	4.80456	1.76761	5.63407	3.91708	1.16517	1.46269	0.82988	3.56044	1.23937	2.93306	3.8882	1.8426	4.02613	3.21878	2.76275
ALYREF	32.7429	53.5498	22.7575	62.4502	26.4106	41.551	55.0427	57.1783	44.5985	50.8477	58.2132	68.1439	64.648	68.8347	74.982	52.1301
AMPD2	59.0754	28.632	52.2974	28.5056	52.8657	78.3759	78.7831	77.2378	55.5905	130.365	98.9335	107.673	115.094	95.1738	100.323	77.2617
ANAPC1	33.5379	43.31	36.1631	39.8962	32.4795	22.3315	22.9499	23.2432	18.8467	28.8594	31.4628	29.2348	29.656	30.2639	30.9318	30.2111
ANGEL1	6.21957	1.17891	6.06031	1.11518	4.38098	0.53843	0.95297	0.445641	0.678493	0.569	1.71379	1.46216	1.62924	0.73968	0.547721	1.88214
ANGEL2	69.8182	121.272	89.2002	109.152	73.2128	74.7957	59.112	61.3291	57.0799	133.291	72.3546	79.0913	83.2192	91.4672	77.8615	83.4838
ANK3	56.0774	30.0393	56.818	28.9278	16.6323	23.7953	19.3145	31.8831	31.9766	49.2114	20.0699	16.1526	22.2366	21.1588	23.229	29.8348
ANKFY1	42.102	23.5621	29.594	21.545	41.7525	21.1416	17.1819	14.7435	35.4194	35.1634	24.141	23.5907	25.209	26.4659	24.2374	27.0566
ANKHD1	168.848	227.414	175.116	221.748	149.302	143.627	179.486	106.005	115.262	165.745	173.716	161.016	173.881	161.876	165.678	165.915
ANKHD1-EIF4EBP3	8.43633	8.75127	5.27285	9.30312	7.49496	5.24198	8.65451	7.91308	5.86949	9.21748	8.28413	10.8792	8.33787	10.089	8.56849	8.15425
ANKLE2	74.2905	94.7123	83.6377	89.5496	70.2975	88.2182	81.9083	89.4643	83.1447	143.803	90.8394	88.5122	81.2061	86.1338	90.1145	89.0555
ANKRD17	25.1457	18.8529	24.9826	21.1113	23.1845	15.0888	17.0416	18.544	17.9086	19.5853	15.8077	17.4665	17.53	17.0745	15.6299	18.9969
ANKZF1	169.397	145.734	150.469	139.989	154.809	67.9074	47.0316	56.1645	29.0509	120.2	66.6413	67.6019	65.7016	70.6382	64.269	94.3736
ANP32A	164.075	66.8994	135.661	71.9164	149.732	64.8082	50.1374	70	53.9255	77.1512	70.8143	69.44	62.2489	67.7085	74.1363	83.2436
ANP32B	224.559	173.126	204.096	175.89	167.936	157.771	158.271	182.267	123.922	162.965	153.001	166.882	159.843	158.102	147.347	167.732
ANP32E	48.0605	36.3334	51.2984	36.6526	45.3081	54.566	42.1094	53.3321	59.1933	49.9949	55.2387	53.7981	53.2527	57.5323	59.042	50.3808
ANXA1	33.3307	388.585	80.7955	383.744	55.4838	180.817	314.744	119.939	164.753	148.945	427.284	493.462	442.596	426.522	423.696	272.313
ANXA11	91.5304	82.251	100.413	79.4239	97.406	50.1814	66.2898	51.6685	41.0047	65.5567	73.3174	80.5446	69.6905	76.7063	65.1468	72.7421
ANXA2	2.19404	1.12285	2.70021	1.05805	4.32543	8.46387	12.4753	6.04853	12.1849	15.8262	29.6582	24.4257	30.4173	28.4051	20.7287	13.3356
ANXA4	4.37968	1.70317	6.33096	2.29908	5.00788	1.31363	2.45314	3.00086	1.35072	3.24231	5.81515	7.63413	7.44335	4.87844	7.48196	4.28897
ANXA5	9.68098	6.94659	36.7284	8.72477	22.683	22.5627	43.5571	16.658	28.1287	20.8109	83.3994	72.2794	84.4467	80.1611	77.645	40.9608
ANXA6	91.0509	28.7499	96.0228	27.1449	91.3448	29.5122	34.5292	24.5348	16.8097	28.355	56.9823	69.4218	60.4393	59.3685	56.7009	51.3978
ANXA7	69.0955	71.8515	78.7069	67.6898	69.2217	66.4358	100.215	75.0072	92.993	69.5945	98.6295	105.265	107.376	94.4708	102.671	84.6149
AP1B1	28.5403	18.5574	26.2958	17.7209	26.4671	21.6719	18.0672	21.5476	24.0644	28.0626	24.1244	23.6677	23.8883	24.4399	23.5413	23.3771
AP2A1	16.6771	6.45355	21.1734	7.19863	16.5451	9.47417	9.09617	7.33044	5.88985	17.9424	12.8644	14.8998	16.3638	14.1885	14.787	12.7256
AP2B1	49.3492	24.8669	51.6532	19.7934	59.183	23.3997	31.4056	21.4026	18.9717	19.3777	39.4761	43.0797	42.1858	40.9734	40.1782	35.0198
AP3B1	3.09478	5.33148	0.627088	5.30562	1.16684	2.50301	3.8757	2.11209	4.33729	2.91526	6.4886	1.72567	4.58933	4.65427	7.92201	3.7766
AP3D1	38.414	23.7313	31.464	16.4983	37.6662	20.725	24.8611	22.9005	26.6345	36.7675	40.3648	36.6193	29.9692	42.549	36.6221	31.0525
APC	17.0031	9.10395	19.8667	10.0107	16.7964	9.36532	11.8632	7.51763	11.7608	10.2906	12.037	11.6589	13.8708	14.4709	10.8056	12.4281
APEH	90.7503	43.0999	70.5155	43.5709	72.13	48.5766	22.2622	52.9524	35.4743	46.3382	34.1168	40.4477	38.6761	33.8317	40.8062	47.5699
APEX1	193.4	154.953	146.323	156.115	155.86	112.439	68.2391	105.332	107.668	123.875	76.8949	81.5293	80.0369	73.6008	79.5155	114.385
APEX2	9.74432	7.21263	7.3001	6.81103	9.30202	6.89944	7.44723	7.90512	9.18632	9.00672	6.7246	8.07214	7.0053	6.5002	8.3222	7.82929
API5	67.3372	89.0945	63.7973	90.5976	56.604	50.8447	80.1738	59.5248	83.2606	63.7379	65.7175	67.3801	74.8112	72.7738	74.2279	70.6589
APOBEC2	2.24716	1.23699	2.13854	1.41494	1.67269	1.66908	0.585282	1.72512	1.43676	2.91299	0.866961	1.47548	1.60187	0.756695	1.34621	1.53912
APOBEC3A	1.68433	3.21968	2.01051	2.83354	1.6542	2.02804	1.95421	1.42682	1.79841	2.29735	2.74657	1.91232	2.73984	2.29528	2.7141	2.22101
APOBEC3C	8.80659	3.04665	12.3716	2.84001	15.8496	8.13529	9.52613	8.31151	12.4613	8.55336	25.3034	26.2019	23.1702	22.7263	25.8461	14.21
APOBEC3D	6.31439	5.467	6.3592	4.99827	11.3337	4.09222	3.82212	3.32969	3.48495	5.42835	9.17939	10.541	9.84291	9.88167	10.1156	6.94604
APOBEC3F	7.52462	3.89843	9.01211	4.2526	13.1262	2.49182	3.46858	1.99859	3.22831	3.45055	5.82195	7.99813	8.98386	6.00508	8.65988	5.99471
APOBEC3G	16.7457	9.08799	17.707	9.99597	40.4473	11.0374	16.6659	10.8955	19.024	12.6326	69.7243	74.2133	69.4146	71.1291	80.3687	35.2726
APOBEC3H	0	0	0	0.356106	0.558397	1.27365	3.94325	1.43752	0.825105	1.58278	4.379	2.4318	5.89399	5.77862	8.70796	2.47788
APTX	21.2932	27.6656	23.8956	28.0455	16.4485	25.5528	24.0863	20.0099	24.4968	28.6198	24.1355	19.3685	25.6017	21.4554	21.8016	23.4984
AQR	20.695	31.6014	19.1375	31.6203	18.2268	15.8487	28.9209	14.4644	17.3283	18.9975	27.1992	27.4374	28.4898	27.3395	27.9606	23.6845
ARCN1	51.3579	69.5298	46.9255	65.4663	41.5192	46.992	63.8608	53.7307	64.8437	49.752	61.0429	58.7776	63.2206	65.9593	57.8585	57.3891
ARF1	141.706	160.53	135.94	159.221	156.138	143.721	273.258	194.366	189.285	161.455	253.084	264.085	257.989	248.44	254.168	199.559
ARF3	41.3676	6.84288	42.5983	9.12758	43.7251	17.382	22.3256	29.0712	29.7749	30.6973	35.2802	33.2754	34.2422	37.5004	40.6589	30.258
ARF4	48.7912	42.5881	46.9594	45.5656	45.377	53.0123	52.9744	48.6359	49.4136	47.0122	53.2256	54.6769	55.2033	60.1764	55.5512	50.6109
ARF5	85.8267	59.5599	86.1129	52.7512	87.0535	90.4872	88.7693	90.0953	96.2402	91.6846	98.92	107.734	99.3242	102.561	101.561	89.2454
ARFGAP3	19.1035	11.8656	15.9079	12.3094	17.4943	21.3328	19.3569	23.0942	14.3577	24.4426	35.7874	34.5689	28.5559	33.5011	32.5647	22.9495
ARFGEF1	35.147	51.682	33.8054	51.7807	35.3778	34.9647	34.8601	30.2203	31.3809	43.3753	32.548	37.5138	42.13	34.2752	38.278	37.8226
ARFRP1	41.7488	11.7473	47.8868	13.8347	50.5519	13.3177	7.37354	20.206	6.36806	22.8754	20.7061	18.8294	19.104	15.1665	17.7221	21.8292
ARGLU1	239.429	171.569	274.677	161.312	211.3	134.691	184.294	184.981	172.568	182.376	196.913	206.272	216.001	209.834	199.91	196.408
ARHGAP11A	1.88136	2.93594	10.4273	3.73243	2.40009	2.81027	1.68259	2.62896	3.72677	2.87319	3.36439	4.80149	6.23889	6.56518	4.04163	4.00736
ARHGDIA	202.273	284.89	226.248	285.877	245.643	286.731	372.674	331.931	259.695	371.924	393.535	377.492	383.967	372.521	383.699	318.607
ARHGDIB	631.972	434.208	593.083	439.524	613.122	438.759	551.7	566.741	404.372	466.381	573.794	571.639	575.739	594.77	573.398	535.28
ARHGEF1	744.503	1139.21	748.918	1175.18	751.808	514.026	618.043	303.074	317.283	643.924	527.951	541.411	550.97	534.358	583.183	646.256
ARHGEF12	3.73568	2.95231	4.36229	3.10582	4.2889	2.89053	4.16738	3.45565	5.68643	3.9646	9.54608	9.44003	9.16732	9.24018	9.64372	5.70979
ARHGEF2	64.4005	98.6864	71.7704	104.194	54.6403	68.2475	41.2687	45.681	36.9779	75.3761	51.8851	51.5782	43.5383	56.2363	48.9059	60.8925
ARID1A	83.9021	67.6774	77.915	67.7247	78.624	41.9335	57.5302	38.688	47.7136	53.3211	52.7125	56.1778	50.2858	52.6839	50.7564	58.5097
ARID4A	25.5378	85.2661	30.3028	80.8772	26.3475	48.8558	65.3001	35.3223	37.538	44.448	52.8281	52.2991	54.9342	53.9656	56.4794	50.0201
ARID4B	54.5493	99.5626	52.8927	100.806	52.5587	78.9609	113.828	58.8663	78.1276	66.2204	83.2634	76.1515	87.2082	83.2309	77.177	77.5603
ARL1	27.4876	51.9175	32.6445	48.6112	30.2883	25.4911	32.6374	24.1303	36.9514	40.6728	34.2957	39.8611	38.7673	38.2155	37.3195	35.9527
ARL10	9.37773	9.72571	8.92321	11.2254	9.54559	3.34852	3.52051	2.97329	4.16965	7.67017	4.77234	5.98157	11.0352	5.07966	3.41422	6.71752
ARL2	41.3413	7.74865	33.6376	7.46775	38.9518	12.0536	5.58221	14.8665	8.31041	18.1403	16.4797	15.708	12.6104	16.5487	14.735	17.6121
ARL3	2.36625	0.850294	2.36748	0.848324	2.21138	1.0462	0.791844	0.975875	1.34282	1.69861	2.52791	2.53226	2.04359	2.64914	2.49673	1.78325
ARL4A	3.79457	29.5617	1.48107	29.8932	4.98192	12.497	30.6651	7.55171	11.4952	4.95762	31.5577	25.6393	28.4422	27.5738	25.6126	18.3803
ARL4C	64.5179	106.232	57.4087	106.013	62.7927	69.1833	201.689	158.84	117.262	96.581	200.909	196.341	201.713	194.199	201.408	135.673
ARL4D	0.307084	1.27499	0.973961	1.45347	0.900202	2.95724	0.886457	1.90549	0.913061	1.5016	1.61526	2.78093	2.62532	1.73409	1.76376	1.57286
ARL5A	19.6208	13.9531	17.3454	12.7945	21.9115	9.96607	16.8829	16.1692	13.1762	14.0245	21.2022	22.125	20.6564	17.5608	19.3692	17.1172
ARL5B	7.07479	12.3358	7.32909	12.4156	6.45004	7.35044	12.0402	12.1373	14.4895	11.2275	11.6699	12.1294	12.5319	13.1439	12.38	10.9804
ARL6	3.47774	0.341302	3.38734	0.531786	3.78906	0.52357	0.17529	1.21389	0.479793	1.3635	1.76568	2.38282	1.21763	1.33524	1.4154	1.56
ARL6IP4	156.176	126.49	165.558	124.87	152.721	107.077	111.997	103.673	75.2009	88.4883	95.0173	99.349	94.8123	92.2986	101.952	113.045
ARL8A	18.3753	33.7475	17.4953	31.3248	23.0534	38.7533	58.7731	36.7215	33.4987	43.7655	52.9229	39.762	47.2161	44.4064	45.0417	37.6572
ARL8B	31.0572	73.8019	33.6765	70.4796	31.2696	36.6308	77.3192	38.0519	43.4318	54.6617	50.2341	62.4321	62.8093	68.7816	52.0741	52.4474
ARPC4	99.7356	66.7223	112.591	69.4601	100.997	59.0233	62.1314	76.8932	69.2946	78.748	80.9536	77.8802	83.7835	77.7929	86.3911	80.1598
ARPP19	24.546	93.4414	20.5179	94.8792	26.7937	36.6982	98.2814	38.8383	62.4253	46.9633	59.828	56.2961	55.3316	64.8357	62.6328	56.1539
AS3MT	1.50527	1.95382	1.10412	2.07449	1.81939	0.54255	1.70295	0	0	2.09458	2.22876	2.05376	1.2116	1.70055	0	1.33279
ASCC1	21.7398	26.1016	21.7515	27.1994	13.084	28.4122	16.6767	31.6141	22.2048	54.6659	24.4177	27.7524	26.9111	28.4646	29.0233	26.6679
ASCC2	73.1085	59.6277	69.5214	57.0941	62.4051	30.5292	47.6334	37.6544	40.1537	64.3415	55.3954	55.0748	69.2179	53.3932	52.6813	55.1888
ASCC3	17.9232	18.5206	14.0879	16.8128	14.9801	10.7559	20.1823	11.2961	12.8746	12.5488	17.8602	14.2484	15.4033	13.898	13.1789	14.9714
ASH1L	12.7744	13.6166	13.5959	12.7197	14.1232	11.575	7.81092	8.00302	10.0152	13.0185	11.0422	13.1796	8.85605	12.1267	8.6129	11.4047
ASNS	15.9888	9.81903	21.281	9.06237	13.356	11.2396	13.0837	7.46517	11.4088	3.12014	10.7404	17.432	8.47817	10.3071	14.9759	11.8506
ASPH	9.5748	10.1226	18.4973	10.8565	9.57115	7.97607	6.00691	4.59435	5.17123	7.06596	5.55739	5.89685	6.19064	5.36878	7.97781	8.02856
ASXL1	105.035	170.914	91.3305	165.78	87.5575	106.322	126.189	80.9165	78.8323	137.823	110.558	111.683	122.603	102.587	106.468	113.64
ASXL2	15.5464	2.35466	16.5297	2.6152	14.3189	5.40322	1.73552	6.85365	5.31214	7.4072	8.5337	9.8967	7.99728	9.17219	9.55588	8.21549
ATAD2	6.7597	27.8892	8.58369	28.7836	6.27658	14.8484	31.859	10.2094	14.6792	15.8015	19.9636	18.2792	22.4045	20.8989	17.3121	17.6366
ATAD3B	50.9104	30.6139	55.0955	35.3809	49.5174	32.94	27.1987	53.3402	34.7653	58.2345	39.97	44.7851	49.3778	45.3915	41.4367	43.2639
ATF7IP	27.339	33.8578	32.2651	34.0769	31.1323	29.1595	29.5936	16.9481	22.6276	25.9434	31.0351	31.6947	30.6787	29.9974	29.6385	29.0658
ATG9A	40.7235	34.6628	46.72	33.8373	44.4825	32.7995	57.1681	38.5694	31.4826	53.3766	63.6742	57.5111	57.3301	53.4818	52.3519	46.5448
ATIC	68.4117	35.5142	59.0354	35.8937	45.3798	19.1728	25.9078	37.963	31.8056	47.9409	28.4708	27.9313	26.7835	27.372	30.9975	36.572
ATL3	13.999	10.5014	14.0476	8.84054	18.7332	9.53961	10.5705	14.6428	14.4985	16.1602	10.287	11.5896	10.0574	12.4325	12.8782	12.5852
ATM	224.683	265.421	225.75	260.308	156.553	118.163	75.2133	54.3646	56.1447	120.437	69.0683	73.7774	65.7863	77.8488	65.753	127.285
ATP13A1	96.5511	99.3539	113.832	106.537	112.584	80.9197	74.4836	68.3899	75.253	124.563	72.6155	78.488	67.2647	71.1522	72.7346	87.6482
ATP13A3	17.8099	41.07	21.3114	37.7949	14.4301	34.4446	35.9917	32.0049	28.759	42.2675	29.3405	33.658	39.8935	34.8732	25.6335	31.2855
ATP1A1	214.493	195.599	231.379	191.819	191.445	145.451	154.498	150.37	136.722	163.784	141.07	133.263	139.796	136.409	134.019	164.008
ATP2A2	48.7867	59.9757	42.1821	59.0657	45.2188	54.9505	83.7408	54.7241	67.102	73.6081	64.3538	61.1207	70.7252	66.0776	71.0967	61.5152
ATP5F1A	202.565	173.647	206.926	177.682	191.612	138.446	181.898	134.972	140.781	134.826	174.182	174.707	169.361	189.785	168.709	170.673
ATP5F1B	190.068	294.73	189.835	295.009	175.923	238.669	342.21	260.976	278.972	282.854	325.012	300.482	323.297	317.999	312.259	275.22
ATP5MF-PTCD1	3.44821	0.832862	1.79414	0.179173	2.57622	1.73687	0	0.215324	1.63367	1.53527	0	0.477788	0.362524	1.13932	0.378308	1.08731
ATP6V1A	9.7777	6.80398	11.6531	7.04723	11.2589	5.56387	7.83176	5.77184	6.27655	7.93801	10.8143	10.2639	11.0968	13.0752	11.4615	9.10898
ATR	27.2127	21.6341	21.9028	19.5937	20.054	15.7255	17.8	22.2347	26.3309	27.7721	21.1488	18.6661	17.809	23.7402	20.4448	21.4713
ATRX	25.8844	81.7482	30.5786	79.5212	26.5016	65.3048	59.1831	46.0595	54.7356	55.5447	54.5018	50.876	55.6761	51.105	49.7588	52.4653
ATXN1	2.14097	13.7444	3.00564	15.6359	5.59727	17.8485	53.5569	12.2916	13.1238	20.0186	28.484	31.1653	31.077	30.1011	28.575	20.4244
ATXN10	46.1676	21.8455	49.3021	16.4737	37.0013	14.2276	19.5551	18.6795	17.2238	14.6358	25.7854	20.0698	21.6092	19.5925	20.1971	24.1577
ATXN1L	16.3482	36.9394	18.4176	36.0146	18.3256	20.7289	43.2775	23.5872	22.5866	25.034	32.9677	30.5854	30.4999	33.7359	30.6403	27.9793
ATXN2	20.5743	15.0534	24.8066	14.5149	24.2754	13.3469	10.153	13.4961	10.33	21.0402	17.4819	18.9465	20.0915	15.9505	14.1636	16.9483
ATXN2L	176.234	129.339	140.659	131.37	176.614	91.5627	132.708	77.5536	74.315	129.48	102.25	113.659	102.658	98.2314	104.167	118.72
AUH	10.6977	13.6941	10.1045	12.8449	11.8794	4.79224	6.36104	5.95476	1.52776	5.40113	5.01754	6.89315	7.55199	6.96123	7.44668	7.80853
BAG3	1.28496	0.754815	1.2973	1.1131	2.14589	1.90641	0.860839	1.7662	0.336544	0.968213	1.28347	1.17822	1.41597	2.41281	0.417619	1.27616
BAG6	109.219	48.4841	106.116	50.8111	101.785	47.9913	44.077	57.4365	47.7927	66.5402	73.1033	62.5473	63.9871	71.9954	73.1405	68.335
BAIAP2	4.32409	1.03473	1.82188	1.43716	4.18026	0.692442	2.62249	0.434114	0.908169	2.52869	2.12034	1.5061	1.89756	0.674479	2.92012	1.94018
BARD1	1.80943	1.17212	1.46799	1.3068	1.85316	2.08427	2.89266	2.06378	3.74646	3.10588	4.64837	5.7615	4.10154	5.84362	5.4474	3.15367
BAZ1A	52.8164	57.7572	33.8514	58.208	32.8403	81.4236	81.7464	106.182	97.7066	136.958	66.1772	67.6928	60.7366	74.9972	60.6353	71.3153
BAZ1B	36.9534	35.5185	38.5583	33.4394	40.1212	30.3839	33.5853	24.1701	27.1274	28.4551	36.7966	36.3326	36.4036	40.2563	34.2897	34.1594
BAZ2A	100.254	202.494	83.8545	198.933	76.4686	98.6592	168.2	65.5873	88.4511	133.31	97.5587	96.4095	90.5369	104.805	89.0898	112.974
BAZ2B	13.5754	10.6322	7.17419	10.3466	12.6856	14.2735	14.9586	9.90786	18.3331	16.9034	23.7017	18.4988	17.4554	18.5798	20.6575	15.1789
BCAP31	85.7537	15.8616	76.2298	17.8394	87.4801	41.2474	27.8477	53.6365	50.6738	43.1314	68.7073	69.1615	56.1706	64.7816	63.9445	54.8311
BCCIP	34.1509	33.8834	30.2463	33.7098	26.6805	29.3991	40.1159	36.8116	31.2905	27.5236	38.493	38.5577	44.0115	37.4015	40.7332	34.8672
BCDIN3D	4.68519	3.13443	3.48757	3.53838	3.36869	2.78118	2.79424	3.91012	3.83306	5.05213	3.58361	4.45232	4.09366	3.52899	3.64413	3.72585
BCL6	34.6847	20.9393	34.0739	26.9903	36.9976	48.1508	27.0581	59.3366	70.5038	89.4047	41.3815	41.3374	39.2803	42.7566	52.6959	44.3728
BCLAF1	143.637	191.474	118.575	187.632	133.36	87.538	212.649	102.875	126.704	95.3652	151.154	160.504	157.403	156.986	157.934	145.586
BCLAF3	8.276	8.07926	10.7109	9.08089	8.9198	2.4866	4.68959	3.20757	2.40021	6.31037	8.9539	6.04664	7.26691	7.33684	6.63711	6.69351
BIRC6	50.8116	82.3326	60.4917	73.912	41.1851	56.4177	57.661	42.1358	64.0892	69.0164	60.8583	63.4752	53.6552	63.44	59.0665	59.9032
BLM	4.33547	2.6713	4.56738	2.42378	4.82325	1.26671	4.05011	2.23619	3.92464	3.8852	4.2853	3.76731	3.12005	3.04069	3.94537	3.48952
BLMH	28.1561	26.7842	24.7576	24.8583	25.048	30.2663	47.7373	20.0035	40.1045	31.9948	36.1187	34.2943	36.0232	33.1414	33.3406	31.5086
BMS1	12.4854	11.7051	11.3742	12.0635	9.68228	10.0881	12.7376	9.92544	9.95022	11.1384	12.3116	11.9049	13.9303	12.348	11.9264	11.5714
BOD1L1	49.8481	72.6353	56.9262	69.0335	53.4339	44.8463	42.0809	45.3347	49.8247	63.1913	56.1358	49.3414	50.8517	54.0274	50.9248	53.8957
BOLA2	6.43656	2.84811	9.79805	2.72277	6.88289	3.12952	2.44707	6.96861	4.71431	5.59305	6.08637	6.94487	3.06433	5.08533	5.78652	5.23389
BOP1	25.7808	14.231	17.0629	13.8611	17.3601	5.31733	16.4186	18.7254	9.62746	22.9197	14.4169	16.7027	13.7882	15.6579	14.9348	15.787
BPTF	69.8904	81.2891	70.5129	83.8724	69.0914	46.8614	63.9348	35.9086	48.986	72.2645	59.635	66.1377	54.6572	55.1606	62.5247	62.7151
BRAT1	27.1621	28.4492	34.9966	28.8498	28.2438	26.4879	17.7224	18.6392	12.0934	31.1708	25.2168	25.4118	27.4975	26.9027	29.6462	25.8994
BRCA1	4.6197	3.53002	1.63127	4.11982	3.0016	1.69629	2.46832	0.614795	1.17197	2.50003	3.01948	3.61241	1.3214	2.42857	4.25253	2.66588
BRD2	85.9858	47.0624	87.5106	49.3098	90.8809	39.5183	51.9019	60.6778	61.1195	53.9147	89.148	110.858	107.646	72.9694	91.8467	73.3566
BRD3	19.612	11.1768	19.0365	11.4022	22.7051	11.9841	11.7427	16.8975	9.16563	14.6417	13.5141	17.6258	14.8848	14.4251	15.6214	14.9624
BRD4	64.6594	73.1546	70.6407	77.1953	76.2694	57.7747	40.7829	46.2951	55.4645	74.716	53.6188	49.5908	53.8921	55.9158	55.7192	60.3793
BRIX1	26.8671	36.9147	27.2191	35.1088	20.6188	30.706	35.1613	32.1641	33.3816	36.7405	36.4966	35.0787	33.6893	35.6819	34.4395	32.6845
BRPF1	14.9896	16.7097	18.5096	15.7605	15.9897	16.3984	19.9265	16.4056	15.3092	16.9774	23.4765	20.9883	22.4623	22.3172	22.9831	18.6136
BTAF1	56.6805	69.6205	50.0446	67.9514	47.9156	51.9067	71.8798	47.6995	48.619	61.3693	63.2639	60.41	62.3957	62.6817	59.3821	58.788
BTF3	724.977	626.843	693.984	628.417	658.312	688.948	811.267	821.563	753.581	593.197	648.491	631.24	657.299	635.55	611.89	679.037
BTF3L4	36.2356	33.6533	28.7157	31.5908	25.5067	21.7797	38.225	32.9646	42.4554	31.3817	32.438	31.2984	36.5941	32.4106	26.0314	32.0854
BTN3A3	144.223	22.7823	174.725	20.6553	149.889	20.3033	15.8328	21.1464	17.6525	34.1636	48.1967	56.5569	49.8772	48.9903	52.7661	58.5173
BUB3	86.4661	129.91	81.0477	130.484	81.6077	99.6482	103.609	90.3998	80.8885	96.0475	128.927	133.536	127.544	125.115	123.496	107.915
BUD13	11.2017	7.32824	14.7204	8.02369	10.5873	9.40626	7.58317	10.214	8.26107	10.0132	13.2983	11.4999	13.2867	14.0648	14.0601	10.9032
BUD23	47.3477	63.9204	40.7222	75.622	48.1302	42.4055	46.6695	37.1349	68.2505	39.8088	63.9591	55.0158	45.5447	58.3581	61.4048	52.953
BYSL	9.61631	1.50648	6.94372	1.98157	7.93648	1.71088	2.64232	6.05399	3.55358	5.12273	1.38759	2.21532	2.51019	1.69898	2.13234	3.80083
BZW1	88.1973	100.803	107.494	100.88	107.87	95.7209	157.019	118.616	127.846	78.3337	155.752	153.446	174.46	167.668	170.662	126.985
BZW2	29.6312	8.46138	26.7546	8.69497	22.6313	5.62928	7.33927	10.7701	7.98927	7.22743	10.5043	8.2449	7.36397	6.62347	7.60549	11.6981
C11orf58	195.197	289.955	206.338	303.493	188.194	194.84	221.903	187.75	236.268	205.109	193.194	193.023	192.451	199.65	177.51	212.325
C11orf68	19.0046	6.23918	24.0286	6.12162	19.0637	5.79197	4.03265	8.74751	7.83828	8.5367	8.39473	11.195	7.52377	10.4051	8.04247	10.3311
C11orf98	11.9665	9.62541	13.3378	9.1354	14.1157	12.4682	5.81162	18.357	12.3322	23.2033	13.1984	11.528	10.3245	16.1279	18.6337	13.3444
C12orf10	25.0673	8.91858	21.167	9.43847	20.5784	7.44326	11.2493	8.27538	2.23063	6.77554	12.4296	8.11292	9.95052	6.88998	9.41322	11.196
C12orf65	43.5484	52.7511	41.8336	55.3345	39.2052	33.7743	31.7142	27.7979	32.5969	37.5144	29.4054	32.1356	29.6766	30.5755	26.5639	36.2952
C18orf21	24.9326	62.1627	22.3388	67.4826	23.906	42.6643	58.7019	32.1015	50.9136	40.1501	46.5255	49.5074	53.899	53.7627	41.0308	44.672
C18orf25	19.7426	27.6872	20.1307	24.8306	15.0175	15.4474	26.4747	13.4059	22.6747	20.377	23.2762	20.808	21.3578	21.899	21.151	20.952
C1D	14.3496	23.6077	21.5144	26.5247	15.9916	14.5488	28.2534	16.5242	23.0325	26.1012	25.1675	20.1675	26.2772	22.0978	27.1643	22.0882
C1orf122	5.84995	5.6874	2.72245	6.6574	7.1975	9.40017	10.2599	12.3017	10.8014	9.78923	13.3772	11.8841	13.6395	12.1087	13.7523	9.69527
C1orf131	17.2663	20.3967	14.282	20.0036	16.6155	16.2038	15.7272	16.899	21.9735	17.8088	16.1813	15.4861	19.4994	14.707	20.8142	17.591
C1orf35	20.9849	47.3343	18.6097	43.6506	22.1063	45.188	28.8199	33.8071	20.8252	43.3561	27.8486	28.7732	31.2013	35.2171	31.611	31.9556
C1orf52	29.7603	50.1411	32.4604	50.9133	40.7326	38.5242	42.7461	30.1768	22.6034	36.4488	34.6023	28.2809	35.8712	31.1091	32.9468	35.8212
C1QBP	89.3721	56.0642	77.8735	58.674	70.5594	45.4843	63.9323	62.2354	55.5895	49.2668	53.5338	50.105	60.0626	52.9109	47.7742	59.5625
C2orf15	1.7388	1.0587	3.05235	1.80899	0.861221	1.19615	0.298818	0.526432	1.28729	1.16453	1.75205	0.26798	0.731455	0.223392	1.32468	1.15286
C7orf25	0.88057	0.885257	0.879745	0.442725	3.79279	0.675111	0.339154	0	2.46284	2.10822	0.951676	1.3585	1.38369	2.21105	0.521174	1.2595
C7orf50	15.2026	10.0184	16.9538	9.02868	29.8806	26.3408	10.1151	19.1313	10.1449	12.4809	15.3487	19.7192	15.9849	19.6711	21.1434	16.7443
C8orf33	26.5863	25.4055	24.9916	23.6959	23.7341	13.6159	17.2738	17.7191	17.2635	16.3664	14.1029	15.9974	17.3456	16.8954	16.5641	19.1705
CACTIN	33.5754	20.2864	32.7843	20.7641	35.9552	16.1244	16.0588	18.8175	18.508	21.1331	22.605	25.9019	23.7787	24.3354	25.0058	23.7089
CACYBP	62.9581	91.3459	64.8218	89.8327	73.8663	59.2549	94.9284	58.816	79.6932	62.5171	113.153	107.415	109.119	108.19	107.841	85.5835
CAD	45.6435	13.3846	43.0477	12.6998	29.861	12.3833	6.18472	11.2465	7.4243	12.081	8.13649	11.3546	8.64515	11.4362	9.04293	16.1714
CADM1	0.125829	0.251966	0.701641	0.160437	0.399926	1.22801	0.697621	0.641912	1.93087	0.438244	2.38099	3.71002	2.95112	4.1802	2.96359	1.51749
CALM3	170.962	67.2666	150.603	68.5863	221.23	89.8916	93.3208	79.1062	84.4349	87.8907	94.8426	85.3018	93.3244	83.5662	94.9637	104.353
CALR	95.204	124.916	124.235	118.743	130.744	43.8781	67.4044	38.377	24.8097	42.8259	84.7824	94.5902	84.0607	79.8791	82.7383	82.4792
CALU	12.6243	17.8803	9.99813	17.3163	10.1401	10.597	20.6054	12.2557	12.7741	13.2377	18.9055	18.9483	18.0493	19.7493	17.4288	15.3673
CAMSAP2	3.00585	2.99252	3.36355	2.70136	4.94099	5.08192	2.38907	3.955	2.65297	5.01583	1.69382	1.83058	1.53871	1.8085	1.59022	2.97073
CAND1	47.9033	106.93	59.0556	101.795	44.4192	77.1349	102.468	77.7819	79.6531	74.9015	81.8632	90.4013	92.3138	85.3369	81.2806	80.2159
CANX	156.489	60.395	150.561	54.8478	176.198	83.3341	55.5214	106.519	82.7332	113.326	97.3268	102.036	90.122	91.8544	94.0075	101.018
CAP1	92.3754	66.2599	73.5662	66.4512	95.594	66.0536	64.2721	84.7769	76.408	81.2567	80.3627	73.5801	87.3372	90.4402	90.86	79.3063
CAPG	2.59723	0.258203	1.9309	0.520153	2.84485	5.40287	4.97921	1.92767	6.38399	7.1571	5.15153	5.96599	9.32862	6.53452	5.60759	4.43936
CAPN1	21.4502	37.8963	28.093	33.2248	37.0369	43.0943	38.4125	29.4366	34.1648	47.1032	51.3864	51.5263	52.4688	42.2725	47.0479	39.641
CAPN15	37.9006	13.4223	27.7734	10.9814	45.6757	20.4239	18.1333	25.0342	21.6348	33.558	27.6452	28.0429	27.0242	28.2929	28.1237	26.2444
CAPN2	43.4624	58.8028	68.6365	55.8587	66.2491	55.1492	97.4205	31.9135	59.3232	64.2172	101.018	106.288	100.558	102.067	105.853	74.4545
CAPRIN1	62.3199	61.6388	53.9688	61.5151	51.6132	56.1008	53.1041	54.1286	70.4124	70.7499	55.2525	60.0568	59.5376	60.03	61.3165	59.4497
CAPRIN2	38.0861	17.0291	31.6901	14.6526	37.6052	12.8387	9.39614	13.3423	10.4066	18.1217	23.2637	20.1841	22.172	19.525	21.2993	20.6408
CAPZA1	87.3493	236.179	107.685	226.197	95.0758	245.531	315.556	201.794	208.519	324.996	233.756	235.873	281.358	264.706	244.871	220.63
CAPZB	123.33	35.8415	110.899	37.4477	120.718	59.6221	41.911	76.7258	58.2476	69.6351	76.2761	78.4479	68.6039	74.486	71.4762	73.5779
CARHSP1	28.4845	23.0359	25.4502	22.0124	29.0356	17.943	23.6217	15.2369	12.3958	15.906	28.4006	28.1434	30.7583	31.1968	26.3425	23.8642
CARM1	28.8373	17.9163	20.1563	13.9629	21.7766	10.8519	20.5259	16.891	15.0807	19.841	12.8709	16.2908	15.5096	13.8357	15.9457	17.3528
CARS	61.3341	31.8385	40.5773	34.6114	48.8714	43.6843	28.4234	36.0522	31.1014	51.2698	36.8013	39.293	34.0216	37.7854	36.5938	39.4839
CARS2	70.251	65.9651	80.0602	71.2592	75.2206	39.6234	37.8764	36.1007	36.2394	65.6699	41.8414	42.7357	39.6416	41.9069	38.9932	52.2257
CASC3	94.8327	119.418	94.8965	123.686	86.608	82.9381	105.571	53.3105	66.9178	110.467	95.9541	91.3074	98.1714	96.1349	96.8954	94.4739
CAST	51.1205	57.903	47.807	57.7497	40.8137	67.1876	37.0137	71.0862	65.5622	64.6508	70.9521	79.4743	72.985	73.5949	75.5859	62.2324
CBX3	155.223	167.981	154.798	163.677	129.693	138.86	154.503	132.344	147.886	150.65	130.34	127.335	133.039	136.872	136.771	143.998
CC2D1A	23.5479	8.3756	34.5335	8.17602	24.555	14.4268	7.9094	13.8239	11.2811	23.4968	20.3216	17.6648	17.6497	20.084	22.4889	17.889
CCAR1	105.209	96.81	118.077	107.692	90.4351	102.297	64.8982	72.8046	78.523	117.522	80.1038	85.3557	83.8004	94.1873	73.4587	91.4116
CCAR2	222.632	397.826	241.841	407.533	219.722	215.853	297.409	177.828	253.395	300.232	236.039	237.79	237.23	239.798	251.724	262.457
CCDC12	57.6436	46.3005	58.4117	51.0289	62.0264	74.0065	100.357	71.1228	85.8642	70.8782	134.367	118.777	103.659	99.9867	116.087	83.3678
CCDC124	34.3467	10.3046	35.8566	12.7573	37.863	17.876	17.3231	21.7812	14.5004	21.0027	24.258	24.1609	24.3934	27.6072	24.4103	23.2294
CCDC137	16.8681	26.3619	21.055	25.9441	25.3698	22.8417	25.6536	19.5777	19.0482	29.4375	26.9634	24.9243	21.2945	26.4114	30.8332	24.1723
CCDC14	41.0837	19.4297	29.0783	21.9554	24.8932	12.8386	24.6135	14.0907	16.3121	24.0904	30.5692	29.5838	28.3178	30.8454	25.4075	24.874
CCDC43	17.1216	30.3318	16.9824	27.441	14.5425	15.1989	18.6638	15.1158	16.5056	20.2619	19.2622	19.5504	24.8712	20.8991	18.8353	19.7056
CCDC47	21.4621	27.9107	23.0654	27.0519	21.9862	18.9179	33.6185	23.9616	24.886	23.6127	29.1142	28.1141	33.3876	27.681	31.9882	26.4505
CCDC59	50.548	139.211	43.9993	142.339	41.9264	94.884	151.46	98.9311	97.3112	81.4034	121.204	125.229	118.262	117.797	109.529	102.269
CCDC86	11.7035	4.90405	10.7997	4.53439	8.01469	4.14617	5.07345	9.16375	6.81358	4.39922	6.86932	6.23381	6.96592	7.67216	6.78979	6.9389
CCDC9	34.3689	48.2518	36.3492	50.0537	37.1756	20.709	24.86	29.2166	26.0067	39.8231	31.6324	31.666	29.4551	32.5783	27.9227	33.3379
CCNK	45.5439	99.5527	49.1617	91.2814	44.5257	52.3996	106.005	47.917	60.5892	63.0939	74.0557	78.8686	84.7423	84.1148	78.6194	70.6981
CCNT1	23.193	66.2034	18.4987	71.1492	18.6029	25.8566	60.1606	40.1983	37.3124	34.1209	35.0726	33.0327	32.3776	39.0171	36.2642	38.0707
CCNT2	49.566	61.5017	50.6438	62.9809	42.6176	33.7269	51.8757	34.9546	40.7275	43.1272	47.5104	47.9847	48.7115	46.0294	47.4214	47.292
CCT2	116.037	119.766	128.02	124.068	84.6651	129.25	130.682	134.788	102.439	143.712	124.266	128.857	131.915	133	122.164	123.575
CCT3	96.8294	28.661	83.4768	28.5534	82.9167	34.1211	40.1103	58.9136	54.7859	49.5317	49.1415	48.338	46.0495	49.8325	48.4752	53.3158
CCT4	70.2116	55.1869	55.0905	54.6792	52.9331	43.1065	50.8911	43.111	38.5584	45.0469	56.4673	57.2282	52.2074	47.7566	49.7673	51.4828
CCT5	109.389	22.8322	82.5083	20.2959	76.7177	45.5902	29.7258	76.5486	62.4902	65.2869	60.6526	57.0591	60.468	57.9912	56.7324	58.9525
CCT6A	77.2168	50.2219	70.276	46.2613	57.3828	65.0551	80.9286	113.568	106.233	139.604	91.6016	101.146	88.4486	103.979	93.3027	85.6817
CCT7	109.426	46.3047	137.917	46.4132	93.0174	42.2363	62.3653	83.8982	82.772	77.5252	63.4059	61.6791	57.4949	65.3491	58.736	72.5694
CCT8	132.085	150.811	112.624	149.835	87.5584	118.608	155.171	123.177	117.08	137.588	116.321	111.879	110.137	110.428	111.513	122.988
CD2BP2	46.8553	28.8973	32.9324	28.6528	44.8104	25.957	31.554	30.6732	27.8775	38.1632	41.4829	42.735	34.7402	40.0685	39.8572	35.6838
CD58	0.939379	0.408955	2.46979	0.336879	5.04905	9.94673	16.9337	12.2759	17.8762	13.1584	33.2585	35.6959	31.245	33.9802	30.5051	16.272
CDC37	169.601	103.384	187.377	97.2413	183.818	109.512	100.823	125.362	94.3216	158.452	131.474	141.351	142.498	143.199	140.947	135.291
CDC40	18.4111	28.9265	18.6598	28.2573	16.9879	18.7203	28.1171	14.6797	18.8365	15.3102	27.4785	25.9468	26.822	24.0963	23.8626	22.3408
CDC42	186.839	211.767	156.925	209.007	159.55	171.874	305.644	171.209	205.983	162.38	223.167	223.803	224.755	228.107	210.471	203.432
CDC42BPB	4.52558	5.3368	7.91771	5.93057	7.92957	5.08021	7.44631	10.9528	8.48126	10.5048	6.07358	4.69884	5.22603	5.22843	6.79695	6.80863
CDC5L	10.4703	8.86475	10.4272	8.67043	8.83293	8.18284	13.5304	8.06712	8.05486	7.53276	13.5423	13.8326	13.4671	13.4205	12.5433	10.6293
CDC73	11.433	10.1608	8.62123	11.82	11.7671	8.53472	13.7562	9.78283	12.3495	11.1591	14.5648	21.4411	16.5576	14.8414	16.0072	12.8531
CDK11A	253.533	205.676	137.82	200.101	117.096	195.947	261.356	142.946	167.717	252.501	241.203	240.231	277.884	248.213	247.622	212.656
CDK11B	48.598	72.9828	51.9584	73.5833	51.2247	55.8148	76.6381	43.6781	59.4378	69.0077	77.5599	79.1141	87.4643	75.3524	84.8323	67.1498
CDK12	47.6619	56.4639	46.9152	51.5954	43.8623	21.6836	38.2808	20.9629	24.614	25.7166	33.2839	32.6824	35.9083	37.0012	30.6388	36.4848
CDK13	38.6618	68.4324	37.3102	64.643	37.1701	36.9484	45.6159	28.4716	35.0387	42.6545	49.3093	44.7171	54.3319	53.9067	50.9176	45.8753
CDK4	49.2233	13.0264	42.7406	11.7367	43.6452	19.138	4.61411	29.4874	13.5117	21.5613	15.1595	16.8654	14.5695	16.3107	18.7438	22.0222
CDK5RAP1	37.1738	65.0175	48.0529	66.0596	30.3002	41.6124	67.9828	36.436	47.5598	65.9933	65.9703	63.5634	75.0513	64.2709	58.9241	55.5979
CDK5RAP2	37.5392	25.4667	36.462	25.7735	34.0269	13.3768	21.4624	14.4674	18.5524	28.3694	30.4244	30.0041	27.6583	29.4116	34.6363	27.1754
CDK9	72.5859	102.145	71.4088	93.8706	78.8895	76.1202	72.1207	78.3489	73.8947	96.8008	93.4965	90.6416	82.7906	97.8109	90.0284	84.7302
CDKN2A	0.132096	0.076761	0	0.076562	0.157666	1.6749	0.689848	1.1558	1.73738	0.835982	5.57367	5.4313	5.13958	5.1767	5.41057	2.21792
CDKN2AIP	27.699	60.4766	35.339	60.08	27.7528	48.2161	44.9498	48.3012	45.0511	39.2279	49.5591	49.0562	47.7673	50.8106	48.8411	45.5419
CDV3	85.0061	48.7068	81.6672	50.2308	72.1615	49.6316	99.2279	62.4124	60.8562	57.8043	90.022	82.1735	96.0226	84.5614	86.026	73.7673
CEBPZ	29.9206	40.0931	32.9333	40.2668	22.7324	42.7044	67.9983	64.3528	54.4158	35.8615	56.9414	54.4614	62.1729	60.359	54.4821	47.9797
CELF1	82.9434	114.336	64.4963	110.502	62.793	41.0497	72.7789	39.7107	41.1695	69.5067	58.8569	60.1911	60.0249	58.6663	61.0914	66.5412
CELF2	61.3972	138.282	63.3056	134.701	72.3806	84.7393	113.134	52.142	42.8237	65.5633	72.438	77.5001	81.3156	74.6787	72.5445	80.463
CELF6	3.32775	2.2723	1.73517	2.76865	2.40438	1.06032	1.35041	1.11186	0.947042	0.731557	0.96388	1.45767	1.14483	1.04104	1.54929	1.59108
CENPE	0.309923	0.120261	0	0.420937	0.124477	1.31873	2.10547	0.664961	0.435117	0.999713	2.16597	1.62004	2.19873	1.3043	2.8891	1.11185
CENPF	3.17358	0.163836	1.40262	0.32691	2.10237	0.106229	0.427223	0.877387	1.1094	0.823837	2.04881	0.522479	3.00656	0.946987	0.601472	1.17598
CEP128	0.807872	2.26112	2.29166	2.25666	1.17786	2.60443	6.79422	2.7841	1.8771	3.70072	7.19445	6.85318	7.69033	7.97352	5.35434	4.1081
CEP131	11.5812	6.04569	17.359	6.14756	12.2595	3.04019	5.38261	2.86646	2.16571	3.77135	6.71692	7.0538	6.50456	5.73416	6.63283	6.8841
CEP170	16.655	19.7106	19.5536	19.4933	14.2838	14.5909	7.75801	10.3591	11.1218	15.1439	7.71403	11.7194	9.92657	11.9756	11.5609	13.4378
CEP250	46.1738	21.1716	34.087	18.6288	31.2329	15.2722	12.4513	10.7372	11.7524	20.0616	22.9035	27.6158	22.43	25.3053	22.753	22.8384
CEP350	26.8523	23.8105	28.1518	22.6884	23.7	25.6805	20.7536	24.5089	25.6008	24.4492	25.7714	27.5851	27.6469	28.8659	23.8088	25.3249
CEP85	10.1476	1.78361	3.8166	2.96881	13.035	3.37766	3.07813	2.61347	1.4568	2.58826	3.40516	5.19795	3.05276	6.87611	3.47152	4.45796
CEPT1	61.9296	55.6077	75.3918	53.1482	52.3723	45.2472	28.4847	39.975	37.5085	72.2713	32.7776	39.7508	29.5493	35.4356	37.238	46.4458
CFDP1	24.9018	11.1555	20.8962	13.3351	20.7465	14.6339	13.0701	11.2468	15.615	10.2891	16.5231	19.6485	16.3133	17.3146	17.4856	16.2117
CFL1	421.342	116.14	423.95	109.937	428.502	208.457	194.969	317.516	278.581	268.795	326.635	322.561	296.55	335.688	325.575	291.68
CGAS	2.60613	2.49031	3.67882	2.45022	2.43752	7.29504	8.51446	5.09651	7.89792	6.26212	11.8253	11.1856	10.4547	9.93809	9.04087	6.7449
CHAMP1	22.3815	22.6067	17.9784	20.7836	18.7051	14.0615	18.8694	15.2399	13.3446	19.8007	16.6184	18.3038	14.7034	16.4036	14.7381	17.6359
CHCHD3	17.2681	14.4498	18.321	13.4003	17.0636	13.2126	15.1504	14.1308	15.2816	13.9377	16.6186	20.4001	17.0147	16.606	14.7576	15.8409
CHD1	47.4771	283.056	54.0837	286.683	48.881	148.611	302.04	106.991	167.916	147.941	196.588	180.311	211.828	204.749	184.861	171.468
CHD1L	24.1545	12.9995	24.0798	14.6279	24.8439	9.11243	10.7191	8.51995	8.69547	17.6617	13.2115	15.092	16.5863	17.0735	15.8025	15.5453
CHD2	143.263	601.517	113.014	594.261	131.128	399.522	371.405	176.474	279.124	417.866	279.045	271.674	298.98	295.739	267.675	309.379
CHD3	322.322	445.77	262.853	415.151	392.098	201.3	352.411	117.578	294.236	405.963	190.679	203.289	216.956	338.947	207.186	291.116
CHD4	81.9499	89.4515	69.6153	85.2008	89.1591	77.9481	87.171	67.6256	63.0178	97.5791	98.1671	84.4288	100.917	93.0347	95.2483	85.3676
CHD6	29.997	51.7876	41.8594	49.7771	30.1034	31.0953	36.6088	22.4266	27.8568	27.8061	32.7411	31.1624	35.543	33.3176	33.7274	34.3873
CHD7	22.1397	23.0528	21.0027	25.756	27.2303	12.6641	12.0799	11.4022	14.3021	14.2728	8.61935	7.86155	9.56893	12.3025	8.56468	15.388
CHD8	51.6781	111.696	45.4691	104.545	54.904	64.2101	96.4856	47.9795	69.1383	78.1819	72.0685	69.2747	76.1031	76.3216	75.0903	72.8764
CHD9	7.99446	10.4327	12.8419	8.88293	9.51794	14.3154	6.71282	12.0109	8.2309	13.291	12.5666	12.7181	14.1692	13.7144	11.5236	11.2615
CHERP	52.3824	43.2702	54.7209	39.4796	47.5117	33.87	40.4745	33.1989	25.064	46.1629	45.476	44.2437	49.5936	40.6295	48.179	42.9505
CHORDC1	32.2376	68.672	35.1327	71.018	33.5568	36.0973	63.3931	36.6846	43.6996	44.7349	57.4657	54.8796	61.6787	55.6949	52.3866	49.8221
CHTOP	93.4389	75.3117	94.4338	72.235	92.2198	38.0608	54.3706	50.9626	52.3237	53.9666	62.0279	68.2216	70.7821	66.2548	63.4398	67.2033
CIP2A	3.1052	2.64951	4.25219	2.43764	3.91318	1.0968	1.85203	1.66588	1.20351	1.05863	3.56211	2.32686	1.24222	3.28029	2.06908	2.38101
CIRBP	884.964	689.534	907.28	714.961	790.819	618.729	716.279	746.711	767.844	687.231	714.945	735.21	732.117	712.059	701.498	741.345
CISD1	8.06564	1.53732	12.4462	1.39334	3.56999	1.03394	1.0141	3.11784	2.46543	4.48839	1.39428	3.73308	1.40305	4.31409	3.24694	3.54824
CIZ1	97.3935	42.7066	101.709	43.7673	89.676	35.4436	56.59	46.1316	46.5777	56.1467	73.3409	78.1261	71.3714	75.2772	78.2621	66.168
CKAP2	6.72911	22.7589	6.34174	20.0847	5.35122	15.9009	23.7439	11.648	16.6823	14.4699	23.465	21.3674	22.9145	21.9489	23.6663	17.1382
CKAP4	9.01174	7.52682	11.1879	8.73418	7.30941	9.71433	9.81832	12.5923	6.21577	12.6252	7.05407	6.43264	8.7458	9.01421	7.04606	8.86858
CKAP5	16.0707	10.0386	14.8717	14.9669	14.4387	8.84919	11.3572	10.4815	9.24017	9.40349	11.6061	12.6695	12.0308	12.9965	11.8235	12.0563
CLASP1	24.6213	19.1661	29.4394	19.616	27.3116	27.9333	27.3528	18.8735	23.7176	26.2363	25.3437	34.2877	26.0122	28.3762	24.699	25.5325
CLASP2	18.7242	41.7108	18.6288	41.9978	16.4784	29.7195	28.6128	21.2742	21.8851	46.0918	28.8152	30.3882	29.9146	27.4557	24.5613	28.4172
CLASRP	139.146	119.446	151.966	118.924	128.471	119.017	99.9745	132.072	122.769	203.667	101.544	110.459	109.155	114.047	118.642	125.953
CLIC1	8.63101	9.60789	17.7617	8.64693	14.9537	55.8096	58.0582	34.1253	52.1079	43.3944	88.0637	83.6653	84.2665	90.4184	81.4927	48.7335
CLINT1	59.7011	99.8143	65.632	96.0452	57.3938	69.3931	129.972	56.9457	63.027	79.8593	93.9989	85.2449	92.0314	92.7963	96.6398	82.5663
CLK1	167.221	812.984	189.732	794.401	171.161	391.488	697.996	360.886	303.875	418.896	587.88	599.719	651.29	590.975	561.277	486.652
CLK2	106.853	62.7346	105.543	60.3181	98.709	50.576	37.7013	47.6135	39.5444	75.1419	60.7146	60.797	65.1665	62.1972	63.6272	66.4825
CLK3	80.893	165.652	109.025	192.886	102.741	108.531	184.946	88.9884	96.5036	109.131	140.312	153.222	152.213	167.959	139.755	132.851
CLK4	58.3608	81.3418	74.3127	85.1231	52.2173	41.292	67.2387	48.9022	59.0516	54.6237	63.4676	61.9476	68.5556	68.764	65.2027	63.3601
CLP1	7.692	12.6574	4.72394	11.6657	6.27713	13.8225	20.9182	16.4137	14.9679	11.6384	16.7356	15.5656	18.2033	15.5866	18.2411	13.6739
CLTB	5.44538	12.4393	7.00867	11.5792	5.02888	9.24557	17.5407	11.1214	13.2539	15.5136	11.4305	9.43314	15.0759	12.9898	15.5565	11.5108
CLTC	38.4114	54.2441	37.2045	55.8838	38.7125	45.3076	94.3197	33.4229	46.861	46.982	64.6137	55.2984	67.9246	63.6624	60.6131	53.5641
CLUH	42.5623	18.0966	26.0387	19.5049	28.9431	13.6838	21.7486	30.2473	17.2947	39.9255	25.4208	33.1446	28.6893	28.5918	23.5612	26.4969
CMSS1	20.1551	13.4316	12.6652	15.5698	15.506	38.6728	18.144	51.5499	24.4112	39.8587	15.4677	14.2816	15.1978	15.6817	15.0124	21.707
CMTR1	52.7594	75.3486	53.0058	77.1309	56.3125	41.4153	66.8425	33.2338	74.1225	56.3026	52.0714	50.8421	48.6188	57.3879	49.5815	56.3317
CMTR2	1.94986	2.22829	1.82512	2.31006	5.29221	2.94975	5.29161	1.63603	2.30291	1.73242	3.24981	3.28989	7.44823	6.27309	4.33697	3.47442
CNBP	287.639	315.731	292.713	310.052	273.263	274.5	282.253	300.015	375.478	265.087	274.324	281.111	284.244	302.886	286.697	293.733
CNDP2	106.452	60.9026	116.642	60.8098	103.63	43.6105	41.9628	35.4185	34.796	54.9809	45.3623	57.1492	49.5993	51.3576	46.3762	60.6033
CNN2	183.059	132.231	144.414	133.15	150.134	132.271	121.909	91.519	62.6181	108.094	133.182	139.835	138.091	131.428	139.456	129.426
CNN3	6.05836	1.85619	11.0731	1.68166	9.74577	0.463276	0.195536	0.455893	0.169995	0.522215	1.00052	2.25793	0.520169	0.734392	0.393779	2.47525
CNOT1	165.656	150.72	147.453	152.057	147.005	151.489	166.099	121.618	177.167	167.781	156.274	142.749	179.879	153.765	155.614	155.688
CNOT10	32.5338	22.6423	31.869	20.0263	29.4792	12.7962	20.1146	14.0248	17.2278	19.2594	22.84	27.193	22.9948	23.2162	23.5495	22.6511
CNOT11	46.4786	51.6707	47.7974	51.5572	38.7384	25.3966	57.6925	23.7326	32.6914	45.3575	40.2005	41.7284	38.1271	46.9869	42.3637	42.0346
CNOT2	65.9535	109.892	66.0608	101.288	66.8612	54.8199	99.5826	50.5159	82.1924	67.1763	81.9073	76.6682	70.1062	80.1864	73.313	76.4349
CNOT3	45.4488	21.9427	38.1935	23.7674	41.7317	25.1158	22.4203	28.6324	23.9407	51.4983	29.7939	32.3661	24.4901	28.2892	30.7231	31.2236
CNOT4	18.0547	19.0176	20.0045	18.7599	15.3305	9.99147	16.6259	10.774	12.5869	13.673	14.7922	16.6661	15.1687	14.8395	14.8686	15.4102
CNOT6	15.2247	21.4471	11.4034	17.5957	13.3257	9.11326	6.85303	9.28511	8.38628	13.1535	12.9683	12.0289	13.1142	14.0181	13.7091	12.7751
CNOT6L	63.6223	256.489	55.5151	252.538	65.6741	242.04	277.972	320.71	313.836	418.69	259.713	240.365	248.392	275.449	260.106	236.741
CNOT7	66.9503	86.2917	66.775	86.7588	57.5069	52.0172	84.6537	75.4268	84.3198	61.9307	75.2068	69.413	73.6995	73.6885	64.5053	71.9429
CNOT8	57.8331	120.763	47.9749	121.689	51.9846	59.6397	106.454	52.7898	75.518	76.04	91.6007	86.6356	86.6973	75.5146	79.1728	79.3538
CNP	43.2637	28.4065	42.1262	26.0539	50.3671	26.1341	16.8673	28.5415	60.6096	35.1321	15.8974	19.1301	18.3601	19.8186	20.5827	30.0861
COA6	15.9921	13.2646	14.1971	11.3183	12.2938	15.7875	10.4683	19.9151	17.2865	9.83512	14.7957	20.7778	18.3431	15.4861	17.3584	15.1413
COASY	40.3063	29.6818	34.2933	37.4472	34.0714	33.6959	30.2041	40.244	37.4552	55.1993	32.0294	28.1048	29.1067	33.4099	30.5514	35.0534
COIL	15.7736	12.7041	17.0646	13.7383	12.0191	5.74934	12.9768	9.11852	9.78263	8.46781	11.5394	13.365	12.8939	13.6939	11.8236	12.0474
COPA	60.4842	118.535	68.7329	123.173	66.0725	98.707	102.126	65.3485	71.7178	111.95	100.885	90.9103	96.318	99.7805	105.962	92.0468
COPB1	17.052	86.7757	19.1967	91.4575	16.8326	49.9388	61.4281	42.1202	38.0763	63.3656	45.7468	48.7761	48.5994	47.6625	53.6842	48.7142
COPB2	18.6595	8.88586	12.2708	10.4625	12.0901	22.4042	5.17407	15.4693	13.5994	16.5682	12.9895	10.6484	14.6555	11.8742	16.8351	13.5058
COPG1	51.158	78.0079	55.3803	76.8765	41.8182	60.5268	66.8106	48.9054	49.2007	58.0394	77.4647	77.706	76.9985	67.5723	69.2781	63.7162
COPS2	39.2774	73.3329	33.3873	74.6953	28.4429	56.6796	102.887	46.4685	63.8008	41.07	69.4188	61.6687	71.0723	76.8628	60.4473	59.9675
COPS3	43.4032	44.414	50.8534	43.2017	27.0382	39.6584	69.4407	55.6287	56.7543	53.1329	67.6614	62.8008	59.968	61.8146	62.8943	53.2443
COPS4	22.0024	30.5219	23.9221	27.6123	18.4602	18.1045	34.7072	21.4187	23.7261	27.745	28.8271	26.9269	22.6083	27.1652	27.2441	25.3995
COQ3	6.79462	2.57457	4.59942	3.11375	5.19513	2.37755	1.44615	2.68117	1.64143	2.96114	3.46127	2.94803	2.57871	3.65943	3.09495	3.27515
COQ5	22.3088	8.36931	20.874	8.81025	20.4105	8.47161	5.46498	8.55399	7.41006	10.099	6.98892	8.6631	9.23133	7.73733	8.259	10.7768
CORO1A	523.916	424.582	474.483	418.665	548.842	268.495	380.841	215.918	244.401	262.166	387.357	381.407	372.198	349.51	372.882	375.044
CORO1B	60.3305	13.5347	43.9137	17.0323	47.3556	20.9135	21.1996	11.1335	9.16297	30.4997	15.486	22.5341	14.6552	10.7359	18.5803	23.8045
CORO1C	0.1372	0.255344	1.04441	0.642722	0.425428	1.12353	3.13068	0.223582	1.00484	1.60578	1.56866	0.950235	2.48183	1.14726	1.70313	1.16298
CORO7	58.8767	252.426	66.4421	256.579	67.8854	285.592	453.738	173.398	224.577	310.677	248.728	256.661	292.288	257.354	272.942	231.878
CPEB2	4.74981	3.37144	5.5621	2.30729	2.7424	3.80183	8.10768	2.4727	4.48763	4.79413	11.5206	7.81401	10.7103	8.30944	9.87838	6.04199
CPEB4	7.6401	13.5408	7.25499	9.51614	7.51911	11.004	12.9486	13.47	15.5385	19.012	19.0633	21.2444	24.5397	29.3223	20.9064	15.5013
CPNE1	292.271	82.712	255.764	80.4087	259.767	245.228	55.8062	195.264	135.288	327.973	149.707	182.183	163.708	176.979	167.37	184.695
CPNE3	31.0195	21.5688	27.2098	24.3747	31.3308	14.9927	16.9261	22.0297	21.3231	28.9293	28.8974	23.91	32.8321	24.2058	28.4992	25.2033
CPS1	1.47231	1.63923	0.785354	1.12029	1.08959	0.639567	1.14145	0.532996	0.820931	1.35513	1.06274	0.729131	0.889191	0.930159	1.30201	1.03401
CPSF1	131.411	56.554	116.452	62.6561	124.629	43.3852	71.7831	46.6432	56.1139	96.1998	81.9439	85.9814	78.1616	84.8384	84.3832	81.4091
CPSF2	23.8419	17.5356	25.6894	16.9506	27.5796	14.5095	8.96431	14.9567	23.5674	12.3382	17.9033	19.3412	16.0897	14.1796	15.0153	17.8975
CPSF3	20.0034	14.1312	19.7042	13.0001	15.2493	20.0652	11.3374	14.1071	16.7409	31.6227	18.6399	19.7003	18.1916	20.3276	21.5811	18.2935
CPSF4	55.4483	17.1331	50.5413	16.4915	52.2678	23.6888	19.3498	34.9827	22.7391	41.314	37.1669	31.6814	33.6506	36.6763	38.4648	34.1064
CPSF6	55.3367	102.153	49.8524	104.359	54.177	34.4548	44.6028	28.4646	49.4525	39.8641	38.9888	36.5521	37.7985	33.0899	33.2425	49.4925
CPSF7	69.7838	78.8605	59.6994	77.2519	71.4619	24.7166	60.7459	31.9769	45.1248	44.1637	39.1601	48.176	48.7437	45.6662	44.0166	52.6365
CRACR2A	24.3803	17.0404	26.1535	16.9249	21.1555	12.5749	8.3172	12.848	18.5226	16.8803	16.3141	20.3421	16.5332	17.1064	17.8542	17.5298
CRCP	21.4768	21.8537	22.3973	19.146	16.7167	10.3177	17.6701	12.5155	15.1763	13.6389	23.2198	18.8389	18.3843	20.8602	28.481	18.7129
CREBBP	102.523	320.538	78.201	272.995	83.1195	121.135	407.861	143.184	115.756	71.4649	137.567	291.539	127.012	129.14	149.474	170.101
CRIPT	9.50765	5.95328	8.73293	5.36365	6.95938	2.09988	3.62745	2.01662	1.68293	4.80007	4.00713	4.14199	4.84415	4.42059	4.40424	4.83746
CRKL	29.3593	27.9394	27.3467	26.5034	30.5556	19.6173	30.6678	24.7098	27.9087	22.7172	34.9927	35.8242	37.6755	35.9901	34.9581	29.7844
CRNKL1	0	7.03864	0	9.5805	0	7.28856	5.02068	4.9097	4.34655	6.66814	7.88465	6.51633	9.42035	9.19253	10.6596	5.90175
CRYZ	9.70491	4.56762	8.79428	3.27895	6.19092	5.40093	2.42176	7.47505	7.80668	8.94034	10.5145	10.0249	12.4078	9.94223	9.07453	7.76969
CS	109.258	115.674	101.555	112.702	98.163	80.8164	102.772	73.013	74.8754	123.716	97.1705	95.4822	103.347	105.961	99.1341	99.5759
CSDE1	380.472	546.171	386.353	540.404	333.527	313.787	690.653	377.574	462.739	330.513	423.195	414.198	408.602	411.044	399.949	427.945
CSE1L	26.3483	32.0131	22.5762	31.9798	19.6066	27.5091	29.9355	25.3182	23.7568	30.5128	25.887	25.4278	27.9328	27.0107	25.3838	26.7466
CSKMT	7.66079	21.8314	9.68391	24.3991	13.8717	18.7696	6.06533	10.807	8.91759	12.7169	17.8153	13.1663	10.7025	15.0552	11.6839	13.5431
CSNK1A1	49.599	128.065	53.4925	130.092	53.9004	81.3903	135.264	61.3843	82.0148	67.6035	96.6694	100.626	92.6211	92.9972	85.919	87.4425
CSNK1D	148.64	259.215	145.456	253.675	159.102	275.521	327.805	298.586	260.366	382.835	372.629	358.991	383.653	364.684	394.683	292.389
CSRP1	21.2581	9.89199	20.6599	8.0391	19.5484	9.27985	33.3157	18.8729	22.1288	16.0812	29.6366	29.0972	24.9649	26.7541	29.3158	21.2563
CSTB	3.04127	1.62388	2.83252	1.437	3.25513	2.0961	1.95537	3.13624	1.15836	2.46304	3.31972	2.89959	2.60112	3.80481	3.49789	2.60814
CSTF1	27.2143	21.9357	21.3053	26.3422	23.4562	29.1585	25.2324	26.976	25.0456	34.644	25.3764	24.699	30.2448	20.4286	24.0248	25.7389
CSTF2	2.87561	10.681	5.50591	8.55109	3.63134	14.4927	6.42495	12.1611	10.9472	12.288	7.93561	7.74015	13.9463	9.27694	8.08624	8.96962
CSTF2T	36.1651	17.1525	33.9163	16.6286	31.7001	12.4681	12.2829	15.839	12.9634	15.683	13.2004	13.0567	12.58	13.9186	14.3588	18.1276
CSTF3	25.0166	8.509	20.5003	10.0353	20.4195	11.8772	3.3376	15.0738	13.1373	15.6055	12.3294	11.9798	15.0906	12.8896	14.013	13.9876
CTCF	38.1219	43.4242	40.978	42.4997	36.7104	18.4616	30.7253	18.3649	26.2024	23.8636	33.9362	33.3528	36.276	37.2255	35.5903	33.0489
CTIF	1.00887	0.85738	1.47131	0.804639	0.937471	1.45932	1.65563	0.517918	0.822778	1.27487	3.26734	1.7369	2.97902	2.27294	1.7417	1.52054
CTNNA1	2.26546	0.69552	3.52823	0.983013	1.77265	3.83175	4.18363	4.74852	5.53184	5.32175	12.9186	12.4074	11.7889	11.986	11.3724	6.22238
CTNNB1	65.383	110.278	69.8955	114.141	77.1792	70.0764	129.4	64.5972	84.8509	82.2418	100.786	111.854	107.732	114.784	112.059	94.3506
CTNNBL1	30.4444	8.36677	29.1673	8.65041	26.9762	12.8908	16.2757	19.3239	17.0882	15.6788	20.056	21.7167	24.2886	22.8337	26.4161	20.0116
CTNND1	2.30952	7.64514	1.75475	7.5985	1.00887	5.52727	3.44635	2.73589	2.81947	7.12705	3.49565	1.9457	4.34783	5.28899	2.79075	3.98945
CTPS1	12.2344	8.13861	12.6882	9.18918	7.12688	8.61241	8.17888	11.9454	11.579	11.579	11.4083	9.37704	13.2362	9.25008	11.2263	10.3847
CTR9	33.5175	28.955	31.8521	28.2609	27.2721	17.3746	37.279	28.3212	26.9043	24.9748	38.8292	36.1724	36.6433	40.8777	39.2643	31.7666
CTU1	3.31869	0.886404	1.21171	0.758908	2.85546	1.2056	0.978669	1.22724	1.54962	0.918495	1.39422	1.62084	1.51084	1.73278	1.67663	1.52307
CTU2	17.0381	22.3479	10.1734	21.23	12.556	16.5683	24.028	24.8543	16.3162	27.3948	26.2078	22.5726	26.3899	29.6975	24.6515	21.4684
CUL1	44.6633	36.4632	44.2797	37.4701	40.1688	27.4733	29.8406	31.5754	28.7744	30.7509	32.522	32.9112	31.8615	34.0588	30.2815	34.2063
CUL4B	14.4744	15.6437	13.3692	14.8958	9.61166	10.7273	7.6833	9.94914	14.9013	9.38011	10.7343	12.2225	6.22449	10.2249	11.0456	11.4058
CWC15	48.7448	70.7809	47.3784	73.9795	45.2723	78.8269	102.669	76.7973	74.2355	65.6028	87.6834	87.928	86.5613	87.4023	84.0284	74.526
CWC22	24.0214	24.9496	21.7142	24.98	19.4713	18.0012	17.8476	19.159	21.5788	21.2017	22.9619	22.9036	21.2617	22.9819	23.9946	21.8019
CWC25	39.4125	23.7719	41.4823	25.0255	30.6215	18.7774	23.0126	16.7256	19.9159	28.7411	30.2831	35.1481	39.6475	36.176	34.9462	29.5791
CWC27	14.6649	10.7392	11.7068	10.25	11.4872	4.72532	7.50363	5.97383	7.38838	6.61685	9.07633	9.67888	8.85282	9.57707	8.64622	9.12583
CWF19L1	49.3389	107.076	52.0119	104.954	50.3226	50.2103	73.5413	32.5474	46.0346	49.3058	47.0869	44.5379	61.7385	49.7231	50.2887	57.9145
CWF19L2	13.2832	9.42033	12.382	9.08669	9.72919	5.50837	4.47299	4.79799	5.27377	5.59638	9.91355	9.76951	9.07226	8.98198	7.33303	8.30808
CYB5A	33.1413	2.40481	26.4507	2.57266	22.955	2.94806	3.60701	2.39616	2.47894	6.59222	5.96634	9.51501	3.91167	6.93118	7.41429	9.28569
CYB5R3	30.325	28.8739	30.0946	26.655	28.0008	39.1365	21.002	41.8476	26.6395	40.0236	32.7883	31.4105	35.3936	34.5364	34.5066	32.0823
CYFIP1	0.876521	0.678536	2.7557	0.324671	1.50917	0.563257	2.14902	0.867556	0.412535	1.1522	4.71315	4.85848	2.62834	2.70462	4.21057	2.02695
CYFIP2	168.378	158.032	183.863	160.855	151.367	119.612	95.7116	97.0635	79.752	124.494	102.298	95.3321	97.3151	100.5	106.617	122.746
DALRD3	21.9059	8.10149	36.8462	7.15394	23.4729	13.0599	12.8479	13.4022	9.62651	17.3419	20.4276	20.5287	20.7061	18.8751	19.3552	17.5768
DAP	2.00366	1.16839	0.621727	2.65304	1.74487	0.259683	7.47197	1.53589	0.830541	0.364278	2.24978	0.458048	1.87358	4.88882	1.07597	1.94668
DAP3	144.838	116.008	172.131	112.374	129.247	93.4254	110.926	93.0644	78.878	116.863	85.7343	91.3264	93.2805	78.5315	91.1498	107.185
DAPK2	5.96236	7.41726	13.598	8.19579	5.28699	4.83021	4.81527	7.4028	4.16219	8.33879	18.6402	12.8896	15.0076	20.4967	17.7137	10.3172
DAPK3	23.0673	10.0823	29.6727	9.51772	31.1057	25.9166	11.7014	29.4043	28.1799	30.8863	31.032	32.1543	28.2983	30.2656	31.4571	25.5161
DARS	54.1758	27.749	40.4268	28.5884	57.556	42.0626	35.3649	56.4381	38.866	47.0566	47.208	48.2546	44.5599	43.0118	41.2476	43.5044
DARS2	7.74875	2.43124	8.78185	2.44103	6.15121	1.34497	0.998291	2.79044	1.72969	4.19516	3.2069	3.90399	2.73392	3.5546	2.65483	3.64446
DAXX	59.2734	31.9946	80.6545	33.1106	62.5236	49.5843	28.1147	48.6348	36.4063	67.9648	54.4622	58.4744	42.4564	53.7245	48.4557	50.389
DAZAP1	103.237	105.665	95.105	107.91	88.0001	46.673	50.9271	64.1226	68.1129	83.611	54.7688	63.7273	47.8803	58.371	54.981	72.8729
DBN1	2.95255	0.51327	1.89905	1.08888	5.43044	0.882136	0	0.187957	0.102915	0.173477	4.07374	3.66731	2.853	3.94252	3.07861	2.05639
DBNL	91.3613	34.4375	110.502	34.8587	110.824	53.4894	10.558	44.7802	23.3654	59.0344	30.6349	28.3365	23.3687	23.9422	27.144	47.1091
DBR1	14.2259	15.2326	20.3387	18.0519	14.0163	14.2945	16.6903	13.5166	13.4461	19.9634	18.9409	17.243	23.661	22.8362	21.7122	17.6113
DCAF1	23.6278	15.0999	19.7433	15.1145	17.4311	9.46781	14.1955	10.8642	9.88719	15.0252	14.1142	14.0076	14.6463	13.8569	13.1109	14.6795
DCAF13	20.2894	8.48241	24.1828	6.40227	11.8321	14.5652	9.44569	23.2358	20.2426	19.5085	24.1887	18.759	18.8124	24.298	24.8172	17.9375
DCP1A	21.3225	47.9844	22.6959	43.8539	24.7911	15.365	43.4489	20.9249	25.8445	20.1682	26.8812	29.3898	31.7518	33.7086	25.6275	28.9172
DCP1B	10.0684	3.72477	12.2834	4.60649	12.046	7.80336	4.43621	8.72756	9.7992	9.63695	20.636	16.0403	16.5479	16.7315	19.0978	11.4791
DCP2	19.1641	24.1191	21.5522	30.5596	14.0168	24.1571	35.8391	22.3151	28.8088	30.209	27.5582	29.6629	35.8932	32.1263	30.0904	27.0715
DCPS	8.58956	3.28088	10.2423	3.15245	10.7464	2.58867	5.61363	2.5022	3.66799	5.40574	5.89369	6.1964	5.53206	6.72086	6.62287	5.78371
DCTN1	41.0888	18.2089	46.6327	17.9508	40.8611	12.0571	16.369	15.9276	14.015	15.3358	26.8214	29.8404	26.4125	28.0752	27.8526	25.1633
DDB1	21.4766	78.2203	19.4744	77.0338	10.2985	35.4126	56.9111	24.1448	28.534	51.4014	39.5024	37.4036	37.1857	45.3998	37.5946	39.9996
DDX1	31.9238	28.5086	26.1815	28.9238	24.1838	19.5368	33.2506	22.1541	24.4733	20.1577	26.5822	27.2348	30.3176	28.5898	24.2828	26.4201
DDX10	11.1768	7.5071	9.56553	5.61005	6.85521	3.41661	7.84743	9.07667	9.44896	8.17725	9.14442	8.17126	8.98356	7.46123	9.89929	8.15609
DDX17	290.787	120.889	320.835	120.205	264.346	40.0511	58.866	40.5479	29.4621	81.7397	74.9064	87.802	74.9531	74.3607	77.3517	117.14
DDX18	76.8845	107.919	78.0205	107.439	57.9986	51.7654	63.7449	61.8015	56.5728	61.8426	52.7363	51.524	55.0868	59.7661	62.9288	67.0687
DDX19A	48.0759	36.4011	33.4425	39.864	38.2871	25.5588	31.931	29.3226	29.3512	32.8499	31.5416	31.5928	30.3313	32.4862	31.8359	33.5248
DDX19B	12.421	15.1512	11.9941	14.7761	14.372	10.3628	17.3225	9.85149	14.1621	9.45411	18.8359	26.8012	20.1275	18.1439	21.9809	15.7171
DDX20	13.9167	23.0576	10.6261	22.7504	9.44798	12.8002	26.5883	21.978	18.748	14.6993	18.6114	18.0239	19.4327	18.8919	18.7275	17.8867
DDX21	50.6043	61.7084	38.4116	60.9731	30.2352	47.092	112.102	99.4248	81.8801	73.5402	68.2833	62.5687	68.8185	64.2096	62.2885	65.4761
DDX23	132.436	97.8593	157.273	97.1268	158.898	68.1993	57.497	72.5254	59.1989	114.986	93.4816	99.6842	88.5081	94.7743	98.8806	99.4219
DDX24	107.602	248.99	103.982	243.537	95.776	172.631	310.66	208.41	206.496	177.453	230.481	218.632	247.539	245.15	218.956	202.42
DDX27	38.8528	52.5618	38.9764	52.217	38.6244	33.6963	58.0237	43.0099	33.6589	50.6351	50.6424	48.6173	53.8588	52.0682	48.9119	46.2903
DDX31	12.8466	9.05316	17.4372	8.62595	8.23029	9.89978	8.99794	13.6749	11.0778	13.3043	8.15521	7.4201	7.70711	9.0732	7.867	10.2247
DDX39A	128.251	186.178	111.441	191.233	126.726	143.298	194.449	149.156	154.712	186.454	193.624	185.525	189.894	184.785	185.37	167.406
DDX39B	528.535	563.623	541.994	578.93	483.281	397.38	413.025	397.538	325.619	602.915	442.335	430.498	430.55	440.734	441.043	467.867
DDX3X	96.4674	300.688	108.75	311.267	111.618	256.464	463.608	175.411	270.345	299.966	273.789	272.567	277.22	315.307	278.182	254.11
DDX3Y	158.114	408.383	152.707	422.449	141.782	0.445326	0.210351	213.459	0.022717	0.424006	235.118	254.933	280.584	226.302	251.861	183.12
DDX41	58.6326	33.8768	51.0767	37.2944	62.2149	49.2272	37.4017	58.2973	59.2187	65.6091	59.6628	67.3343	59.0228	57.4682	81.1942	55.8354
DDX42	116.298	135.812	119.709	136.722	108.173	103.353	101.486	105.17	79.1804	123.573	93.8405	91.113	102.279	92.2839	89.8146	106.587
DDX46	56.7362	39.8868	58.7909	40.7705	50.7595	31.8634	30.2286	34.0414	26.6178	36.1785	41.2799	47.569	42.9481	46.9148	41.0988	41.7123
DDX47	67.6463	120.804	60.3298	123.09	60.128	52.7175	134.063	48.9567	59.6315	55.8165	77.9852	81.2861	79.6686	63.0948	76.7292	77.4631
DDX49	27.7096	28.0032	19.6257	31.8564	27.1442	19.5376	19.9581	24.0067	24.1342	27.0133	24.3137	26.1301	36.7445	24.3269	32.5504	26.2036
DDX5	553.101	778.471	567.762	811.926	668.2	460.512	887.909	577.623	615.038	579.621	816.129	849.523	794.947	720.077	788.201	697.936
DDX50	49.301	60.2011	39.6013	55.257	38.5128	49.7762	53.9534	60.9247	47.261	46.8362	40.947	47.9216	45.0222	48.0341	44.3496	48.5266
DDX51	50.437	43.1784	59.8794	45.2335	49.4272	26.6134	38.5841	26.4855	18.2651	44.2843	37.6631	39.071	43.8132	40.9872	38.848	40.1847
DDX52	13.939	23.7379	15.0797	22.5455	13.1013	8.91922	17.3228	10.3916	11.2217	15.6712	17.96	15.7259	16.4005	18.1164	15.4225	15.7037
DDX54	48.2025	18.7899	34.4565	25.3503	41.3712	23.8243	26.5583	32.7857	19.0617	55.1778	47.3528	40.8662	38.2653	44.6833	35.8942	35.5093
DDX55	49.4717	54.0285	54.1336	49.8801	54.8066	24.6714	20.6442	24.2406	21.8573	36.0064	38.618	37.9166	38.2956	38.7234	32.0605	38.357
DDX56	62.2102	98.768	64.0836	98.707	55.754	56.5241	71.5096	58.5516	53.1519	80.9124	59.188	58.279	65.6742	66.2857	57.0243	67.1082
DDX58	14.8893	5.49847	14.3333	5.41529	14.1062	5.13045	2.88182	3.14654	29.3036	7.05912	6.78974	8.54524	6.93153	8.20682	6.89338	9.27538
DDX59	27.0429	27.8538	26.3492	30.0854	25.9646	10.4918	19.3101	18.8172	19.7298	29.5617	24.6328	24.8952	21.0834	23.5118	27.2495	23.772
DDX6	121.344	231.098	135.186	231.288	110.681	123.366	223.755	133.828	152.767	168.325	160.178	151.453	156.527	166.21	151.846	161.19
DDX60	11.5188	8.25377	10.8823	7.92282	10.0486	6.36824	3.04407	8.9735	33.8465	12.9945	7.22611	6.72999	8.54984	5.04231	6.11326	9.83429
DDX60L	39.8473	24.241	34.3301	24.0424	34.7112	14.0379	25.613	18.3617	84.5997	26.0582	26.7817	26.3328	25.327	25.58	19.6384	29.9668
DEK	60.4481	47.4744	63.0563	48.3382	63.2515	108.321	82.5842	132.041	105.1	111.14	107.258	100.392	97.4447	109.205	100.518	89.1049
DENR	44.6003	32.8125	50.5465	32.5626	42.1428	21.7839	25.3953	23.9656	23.9738	33.0871	28.5407	29.5858	26.5455	32.5978	31.9031	32.0029
DFFB	16.3298	2.78599	18.402	2.93617	16.2289	2.6935	4.98928	1.73525	1.85288	5.12911	5.18889	11.0917	5.79813	4.2391	5.83461	7.01568
DGCR8	30.6242	17.6014	26.4608	16.0374	32.2741	14.1877	13.925	17.1868	14.5559	28.1772	25.9638	27.4249	25.5216	30.423	28.2309	23.2397
DHRS4	18.1623	11.2382	27.1123	11.5958	21.6791	9.78421	7.54017	5.66676	7.04356	7.73915	7.78999	10.2841	7.98423	8.04779	10.9868	11.5103
DHX15	129.434	316.333	138.138	312.668	119.255	205.214	313.775	180.39	268.242	244.945	238.316	228.25	261.461	242.515	229.361	228.553
DHX16	48.9226	17.6983	33.4412	21.21	43.5066	13.8116	19.8074	13.5132	8.6517	16.3859	21.9394	22.3762	26.03	24.7759	23.6438	23.7143
DHX29	11.1144	17.5292	10.2389	16.218	9.28976	14.1608	18.2004	11.9207	16.2398	14.3333	15.6263	17.8204	16.483	15.5582	15.2654	14.6666
DHX30	54.7794	67.1795	49.8824	66.1329	49.9837	50.3054	61.1979	49.9938	51.9856	66.5486	57.2655	60.5982	64.9537	62.4464	59.8292	58.2055
DHX32	8.38645	3.23825	6.67673	3.22737	6.86461	2.09593	0.822564	3.91031	1.73723	2.99315	1.35438	1.71051	1.6989	2.71719	2.65401	3.33917
DHX33	11.9913	1.96426	11.4661	1.54269	8.36084	4.81037	3.77237	7.44178	6.07961	8.44797	6.14614	6.75452	5.45979	6.77217	6.56096	6.50473
DHX34	22.6357	5.20704	23.9391	4.65833	18.4594	6.83423	4.84676	9.86332	4.03594	8.12419	6.30469	7.00392	6.01159	6.80906	7.03575	9.45127
DHX35	9.80467	12.6963	9.36443	12.9278	10.7112	3.82477	10.1551	4.20768	7.65015	6.52241	10.2953	7.5896	10.9782	8.8731	8.28989	8.92604
DHX36	81.8845	177.533	77.1447	174.248	59.1226	121.925	108.215	92.5913	100.482	153.944	105.614	106.546	119.128	117.486	111.937	113.853
DHX37	20.6846	29.5405	15.8395	29.907	18.2454	16.6432	24.1162	16.9887	21.3548	21.3093	20.879	21.0686	25.2568	22.0248	22.1897	21.7365
DHX38	104.184	135.557	101.042	126.74	96.7953	102.623	97.8163	87.396	82.2396	159.374	101.776	117.217	122.353	113.132	117.186	111.029
DHX40	23.1682	51.3769	27.8146	52.1451	20.7584	31.4083	53.7239	35.5376	32.1816	36.5738	39.2208	43.4312	41.6617	40.9503	42.2067	38.1439
DHX57	9.62554	8.86978	11.2524	9.66273	9.32659	7.53375	7.78415	8.94557	7.37399	14.7862	12.3109	13.8225	9.70103	14.9282	14.2005	10.6749
DHX58	32.5907	34.5782	44.4048	35.5531	48.9831	24.6124	14.3539	18.3125	60.3179	28.1622	19.5794	17.4621	14.3589	18.0274	20.2427	28.7693
DHX8	30.2221	46.0225	30.5981	48.5684	27.2635	23.737	58.8337	22.7048	37.2866	30.4648	46.7638	45.6379	50.9215	42.8391	43.7958	39.044
DHX9	114.639	193.303	110.345	188.111	97.3185	109.755	207.326	93.6186	135.505	126.394	142.791	144.788	156.973	151.628	141.451	140.93
DIAPH1	60.1624	69.7102	74.7529	67.8173	70.316	76.2347	108.482	60.0403	55.0139	81.2206	97.8613	108.447	108.321	113.405	110.7	84.1657
DICER1	5.19739	21.2273	6.99286	21.4116	6.46525	2.65668	17.8134	5.50645	4.82823	7.38326	7.39113	7.77641	7.41991	7.22289	3.59593	8.85925
DIDO1	48.4821	28.3932	37.6263	28.4567	34.9581	12.1352	16.5545	9.63679	12.092	24.9312	17.6886	27.3922	21.214	20.1345	19.5316	23.9485
DIMT1	21.241	10.6024	23.0551	11.2639	16.8811	9.26883	18.8272	23.4869	20.0764	16.6824	16.9267	16.575	14.0987	16.2537	17.8181	16.8705
DIP2B	13.0531	19.4926	14.9846	20.184	18.7955	12.2761	13.1605	6.53311	11.3132	11.0908	8.61365	8.91653	8.47672	9.23366	8.80706	12.3287
DIS3	23.1825	35.1369	24.9955	35.4593	17.3812	23.4516	33.6378	24.4545	29.7886	26.9454	25.939	27.4011	27.5026	25.7905	25.6746	27.1161
DIS3L	39.4674	23.7498	58.0935	24.3589	44.6299	14.8779	19.4404	15.017	9.41166	19.2879	21.1156	24.2769	19.5387	19.4277	22.4544	25.0099
DIS3L2	20.7578	22.6276	16.6825	19.9693	19.7196	7.84266	18.0606	7.7453	12.0401	10.8415	13.1012	11.0899	13.5507	11.4174	13.1329	14.5719
DKC1	83.0167	107.303	84.6121	111.687	59.1768	37.5083	77.5044	57.3098	56.0318	70.5592	68.8776	55.9792	67.6612	72.5577	68.4968	71.8855
DLAT	3.96445	1.05519	0.912546	2.56852	2.82047	0.464612	0.722359	2.12337	1.91535	1.03156	0.326792	0.35014	0	0.790916	0.322779	1.29127
DLD	51.7184	80.5239	51.1813	80.1073	49.97	59.9544	83.1101	50.2009	62.5527	55.5921	64.7164	67.677	62.5639	62.3811	69.0967	63.4231
DLG1	27.0206	43.9961	31.5163	44.1172	21.9531	32.9078	45.858	26.6838	45.5533	44.9314	41.1211	44.5625	41.6831	41.0801	37.9023	38.0591
DNAAF2	2.40646	1.79494	2.58914	2.82742	2.90486	7.10689	3.81893	4.5117	3.61272	3.33269	6.20053	5.54941	8.04777	6.92008	8.56738	4.67939
DNAAF5	16.1073	3.70786	12.5715	5.01863	13.9946	6.98745	2.88273	9.58444	3.8792	12.2841	5.65031	8.29241	9.46399	8.03956	5.90353	8.29117
DNAJA1	39.1905	151.711	29.693	145.061	41.4769	52.3376	86.1177	44.5745	94.7455	48.5637	128.288	140.486	142.005	137.125	131.594	94.1979
DNAJB12	15.8929	16.5954	19.2029	18.7226	17.9418	11.6998	20.3562	14.1799	15.8506	18.1013	21.9841	19.7192	19.8544	21.2707	18.1075	17.9653
DNAJC1	4.16176	5.27605	9.98159	5.21528	6.08543	8.70987	13.7474	7.78765	5.87898	5.791	17.0512	26.9249	18.5755	20.823	22.0624	11.8715
DNAJC13	17.8612	7.63317	19.8169	8.47008	17.2364	12.3746	6.14617	11.382	16.2648	12.4625	13.6616	14.0642	12.9391	14.5847	12.224	13.1414
DNAJC17	44.3531	14.0043	44.5631	9.1425	35.7932	12.5895	8.23867	16.2468	10.991	16.5041	20.5309	22.0253	24.2108	20.1177	18.4938	21.187
DNAJC2	37.6141	77.2303	37.7056	72.935	29.6255	38.6979	89.0533	43.5852	53.4136	44.9212	71.9293	70.1243	82.5502	70.6628	76.1548	59.7469
DNAJC21	38.6698	33.7442	33.4337	33.4281	27.8697	24.1848	40.1772	37.5678	33.7706	34.0077	41.828	38.3046	38.354	34.8812	38.1841	35.227
DNAJC27	9.45122	7.80508	10.6298	7.33375	7.86845	5.01264	5.60543	5.68276	6.3984	8.04604	4.58902	5.69195	6.76109	5.74384	5.85062	6.83134
DNAJC7	25.3257	8.66625	20.8732	12.4169	25.426	13.6031	13.2075	20.3524	21.3464	17.1609	19.6071	18.1545	16.2745	22.6018	17.1901	18.1471
DNAJC8	62.7291	51.1979	57.2282	49.9512	56.9821	40.1646	55.3054	54.3109	56.3804	43.0556	67.4824	62.2836	66.3923	67.7419	66.0571	57.1508
DNAJC9	22.8983	23.4891	26.4502	21.5675	21.2368	22.0613	29.9387	25.2755	21.0388	23.9155	29.9541	30.5972	30.1475	35.5537	31.9729	26.4065
DNASE1	38.8208	3.59322	29.6671	2.95654	39.8053	2.05072	3.72429	1.80681	1.41528	4.67615	11.1654	11.6707	10.1689	8.22903	10.0146	11.9843
DNASE1L1	11.9777	12.5361	19.6437	9.84302	25.8896	9.62915	14.7665	9.19513	6.38522	10.6733	11.3036	9.94278	15.368	12.4833	13.472	12.8739
DNM1L	77.81	89.169	77.6373	93.3441	67.3156	66.0687	75.8905	45.4883	55.2311	91.7425	73.182	71.0202	85.6149	75.78	76.1678	74.7641
DNMBP	1.97954	0.482355	2.82594	0.455969	1.73523	1.03473	0.955921	0.707904	0.685536	0.981866	2.25845	2.16681	2.03822	2.63336	2.51512	1.5638
DNMT1	85.9071	40.0236	69.0776	41.6585	81.4168	57.3262	48.752	38.3483	47.2342	69.5005	68.8689	67.3378	82.963	69.122	75.4015	62.8625
DNTTIP2	31.8484	52.4631	38.9199	50.641	34.9368	46.9064	65.7658	60.4207	56.2225	50.1576	67.003	62.4383	70.7596	69.8504	69.321	55.177
DOCK7	3.69327	15.2745	3.73874	9.83634	6.12102	4.36349	4.0272	29.0065	1.99407	2.99612	5.35693	3.65052	18.7505	4.93197	17.662	8.76021
DPP3	16.0108	10.9263	19.1218	10.761	15.6503	6.51782	15.9527	10.5594	10.8911	10.4348	17.1316	15.4405	11.6364	15.6079	18.3045	13.6631
DPYD	2.08028	5.11245	0.96517	5.84865	1.0159	3.53475	7.16321	1.75984	1.8829	0.870452	4.81497	4.36913	3.40766	3.24824	3.8094	3.32553
DPYSL2	3.11783	0.457397	3.07677	0.729075	4.05146	1.64254	0.986774	1.06207	1.67998	2.56341	2.65253	3.62568	2.25856	3.5775	2.02861	2.23401
DRG1	40.2655	40.8393	41.3352	45.7556	37.4979	28.281	35.9203	36.45	33.787	23.7269	36.3595	35.7681	37.5948	41.2969	33.9525	36.5887
DRG2	40.2508	26.494	33.7411	26.2335	38.6214	29.682	30.239	31.0154	31.3433	40.8008	33.8085	35.0247	36.5106	37.5205	30.6625	33.4632
DROSHA	39.215	22.5951	37.269	23.9638	36.1882	25.4922	19.3367	15.8319	11.8416	31.7609	20.5896	23.2998	19.3632	21.1141	24.6416	24.8335
DST	4.41503	10.2086	3.22401	9.07101	4.88355	5.34147	6.77518	6.18846	2.06052	12.5347	6.87991	4.68053	5.97088	5.77159	4.48782	6.16622
DSTYK	9.65011	14.0158	9.48714	13.9113	9.02051	7.75208	13.1151	7.26658	7.84238	9.54006	10.8506	11.1879	11.564	12.0931	11.2385	10.569
DTD1	2.32552	1.58867	1.62261	1.88909	2.32617	2.76195	1.39534	2.84867	1.29608	2.38546	4.05826	2.88676	4.02711	2.95177	3.24645	2.50733
DTYMK	22.3886	7.03486	16.3632	5.07583	19.9547	2.43376	4.65172	4.68732	3.42154	6.96837	8.84767	8.79074	7.46201	8.87549	7.84286	8.98658
DUS1L	184.37	150.405	175.542	148.214	170.58	125.54	111.162	132.239	122.36	173.774	114.631	112.458	101.179	105.814	113.134	136.093
DUS2	19.4338	12.2463	25.839	14.8393	14.6194	7.43651	6.50292	6.07637	5.73195	9.38396	8.87564	8.79134	6.86017	11.5611	9.03404	11.1488
DUS3L	70.773	78.1631	79.8152	76.319	54.2062	27.9317	76.3645	60.7847	44.8529	52.4661	62.1314	55.3784	61.1889	66.7118	68.5641	62.3767
DUS4L	9.30597	10.0291	13.502	9.97446	6.85334	5.20039	3.31843	7.18119	5.73118	8.79002	5.44965	5.22751	6.00395	6.20614	4.35532	7.14191
DUSP11	22.2099	35.3879	23.7754	36.2626	20.846	17.2752	30.2501	20.5692	22.8636	18.6822	30.6823	28.9295	31.6971	29.584	28.9559	26.5314
DUSP23	4.95644	1.90516	7.93257	1.41828	10.2958	3.24899	2.85596	6.2	5.6107	4.14203	5.99253	7.2769	5.5175	6.31576	8.23977	5.46056
DUT	86.1262	57.2212	75.7474	60.428	64.75	28.8719	55.1965	54.9245	35.5752	48.6194	55.5388	60.0826	59.4263	61.2652	47.557	56.7553
DXO	23.029	33.5396	25.5029	33.0284	16.8823	17.3131	15.1337	15.4351	12.4922	21.3365	19.765	19.8535	20.3134	22.3154	20.3878	21.0885
DYNC1H1	109.038	170.104	101.153	168.883	107.405	119.977	205.618	78.8202	119.17	128.271	174.261	166.488	189.602	170.629	160.209	144.642
DYNC1I2	14.2774	4.02812	17.4631	4.28281	13.1865	7.21523	4.43688	11.1294	6.47763	10.9627	8.43977	9.36669	9.72365	9.81314	12.8218	9.57498
DYNC1LI1	12.472	16.466	11.2603	15.7273	13.4729	16.8568	19.7592	17.5841	16.242	19.7794	23.1278	25.6972	22.5508	23.193	24.7284	18.5945
DYNC1LI2	80.809	103.075	75.2796	108.325	58.0617	56.7998	89.0974	57.4517	66.5069	124.873	88.7137	79.678	86.7903	92.0037	86.3483	83.5875
DYNLL1	34.6991	25.1628	32.2953	24.9074	39.0292	41.9286	8.29617	32.191	15.7866	33.0281	48.7897	64.1577	50.3679	53.1867	51.5523	37.0252
DZIP3	7.82124	3.3184	9.6347	3.27639	8.59659	5.63979	5.50809	4.0114	3.83835	5.82413	8.0129	6.97231	6.81936	8.45979	8.51494	6.41656
EARS2	14.9835	6.26816	5.96998	5.14487	5.46326	3.70514	6.8343	2.90995	4.29769	3.82475	3.45307	3.49394	8.06383	7.35525	5.76273	5.83536
EBNA1BP2	8.2043	5.77089	4.52714	6.09307	5.99641	5.78812	3.77752	7.14971	6.13872	9.05798	6.70792	7.00686	5.06809	7.18441	9.59554	6.53778
ECHS1	32.0236	4.90718	32.9191	4.31862	32.0858	6.50466	5.26658	8.77522	6.23299	9.63081	11.023	17.9839	12.0585	14.2337	12.6168	14.0387
ECPAS	26.1182	13.1398	24.5585	16.7959	25.25	20.055	23.4902	22.3813	24.1769	20.2637	28.139	29.3649	28.6602	28.9751	25.276	23.7763
EDC3	13.1306	4.91222	16.6021	6.73164	14.1767	3.65192	3.667	6.28089	4.07334	7.08805	7.13703	8.21111	5.48931	7.4654	8.36623	7.7989
EDC4	78.5095	129.453	86.0084	126.671	82.8095	92.0069	100.952	67.0231	81.0726	107.97	116.983	94.5981	118.466	113.003	100.403	99.7286
EDF1	293.934	167.843	256.54	175.159	306.585	230.551	168.562	242.494	168.588	210.646	190.963	213.208	209.807	200.959	205.326	216.078
EEA1	10.6414	3.64496	8.5034	3.17774	10.7222	2.58341	0.630706	4.67546	3.45269	3.01414	2.839	3.16506	3.33948	3.34576	2.85131	4.43911
EED	20.3438	17.9008	27.4634	17.188	16.6377	22.2793	38.5346	20.8893	26.6668	33.6729	47.5114	41.6687	36.3048	40.1641	37.3094	29.6357
EEF1A1	25.8559	21.6794	13.3507	20.6378	19.9776	14.3673	36.4702	20.7763	20.1245	12.5387	24.5189	25.8592	29.9576	24.3682	23.8576	22.2893
EEF1A1P5	8.80951	6.00667	15.178	4.81819	5.97963	23.4408	19.2903	22.4111	18.4295	19.6004	4.8601	8.03579	8.66607	4.40339	3.86462	11.5863
EEF1A2	0.330447	0.515423	0.601426	0.322815	0.240111	0.207894	0.957452	2.09274	0.677252	2.15377	1.19755	1.16053	0.916697	2.6103	1.47252	1.03046
EEF1AKMT2	22.8594	16.1864	19.4274	16.085	23.6066	12.9349	20.9381	11.7421	18.1328	13.019	18.7363	16.9549	16.6033	16.5639	17.5862	17.4251
EEF1AKNMT	14.1412	4.39647	19.1374	5.57386	15.0226	6.51011	4.34817	7.63754	6.78679	7.89193	6.75339	8.66513	8.34362	7.07174	6.96636	8.61642
EEF1B2	1357.52	1179.61	1259.48	1163.55	1370.12	1287.27	1040.85	1352.11	1168.71	983.836	874.025	883.203	856.897	878.274	850.45	1100.39
EEF1D	904.436	824.858	895.746	828.148	1044.76	864.78	819.268	1067.74	915.583	875.22	852.642	902.019	882.887	905.279	886.508	897.991
EEF1E1	25.2147	16.9117	25.2291	16.4925	22.9257	10.9567	14.0518	20.054	17.2916	13.1271	15.9099	21.1509	19.1286	17.9736	18.7295	18.3432
EEF1G	2969.42	2415.61	2772.16	2403.43	2827.41	2209.44	2004.53	2460.65	1860.67	1901.32	1597.31	1635.55	1591.19	1609.27	1626.06	2125.6
EEF2	1422.52	1166.67	1325.65	1144.6	1507.83	1150.06	1305.29	1264.36	977.118	1077.28	938.413	951.08	915.719	895.158	928.148	1131.33
EEF2K	9.8327	12.4279	11.5933	12.844	9.86192	10.2922	8.53414	11.3641	3.95435	19.0981	8.9372	7.95862	9.50267	10.4197	9.77202	10.4262
EEFSEC	16.9705	6.46455	14.1548	6.50781	14.3492	4.63739	4.3146	5.57781	4.71462	6.03342	5.92684	6.31123	6.22534	6.6429	6.44478	7.68505
EFHD2	16.5814	11.286	19.3032	10.6159	28.6654	21.3274	27.2813	26.2784	28.1	25.9629	76.8147	87.7028	75.3823	76.3628	82.8584	40.9682
EFL1	10.0372	3.95495	8.55806	1.50366	6.9714	4.59418	4.55175	4.1729	4.35001	8.83226	7.23224	5.924	5.82582	5.73323	14.5945	6.45574
EFTUD2	61.9338	89.8387	58.6724	95.466	57.1843	64.3493	86.3858	60.1381	65.9006	71.2123	66.0929	67.6448	73.169	73.4204	72.2234	70.9088
EGLN2	89.9072	44.2919	109.939	47.857	108.22	28.3482	23.5874	41.3091	26.7599	43.2197	40.2152	38.9104	36.2235	37.0975	38.8489	50.3157
EGLN3	0.980672	0.497655	0.949447	0.122519	3.2809	0.070026	3.34094	0.178272	1.19585	0.273664	0.635373	2.1031	1.28227	1.6721	1.28127	1.19094
EHD1	91.148	42.3952	104.906	39.5076	99.3661	69.3043	57.3226	79.6924	67.8823	88.9283	111.87	116.1	111.354	112.839	126.853	87.9646
EHD3	2.05415	0.667582	3.2852	0.4184	2.50642	0.321403	0.550144	0.227205	0.227231	0.317539	1.30615	1.49041	1.22846	1.36104	1.04191	1.13355
EHD4	6.07433	3.59281	6.51239	3.41329	7.67036	5.82212	12.0966	6.21023	19.1846	7.1061	11.5198	10.5668	11.3828	10.0234	10.4649	8.77604
EIF1	716.089	2064.65	758.984	2090.17	832.038	1482.69	2745.42	1547.41	1535.93	1345.18	1819.64	1755.47	1788.57	1724.86	1717.44	1594.97
EIF1AD	37.9363	56.6811	37.4085	56.7488	35.4286	29.8445	51.3695	40.5009	33.7726	37.6722	56.1294	50.7173	53.912	52.0457	47.2155	45.1589
EIF1AX	35.9857	28.0261	46.5159	25.5605	35.5039	28.6609	40.2953	33.1289	43.106	39.1257	37.1929	31.9932	33.9484	30.5596	36.3113	35.061
EIF1AY	22.3608	23.1206	26.3889	20.8021	23.2911	0.149511	0.135836	36.4788	0.852738	0.273001	17.35	17.9352	19.8428	16.9273	17.4028	16.2208
EIF1B	56.86	153.456	55.0959	152.841	49.7816	130.654	149.412	80.1488	111.878	108.9	120.456	110.586	120.755	116.06	116.314	108.88
EIF2A	116.259	95.7186	95.2979	99.9093	81.8302	81.1666	118.729	72.7632	86.6353	64.8737	90.8606	93.8328	102.781	92.3042	83.2152	91.745
EIF2AK1	55.3995	58.6675	51.7128	64.5023	55.189	65.4747	62.5687	72.9728	69.7802	53.3232	60.5961	66.0085	75.5532	73.4631	68.4125	63.5749
EIF2AK2	8.43564	25.8595	10.4849	24.0946	12.9919	14.0682	28.054	6.16915	110.252	21.0396	21.5194	16.7415	17.975	24.4539	17.8014	23.9961
EIF2AK3	16.8768	37.6164	14.3545	37.8604	15.3617	18.0642	36.6042	17.0581	18.0242	16.6618	23.0123	30.7157	35.9952	30.7784	25.8243	24.9872
EIF2AK4	9.17125	8.06329	17.28	7.90267	13.7905	3.92895	7.29629	6.22123	5.52402	5.60153	7.46374	9.26289	6.95362	7.50763	9.46188	8.36196
EIF2B1	40.2522	27.5974	38.7612	27.6224	37.2289	16.8377	20.6331	27.4814	28.7587	34.2856	24.1895	24.9806	29.4699	30.9919	26.2302	29.0214
EIF2B2	13.5728	17.1716	12.9296	16.1623	14.6531	14.1519	10.4177	12.1028	11.2287	13.7041	9.02377	12.2926	11.7195	11.0838	14.1502	12.9576
EIF2B3	12.3454	4.29148	7.70081	6.5183	7.91307	2.71552	3.4415	5.04249	4.82492	4.25537	6.80447	4.49778	5.92745	5.03105	4.603	5.72751
EIF2B4	26.1534	28.5058	29.7438	27.4259	15.5358	23.446	20.1871	24.8935	16.6917	35.312	15.9575	24.579	28.8119	26.4208	25.3608	24.6017
EIF2B5	61.2376	69.8255	62.5435	74.7626	58.4489	48.2171	51.7654	48.1824	50.0432	72.8919	52.4847	61.5169	63.7658	58.0846	52.742	59.1008
EIF2D	59.0941	48.5214	60.0902	46.9356	38.6109	21.7774	24.6055	23.7451	16.0773	28.1571	19.6861	22.3459	19.9889	20.6452	25.1617	31.6962
EIF2S1	33.1882	21.3417	38.5295	22.4365	35.6029	19.5271	26.2108	40.7292	37.8912	28.107	35.4084	26.3795	18.6884	23.3811	27.2097	28.9754
EIF2S2	44.4026	24.035	42.1875	25.8934	33.466	26.8741	24.7806	30.4448	28.6354	26.2888	25.6722	23.1168	23.0933	25.4967	23.0184	28.4937
EIF2S3	170.459	96.3929	180.416	95.0518	149.085	57.0474	97.9814	47.3953	66.8496	66.0833	70.2441	76.9454	73.4445	73.3977	73.613	92.9604
EIF3A	90.5807	81.4967	87.9721	80.2941	77.7198	90.4174	151.565	108.263	89.9181	117.27	130.367	126.623	130.867	132.005	123.96	107.955
EIF3B	175.751	154.745	141.361	155.582	134.548	91.9399	148.008	115.684	103.055	153.609	106.424	105.248	108.682	107.231	106.637	127.234
EIF3C	37.3958	11.7981	65.0746	13.3	19.3737	17.1999	5.55921	8.49166	13.9954	12.4342	7.4049	11.5704	13.5811	11.7172	12.1123	17.4006
EIF3CL	3.23644	4.02279	0.509349	4.28256	1.52188	0.865905	4.29593	3.82007	0.368131	5.24093	4.05329	3.32779	3.80737	4.54435	5.49797	3.29298
EIF3D	211.572	224.037	203.068	224.195	188.58	172.164	214.372	175.046	171.934	198.981	181.092	181.607	183.276	183.004	180.497	192.895
EIF3E	1.30145	3.97736	0	3.25915	0.714607	0.926581	2.71673	1.19214	0	5.39609	2.95127	1.9818	3.13604	2.41855	0.537249	2.03393
EIF3G	334.833	264.958	341.5	252.528	337.381	241.601	257.183	234.264	213.216	281.127	277.189	268.644	261.682	265.282	264.758	273.076
EIF3H	416.603	397.679	364.273	384.098	399.912	368.242	441.725	387.369	347.965	340.916	324.396	325.613	322.264	325.394	319.668	364.408
EIF3J	46.0132	48.1889	35.4922	47.348	27.0885	30.7937	45.6454	27.526	30.5063	34.607	42.3759	39.865	47.8421	40.413	40.1167	38.9215
EIF3K	314.942	245.727	315.888	250.523	282.249	279.178	295.627	300.298	282.238	260.93	268.233	281.934	256.836	259.248	244.899	275.917
EIF3L	340.246	311.927	308.944	330.857	334.839	306.912	396.462	331.271	234.049	349.658	277.691	254.872	247.208	246.667	251.858	301.564
EIF3M	279.773	326.686	284.596	336.405	246.115	278.474	353.12	290.572	298.806	268.26	286.787	288.189	300.003	314.918	291.226	296.262
EIF4A1	336.994	573.008	310.274	562.15	309.327	275.666	349.813	331.076	273.982	397.354	390.674	405.947	390.096	386.608	382.504	378.365
EIF4A2	561.206	796.374	555.562	804.124	541.214	615.101	1006.2	620.602	729.42	580.541	804.836	834.791	828.291	809.015	807.208	726.299
EIF4A3	41.936	58.6895	33.4216	52.8196	30.7856	33.3593	20.5059	44.5279	32.5079	41.1588	49.6465	58.7253	59.6746	54.4667	57.6535	44.6586
EIF4B	189.558	210.304	175.46	217.515	220.936	104.027	141.042	87.05	99.4978	90.317	103.083	96.4219	110.006	95.1882	110.109	136.701
EIF4E	51.4501	38.6717	36.4672	37.4851	41.38	28.8149	54.7734	35.41	48.0438	42.7755	49.7797	46.7888	51.1785	38.4569	44.5906	43.0711
EIF4E2	61.0273	37.3924	50.7138	37.4714	50.3134	18.4639	48.495	28.7202	38.4247	33.6236	40.2772	41.8496	45.9012	45.2271	54.327	42.1485
EIF4E3	13.1517	18.1066	7.93062	17.7899	8.33408	15.9316	20.8283	12.8381	20.3679	14.3071	23.242	22.8399	20.5911	22.178	21.7162	17.3435
EIF4EBP1	5.26136	0.581217	4.39182	0.579266	5.31733	1.87854	1.96007	3.03298	3.31351	2.06452	10.0416	11.1247	8.46554	9.81511	9.17598	5.13357
EIF4EBP2	24.9039	16.0678	25.3946	15.567	23.6835	17.5918	20.244	20.1142	20.4138	22.4261	25.4926	25.5673	25.8598	26.7235	27.3967	22.4965
EIF4EBP3	24.8031	14.5709	28.9725	13.3	21.2373	12.1608	7.90008	13.5726	12.2616	16.9483	5.00619	7.14516	8.9657	6.54597	6.16288	13.3035
EIF4ENIF1	32.6658	16.4762	21.3512	20.1326	22.6616	21.2865	15.2119	16.9061	15.8073	21.2096	24.516	21.0712	17.6621	16.4937	21.4688	20.328
EIF4G1	107.455	132.715	106.106	136.645	93.5882	91.4811	108.175	88.1731	79.1989	118.962	112.027	106.436	118.514	119.208	106.034	108.315
EIF4G2	52.9385	244.863	49.6016	234.63	55.5318	62.6735	161.438	59.9408	86.1314	99.5376	89.7618	96.7372	117.182	108.982	98.6903	107.909
EIF4G3	10.9862	6.13059	9.1947	7.03124	11.6398	11.1332	5.80688	6.10613	7.58414	10.772	14.4875	15.0419	10.4029	14.6142	13.1556	10.2725
EIF4H	137.73	159.493	134.187	156.429	144.418	108.329	199.285	122.146	152.801	115.718	156.577	149.547	156.342	150.288	160.702	146.933
EIF5	123.945	280.797	117.539	267.476	136.383	137.889	212.258	113.125	120.624	147.794	187.747	187.06	201.879	189.49	181.389	173.693
EIF5A	295.149	254.58	266.13	261.772	301.009	189.195	270.74	242.109	263.234	274.373	209.87	219.186	208.383	222.804	218.157	246.446
EIF5A2	3.67102	3.48985	2.66157	3.23806	5.20287	3.24429	12.8698	2.72051	4.41779	2.49578	4.86525	8.06264	7.72101	4.82093	8.51073	5.19947
EIF5B	34.9807	30.9061	40.1199	27.8588	28.5026	24.465	17.6629	30.7083	21.0657	30.9196	26.4664	29.7063	27.8846	29.4045	25.9053	28.4371
EIF6	42.1975	20.2168	38.3493	21.7783	45.8998	42.2251	27.0829	48.4901	38.7918	40.379	49.9333	52.692	43.3054	44.4278	47.2264	40.1997
ELAC1	6.58309	3.63543	6.28865	3.82618	6.72185	4.11921	2.46871	5.78487	2.93174	5.46802	4.59985	3.83695	4.83008	3.76671	4.62029	4.63211
ELAC2	55.0999	83.9477	60.8795	87.4669	48.6516	46.7905	41.4234	49.7647	46.8049	61.5455	48.3115	51.1481	53.8031	55.7288	54.4072	56.3849
ELAVL1	37.2038	31.753	33.5554	29.9663	36.7252	23.0202	22.6304	20.7475	20.3746	26.7126	21.9754	31.901	28.2116	30.9489	26.9251	28.1767
ELOA	12.6361	12.1842	11.813	12.5569	11.4602	13.1245	20.0852	17.1488	17.8894	14.0317	22.4332	22.4916	24.5983	24.5139	20.8785	17.1897
ELP1	8.8485	2.93198	23.3419	6.18042	2.74901	3.34082	6.40973	3.77106	1.99113	10.714	2.37742	9.3954	6.20358	5.14648	6.31147	6.64752
EMD	31.4928	44.4621	31.2665	46.6082	40.4931	36.4963	55.2288	41.1079	21.4639	42.0677	55.5057	50.1991	49.7639	56.1846	52.624	43.6643
EMG1	46.3829	34.341	43.3812	35.2346	41.1407	21.4346	29.9374	18.7855	20.8277	21.911	21.1785	19.5521	19.7436	25.6411	22.7128	28.147
EML4	60.4211	142.379	74.3336	142.336	66.3073	171.254	197.022	140.257	131.877	211.951	210.36	212.956	229.035	213.969	219.492	161.597
ENDOD1	4.49473	2.15165	4.23102	2.36198	4.50848	3.21017	6.0897	5.69783	7.19228	5.2578	6.39542	6.84119	6.95627	7.23203	6.44523	5.27105
ENDOG	4.93546	1.17246	4.85773	1.0763	7.26614	2.14363	1.97175	3.35313	3.27486	4.65795	5.28435	2.44311	3.2753	2.7605	3.87642	3.48994
ENDOV	15.2572	5.43484	17.2966	8.57496	9.56483	6.31707	6.63544	9.05007	4.32729	8.94921	11.3099	9.93616	9.17946	9.31559	9.80132	9.39666
ENO1	408.225	83.2785	365.809	83.3648	293.811	151.345	103.459	299.858	213.523	231.486	155.97	171.052	167.729	170.41	169.085	204.56
ENOX2	11.8445	1.17971	9.33115	1.21362	7.51579	1.62955	1.67518	2.54655	1.80274	1.42228	2.04308	2.92878	2.01619	3.02134	2.13892	3.48729
ENSA	18.6289	24.7212	13.9014	25.6181	18.141	11.279	26.3618	17.441	12.4733	18.0458	18.9733	22.7526	15.7585	19.8276	19.2155	18.8759
EP400	18.0917	16.0875	22.4854	12.9907	20.2443	7.33309	11.3239	8.69988	7.80411	12.8631	10.3688	9.76134	11.4473	11.2508	9.28771	12.6693
EPB41L2	19.1419	4.12724	14.0092	4.14816	17.0076	5.13159	3.91513	1.41046	4.45079	3.73186	5.67729	5.04581	6.79782	3.78229	5.47282	6.92333
EPRS	62.0359	19.2588	48.3127	16.6392	39.7557	23.6435	23.6897	25.5345	24.5717	31.7708	26.6993	27.5569	26.3891	31.0927	30.9103	30.5241
EPS15	21.8906	24.0357	15.8326	24.6877	15.191	29.692	35.6275	19.9152	33.8533	62.5153	49.5388	52.513	46.0792	52.4708	44.3624	35.2137
ERAL1	22.292	18.349	22.8733	19.1073	23.5974	8.16234	10.9631	11.0563	11.6635	19.8683	16.8783	16.2541	14.3859	14.0267	14.8907	16.2912
ERCC2	25.5185	6.22652	17.2263	4.59302	21.5357	7.28244	4.22814	5.61288	3.13597	8.80837	4.15565	5.79274	5.96217	5.10745	6.40289	8.77258
ERCC3	28.8599	38.974	42.2387	44.5091	29.3374	28.5914	33.6465	24.7815	27.5767	38.2884	37.7027	43.2926	32.4285	35.6631	34.1065	34.6665
ERCC6L2	5.98611	14.5813	4.60583	15.2568	4.54361	8.26458	9.91214	4.65089	7.38765	7.58774	7.13407	7.34277	5.95651	8.67736	5.79446	7.84545
ERH	109.834	96.5457	104.142	90.993	100.319	118.564	125.958	128.326	170.83	123.596	129.094	108.36	117.013	113.811	121.392	117.252
ERI1	3.27254	0.905578	6.3131	1.02485	3.10638	1.205	2.17612	1.66012	3.23404	1.36137	4.19813	4.19217	4.81238	2.03527	3.10035	2.83983
ERI2	3.538	4.49904	3.5888	5.08277	4.02591	2.37575	2.42488	1.60373	1.29056	2.87121	2.5865	4.88318	3.58716	4.298	4.07406	3.38197
ERI3	32.3022	13.4545	26.9977	12.507	28.3619	4.27602	7.96389	8.4369	7.01797	11.3206	11.425	11.3548	10.118	7.17167	7.59112	13.3533
ERMP1	7.7676	3.26831	8.02959	3.32911	7.54791	1.50203	3.57485	2.31673	1.69853	2.70543	6.06477	7.25064	6.57463	6.65071	5.93784	4.94791
ERN1	16.7345	12.5244	16.5903	12.2786	22.1727	18.5524	27.0701	15.0808	37.2431	28.267	79.4591	85.6785	83.2016	82.448	81.8225	41.2749
ERP44	9.22537	7.6619	10.1789	6.88148	7.57132	8.74582	12.1239	9.82011	14.4101	11.1899	13.3367	12.5658	12.3804	12.6555	13.097	10.7896
ESF1	13.637	9.70308	13.4927	9.22612	8.80101	8.72114	6.57137	8.01269	10.4842	7.73728	8.10418	9.20243	9.97185	9.42445	8.08072	9.41134
ESPL1	0.097627	0.17796	0.298518	0.349469	1.04355	1.87869	0.172923	0.983272	2.44954	2.44798	1.24683	0.961034	1.58503	1.07093	1.43698	1.08002
ESRP2	2.44206	0.857504	2.45749	1.15809	1.93588	0.632802	1.94461	0.082666	0.618318	0.061376	0.996856	0.922419	1.14758	0.839989	0.740992	1.12258
ESS2	16.5567	37.1062	14.7052	38.3675	18.0023	19.6082	40.6372	15.3789	15.9563	25.7077	25.8362	27.7877	28.4403	26.7815	29.6532	25.3684
ESYT1	47.2109	42.2016	51.1474	41.9625	51.5971	37.8061	15.7995	20.6283	14.7693	36.2031	39.4739	40.3047	35.5166	45.319	39.8529	37.3195
ETF1	25.3965	75.4534	31.8238	75.4945	23.4624	41.3753	113.829	47.0938	63.7817	47.1526	84.2745	70.7653	82.6674	77.9649	81.8591	62.8263
ETFA	29.9797	15.9838	27.104	16.6324	26.2036	20.311	15.6031	19.8497	19.4904	17.8166	20.9034	25.9228	20.0546	24.1342	22.8138	21.5202
ETFBKMT	2.57213	1.38728	2.51596	1.32565	2.73113	0.750738	0.681252	0.729457	0.694972	1.15136	1.54325	0.891001	1.67326	1.07057	0.756115	1.36494
ETHE1	13.9637	11.5804	12.6098	10.0366	20.6823	25.498	18.3775	24.9793	13.9927	17.9976	23.1888	22.2879	20.3276	22.7311	16.2814	18.3023
EWSR1	199.886	224.759	187.131	233.211	167.957	136.747	218.514	116.125	139.217	206.906	218.647	197.047	214.621	205.667	189.311	190.383
EXD1	2.96891	3.83092	2.37313	3.19351	2.18764	2.28602	2.80016	1.47942	2.06904	3.12475	2.87846	2.22535	3.62827	2.98908	2.35807	2.69285
EXD2	5.98466	3.92321	6.68132	3.64715	4.50767	2.27062	1.8058	2.03163	1.88773	2.69586	3.59004	2.89146	4.08821	4.48405	2.28869	3.51854
EXD3	24.2339	10.9656	28.2661	16.6104	16.7522	4.63198	11.9729	4.75383	1.89221	8.90738	9.93303	12.2566	9.04153	10.7443	7.63461	11.9064
EXOC4	16.1482	16.9513	18.3436	16.6955	12.2123	5.91518	17.3315	8.45203	6.728	12.3133	12.6727	14.4481	13.9533	14.2326	11.1449	13.1695
EXOG	20.2633	9.70648	22.6294	11.8077	24.3341	5.70378	16.0083	6.02713	8.55979	8.33396	13.0424	9.4002	12.4814	14.2342	13.0915	13.0416
EXOSC1	33.5317	14.4002	37.3896	17.0654	30.3225	21.2753	10.1125	19.9141	22.7571	27.7179	23.083	24.5844	27.6136	25.5301	25.0755	24.0249
EXOSC10	114.693	141.989	95.3251	137.888	92.1912	63.7957	95.3569	55.0381	70.0964	104.905	92.989	94.7829	97.9369	91.2841	96.238	96.3006
EXOSC2	65.0121	57.0934	56.5533	56.807	53.8433	27.9437	34.1671	44.1352	36.1828	49.8166	40.3525	43.7659	35.2169	37.6784	41.2272	45.3197
EXOSC3	13.4319	8.67794	10.035	13.1921	16.2109	9.65529	3.35079	7.17356	23.0413	7.04423	5.78402	7.3358	11.6039	12.1558	8.57971	10.4848
EXOSC4	5.6286	1.59387	8.90207	1.74229	7.45491	5.50817	1.17935	6.15775	3.22901	5.30931	5.18627	4.51403	3.92643	3.5846	4.5323	4.56326
EXOSC5	26.7032	5.54212	24.1861	4.46816	19.9998	4.38403	2.24131	9.3823	5.97116	8.6131	5.35584	4.7845	5.01162	3.78875	4.05114	8.96554
EXOSC6	19.8245	21.9514	19.2113	21.6233	20.1001	12.3696	19.8656	14.8881	12.6772	15.2424	19.4832	19.1414	19.5362	18.7073	17.8891	18.1674
EXOSC7	41.5763	33.5521	34.3106	32.1248	29.091	28.8736	24.4778	26.8005	28.6086	33.8798	28.0695	27.0717	27.8294	25.0818	30.0534	30.0934
EXOSC8	68.5549	40.3309	58.8308	43.727	52.3506	21.2803	32.4409	31.3553	34.7011	37.3612	44.885	48.8317	39.8517	52.3868	38.3676	43.017
EXOSC9	13.7322	32.2723	15.0649	35.6868	21.6839	20.1419	37.0878	17.9874	26.4864	23.1529	33.2195	29.8395	20.8062	21.2116	21.2282	24.6401
EZH2	5.76624	9.63163	7.92537	7.61936	6.2611	9.74438	20.2614	6.12221	5.00324	8.40292	16.5076	15.2403	14.4857	15.2269	16.1316	10.9553
EZR	62.2002	76.955	77.2776	74.6541	77.2574	247.413	226.452	207.466	130.066	195.092	219.299	218.805	220.317	226.377	218.673	165.22
FABP5	11.5307	7.74932	7.29216	5.68356	9.98114	6.94659	7.13478	7.73666	8.90278	15.4486	17.0783	15.6475	16.9889	15.8952	22.1484	11.7443
FAM120A	51.7575	26.0695	56.2831	26.7256	47.7153	22.4212	34.0458	29.9641	27.4486	31.3023	34.5557	35.7648	34.3954	34.6554	33.9625	35.1378
FAM120B	7.44437	10.1809	8.94714	8.92399	5.37593	6.96478	5.43092	5.52261	7.42431	4.74794	8.31021	4.38305	6.1804	5.87995	5.56817	6.75232
FAM120C	7.42036	7.71591	7.74786	7.87057	7.60831	5.42697	6.84692	5.5553	4.22452	8.96504	4.47931	4.30877	3.85118	4.32534	4.9589	6.08702
FAM172A	13.4579	10.8061	15.4058	9.5447	13.459	5.28922	9.15633	4.08986	5.43659	5.4085	10.069	9.60068	11.5515	10.5897	10.6579	9.63486
FAM207A	14.9788	4.67681	15.9082	6.80162	13.3489	6.26262	6.56117	9.59982	6.58378	8.29807	7.58953	6.18284	7.27373	5.43806	7.30567	8.45397
FAM50A	35.4697	21.932	34.1612	19.0619	45.535	41.2158	33.8027	38.3477	24.6987	54.9928	50.8244	49.4944	55.676	40.2546	45.7552	39.4148
FAM83D	1.39279	0.611544	1.84033	0.641287	0.984903	1.41284	2.92053	1.39189	1.86065	1.44822	2.35759	3.39935	3.39257	2.98353	3.3449	1.99886
FAM83G	1.42837	1.03879	2.73708	0.907966	1.88481	2.98438	3.19378	3.68267	5.10931	3.09381	4.82147	5.59373	5.08702	6.17164	5.6915	3.56176
FAM83H	2.39416	0.702945	2.30841	0.763005	2.98828	0.349514	0.509022	0.785419	0.651028	1.1258	0.625623	0.697652	0.554772	0.571785	0.405914	1.02889
FAM98A	15.9481	16.6152	14.9483	18.2756	12.2392	21.2456	27.0971	22.6347	11.3369	26.9094	19.0501	20.2306	19.0891	25.8565	13.4629	18.996
FAM98B	7.79348	7.58869	7.12577	7.05788	6.14063	2.04337	3.48176	3.74442	5.12621	4.74514	6.14631	5.29462	5.14315	5.51952	4.91204	5.45753
FAM98C	37.1582	18.9765	43.2802	21.5688	36.4526	25.7437	16.5387	19.6165	16.4422	25.2556	25.9531	26.0753	29.9502	24.2774	35.0373	26.8217
FANCD2	24.7122	17.957	25.2454	18.6772	19.0422	12.7838	19.9142	21.3113	21.3231	24.7345	16.9977	15.3828	20.0587	18.444	8.63878	19.0149
FANCI	9.60737	12.7074	14.8989	12.079	10.1161	11.3479	7.18619	11.3778	10.8392	11.8217	13.3597	15.3488	11.7768	15.038	15.5483	12.2035
FANCM	5.8728	6.5055	9.111	7.24018	5.22812	5.03617	4.91362	3.86185	6.68171	5.88261	8.29364	6.77932	7.46674	6.95013	6.7322	6.43704
FARS2	2.24739	0.920999	1.25266	1.11359	1.26451	0.522451	0.040605	0.10387	0.805538	2.69244	1.73671	1.0693	1.71343	0.089022	1.86666	1.16261
FARSA	35.1763	14.0567	27.0822	14.3264	31.2435	19.9426	8.01628	24.4277	15.8021	31.89	17.0991	17.4128	16.7815	19.3483	21.0557	20.9107
FARSB	12.0019	6.43545	10.321	6.40348	6.6013	2.42034	3.64345	3.57897	3.27977	4.30589	3.27101	3.72535	4.01284	3.73205	3.75434	5.16581
FASN	24.9838	101.017	14.7004	108.526	21.5915	48.4155	120.823	73.4745	45.4836	126.987	91.9494	74.2602	88.4312	63.0189	70.304	71.5978
FASTK	92.6265	65.5695	96.7143	63.8623	81.4593	65.1781	45.8413	64.0228	51.8636	79.2153	54.8557	62.1303	61.7188	56.8765	62.7826	66.9811
FASTKD1	15.0457	3.92024	16.6485	2.06806	17.9785	7.63244	6.35999	5.96211	6.94857	13.1231	8.26706	12.199	9.77866	11.3496	9.77074	9.80349
FASTKD2	15.1497	24.8397	14.9755	22.8704	12.7596	9.54897	11.4211	13.2545	13.341	14.3157	14.7537	11.8554	14.8327	13.3278	12.6669	14.6609
FASTKD3	14.8111	9.59371	11.5594	10.8902	9.72206	13.9209	7.86366	10.5186	14.5124	11.489	12.9416	12.4801	13.5207	14.9338	12.2142	12.0648
FASTKD5	16.9792	24.0854	23.2312	24.6523	23.0759	12.4057	31.7599	14.2716	13.1096	15.1877	19.4866	18.7839	18.7809	18.1961	17.2463	19.4168
FAU	1509.08	1640.7	1561.87	1666.42	1738.38	2213.22	1825.27	2111.64	2100.44	1679.28	1682.73	1733.22	1671.65	1678.82	1709.91	1768.18
FBH1	44.9208	29.8584	39.8794	30.9703	52.496	23.9995	25.2581	22.1162	18.0798	26.9392	24.5482	20.0699	15.566	26.39	24.1453	28.3491
FBL	363.415	230.796	338.545	228.523	333.796	189.877	187.368	230.466	206.048	182.71	189.093	195.097	165.501	173.109	182.054	226.426
FBXO22	11.8783	4.25192	9.97783	4.28751	8.19499	2.38744	2.91959	2.93034	3.07745	5.32043	5.41566	4.89733	4.78094	5.32039	5.95083	5.4394
FCF1	50.8639	45.225	62.0177	48.0035	49.0549	40.202	35.1619	35.6872	50.4417	49.2186	36.2192	33.9786	38.941	41.3238	35.3665	43.447
FCHO1	68.9741	28.3275	62.6507	30.0193	60.4277	24.6705	16.9094	23.3845	20.5498	37.6918	33.6545	34.8879	26.7924	36.2562	34.1113	35.9538
FDPS	96.9004	37.6625	115.055	39.3998	90.9098	47.815	44.2675	52.0655	49.0732	72.2067	54.7692	60.9123	61.3759	64.3463	64.9345	63.4462
FDXACB1	5.38833	2.42127	4.04637	2.4714	4.18889	1.30774	2.08228	2.46087	1.51869	2.27494	3.0982	4.53065	3.47469	3.05544	3.92207	3.08279
FEN1	4.96011	8.0719	4.22658	6.37385	4.85056	4.60323	6.64023	5.5357	5.71784	6.05829	7.23412	7.4682	8.17491	6.24181	5.7655	6.12819
FERMT2	1.57273	2.81177	1.72191	2.33584	1.4452	1.43335	3.36649	1.78491	1.93928	3.45745	2.68251	2.68212	2.55103	2.32574	2.58719	2.31317
FH	5.80562	5.11742	1.80752	2.79051	1.59075	0	0	3.56161	0	1.62005	1.70016	2.21631	0.540611	0.553152	5.38649	2.17935
FHIT	119.314	118.644	109.55	115.113	107.479	36.6576	45.5505	88.8224	7.548	94.7335	3.47842	8.41981	15.467	3.04313	9.12499	58.863
FHL2	3.39101	4.43697	3.61416	3.83983	4.74157	1.9952	3.43854	1.37902	2.71699	3.57286	2.0405	3.66558	2.76643	2.42924	3.85884	3.19245
FHOD1	22.0817	13.0691	20.0304	12.0788	31.9319	26.4404	16.7343	9.90661	7.52056	32.0349	34.0083	37.1877	28.7881	29.844	36.2422	23.8599
FIP1L1	40.5993	50.9854	34.1813	38.2901	36.2434	40.4002	47.8404	25.7783	39.6071	36.8413	49.3191	42.2198	48.2805	43.037	44.744	41.2245
FKBP3	49.9595	37.7445	45.4349	40.1776	39.3918	26.4455	27.1957	22.0593	24.0651	32.5177	26.7839	25.6892	27.2908	29.825	26.0244	32.0403
FKBP4	36.1656	11.7117	23.9544	10.4717	22.3062	15.6327	9.86079	26.1013	10.7912	20.7518	26.8406	23.1557	24.6509	19.0852	21.1313	20.1741
FLII	164.869	125.999	157.532	124.57	173.043	114.71	118.587	117.775	86.7577	158.128	154.348	145.222	149.45	155.156	162.02	140.544
FLNA	139.573	78.9523	155.239	85.2868	222.146	236.06	436.101	184.93	152.367	297.911	672.549	644.142	702.912	618.879	648.476	351.702
FLNB	37.4917	42.932	33.9723	43.8378	32.9096	5.62697	6.13724	3.3764	3.22686	8.48859	9.66215	10.3576	6.56008	8.68884	7.82373	17.4061
FLYWCH2	21.4093	3.94908	16.8457	3.97804	18.7483	7.4434	2.46586	11.6107	9.27239	11.3874	8.70858	12.9282	7.90166	6.54463	8.19375	10.0925
FMC1-LUC7L2	9.70113	0	0	0	11.0209	1.32795	0	5.61575	9.57791	7.57399	2.14681	7.68312	5.2021	5.60881	7.60719	4.87104
FMR1	85.5018	138.063	81.3192	138.085	70.761	62.1007	99.3393	51.6216	91.2374	92.24	92.3244	84.4849	92.0678	95.6119	91.4667	91.0817
FN1	3.40118	2.53666	7.27647	3.48983	2.09464	0.837391	0.895554	1.08264	1.72338	1.24369	0.470744	0.785438	0.546123	1.33333	1.42291	1.94267
FNDC3A	24.856	19.3766	26.375	20.5541	21.8128	19.0668	27.0975	23.0837	32.0798	30.6358	26.7466	26.9001	28.7171	27.5195	21.586	25.0938
FNDC3B	3.88348	4.19115	4.61254	4.41962	3.99987	3.24013	5.21844	1.88207	4.04141	3.31527	4.27022	4.71199	4.10854	4.40845	5.07228	4.0917
FRA10AC1	25.7644	22.1539	30.2309	16.6595	18.2059	8.62547	11.1291	9.5208	7.24854	13.8433	11.2437	12.466	10.2192	11.6856	11.1058	14.6735
FRG1	45.5644	77.0709	67.5979	75.9798	52.6068	51.1498	69.2087	61.6059	57.852	62.2135	75.7362	81.3922	71.2068	81.8078	76.6583	67.1767
FRMD4A	5.37374	0.991723	5.8685	0.677921	4.42491	0.83034	1.71758	1.37748	1.28856	3.21499	3.23671	3.37873	2.51748	1.59816	2.74004	2.61579
FRYL	34.5697	51.4275	34.404	46.2284	39.4209	54.8419	39.1599	32.9226	35.6189	38.3341	36.3156	45.7333	33.2212	49.7897	36.507	40.5663
FSBP	2.71764	2.50435	1.09541	2.07842	3.29714	3.0268	1.39885	0.683151	1.67395	2.69235	1.22846	1.30326	2.37946	1.68796	1.36953	1.94245
FSCN1	1.27002	1.22139	0.513991	1.56162	4.20332	0.384032	2.38592	0.684609	0.334204	0.265796	1.44975	1.96758	1.79728	1.28954	1.51764	1.38978
FTH1	592.363	1693.51	592.486	1677.68	803.132	3274.38	2644.8	7446.92	3531.26	4712.67	3897.67	3781.07	3904.51	3982.86	4161.2	3113.1
FTO	28.3022	20.1565	32.3453	21.9479	33.042	15.6745	17.2615	16.2643	16.4433	21.3971	22.2974	25.6067	24.6132	24.476	22.1766	22.8003
FTSJ1	47.9833	35.211	47.0196	33.1486	35.4703	25.2694	36.602	33.2566	22.8724	37.6942	42.2958	39.8904	39.6076	39.1309	42.4684	37.1947
FTSJ3	59.0522	48.0119	42.4936	45.0912	41.2421	43.22	21.7127	31.9633	26.0265	61.9343	37.1752	34.3751	34.6135	40.1186	38.8642	40.393
FUBP1	53.8705	81.0568	53.0247	89.9722	50.7752	32.6139	79.3245	43.9259	60.8301	48.5185	60.1014	59.6025	61.0436	57.454	59.8025	59.4611
FUBP3	36.6592	33.1308	34.9709	31.8028	34.6135	27.4318	21.9668	30.4841	34.2113	36.911	37.6233	34.1887	32.2522	35.2395	26.9899	32.5651
FUS	513.843	499.653	534.58	478.214	451.674	167.402	291.518	195.968	143.543	350.136	311.839	324.468	342.691	340.083	313.745	350.624
FXR1	73.5884	130.999	83.6382	136.226	77.807	78.8772	148.094	77.399	92.4315	76.6809	114.5	106.528	108.929	104.799	107.914	101.227
FXR2	24.8892	14.4747	22.8312	15.5048	22.9994	14.5836	15.2913	16.332	11.7065	24.6455	20.1458	24.2435	22.5171	18.4054	21.3386	19.3272
FYCO1	9.97575	8.74913	10.0157	8.86525	11.6879	15.699	15.8889	18.881	22.25	16.6502	31.1782	31.1005	30.622	31.6841	34.1122	19.824
FYTTD1	45.2181	78.6254	47.4554	85.3995	42.7819	49.194	90.4562	55.5544	57.9456	56.401	62.2678	55.0274	62.1257	63.9848	57.018	60.6303
G3BP1	20.4398	16.1472	17.4024	18.5357	18.1306	12.3364	9.88114	19.8339	13.6416	18.5985	14.8509	13.6672	11.223	12.7243	12.1557	15.3045
G3BP2	47.1109	101.692	60.7711	95.7926	37.2594	60.573	88.8418	69.0727	80.3214	61.633	66.1838	65.1436	66.4522	58.9445	63.4234	68.2143
G6PD	24.0464	7.3667	20.9874	6.3459	33.895	12.1415	5.83707	12.0913	10.6392	16.2778	17.4629	19.3469	19.1511	15.7871	21.4986	16.1917
GAB2	1.26571	7.8433	2.2546	6.13035	3.97212	14.7016	12.6781	15.6202	20.2459	16.7881	18.4683	17.1681	19.6251	17.6798	19.7436	12.9457
GADD45A	5.48018	47.5025	4.11161	48.8166	6.60267	41.595	41.6487	49.293	17.2001	33.3169	48.9643	48.6881	53.0869	50.9922	50.7366	36.5357
GADD45B	27.7731	104.907	35.3253	104.227	35.5401	107.273	72.0998	67.4428	68.5518	54.0089	124.865	131.284	146.5	118.102	132.727	88.7084
GADD45G	3.70162	6.07524	5.10481	6.63337	8.4606	6.57529	3.70119	1.61153	1.20337	2.17351	9.9289	8.54383	10.8421	9.35416	9.15188	6.2041
GADD45GIP1	11.4475	12.8669	11.4101	12.1995	13.0013	12.5579	12.6691	15.3979	12.561	11.7532	13.5785	14.6302	13.8076	13.9735	14.2789	13.0755
GALNT2	8.6725	2.37409	8.57176	2.66466	11.1973	2.96033	3.95817	2.74134	2.11907	2.98068	6.03216	6.9594	5.58303	5.9347	6.83307	5.30549
GANAB	216.117	220.461	215.949	220.986	223.431	117.236	99.8635	100.848	92.0281	177.733	108.659	128.994	121.791	123.356	121.456	152.594
GAPDH	283.176	217.056	354.87	213.247	382.642	406.047	558.4	480.948	468.275	413.994	799.402	785.771	793.157	799.039	825.261	518.752
GAPVD1	30.6124	53.9222	32.8645	51.4854	21.8781	40.9155	46.6878	22.7992	32.8679	49.7174	34.9637	39.1413	33.3912	38.0025	36.1677	37.6944
GAR1	22.1942	13.2986	24.5917	11.6684	18.1239	15.9485	12.1274	22.2988	20.5439	19.5548	18.8925	20.7118	22.159	23.0578	20.7416	19.0609
GARS	34.3273	0.874789	27.1884	0.366922	19.5957	6.27976	0	9.89925	7.85452	6.53456	0	0	1.1256	0.578126	0	7.64167
GART	58.8499	22.165	54.8508	21.0494	43.0563	24.1731	12.7346	25.5786	18.9163	34.795	17.9134	22.8096	19.6257	21.648	17.9799	27.743
GATAD2B	31.1509	22.9317	28.5495	27.5293	35.7182	31.1622	16.1752	35.417	38.4975	48.1021	56.1966	24.08	24.9934	28.7906	28.8346	31.8753
GATB	8.15161	2.95052	7.22302	2.56442	8.16931	1.72816	1.83711	2.31615	3.11966	1.86124	2.42763	3.63237	2.32237	3.46302	2.41358	3.61201
GATC	16.9952	13.4429	16.1771	12.656	13.2292	7.85764	8.51627	7.97756	6.21198	11.5807	10.6137	8.26403	10.2707	13.6049	10.6574	11.2037
GBE1	4.03524	5.80423	4.17475	5.99873	2.9975	2.41556	6.08427	3.33039	5.13801	4.95636	3.75565	4.22491	6.25538	3.99138	3.50721	4.44464
GCC2	17.4835	72.8237	24.5367	72.9695	11.5569	29.6532	46.982	28.0444	38.344	57.1695	40.1655	41.4234	32.9397	45.2131	36.783	39.7392
GCFC2	20.081	11.6485	21.2172	13.8965	14.6549	9.25761	8.60997	13.9622	14.6098	13.5384	14.5109	10.9446	10.7998	13.3453	14.2	13.6851
GCLM	4.75308	6.24455	5.76188	6.26527	6.57248	5.89922	6.67504	5.34379	5.24148	7.96896	8.54184	9.2363	9.03594	10.2961	9.34722	7.14554
GCN1	89.8049	140.133	75.2092	136.546	90.8526	64.7589	83.8599	55.7596	77.5896	104.263	87.8959	82.3904	98.7095	99.1645	100.282	92.4813
GDI2	81.5845	40.2967	85.3887	36.7243	79.9633	45.8833	41.67	53.6685	38.2289	50.1411	59.3438	58.9355	56.8272	58.6255	56.9429	56.2816
GEMIN2	13.1021	6.50149	17.963	8.32758	12.3802	10.2719	9.30292	9.33166	9.59381	14.2099	10.548	13.316	13.004	14.884	11.1916	11.5952
GEMIN4	24.2589	12.0921	26.0491	11.6491	20.3093	10.5474	9.24596	17.6403	10.4749	12.8269	9.48722	10.8128	9.81227	10.093	11.1702	13.7646
GEMIN5	8.22874	3.55514	6.9133	3.73847	6.07961	2.09402	3.52786	3.47255	3.32097	4.27114	4.35376	3.04501	2.69521	3.42246	3.38923	4.1405
GEMIN6	4.95744	3.26721	3.74567	2.66747	4.92229	2.86598	3.8124	2.37259	2.16197	3.2725	3.61275	4.05825	3.73403	3.18376	3.33056	3.46433
GEMIN7	9.9181	2.58744	2.29172	3.28152	8.5811	6.04347	5.05154	7.22917	8.199	6.03055	15.3961	12.2933	14.1292	9.54799	11.5834	8.14424
GEMIN8	12.9482	4.76634	8.60568	6.12755	12.6138	7.46838	6.08137	7.42427	7.35544	13.1407	8.64132	8.81663	7.17951	7.60325	8.03508	8.45383
GFI1	10.5739	6.26069	14.272	5.6295	17.1313	18.8342	8.67288	3.25762	9.92079	12.5227	28.729	27.3402	23.0535	24.2935	25.4891	15.732
GFM1	28.2261	29.0374	29.4771	24.7523	22.6054	19.1624	28.7101	21.5838	23.0869	27.4024	25.3864	28.5694	32.8977	33.4822	28.7527	26.8755
GFM2	21.8951	20.9353	18.1494	23.0944	13.8789	20.8048	23.6256	16.603	26.2293	26.3471	23.378	27.9395	26.6166	27.6702	26.5232	22.9127
GFPT1	5.38542	7.50804	6.45387	8.04055	5.10787	6.91611	10.2422	7.7059	6.82539	8.65652	10.42	10.1146	9.85922	10.3178	9.78546	8.22259
GGCT	18.9717	4.06395	19.6298	5.03119	12.5469	5.3735	7.08411	12.6946	7.9698	11.3616	9.69032	9.07149	9.50193	7.4403	8.41395	9.92301
GIGYF2	34.7889	60.279	34.6749	57.8877	31.5254	34.3665	45.7811	34.3566	39.9849	44.876	37.1018	34.656	34.8205	35.2258	34.367	39.6461
GIMAP1	69.0943	14.9179	73.5504	16.3234	63.826	20.1387	5.59889	22.184	16.3353	28.5149	14.0432	16.0405	13.865	15.2177	14.4377	26.9392
GIMAP1-GIMAP5	12.123	8.70176	14.6863	6.53146	25.9773	13.7872	1.90365	13.5661	0	8.96303	8.25748	8.26141	13.4265	1.75495	5.37307	9.55422
GIMAP2	209.156	43.7173	169.809	40.2269	137.075	44.7173	33.7386	41.469	27.4458	50.5771	48.8126	59.5059	46.3147	55.4358	46.2548	70.2836
GIMAP4	215.243	15.961	160.785	16.2264	179.041	88.9952	18.2198	98.7263	77.8755	110.543	52.647	72.4152	61.1192	66.2722	63.5962	86.5111
GIMAP5	465.311	64.0525	350.43	66.9377	425.129	86.2848	33.0808	144.28	122.25	135.369	55.2565	64.4308	54.1826	69.7704	68.5732	147.023
GIMAP6	219.424	19.9179	204.325	20.2186	227.269	28.0141	10.1818	28.7545	24.1257	31.8868	29.2572	37.9333	26.453	30.9413	30.8757	64.6385
GIMAP7	300.165	129.832	311.086	124.529	324.596	194.754	73.1898	163.875	192.368	175.777	102.803	116.999	111.427	109.916	109.605	169.395
GIMAP8	52.6535	7.69813	45.6363	7.24942	43.8928	10.7398	2.38805	9.45974	5.95101	12.2653	7.29221	8.56861	6.72434	7.6926	7.54784	15.7173
GLOD4	103.847	154.456	92.6595	152.531	77.0883	90.3961	139.561	103.527	108.095	120.499	101.863	104.644	101.399	112.881	95.723	110.611
GLRX3	31.5215	22.7599	32.1917	26.2784	26.4031	24.8789	27.9537	29.1836	36.5938	22.9522	32.1902	28.8466	29.1133	28.8535	33.2768	28.8665
GMPS	22.722	23.2567	24.0954	22.2811	16.2839	18.461	24.5123	22.1211	20.3874	20.7677	25.6237	26.3598	29.8666	23.9985	26.5706	23.1539
GNAI2	173.787	77.0011	191.006	76.951	201.669	98.1643	89.6875	110.692	100.038	111.592	134.864	137.449	136.423	132.737	140.924	127.532
GNL1	49.0392	71.7394	39.1663	76.7582	41.0944	59.8499	45.7472	52.9014	39.0786	89.044	60.1999	53.0509	57.0766	63.3193	53.0632	56.7419
GNL2	36.7503	20.1484	33.5354	19.5681	25.2759	20.3002	22.5337	31.3011	29.3667	33.2896	30.7064	32.0577	32.6652	34.4457	34.3968	29.0894
GNL3	132.443	129.56	98.3779	121.003	83.0738	92.7292	68.922	131.149	123.321	131.647	79.9564	82.2171	83.6709	78.0466	85.0124	101.409
GNL3L	15.5366	8.61628	11.751	10.1726	12.077	4.76143	5.89894	4.93319	5.99371	5.61497	7.08697	6.78458	5.96673	5.89848	7.56189	7.9103
GNMT	2.25063	3.32736	2.71624	3.80275	1.8197	4.34052	1.01731	3.37078	3.35014	3.0529	2.55865	2.94229	2.00886	3.1898	3.19361	2.86277
GOLGA2	28.9168	14.4481	37.0913	15.235	17.2201	24.5958	19.148	22.7288	26.7956	42.8384	32.7787	29.2373	37.8919	43.4179	33.5355	28.3919
GOLGA3	39.3911	24.9798	39.021	19.0416	38.524	15.7266	12.1864	13.7687	24.6008	19.0723	18.2014	19.6518	21.1442	24.5848	23.3304	23.5483
GOLGB1	23.2211	36.9244	20.5887	32.5706	20.9752	36.7915	31.3644	30.7829	34.2476	44.4004	39.2159	37.8548	40.4973	43.7705	43.2801	34.4324
GOT1	9.95352	3.68656	6.74951	3.07903	9.69696	6.24105	3.36857	9.16764	6.77139	8.90552	7.92062	10.9809	8.94706	10.0002	10.1034	7.70479
GOT2	30.5792	12.3106	31.9027	11.7744	28.416	15.0298	16.5108	22.2375	18.1194	28.3659	24.3769	25.0774	23.1857	27.181	23.364	22.5621
GPANK1	21.6723	9.35338	20.6183	9.46442	19.8099	10.3556	5.50918	9.3232	6.89665	11.0025	8.76295	10.7217	8.54869	10.9602	9.72833	11.5152
GPATCH1	11.1757	5.34767	11.9302	6.34546	12.3678	10.376	6.71344	7.6004	7.12209	12.5506	8.29934	10.2546	10.7779	11.3305	10.238	9.49532
GPATCH11	0	2.68918	0	1.90891	1.97595	1.72269	2.79139	2.0813	0	5.29116	2.31543	2.65285	0	1.35042	1.14526	1.7283
GPATCH2	4.75745	6.05685	4.70444	5.3712	4.73987	8.70473	5.65665	7.76031	7.88636	8.15883	7.04953	7.43594	5.15493	4.97875	10.3255	6.58276
GPATCH3	15.6238	24.4389	15.9713	22.6884	12.6522	12.8288	14.9377	10.8578	13.9616	13.0244	17.9101	17.6842	16.863	19.0779	19.7222	16.5495
GPATCH4	15.1351	11.5077	15.6677	12.2424	13.567	4.67138	9.30289	14.2935	9.17327	12.404	10.769	9.59522	6.35527	5.04586	12.372	10.8068
GPATCH8	40.5343	60.3094	34.9775	61.8004	41.857	28.0882	39.4887	24.8014	30.5106	37.0425	36.824	40.0972	36.5401	36.1877	38.6627	39.1814
GPD2	5.6014	2.05239	4.03047	2.54381	3.37116	4.20406	1.72257	3.25658	2.19403	10.2971	3.49577	5.0366	4.04014	5.43742	5.20904	4.16617
GPHN	0.940761	2.3986	3.31269	5.97903	2.13589	0.852903	1.37443	0.692553	1.66048	1.07045	3.85427	2.60625	2.53341	1.42626	3.64457	2.29884
GPI	103.464	42.6434	113.411	43.7947	108.433	49.2394	65.6777	68.7697	45.2061	74.0553	66.0088	72.1826	64.74	58.0176	69.3068	69.6634
GPKOW	12.291	9.88224	12.1818	9.97299	16.6142	7.52519	6.77668	7.96946	9.88081	9.65929	9.95674	10.1862	10.3196	9.41949	9.12247	10.1172
GPN1	23.2315	17.5413	26.5951	17.6195	22.6081	16.1764	18.7866	22.4569	23.4225	18.5348	30.5444	26.3541	28.7643	31.2201	31.383	23.6826
GPS1	59.7722	50.3222	50.4813	46.907	62.7625	50.6692	48.3105	59.5241	50.5655	59.1529	53.9307	58.0798	50.8331	58.284	57.9878	54.5055
GRB2	72.1588	51.9546	74.8163	52.2624	67.2957	48.3512	77.9295	58.1005	64.6279	58.7983	80.6741	73.4702	76.9403	76.2871	73.7057	67.1582
GRSF1	45.8167	47.9083	45.355	52.8173	40.6438	35.3281	44.3815	40.8947	36.0396	42.832	44.1396	43.3392	45.7081	48.6923	47.9742	44.1247
GRWD1	20.9407	10.5104	15.1681	10.9675	16.5303	5.36841	8.66215	11.6203	10.8263	8.07823	11.2075	7.47813	10.1409	10.2604	11.2658	11.2683
GSDMA	2.16642	2.21167	1.808	2.07152	1.56493	0.844879	1.57118	0.685173	0.802768	1.22677	1.6098	1.63031	1.27416	1.29502	1.14458	1.46048
GSPT1	59.611	171.611	47.5157	168.934	43.9551	140.368	266.498	144.425	121.93	154.628	184.161	159.764	167.234	167.591	165.129	144.224
GSPT2	5.3666	3.60027	7.30435	3.13563	6.47794	4.3129	2.82155	4.96738	2.99963	3.67318	3.41708	3.55988	4.26051	3.39883	4.30776	4.24023
GSR	17.4212	8.92774	14.4478	8.04958	14.44	11.5094	11.0115	9.40046	7.82781	12.7113	12.3125	12.5277	13.1417	13.8906	14.0001	12.108
GTF2B	22.7702	51.3802	22.352	49.9379	22.1725	38.1089	71.0051	33.3527	56.2134	32.6529	46.3904	42.005	44.5503	47.5907	45.652	41.7423
GTF2F1	49.9303	44.2384	48.6439	45.6535	51.8787	45.0099	48.7582	41.8512	34.711	48.7093	54.8326	47.7168	44.4525	52.3875	54.4728	47.5498
GTF2I	140.408	193.791	146.68	197.686	156.987	85.5316	101.242	92.4115	86.1244	147.114	112.693	121.794	114.756	120.169	128.867	129.75
GTF3A	77.5011	89.2298	63.5943	85.3296	54.4504	115.821	108.021	87.3163	98.1972	90.3106	92.3357	89.8584	92.4329	102.162	82.4344	88.5996
GTF3C1	31.7491	38.565	22.8425	39.7178	27.9972	23.903	27.029	20.9594	33.1545	36.2604	37.0517	28.6665	32.8199	32.1774	32.3065	31.0133
GTF3C3	33.3865	34.7403	25.5821	35.7127	28.9747	17.3894	26.506	19.3302	32.6675	25.3785	21.5616	22.0914	24.0097	26.5263	26.5038	26.6907
GTF3C4	8.75874	4.86621	7.16436	5.09799	8.25707	7.03764	7.25343	8.31132	10.4054	8.1864	7.92833	7.9498	8.00877	9.01339	8.45433	7.77955
GTPBP1	33.2568	96.3658	41.7832	93.6027	43.9637	65.1481	92.8228	53.6626	70.1938	96.0421	86.6495	96.598	91.6823	90.5472	90.3486	76.1778
GTPBP10	15.4533	13.5725	13.6762	15.7817	13.8263	12.3213	6.78857	10.3025	21.0769	17.9978	15.4128	11.8396	13.0628	14.1731	9.50395	13.6526
GTPBP2	49.3382	16.5507	48.7578	16.6142	54.753	31.1259	15.7029	32.2319	46.8272	41.0601	29.8359	31.0856	26.962	30.4992	29.1009	33.363
GTPBP3	51.5884	30.5883	54.1291	30.8842	44.279	22.8732	17.816	29.0809	20.3498	46.1607	24.0783	31.8966	28.6729	27.7286	25.9882	32.4076
GTPBP4	27.7635	36.754	28.3023	36.6548	20.3084	18.5882	42.2118	29.3507	40.2467	38.2486	36.0366	40.4709	44.2893	36.5704	36.156	34.1301
GTPBP6	95.7894	54.5747	77.9581	53.2388	75.2826	33.296	36.1315	43.8554	30.7079	41.8104	34.363	38.5102	34.1444	36.2367	37.4753	48.225
GTPBP8	8.26385	12.9867	8.32122	12.1607	6.81727	9.56825	6.32365	5.19641	6.32787	11.3285	6.82928	9.85471	8.877	10.7761	9.01363	8.843
GTSF1	2.80195	0.251698	1.70318	0.900513	2.32502	1.9932	0.475125	0.871695	1.31776	0	2.22305	2.73047	1.61359	1.989	0.813843	1.46734
GUF1	15.0047	17.9078	16.0943	16.9408	13.4304	9.05975	11.7736	10.2476	10.5734	14.0847	12.1604	11.9461	11.8527	12.6804	11.5645	13.0214
GZF1	4.95516	13.8805	9.30025	11.7946	7.07053	8.10498	11.828	9.22868	6.23129	6.32981	13.6556	11.9326	12.1888	14.2868	15.1025	10.3927
H1F0	1.84072	2.34528	4.96792	2.74423	4.5489	2.86017	0.568643	3.70566	0.672672	0.732941	0.598482	0.754139	0.868042	0.833373	0.537426	1.90524
H1FX	79.4982	80.6415	101.743	79.7662	120.978	75.232	139.487	59.0067	45.4122	64.8422	80.1495	71.524	71.1469	70.7393	75.7417	81.0606
H2AFV	68.5677	70.1356	52.3192	73.7113	70.6223	50.2413	80.58	76.7781	71.9094	75.0452	85.296	83.7093	79.1849	85.1776	88.693	74.1314
H2AFY	96.1368	96.0599	89.0343	99.0805	87.5428	65.8418	97.5628	71.814	70.9213	81.323	84.5602	80.9971	83.997	82.399	77.4529	84.3149
HABP4	20.131	65.7112	25.5006	65.2119	22.1689	43.7833	33.3132	31.5078	19.654	39.3214	24.0474	25.3736	26.2561	24.7042	24.3834	32.7379
HACD3	21.9794	18.0243	22.2481	16.502	19.0596	11.5201	14.3635	9.89461	10.3039	12.4231	16.3485	15.5606	16.4537	17.2073	16.2746	15.8776
HADH	16.205	16.5305	20.4262	17.284	12.9948	8.71604	7.60633	7.28776	8.51918	13.3021	5.84168	8.93171	9.10881	5.41725	8.72293	11.1263
HADHA	78.8098	47.6694	66.9098	47.2915	74.3658	42.8955	54.3372	47.4558	29.4509	41.2973	50.0033	51.8441	54.0912	49.1881	48.8184	52.2952
HADHB	48.8175	25.2749	51.3482	24.3992	38.5848	21.9791	26.4551	29.0028	24.7877	36.2172	36.0638	36.8426	38.0315	39.9868	35.0647	34.1904
HAGH	34.5059	20.2048	32.0685	19.8069	45.4518	23.463	8.45232	22.0927	24.787	41.0065	23.4828	18.8892	18.5523	25.8808	26.105	25.65
HAGHL	8.69534	3.8613	22.4129	4.85703	18.6103	10.7915	7.81605	7.48732	3.8756	9.04275	11.6222	6.56399	8.92178	2.73025	7.35965	8.97653
HARS	30.691	13.649	32.7032	13.4708	32.0378	18.104	11.3375	17.9743	18.9286	18.6407	18.9699	20.8439	18.7543	16.1017	21.5464	20.2502
HARS2	39.3483	51.6824	39.8281	48.079	34.2805	31.3554	31.8413	21.3273	20.23	36.8978	29.8415	33.5223	41.9463	33.6448	30.885	34.9807
HAT1	29.1678	17.3282	23.7765	17.1498	25.1119	18.8103	24.3079	31.0236	31.8324	23.7505	23.7904	27.2722	28.6094	27.9744	25.1118	25.0011
HBP1	57.672	177.331	63.0772	176.558	59.7221	64.3694	151.926	55.667	74.1082	63.3705	87.6099	87.1463	88.8799	95.6874	87.1029	92.6819
HBS1L	25.308	77.0099	27.6634	72.7744	36.8003	51.5612	65.5799	38.4213	52.6333	45.6373	51.2086	46.4471	47.5987	44.0313	46.6968	48.6248
HCFC1	27.4225	20.6176	27.9065	20.1929	33.282	13.5112	28.4319	16.548	15.358	18.0785	22.4214	23.2947	19.945	24.9243	25.8127	22.5165
HCLS1	308.389	162.535	235.768	153.875	310.732	194.181	173.413	276.642	186.355	270.239	217.631	247.135	225.412	230.324	232.194	228.322
HDAC2	62.7213	40.5163	66.6439	41.7821	48.5975	32.7949	38.0293	29.8378	29.7176	44.7665	41.8251	36.0732	43.2267	48.4228	40.7432	43.0465
HDGF	80.4385	48.2427	79.1758	46.1595	74.7438	65.4667	61.7583	67.1099	55.4591	71.9313	83.4632	90.854	86.8265	88.4611	90.6318	72.7148
HDGFL2	22.4561	9.08771	22.5279	7.96344	26.3962	11.635	5.98714	12.8278	7.70159	12.1904	11.4893	13.1741	12.5053	13.3544	15.4288	13.6484
HDGFL3	3.38804	2.39486	2.77482	2.6933	4.34949	1.88487	2.54332	37.1421	11.4098	20.0189	7.35536	8.08219	9.08471	12.7109	15.6488	9.43209
HDLBP	81.107	49.8882	109.882	44.8012	125.259	55.8309	51.444	51.7315	43.3465	76.5522	70.3839	66.2158	65.0612	70.5374	70.7274	68.8512
HEATR1	21.207	22.0591	18.307	20.2689	14.6708	13.8671	21.2633	21.3567	20.0965	26.5176	20.254	16.5119	20.6845	18.1653	19.4396	19.6446
HEATR3	21.3128	3.13794	12.3901	3.81177	9.79396	3.43876	14.2188	12.5659	4.94429	7.37183	9.10753	11.1908	7.9087	8.65752	8.83166	9.2455
HEATR5B	21.769	31.7222	26.1669	28.7889	18.1965	23.9649	18.0182	20.6354	25.8016	33.2485	19.3485	18.2274	19.5867	23.9264	19.9941	23.293
HEATR6	4.69784	4.99722	3.72909	4.93071	4.96624	7.55214	8.07884	8.11973	8.66358	12.772	8.74401	10.6359	9.72806	8.67441	10.8213	7.80741
HECTD1	60.0354	99.1117	66.7854	88.4621	59.7992	81.1058	121.408	54.6858	72.2839	86.8562	95.9026	97.5833	85.9228	84.2186	95.2686	83.2953
HELLS	2.79748	2.99852	3.47061	2.49221	3.85563	3.39232	6.10138	2.89708	3.08692	5.81441	5.47823	4.40524	6.75449	6.79397	4.6148	4.33022
HELQ	18.3928	21.9451	19.8359	22.4484	15.0514	22.55	9.4512	14.1206	15.4123	20.4986	17.8096	16.6007	17.511	14.6822	14.8893	17.4133
HELZ	15.7838	51.5978	15.8457	51.2216	13.2551	18.3158	48.5332	14.0142	26.6609	23.7257	45.0876	41.1179	50.6968	48.8569	40.3856	33.6732
HELZ2	11.9626	8.33981	7.78462	7.19707	25.1405	34.3963	24.7268	19.8421	254.807	38.9213	20.4467	21.3086	27.2316	25.4563	26.4392	36.9334
HEMK1	24.2862	6.65313	25.223	6.43223	28.3088	5.74081	5.38452	3.34249	1.99935	4.11068	5.72964	8.27554	3.54675	6.17533	4.37633	9.30564
HENMT1	14.9724	4.19111	15.4683	3.31991	17.6858	2.89608	3.24741	6.70486	4.5422	4.96367	9.56902	11.0565	12.2841	11.9874	11.6973	8.9724
HERC1	64.9052	173.324	52.3929	189.945	79.8782	149.731	142.73	87.4786	123.257	117.304	130.81	131.542	124.467	113.767	128.831	120.691
HERC2	17.6694	26.7085	25.2793	25.8699	24.3943	19.6641	23.288	12.4064	12.1249	22.39	18.9637	22.6064	22.1541	26.0684	16.4984	21.0724
HERC5	6.93177	8.77792	7.2016	9.08579	10.5626	8.56793	14.7787	8.53443	121.773	18.1643	16.6686	14.9217	16.657	16.896	16.2632	19.7189
HEXIM2	5.98451	4.38785	9.48788	3.70181	5.36554	2.65518	3.65686	1.22795	2.79143	2.79371	3.04845	4.20323	2.32393	2.20346	2.31196	3.74292
HIC2	5.08385	6.9256	6.57538	6.0373	6.08786	2.46265	3.55992	3.41342	3.58665	4.56667	3.81975	4.15513	4.28849	4.40856	4.43091	4.62681
HINT1	248.153	146.274	264.797	151.03	235.641	183.932	245.218	194.814	169.723	140.794	160.753	182.402	151.559	146.618	167.109	185.921
HINT2	18.7046	6.11536	18.2771	5.89598	16.3158	15.9909	7.08268	12.6514	13.7303	16.0829	11.7989	13.0591	9.75198	14.4089	13.3972	12.8842
HINT3	9.68647	15.3283	10.1144	13.9265	8.90478	7.89428	12.908	9.68094	12.3794	10.758	11.9949	11.1103	11.6624	11.1793	11.0382	11.2377
HIRIP3	15.9424	10.2811	11.395	9.46094	13.5735	7.4632	6.06283	12.2722	9.46079	14.6748	10.2107	10.7368	7.2303	10.2124	10.0118	10.5992
HK1	7.78124	16.6214	5.78363	20.1278	8.54423	7.80155	12.1491	3.85271	12.5747	5.12584	11.1591	4.6141	11.1537	9.58825	9.19122	9.73791
HLTF	12.3302	2.72128	13.7388	4.55307	11.4857	3.28567	1.36999	5.08251	3.50232	7.7062	6.08177	10.8839	9.03343	10.938	9.01715	7.44866
HMGB1	493.081	551.499	472.208	554.448	466.416	459.344	816.056	489.858	598.547	523.925	754.034	732.51	757.878	752.309	753.245	611.69
HMGB2	71.7847	96.1452	93.5034	90.1334	76.0206	173.485	182.598	122.636	107.761	132.652	195.282	183.037	183.309	184.047	198.19	139.372
HMGB3	0.404251	0.948268	3.14651	2.05898	3.13968	3.33274	9.3128	3.38648	8.8996	3.74342	9.74733	4.46121	7.10464	5.01655	5.88286	4.70569
HMGN5	4.46946	0.82666	4.67545	0.868877	3.08371	2.03807	1.11321	3.11536	2.77954	2.09761	2.97571	3.93264	3.8618	2.64399	4.7806	2.88418
HNRNPA0	23.7089	27.0797	24.8759	27.8796	23.8419	23.6087	37.3462	28.756	27.8307	23.2724	30.4913	29.5631	29.411	28.763	29.8566	27.7523
HNRNPA1	1360.52	1274.09	1208.32	1257.72	1230.5	1180.19	1380.89	1572.73	1778.39	1104.71	1274.74	1259.84	1279.39	1211.78	1286.82	1310.71
HNRNPA1L2	20.7659	31.1149	16.7022	31.7608	19.9644	20.1382	29.3705	19.073	23.856	30.3978	28.1621	29.1907	26.5285	25.2092	28.9156	25.41
HNRNPA1P48	7.07292	6.39124	8.38268	6.18884	4.49055	4.80763	9.32066	9.54586	4.69346	6.26612	5.51499	7.30044	5.5204	6.2984	6.07619	6.52469
HNRNPA2B1	183.953	81.8405	175.696	76.4768	170.255	59.0965	48.6458	73.5987	51.7459	84.4832	96.6954	101.235	87.3944	95.8529	95.435	98.827
HNRNPA3	119.55	67.819	94.1735	71.7293	125.293	63.026	79.2874	94.6437	81.0936	87.859	105.642	118.301	112.09	98.4217	105.669	94.9732
HNRNPAB	42.7296	35.6123	32.816	34.2522	36.4896	30.2606	31.5222	52.9954	42.0177	51.5774	42.575	41.4406	40.13	38.2933	37.8891	39.3734
HNRNPC	385.765	461.393	375.64	471.637	407.276	347.551	540.174	321.453	426.892	338.96	420.476	412.726	413.966	415.105	418.617	410.509
HNRNPD	234.14	449.563	234.217	449.809	228.518	239.998	336.026	229.439	248.687	291.475	296.352	293.982	316.715	302.297	290.718	296.129
HNRNPDL	473.138	318.185	459.447	308.675	414.363	330.32	316.554	441.38	352.754	359	353.845	385.859	353.779	373.581	362.313	373.546
HNRNPF	105.937	51.3415	105.119	52.9786	92.707	91.6994	95.0512	113.066	102.364	103.066	106.8	106.737	94.5781	106.128	102.607	95.3454
HNRNPH1	2000.56	3496.9	2122.93	3503.91	2003.89	1526.42	2396.59	1394.07	1215.52	2276.61	2043.69	1971.65	2093.92	2075.98	1998.61	2141.42
HNRNPH2	53.6114	61.1133	54.3571	57.2269	53.6298	33.7096	66.4536	50.3441	54.6108	45.0132	50.6152	49.5018	50.5413	50.6595	48.9887	52.0251
HNRNPH3	211.589	404.761	234.851	402.838	199.535	270.848	401.194	200.733	243.228	314.006	332.607	304.919	335.847	325.694	312.234	299.659
HNRNPK	480.959	435.076	486.416	431.398	448.442	327.93	531.003	430.954	413.686	413.712	428.784	461.18	437.606	444.5	448.401	441.336
HNRNPL	304.263	322.309	291.436	328.424	298.035	235.765	394.416	261.956	274.144	281.514	360.338	362.599	362.207	364.735	359.359	320.1
HNRNPLL	5.72883	8.33956	6.25537	7.47505	7.03588	54.7939	68.988	45.6742	62.3567	56.3333	78.2515	84.0365	87.7328	91.832	87.0859	50.128
HNRNPM	195.073	248.966	183.703	252.38	200.82	129.791	224.346	149.477	185.931	190.785	206.36	200	221.945	204.418	215.485	200.632
HNRNPR	98.4813	71.1915	92.9339	70.8436	85.702	58.2958	114.865	88.0423	89.1311	80.8336	94.0299	97.1561	104.098	94.0249	100.251	89.3253
HNRNPU	261.918	207.742	252.335	212.242	238.776	84.1601	209.759	125.513	137.364	135.146	203.082	214.031	216.283	215.554	198.101	194.134
HNRNPUL1	177.29	233.46	170.188	238.19	161.452	269.418	291.79	294.252	328.924	356.666	314.054	328.279	318.092	328.263	337.398	276.514
HNRNPUL2	58.8263	44.7953	70.0266	40.8369	57.8314	41.2011	39.0118	43.7571	43.9046	57.3127	44.3969	48.2348	47.3256	48.6301	44.9882	48.7386
HP1BP3	169.076	91.093	169.32	93.329	169.987	73.4296	82.6437	77.1842	80.0129	81.8314	117.178	141.517	118.322	111.065	119.511	113.033
HPRT1	19.7555	7.32243	20.0042	4.44389	12.0848	6.69132	11.6257	20.6215	13.9702	13.046	16.2317	15.7796	15.9404	17.7199	13.1968	13.8956
HRAS	30.0553	10.1385	31.9203	13.3516	21.5863	27.5376	10.4028	25.9514	17.9262	30.1101	25.0874	32.9247	21.4302	21.3656	27.561	23.1566
HSD17B10	4.08974	6.47614	4.1575	4.22544	2.63505	3.61901	5.25224	2.47923	6.43124	5.62698	5.41693	6.63624	2.81474	2.9703	5.41706	4.54986
HSP90AA1	42.6867	277.617	50.2872	284.757	61.9789	146.525	127.43	50.2851	82.4303	83.461	151.264	149.964	156.687	131.735	157.558	130.311
HSP90AB1	411.614	209.962	346.825	209.778	313.872	118.256	208.231	227.188	179.595	150.069	230.957	235.856	237.014	226.644	218.792	234.977
HSP90B1	228.196	127.466	248.247	131.226	222.262	104.738	78.2989	131.721	106.305	118.097	152.782	153.523	147.799	154.293	153.969	150.595
HSPA1B	4.39631	600.801	5.29805	595.066	3.09145	280.475	6.64847	23.1657	9.12359	12.3806	475.126	498.066	669.955	488.425	492.873	277.66
HSPA4	38.8146	67.7283	32.0888	69.8133	33.157	59.0387	75.5443	51.9304	59.6766	63.6343	60.2401	54.7437	63.7787	65.8239	62.1986	57.2141
HSPA4L	1.09332	1.6565	1.59002	1.32104	0.950698	0.915966	1.34664	0.67104	0.688319	1.23984	1.56784	1.28665	0.876438	1.08139	1.03206	1.15452
HSPA5	86.4579	203.058	106.18	193.174	99.1004	100.876	153.142	97.4071	112.919	78.7779	174.451	167.989	175.523	173.425	165.886	139.224
HSPA6	1.63102	67.0297	0.772218	68.6885	0.246122	19.8166	0.20572	0.152345	0	0.182295	113.307	120.341	163.745	113.743	118.331	52.5461
HSPA8	384.09	530.939	394.41	528.803	376.34	296.826	381.47	314.09	280.156	229.437	568.488	633.366	636.581	580.992	574.376	447.358
HSPA9	0.703825	14.4355	4.57404	12.2407	0	3.41715	8.76771	0.892933	7.81533	3.0868	5.12273	3.98487	14.3801	3.21265	15.0711	6.51369
HSPB1	21.2088	23.5089	11.9606	24.5644	14.1302	14.7201	10.9627	7.4195	4.77065	11.3846	23.4958	20.8764	31.3203	25.8648	21.3873	17.8383
HSPD1	67.5775	21.2763	61.3583	23.0543	49.6097	33.6976	34.8571	61.2451	39.1061	42.0947	42.66	52.0146	54.495	43.3375	40.0283	44.4275
HSPE1	103.552	141.824	78.2364	151.632	87.2213	142.423	105.571	159.258	132.128	114.788	164.417	189.945	175.593	176.132	166.548	139.285
HSPH1	23.5643	89.0455	18.7937	94.7162	20.3629	42.036	67.6158	35.0959	32.6783	38.5667	65.913	62.8489	62.0323	65.2529	59.6059	51.8752
HTATSF1	40.3181	27.0743	43.4261	28.8355	31.3916	22.1172	33.4971	25.4641	36.1373	24.8681	37.516	37.3556	35.9948	40.0917	31.7362	33.0549
HTT	39.4343	85.0508	35.6217	75.5968	31.9411	52.6925	55.176	21.6736	32.7158	47.224	44.1481	42.1599	44.9586	47.6504	44.6584	46.7135
HUWE1	93.0405	89.9733	74.4184	86.6529	71.0563	72.2815	99.2508	57.9872	68.4782	100.8	76.1769	77.0565	70.9802	81.2138	75.0469	79.6275
HYOU1	40.229	17.1477	44.5686	18.0598	45.2058	36.222	22.7445	31.3219	28.519	50.3366	51.3782	51.0411	43.8679	50.7461	51.1381	38.8351
IARS	54.7135	40.6598	37.9933	39.5911	27.1984	24.1581	18.5544	32.7411	35.1391	48.2774	23.2135	18.1262	16.9813	24.2511	20.5133	30.8074
IARS2	38.8534	15.7966	38.2884	16.0826	33.5002	16.7839	18.8776	31.2265	34.081	28.3335	24.9036	27.8224	26.9205	28.7346	25.7941	27.0666
IBTK	16.5483	11.8543	19.2273	10.4947	16.8428	8.53248	8.07927	10.402	12.8205	12.7294	14.0511	13.7568	13.3392	13.4705	13.3299	13.0319
ICE1	24.0308	27.7971	25.7175	26.3825	23.3087	17.5398	28.7194	20.8951	27.1349	19.3291	29.6369	29.5079	30.6969	28.3071	27.7434	25.7831
IDH1	8.82057	1.83089	11.5374	1.96562	8.54186	4.27053	0.895584	2.6986	2.63867	4.92873	6.15319	8.83593	6.03126	3.1951	4.21287	5.10378
IDH2	7.94388	10.9591	18.447	9.74251	8.05087	7.30259	7.77825	14.7828	22.2148	10.0907	10.5504	14.523	12.5003	10.083	16.1533	12.0748
IFI16	53.4419	23.6279	49.7555	23.9701	46.6107	78.9388	46.2329	94.9379	211.496	125.66	74.9398	76.6472	73.4067	78.5098	74.1302	75.4871
IFI44L	4.70107	2.43962	3.43535	2.74293	13.1167	11.6533	10.6108	1.89649	218.161	13.8777	7.72991	7.75912	7.34607	7.69883	7.83261	21.4001
IFIH1	13.0646	13.4702	13.4348	12.6354	17.0653	19.2701	18.1244	8.92366	87.4541	18.9821	18.5794	18.1762	17.6629	21.0638	17.9477	21.057
IFIT1	0.757012	0.925126	1.12827	1.06964	3.53292	0.925109	0.789646	0.336219	58.1674	2.09245	1.1585	1.20501	1.12367	1.55495	0.917211	5.04554
IFIT2	2.64913	7.16645	4.34664	7.29296	7.91926	3.43076	5.81769	1.52196	61.4203	5.17302	7.79224	6.8681	8.61495	8.82918	7.57255	9.76101
IFIT3	3.19336	2.76269	1.84553	2.50601	17.8098	2.62816	3.6922	0.831655	371.25	6.27688	4.89482	3.76779	4.59511	5.18089	3.79122	29.0018
IFIT5	8.19462	9.62363	6.47871	9.11789	8.15923	11.1574	14.0461	11.7317	58.7028	11.4362	12.8433	10.9318	12.3016	10.9553	11.3053	13.799
IGF2BP1	4.86392	4.44723	7.6029	4.31959	4.50165	1.16613	3.45491	0.845959	1.54931	2.68376	2.02805	2.3354	1.8379	2.09781	2.95042	3.11233
IGF2BP3	1.57275	1.92231	2.49147	1.89952	1.69603	0.66474	1.55396	0.711589	0.75764	0.580071	0.947859	2.5377	1.27355	1.26778	1.23991	1.40779
IGHMBP2	2.43846	4.35327	2.40176	2.22903	3.39764	3.81108	5.94772	1.13132	1.624	1.29751	5.37976	3.01159	7.53764	7.34785	3.41794	3.68844
IKBKG	36.2783	34.7518	35.8369	36.6195	35.016	21.3353	18.7516	15.6073	14.2215	38.5902	24.8346	31.8761	29.9653	25.698	25.7178	28.34
ILF2	80.2619	99.5352	70.5672	97.1722	66.3314	62.5822	101.318	72.2513	84.9656	80.158	92.1295	88.5866	89.515	86.3018	83.6069	83.6855
ILF3	279.034	290.748	233.417	282.427	231.54	191.357	244.79	177.027	190.708	295.185	216.513	218.487	228.661	223.77	220.475	234.943
ILKAP	66.7513	130.219	72.0888	132.696	62.3816	55.5362	128.043	55.7742	57.9419	90.9024	93.2651	82.7516	96.5744	96.0139	93.2303	87.6113
IMMT	44.056	28.9334	45.2231	30.9903	36.1065	29.5486	34.2042	20.7242	26.7556	23.2855	31.9809	27.8403	30.4849	30.9892	26.3277	31.1634
IMP3	45.1647	32.1178	50.599	31.2418	43.03	38.1728	30.1473	47.7945	35.7907	31.2511	38.552	40.7876	38.0481	37.6456	42.3223	38.8444
IMP4	68.0623	84.6108	60.4646	83.8496	70.099	60.9057	62.9491	78.5783	68.7107	66.864	70.9904	78.0831	73.6924	67.0164	67.8053	70.8454
IMPDH1	39.4351	20.5083	24.0511	16.623	34.8968	21.8169	18.0729	23.8029	13.8085	25.0178	21.2461	26.4846	22.7248	19.6623	21.8987	23.3367
IMPDH2	90.0235	21.8853	59.3646	21.6176	81.4381	10.8013	18.5216	13.1644	13.8799	16.8828	20.2761	24.5367	18.3625	19.9176	18.909	29.9721
INF2	23.9872	24.9917	29.2546	21.8762	20.4809	13.7249	8.88352	3.73264	2.05102	2.31656	8.52338	7.6685	7.42482	5.33479	6.00199	12.4169
INO80	26.4674	12.367	15.6723	9.55965	21.0647	8.01842	21.4924	11.1548	13.3836	12.462	14.8378	20.4585	19.2367	17.9035	16.1761	16.017
INPP5A	12.9456	14.4977	12.5726	17.0254	12.3602	7.34988	3.66657	7.68149	4.68682	9.66798	4.38981	6.04026	3.89384	4.85317	5.43571	8.47113
INPP5B	15.8665	12.028	45.8886	11.0162	19.1187	10.4157	11.5827	8.01366	14.3801	18.1398	13.2527	13.0477	14.4496	15.3577	11.2638	15.5881
INPP5D	59.3821	101.602	70.1559	102.714	71.8094	126.698	140.457	96.4215	82.4334	140.044	152.241	160.049	159.982	160.223	162.015	119.082
INPP5K	55.343	156.075	57.8498	162.895	59.9705	69.0463	116.816	55.3807	42.83	71.0208	87.236	86.2095	95.5072	93.0892	93.6324	86.86
INPPL1	80.8532	106.427	110.353	113.033	122.698	166.017	85.2729	73.5439	72.6694	159.756	113.698	126.646	130.461	111.76	126.485	113.312
INTS1	61.3203	48.2074	44.1779	45.3523	85.6688	27.9352	24.1454	35.1468	27.8946	47.3548	45.1229	50.5681	41.8449	49.4808	51.9193	45.7426
INTS10	105.492	95.7621	102.363	89.8856	70.9171	66.7681	64.3331	129.149	75.6227	121.046	69.1971	86.2792	71.5489	76.7988	79.1122	86.9516
INTS11	156.221	103.436	152.162	106.184	133.135	83.0656	74.5125	58.7608	56.3902	105.121	81.5763	87.4339	88.5909	91.216	84.8546	97.5106
INTS12	13.5371	22.5944	14.0781	22.2121	11.9127	17.4333	23.6871	16.8875	27.0936	16.7006	21.3241	18.2943	22.1603	21.1082	22.6401	19.4442
INTS2	6.37538	8.66839	6.09272	10.1497	3.46927	3.33885	2.90698	4.9943	4.01004	9.75692	3.33504	2.99794	4.06217	3.44599	4.63881	5.21617
INTS3	30.01	8.37222	34.5652	8.02225	35.7602	6.22364	6.67927	4.46422	2.52423	8.47559	8.69257	10.6249	10.1584	9.75859	8.3961	12.8485
INTS4	50.1123	39.5438	33.0819	34.9611	33.0723	22.7572	26.5311	19.8613	12.6833	33.9447	36.2394	35.6266	29.7189	35.1415	33.373	31.7766
INTS5	11.9518	5.22967	12.9981	5.17571	10.5762	7.42605	8.11079	11.0053	7.17344	7.96122	9.24229	8.47266	9.18999	9.05868	9.24032	8.85414
INTS6	21.5933	25.6325	30.7492	24.2498	22.4097	25.3668	24.665	18.4375	29.195	28.495	24.8323	27.089	25.8913	25.9295	24.0899	25.2417
INTS6L	23.1127	19.617	14.0526	19.9134	21.0064	14.2339	23.9116	13.2441	17.6783	19.1507	24.9951	21.7239	20.5182	21.1049	20.4925	19.6503
INTS7	5.51043	0.934031	3.60035	0.757776	6.20334	0.370994	2.3263	0.866522	1.39002	0.691847	2.42672	3.36543	2.90767	5.04632	3.17681	2.6383
INTS8	46.5467	40.6744	51.7675	45.1422	55.1059	39.8642	40.2367	25.6425	35.4029	45.0716	37.4764	37.5651	43.8849	31.0668	34.7132	40.6774
INTS9	13.3943	3.23878	16.8289	3.47036	14.2801	4.03801	4.89154	7.73962	8.92328	9.98783	9.68677	10.1321	12.8259	8.6981	10.6304	9.25107
IPO11	1.14797	4.93217	0	3.67184	0.540728	4.21084	4.93271	0.709887	4.83189	1.84766	3.10656	2.8971	3.34096	1.46337	2.66105	2.68632
IPO13	15.8959	0.770522	15.6534	2.57472	12.8431	7.29084	1.76822	4.03689	4.52424	5.87725	8.00006	7.25704	8.66437	9.33394	9.14971	7.57602
IPO4	22.7148	17.4321	13.5234	18.8006	22.0401	16.1391	12.2208	12.4045	16.586	16.5671	14.3011	17.9381	16.9056	17.102	19.3421	16.9345
IPO5	51.5947	40.9206	48.1622	37.4642	40.9222	25.8773	47.0071	37.3868	35.3417	36.2557	40.9777	40.6423	41.9077	41.1334	34.9645	40.0372
IPO7	37.568	18.4789	26.8147	18.877	27.8871	12.495	21.394	16.6872	20.2573	15.8111	27.6006	25.0634	21.7718	25.1452	25.6454	22.7665
IPO8	38.675	15.6754	37.7991	10.8685	35.7827	15.5209	16.2244	17.252	17.1977	21.4819	22.4508	23.1937	23.4591	22.0139	24.3023	22.7932
IPO9	22.5458	14.8531	30.4145	14.5477	21.3618	12.1384	7.01106	14.0397	12.3126	17.7899	12.9238	12.7464	14.6093	15.9407	12.5273	15.7175
IQCG	5.14364	2.05746	1.89902	1.8385	3.76178	1.73029	2.5302	2.03438	1.39689	2.42011	4.29448	4.24307	5.35134	2.74504	3.14929	2.97303
IQGAP1	44.5968	27.403	42.4278	31.4088	59.5215	52.1508	44.7044	49.8995	44.72	66.3236	70.6532	84.609	79.9569	79.2997	75.165	56.856
IQGAP2	24.0334	13.9601	40.991	15.4549	25.6236	37.8355	42.686	53.0882	44.2714	64.1307	60.3966	65.7276	59.1457	66.9714	62.6609	45.1318
IREB2	46.5362	91.4535	31.7575	96.4511	31.0814	36.4128	85.4728	36.5911	41.6647	41.4449	48.9638	41.7421	47.2447	58.5419	53.0726	52.5621
IRF2BP2	78.4769	176.41	64.2118	181.101	83.2172	110.809	239.051	136.211	150.617	113.737	165.291	147.367	166.993	156.172	153.077	141.516
ISG15	18.2784	8.27914	6.3637	9.62886	39.5885	21.6813	13.5684	16.172	230.486	18.8361	22.4552	23.3905	17.0945	20.8148	19.9369	32.4383
ISG20	72.9524	30.6426	63.2177	31.7828	98.98	130.683	99.799	98.8875	409.363	120.083	122.099	120.374	116.548	123.79	124.361	117.571
ISG20L2	11.3021	13.1306	12.5433	14.8758	9.08898	11.7904	19.1703	15.2966	14.4605	12.5821	18.6543	19.0194	21.8593	17.0114	23.24	15.6017
ISY1	12.9297	20.567	10.0882	18.9834	22.5401	12.8874	21.9897	11.4496	22.4232	8.5839	20.859	21.984	16.2159	16.682	14.714	16.8598
ISY1-RAB43	15.9202	8.5014	4.60901	8.85367	12.5438	7.96796	11.418	8.58907	8.73265	9.28952	3.92275	6.67933	8.37784	6.9607	7.24552	8.64076
ITPR3	26.449	22.5646	34.4594	22.598	34.5124	24.7686	24.5246	24.371	22.1255	29.2171	34.1046	36.1242	36.3481	34.5772	35.0632	29.4538
ITPRID2	15.8551	30.0437	18.2884	25.8555	13.7294	10.9805	18.5732	9.69138	20.91	11.6471	22.9936	19.6613	21.7629	21.014	22.8674	18.9249
IWS1	34.9236	40.7651	31.3195	41.5494	29.2283	33.9552	30.7847	29.0449	36.1465	38.3249	42.2391	42.0895	37.0788	37.6682	35.4247	36.0362
JAKMIP1	0.102328	0.037625	0	0	0.725873	0.203141	1.33345	0.505912	0.36488	0.28809	3.36713	5.01125	3.30054	3.12684	3.63991	1.46713
JMJD1C	37.446	117.681	37.5337	117.131	31.5023	90.1453	144.163	84.5985	129.7	88.4182	110.061	100.333	116.417	110.127	105.117	94.6915
JMJD6	5.85869	14.5722	3.68772	15.6419	6.09391	15.4988	21.1189	14.8544	15.2755	17.8141	26.5806	30.0396	35.3417	26.0742	30.1557	18.5739
JPT2	15.9862	2.76784	23.842	4.12294	24.575	5.39948	1.50081	10.2956	4.46101	12.5943	6.18858	7.75233	6.12935	7.50466	5.78112	9.26009
KARS	22.2308	38.9623	25.9348	39.3083	16.3304	23.2288	41.415	26.9113	30.005	19.673	30.1621	30.6565	33.1893	21.6477	32.0679	28.7816
KAT5	47.3765	40.3173	60.0692	40.4051	54.0768	20.1759	24.8016	27.8882	27.3303	36.5778	39.9812	45.3053	41.527	37.8158	47.9371	39.439
KAT8	72.5302	50.4334	72.423	54.5741	70.8204	25.9775	50.6529	32.6035	31.9045	43.7485	46.2155	46.581	43.6169	45.1667	50.4606	49.1806
KCNN4	14.5198	3.69794	25.3195	3.17745	11.0806	14.3369	9.85461	5.80418	4.25285	16.5163	11.3131	13.9968	11.632	10.7068	13.5414	11.3167
KCTD12	2.53883	2.26146	4.15596	2.47645	2.6214	1.83359	2.32869	1.04547	0.474642	0.502942	1.30876	0.951456	1.42182	1.37772	1.10245	1.76011
KDM1B	6.24377	2.21074	5.20022	2.49455	9.29409	1.77508	2.87419	1.4068	3.13511	2.01783	6.14447	3.7414	4.24292	3.21099	2.70741	3.77997
KDM3B	69.3699	82.3992	70.9351	82.1059	65.2771	54.367	69.7354	45.6642	51.376	83.4966	53.5758	58.471	60.9779	56.9176	57.4407	64.1406
KHDC1	1.38749	0.744448	0.90017	0.415205	1.33826	0.228359	0.608421	0.352129	0.312224	1.66086	0.739069	1.80023	1.23113	1.47592	2.04537	1.01595
KHDRBS1	92.1154	51.9892	89.1615	51.5599	79.3693	50.5906	60.497	56.542	57.2179	54.7734	63.6855	68.1585	67.4124	67.006	63.2383	64.8878
KHNYN	82.3554	158.492	87.3078	157.701	98.0881	97.0522	107.493	85.4464	109.011	128.576	93.5721	87.0376	90.5915	94.4262	86.8914	104.269
KHSRP	145.237	100.699	137.3	103.509	148.635	100.068	97.4495	109.462	105.198	122.735	107.353	105.497	113.844	108.064	109.832	114.326
KIAA1671	6.12464	1.7346	6.03337	1.54102	11.0061	1.31945	1.34381	1.37553	1.80149	1.72434	2.41768	3.04596	2.52294	2.3985	2.71331	3.14018
KIDINS220	23.6775	20.8763	19.408	21.1331	16.4539	15.8537	13.2903	10.4381	11.795	11.9227	16.9873	17.8168	19.11	13.9675	15.0757	16.5204
KIF13B	5.56362	5.27799	6.16798	5.24774	6.13927	5.56482	6.43393	5.16327	5.60687	4.6594	9.60019	8.6444	10.3045	9.68427	9.3138	6.89147
KIF1B	5.42199	2.44557	4.82908	1.67218	6.70567	1.93277	4.71886	2.10293	0.980227	3.51459	3.97657	2.86114	7.31899	5.9513	4.44479	3.92511
KIF1C	10.794	2.48956	12.493	2.69229	14.9618	4.28521	4.51018	4.3539	4.39946	5.81308	7.08982	9.12925	7.37053	8.2023	10.6694	7.28359
KIF2A	22.4805	18.6905	22.1768	18.8872	26.6998	21.0485	17.3851	16.115	18.7725	14.3256	11.3579	16.8952	11.4637	8.0489	11.2415	17.0393
KIF5B	23.8355	36.4114	24.28	35.1089	21.3448	36.1821	57.2885	39.3193	49.5489	34.0246	51.3274	48.4061	51.9946	51.9838	49.6874	40.7162
KIN	7.73663	13.3044	5.26635	12.2458	5.67919	7.98695	7.45808	6.86873	8.9405	6.74631	10.08	12.9607	11.9669	8.06977	13.0025	9.22086
KMT2A	54.7114	67.2434	43.6421	74.3931	53.3579	37.4815	60.9563	34.8177	37.4385	41.9015	50.2966	40.6582	40.5043	43.7723	38.8028	47.9985
KMT2D	40.6101	41.1218	34.7264	40.8244	56.3934	40.8567	31.0002	29.8822	36.0013	37.2393	29.1072	41.1413	34.8493	32.9387	34.6592	37.4234
KNOP1	8.93506	2.54385	4.65698	2.47231	6.20643	1.64515	1.90864	2.01298	3.30959	2.66332	2.42908	2.87701	2.21948	2.04297	1.43477	3.15717
KNTC1	34.0749	30.663	40.149	30.1474	29.0888	31.1584	18.6732	32.3609	21.9308	42.82	21.4818	24.8338	22.2301	21.7863	24.6039	28.4001
KPNA1	40.1889	53.4617	41.9496	49.8205	38.8704	39.7525	26.4645	35.4182	35.2762	57.0194	44.3113	45.985	45.1298	49.2874	46.4884	43.2949
KPNA2	4.01268	4.39057	2.27958	3.76518	3.15966	5.84503	19.161	11.0597	11.603	11.5926	18.8987	18.4295	24.7785	18.7536	16.0686	11.5865
KPNA3	16.9036	12.7519	16.1162	12.3375	17.1533	13.0247	20.0563	15.0842	18.5116	13.1262	19.1025	19.311	21.8176	19.2589	19.091	16.9098
KPNA6	18.681	24.5213	18.9288	25.0426	18.9838	14.0923	28.9196	15.7645	16.33	17.4611	21.3344	21.6	22.3762	20.1944	20.7512	20.3321
KPNB1	84.5327	86.5937	93.8021	90.2223	81.3007	90.0254	61.9115	64.6255	92.6293	79.8056	65.3779	65.7097	65.8583	67.5521	53.896	76.2562
KRAS	20.024	51.4128	22.5856	51.8254	21.6997	50.8163	41.9242	52.3393	38.021	46.3258	36.7769	34.7904	39.6087	37.8696	37.1766	38.8797
KRI1	87.1263	42.4023	81.0827	39.7651	62.1975	45.3563	20.9327	46.639	23.5009	56.2301	32.4433	41.9151	39.7241	47.8417	38.0458	47.0135
KRR1	55.1649	140.257	57.3464	128.642	50.6748	67.1343	120.448	71.1759	91.6757	65.6158	98.1788	90.8488	104.886	90.9057	97.9279	88.7254
KRT18	6.61937	3.62887	9.30578	3.16976	6.93435	1.79236	1.51537	2.07348	0.362766	1.82225	2.28242	1.84265	1.28728	1.86132	1.37367	3.05811
KTN1	67.0007	62.4674	75.5529	63.3629	68.4083	85.5367	61.926	73.2374	96.6594	76.4463	79.2735	83.1373	87.1161	87.4556	81.2177	76.5866
L1TD1	1.57018	2.25147	1.30055	2.40177	1.37899	1.46035	2.0207	0.662078	1.25059	1.94911	1.70681	1.39906	2.06363	1.54715	1.87736	1.65599
LACTB2	4.81458	2.61487	4.53268	0.839673	5.05406	4.89168	2.02324	4.04002	4.77192	5.77414	4.85173	2.88402	3.42336	5.4182	3.61903	3.97021
LAMA5	1.08297	2.21108	1.51153	3.49133	1.83923	3.16529	3.56038	3.7253	4.09332	4.7821	7.21733	4.0571	5.45469	2.31369	4.44308	3.52989
LAP3	23.9662	26.6121	24.5109	27.9266	19.1618	31.235	34.9958	23.6715	123.154	27.8537	37.5558	37.1074	40.3022	38.4592	32.9	36.6275
LARP1	55.0764	17.7097	44.3461	15.3409	43.1482	23.2724	20.5452	27.4399	29.8581	41.1815	24.0965	26.6167	16.592	22.8369	13.3428	28.0936
LARP1B	7.20224	3.98202	5.57787	3.90989	5.25623	3.57991	5.00126	7.45992	5.00686	4.91397	8.28924	8.89052	7.78373	9.47465	8.46162	6.31933
LARP4	10.6918	14.999	12.6686	12.1336	9.65089	6.90639	12.8767	10.4142	12.0334	10.4183	9.97402	12.4059	11.329	12.4212	11.6419	11.371
LARP4B	13.0863	5.3967	17.2864	5.89077	12.1803	6.149	3.7647	9.85023	3.97163	18.7845	6.97715	9.69941	8.03068	6.74285	7.99393	9.05364
LARP7	40.3597	59.3323	47.2648	53.6043	36.071	34.7704	45.3793	37.256	41.9007	40.4773	48.0364	53.3475	53.5015	51.1781	48.2254	46.047
LARS	63.115	2.17377	52.4479	1.85491	42.3412	5.15536	2.20654	9.32367	7.77927	5.6969	9.47512	10.2825	13.1764	10.4372	11.9525	16.4945
LARS2	7.08954	8.23417	4.58857	6.95592	3.96789	4.5529	5.92171	2.69614	5.36176	3.11925	4.25703	5.20831	4.61796	3.6712	5.07675	5.02127
LAS1L	2.28811	9.3245	4.25144	8.8055	1.02392	6.33507	6.287	4.62584	3.53951	1.83984	1.87723	3.87267	4.38041	4.74505	6.06742	4.61757
LASP1	54.1721	18.558	48.5305	18.7873	59.0928	31.2261	35.5754	27.4577	23.0953	37.7616	55.0704	59.0848	56.7136	53.6383	56.6301	42.3596
LBR	76.4658	84.6251	88.3688	87.5574	73.1199	52.528	87.4313	55.5416	37.8071	64.6955	67.1004	72.0926	72.8284	75.7635	69.6293	71.037
LCMT2	5.55191	2.45717	6.83354	2.13844	4.60927	2.34803	1.80273	2.25531	3.16738	3.96509	2.07452	3.17634	1.53771	2.00449	2.55333	3.09835
LCP1	191.319	66.635	185.462	65.5009	193.77	200.05	171.071	306.457	191.414	241.423	315.461	321.174	307.884	325.621	328.788	227.469
LDHA	203.729	135.351	172.202	136.526	165.126	209.179	171.175	348.237	238.841	267.249	275.229	243.154	255.509	261.673	281.344	224.302
LDHB	853.756	570.953	827.32	562.233	702.045	506.072	494.293	473.202	413.874	434.536	373.969	385.422	369.607	381.031	364.277	514.173
LEMD3	33.1953	44.7736	33.6863	39.59	31.945	39.969	55.8321	26.3295	32.0433	43.0928	48.2692	43.3086	44.0187	46.1997	46.4426	40.5797
LEO1	16.9969	13.0958	17.7601	13.5754	16.3259	6.89655	9.05073	5.48038	7.0871	9.21336	14.4152	13.6299	12.1124	13.8697	12.1358	12.1097
LGALS1	10.2573	18.4984	8.13344	11.1052	17.0505	67.808	108.585	22.2121	77.9497	51.8051	160.365	147.004	175.807	165.77	197.953	82.6869
LGALS3	3.90105	1.47118	2.8051	0.700179	6.18675	16.1415	28.3788	18.2706	36.9471	17.6952	60.447	59.7113	53.8063	62.1031	66.4478	29.0009
LIG1	73.786	44.4714	69.4495	44.4679	76.0059	21.5733	12.8803	14.8698	12.077	25.0925	22.7673	27.9809	23.4332	22.251	28.9243	34.6687
LIG3	26.0047	27.0005	21.5252	27.9536	24.1628	10.5723	17.511	7.9228	7.18958	13.9778	14.5286	12.9651	13.4678	15.8864	11.8509	16.8346
LIG4	3.4574	1.39207	4.26854	1.34441	3.35774	4.17376	1.45867	3.85068	3.78612	3.93844	3.82649	3.77953	3.70087	4.32444	3.96967	3.37526
LIMA1	6.25411	1.30548	8.55393	0.732758	4.68191	2.90111	2.3713	2.80799	1.85152	3.63705	5.17121	4.97899	7.58978	5.6361	5.1139	4.23914
LIMD1	13.15	8.79197	11.6218	8.54056	9.87022	4.34648	5.8471	3.03644	4.52084	8.53795	7.95333	6.23875	8.32672	6.85737	7.95641	7.7064
LIMS1	23.0365	3.99376	29.136	3.40642	33.8552	36.5201	16.1686	25.6548	29.0434	34.0136	27.9045	27.2078	27.4654	24.7047	26.9353	24.6031
LIN7C	10.8028	16.3916	11.1	16.2488	8.14751	4.48371	9.63958	7.41373	7.39121	9.97189	8.35973	8.21675	8.08965	8.85206	8.93119	9.60269
LLGL1	16.3104	4.53804	17.205	4.49216	18.4337	5.37136	7.37982	7.56954	7.02259	8.2701	12.0682	11.7111	11.8757	11.3528	12.3769	10.3985
LLPH	16.5439	28.3774	14.5303	28.9852	11.5658	23.6756	34.7229	26.1027	26.3228	21.9435	29.0218	25.9038	27.4875	29.1555	28.372	24.8474
LMAN1	45.742	53.0625	40.0409	53.6366	34.6287	50.4276	47.9312	50.3707	52.4946	70.6042	50.0223	57.3382	52.6224	53.9597	52.5666	51.0299
LMAN2	78.9782	43.659	79.2975	47.2323	104.891	57.1045	38.2836	57.6053	59.5452	65.5059	66.0383	88.5739	70.4883	69.9226	78.0614	67.0125
LMNA	2.09441	1.43971	2.23577	1.90244	1.74979	2.14169	22.0503	5.55955	4.35324	4.24909	22.3002	28.3516	24.333	21.18	19.8865	10.9218
LMNB1	17.9514	14.1799	17.0159	15.9401	15.8887	21.8769	28.9347	36.5339	24.1193	26.5072	34.8602	28.5976	35.0435	32.2113	37.4597	25.808
LMNB2	21.8074	5.27061	14.4734	5.07684	19.5472	7.81683	6.2512	9.52816	8.03997	15.3176	9.49852	14.0136	11.9757	12.1817	12.9534	11.5835
LMO7	61.783	26.766	65.5345	26.1167	50.8821	18.9456	12.7137	14.9217	9.78881	20.7814	7.74563	7.78	7.00513	10.1079	9.28227	23.3436
LONP1	45.7885	72.2269	51.4485	70.8534	46.1516	39.0127	48.713	39.2146	41.978	49.4742	47.8725	42.7152	53.3484	47.2682	49.4034	49.698
LPP	1.76998	12.8644	2.71494	13.0479	2.40368	4.88613	17.1848	3.0719	3.15851	7.48292	7.8457	8.68995	9.84748	7.57116	9.61443	7.47693
LRBA	8.40447	11.5701	10.3072	11.0157	7.93097	6.03515	19.079	8.1744	9.27159	12.1156	11.2682	16.324	12.6384	14.9956	13.9805	11.5407
LRP1	3.11072	1.54762	1.14064	1.68536	1.35027	0.49791	0.630945	0.349185	0.110062	0.898792	1.05681	3.59802	0.804587	1.27094	1.09044	1.27615
LRPPRC	52.8894	61.3713	48.0555	64.7242	36.8878	24.6424	52.4568	31.3178	36.7798	36.0899	40.6042	36.5007	46.963	34.9428	40.3661	42.9728
LRRC40	7.22432	18.0526	7.41016	16.9872	7.44994	15.4386	13.9979	11.1059	13.2847	16.3696	15.2928	15.5273	16.3974	16.4782	15.7145	13.7821
LRRC47	42.6194	31.8647	52.7609	32.8512	40.6316	19.1952	19.6051	26.4384	25.9164	35.3738	33.6526	38.5419	35.727	37.1411	39.5673	34.1258
LRRC59	12.8508	15.4513	11.5173	16.4882	12.6655	11.0669	22.8219	15.0255	18.3982	14.4019	20.5471	21.2238	19.0967	19.582	19.4474	16.7056
LRRFIP1	51.1109	57.254	56.5887	58.2882	58.8566	89.1648	84.0619	103.086	68.5986	108.342	88.7896	84.2285	83.8899	89.2003	83.7026	77.6775
LRRFIP2	14.9951	23.643	13.7656	21.1908	18.3891	22.6626	28.8431	25.3073	24.8823	30.9736	35.5288	35.4067	40.4114	43.2569	42.1664	28.0948
LSG1	61.2256	52.8326	55.1121	54.2878	77.9716	26.0724	49.0924	31.7524	28.9996	40.0566	52.8003	50.6402	56.1306	54.8529	51.7954	49.5748
LSM1	25.6058	14.7812	22.5107	14.6732	22.6667	31.6876	21.823	34.2525	36.8398	26.4933	31.6125	31.329	36.5517	30.5483	29.9896	27.4243
LSM10	24.5264	14.3887	27.3296	15.4162	29.5927	18.8031	21.4046	28.8798	27.0562	21.5845	27.0599	28.9911	22.2268	21.5423	29.7079	23.9006
LSM11	3.29227	1.36279	3.97618	1.20106	2.69621	0.866513	1.02736	1.39201	0.821761	1.84599	2.11896	1.65061	1.79762	2.33267	2.24074	1.90818
LSM14A	135.655	216.167	106.12	217.661	143.251	134.932	237.392	148.141	207.613	163.537	197.043	185.48	189.682	179.789	200.764	177.549
LSM14B	34.601	22.8441	37.8335	22.4434	35.5605	15.9855	13.1617	16.417	11.0017	18.0955	25.6334	28.4384	26.1682	27.3782	28.2711	24.2555
LSM2	25.8254	5.09505	22.9755	5.82821	22.844	15.7151	14.1325	20.5185	14.2684	16.8504	15.805	19.8082	11.463	15.2329	16.5728	16.1957
LSM3	8.7279	6.89535	9.54423	5.93436	8.15769	5.48437	5.77094	6.0915	7.12534	5.64643	7.26912	6.41297	5.8648	6.35145	6.13623	6.76085
LSM4	49.3281	24.7741	43.618	24.1298	44.7136	22.3771	18.2981	20.3088	10.0711	26.1156	23.0783	30.1271	29.8073	29.3145	25.3744	28.0957
LSM5	36.427	36.2857	39.3994	32.9678	42.0113	29.3393	22.0249	39.359	46.4899	28.005	21.6013	26.1387	26.7224	25.9314	20.0789	31.5188
LSM6	64.9837	56.4977	68.2271	57.4879	57.9473	42.2461	34.6052	55.3963	60.5806	44.9022	48.2786	42.8208	39.8492	41.2255	46.0824	50.742
LSM7	118.081	108.485	116.507	102.528	136.287	55.4756	97.4036	76.8083	60.8608	70.9695	77.733	85.1162	81.5095	77.1633	82.8578	89.8523
LSM8	36.792	43.8857	48.1595	40.8047	36.5171	30.2736	47.8883	35.3166	39.2578	39.3257	36.4435	37.9132	33.5786	48.6423	33.5487	39.2232
LTA4H	62.2637	30.4946	59.8009	30.7335	50.9958	25.2342	25.4377	21.5786	12.7357	21.8157	25.7405	26.4685	27.5579	30.4547	26.1441	31.8304
LTN1	22.9138	20.7472	18.5663	20.7488	16.4488	17.3412	25.0849	16.5169	19.1508	23.4347	24.5679	22.0444	22.2641	27.7859	24.2047	21.4547
LTV1	33.4956	37.9776	26.8958	40.4352	19.714	26.7211	39.2528	31.134	35.8396	26.2477	36.3474	36.2271	41.6545	36.3054	34.167	33.4943
LUC7L	91.2207	59.4829	87.2682	59.7188	93.227	53.0981	60.6133	51.1964	33.753	76.2388	75.885	81.7696	77.0408	79.5583	74.9947	70.3377
LUC7L2	147.142	256.396	158.168	261.023	118.803	127.233	188.686	132.353	118.888	194.944	172.697	175.512	184.067	174.973	174.926	172.387
LUC7L3	201.271	149.592	187.888	153.018	165.137	53.5211	79.9987	57.5308	59.078	96.7903	129.437	128.269	122.878	116.889	118.721	121.335
LUZP1	6.65607	2.50782	5.97369	2.99384	7.43411	6.85198	10.9921	11.8589	18.1788	9.76777	24.1677	23.8975	24.1003	27.4307	24.2364	13.8032
LYAR	17.0534	3.54104	18.8233	3.47378	16.1563	11.6663	10.0447	15.8211	20.0095	16.651	82.5551	82.2611	83.2835	79.8898	85.7943	36.4683
MACF1	59.4992	59.2654	80.9503	56.1541	66.6599	62.6059	69.0205	39.5018	43.0089	61.9685	91.9373	96.1559	88.976	87.7494	89.3085	70.1841
MAGED1	13.8144	6.61496	13.3846	9.13197	15.8889	5.48367	6.75995	13.1329	9.25012	14.2767	13.0121	8.96691	12.6369	10.2062	9.07119	10.7754
MAGED2	60.0414	103.657	74.2742	104.987	113.683	124.618	82.9388	95.5178	92.373	100.761	93.0942	107.509	108.15	110.297	108.475	98.6917
MAGOH	71.3741	74.515	64.2445	76.0796	79.7014	76.1179	99.4751	80.7125	112.458	67.7998	121.739	110.811	113.936	103.912	108.807	90.7789
MAGOHB	19.2646	11.5344	23.255	8.79912	15.4666	8.78329	5.66744	8.91554	5.82379	10.5328	8.02845	11.9783	8.01406	8.22541	8.56276	10.8568
MAK16	17.9628	30.7326	14.5732	27.6301	14.121	12.0694	18.1688	14.6976	15.6663	17.613	17.6311	13.127	15.7059	18.9358	12.1105	17.383
MALSU1	30.5681	43.4187	32.8253	43.4239	31.4237	34.9326	40.9567	35.919	44.2569	48.2407	31.649	41.6321	29.8916	37.6949	37.2511	37.6056
MANF	42.8944	24.4725	41.7115	31.6556	41.0996	33.3381	13.7066	40.4578	47.5003	41.2395	35.8456	45.1392	42.3504	42.3287	49.0129	38.1835
MAP1S	20.39	10.0239	23.9109	9.22313	21.2073	11.5054	10.3812	16.2022	9.50462	20.488	20.3216	22.4019	18.3821	19.1218	16.9011	16.6643
MAP3K20	2.19637	2.646	1.58352	2.59375	2.49879	1.31337	2.15562	0.832747	1.47126	2.2056	3.4634	3.48821	2.89297	2.73924	2.58427	2.31101
MAP4	31.7183	5.27032	27.0081	5.59955	34.3781	11.1951	18.7994	15.4694	10.2506	17.7163	22.1637	25.1211	26.2825	28.1786	28.6513	20.5201
MAP4K4	57.6834	53.7989	50.9255	52.026	49.0682	32.7589	49.6787	27.9472	34.3347	37.7527	38.1854	41.5525	41.4723	39.4621	41.4896	43.2091
MAP7D1	86.8819	93.8152	114.073	95.0437	100.083	80.7142	106.321	64.8344	69.2682	96.9372	112.813	107.265	103.726	98.848	102.057	95.5121
MAPK1	8.82154	6.40592	6.16806	4.74789	8.0735	7.29956	2.09783	6.49546	3.18223	5.30812	3.77162	5.36143	3.856	4.82888	4.97322	5.42608
MAPK10	5.17895	5.59023	4.91076	4.92206	5.11281	4.10397	4.36861	2.33539	2.28706	4.3777	3.96499	5.55095	5.11977	4.77467	4.09364	4.4461
MAPK9	19.8743	24.9817	21.4727	26.9108	21.3822	22.9196	13.0008	25.3827	16.231	29.3435	29.0893	29.6262	26.5258	27.5442	31.6562	24.3961
MAPKBP1	28.5859	29.1952	30.6741	26.4614	27.9693	15.2218	11.2855	10.7547	10.0875	20.8246	15.1833	20.9265	18.7812	19.5744	18.5053	20.2687
MAPRE1	52.8357	54.4251	53.3375	55.0861	53.5301	29.558	89.6423	39.7817	57.6986	36.1559	66.4265	64.9222	67.8791	64.0145	66.2954	56.7726
MARCKSL1	27.6175	16.4037	24.6918	16.3419	27.24	9.76463	4.70327	9.21734	5.39527	5.93085	10.0989	10.0115	8.15167	8.78957	10.0632	12.9614
MARK2	7.89316	3.11701	8.79967	3.25969	14.6436	2.69505	3.90205	3.5309	7.48569	2.55664	3.56738	8.55783	11.3597	7.60327	6.77686	6.38323
MARK3	29.1754	19.4138	21.5493	19.8874	25.686	19.6894	21.4925	16.6907	11.8231	24.3679	26.992	24.4714	34.9851	30.2092	26.5137	23.5298
MARS	211.493	154.201	154.386	172.792	168.748	93.2601	146.382	79.3424	84.1471	128.967	127.8	122.007	136.087	119.184	134.204	135.533
MARS2	5.94986	2.85431	5.16263	2.71563	3.91564	2.22432	4.1131	4.78513	5.49396	4.26719	5.23067	5.22396	4.39629	4.96544	5.97999	4.48521
MAT2A	143.587	66.9601	124.768	63.9399	96.0284	65.8536	33.6899	120.9	47.5147	112.622	103.079	114.764	125.64	105.2	114.67	95.9478
MATR3	231.623	509.635	214.762	510.501	199.522	312.712	585.29	294.945	456.062	278.977	422.817	401.684	421.533	408.226	396.156	376.296
MAZ	162.021	112.208	157.188	109.413	152.672	132.474	126.633	137.079	100.532	155.807	146.827	142.212	138.747	132.574	151.045	137.162
MBD1	83.7832	129.894	80.0261	130.426	89.7568	94.9052	72.7296	84.9342	78.1071	117.132	100.298	100.138	92.9025	90.5083	86.3302	95.458
MBD2	29.2834	23.2412	54.2889	24.8574	36.5179	69.1149	50.3687	45.3326	59.9198	43.5111	61.5909	51.5974	36.7924	40.8721	55.0952	45.4923
MBD3	54.3094	27.574	51.8991	26.4735	53.6171	22.4997	12.933	21.2792	17.8947	37.8517	23.7737	24.744	20.7556	25.6976	23.4914	29.6529
MBD4	22.4348	24.6237	31.7766	20.9946	27.7844	19.6718	19.3582	23.6198	25.2934	20.3732	23.1579	26.76	27.2478	22.9514	24.9705	24.0679
MBLAC1	2.17364	2.71638	3.6845	3.29734	1.10758	2.46862	2.38895	1.83866	2.23707	2.96678	2.67513	1.8892	2.00016	1.95188	2.41462	2.38737
MBLAC2	8.11219	3.68252	7.19376	3.42701	6.10504	3.36274	0.895628	3.62405	2.57929	5.00337	2.91911	3.08797	3.20962	3.05908	2.69829	3.93064
MBNL1	207.16	206.89	255.414	203.086	199.683	180.206	308.999	211.554	220.584	196.366	245.432	249.799	242.705	245.851	241.624	227.69
MBNL2	8.71448	17.739	11.8292	14.5269	10.7666	12.5697	13.5268	7.63667	11.749	9.47721	12.6663	16.6165	15.794	14.0763	13.423	12.7408
MBNL3	14.5495	5.21732	15.6526	4.84556	11.0838	3.49428	4.61122	4.8264	4.42515	5.22453	8.48558	7.99772	7.26008	8.94213	9.07518	7.71274
MCAT	6.41586	3.72689	4.54061	3.37622	6.20723	3.09461	1.31376	3.46454	3.48197	5.69799	4.32885	3.17787	5.09574	4.48334	4.04769	4.16354
MCCC1	19.4745	15.2526	18.9929	15.4472	18.9762	5.51994	10.5941	7.71446	5.27504	10.0964	9.6273	12.2633	10.5098	14.2542	12.1291	12.4085
MCM2	9.86882	3.26992	7.35835	3.32552	10.2016	1.34644	4.83863	3.05113	4.1249	2.88844	5.29707	6.76366	4.87696	5.83607	4.53194	5.17196
MCM3	48.7201	6.32407	36.4085	6.87978	32.9919	8.09724	5.44911	15.3118	11.7079	15.4044	13.7256	15.6462	14.1635	15.6806	14.2952	17.3871
MCM3AP	105.689	91.0377	112.612	88.6614	98.2387	58.9925	75.0907	50.8049	52.1688	85.1063	70.8402	65.9068	72.669	78.3537	68.4382	78.3073
MCM4	8.8844	3.64832	17.051	3.33125	12.154	5.02889	10.1531	6.24316	1.93229	5.49404	11.2569	9.47522	9.46578	14.763	7.33205	8.41422
MCM5	26.6704	17.3051	31.5956	15.214	38.7123	5.68056	17.3008	11.7674	16.6994	17.3579	23.9197	27.6377	19.0266	19.1696	19.2033	20.484
MCM6	16.1194	34.3769	12.4728	34.0066	13.0634	29.1168	31.4764	36.7569	24.7031	38.8833	31.6757	32.7198	33.066	33.3043	32.6712	28.9608
MCM7	94.0356	69.9117	75.3179	67.5813	67.5423	37.7482	28.3625	40.262	26.9608	56.2126	42.718	49.7856	45.4135	47.2561	34.7925	52.26
MCMBP	17.5091	11.8641	17.982	13.0644	14.1358	13.3492	10.9606	21.8716	19.6556	18.0723	17.9842	19.8972	22.6219	17.1756	18.1526	16.9531
MCRS1	58.677	39.8351	59.6671	42.5509	62.6584	30.5989	39.6601	37.585	35.4052	43.3956	50.4197	57.5458	55.3345	66.0478	61.0975	49.3652
MCTS1	18.2992	5.09207	9.77729	5.80504	11.3425	4.46204	7.1482	4.79186	4.18256	7.99217	8.81018	7.6836	5.1844	6.23694	5.41743	7.48169
MCTS2P	4.40044	2.9043	4.32127	2.30262	4.54556	1.02992	0.649705	3.59573	4.01797	1.03954	2.14911	1.8976	1.99099	1.80831	1.13329	2.51909
MDC1	42.5974	42.9405	46.7005	39.3583	39.508	23.5539	27.2968	28.477	31.2905	45.3011	30.3026	31.4932	27.4718	29.0234	28.065	34.2253
MDH1	73.1504	91.2531	76.5189	92.6827	64.938	61.3842	95.1161	67.3487	65.4195	67.1197	76.2898	73.1183	75.1294	75.578	77.8787	75.5284
MDH2	67.036	55.8272	80.5717	62.1597	64.1567	68.5378	67.9996	81.4432	78.764	69.5339	77.3612	72.3442	74.0969	72.4605	84.2204	71.7675
MDM2	28.0337	57.487	33.2417	57.9122	21.0697	18.9635	52.7148	27.6342	30.357	33.7692	36.7394	37.0124	47.5227	34.9613	45.074	37.4995
MDM4	69.8942	111.85	59.1145	106.068	64.2078	32.5422	75.2932	19.6782	24.5534	50.1711	45.6103	45.4041	43.4967	47.2521	39.3808	55.6344
MDN1	29.0762	20.1739	25.4143	20.2569	20.1869	14.8736	17.3337	15.5312	15.7469	23.7094	14.1432	19.5151	15.4099	16.9135	14.5815	18.8577
MECP2	45.9245	85.2775	53.5101	89.6631	37.6488	73.6222	106.244	62.0327	66.8128	92.229	84.2536	94.4792	97.5229	98.1793	95.5895	78.8659
MED12	37.3993	25.8404	36.9599	35.7355	35.6408	18.4567	20.7549	12.0811	8.27698	26.9503	23.3824	25.0387	17.0677	21.7364	19.3505	24.3114
MED14	23.1026	52.9888	17.734	53.481	16.7769	37.4294	42.506	15.2827	26.3891	40.0285	34.264	37.3435	28.6256	38.331	34.923	33.2804
MED15	109.444	174.976	132.672	173.142	135.43	137.342	145.041	117.397	106.357	172.924	153.154	155.854	146.323	137.903	156.773	143.649
MED16	28.2602	6.77941	27.5088	5.94513	29.4645	7.22427	10.5347	11.3296	7.46501	13.0514	9.38824	10.9213	12.1749	10.8784	11.3846	13.4874
MEPCE	41.0857	19.1583	35.9709	18.2688	35.281	21.5833	14.378	33.6843	25.1014	25.9807	25.9738	29.2171	28.4545	28.0437	28.2573	27.3626
METAP1	33.6325	19.505	35.2458	20.4737	29.8894	16.179	21.2245	18.4301	13.801	19.919	29.9171	26.6357	26.3617	34.3511	23.3586	24.5949
METAP2	43.266	72.6477	67.9875	80.1277	39.181	41.2427	77.3264	50.3527	60.4071	56.1517	58.3928	51.9163	57.8726	56.5241	57.4238	58.0547
METTL1	21.3531	3.84543	19.2538	3.74513	8.30994	1.64721	4.2743	5.99865	4.55301	5.94363	2.65218	4.17605	4.47007	4.61311	4.55882	6.6263
METTL14	26.0566	34.4639	24.3032	33.5298	20.3483	14.7589	37.2352	26.4192	26.2968	37.5061	33.5974	24.9799	28.6665	25.0852	29.0031	28.15
METTL16	21.7828	29.4099	20.4766	29.4482	21.794	13.3662	25.4068	18.0299	16.5637	16.0016	20.5711	20.2864	20.8805	21.0605	19.6917	20.9847
METTL17	77.3466	98.1646	87.1431	106.333	80.7519	73.4457	65.3319	60.6225	58.6438	100.284	78.0344	82.5582	86.894	86.0778	77.2256	81.2572
METTL18	11.8037	6.3382	7.72627	7.43588	5.24877	5.66188	7.32635	8.43674	10.3493	8.8301	9.7577	11.7637	10.5611	9.2853	11.6463	8.81141
METTL2A	4.68065	0.610353	9.94084	1.48081	2.72467	1.95035	1.32818	1.9657	3.77182	2.98994	3.42531	5.17879	1.82237	2.31504	4.2893	3.23161
METTL2B	7.23992	5.30644	6.82509	5.3487	6.90873	1.7841	3.18722	3.90899	4.95967	1.63564	7.94367	5.31086	4.87578	5.11988	4.47108	4.98838
METTL3	101.471	66.0808	90.1405	61.7023	77.1593	31.6907	45.1693	32.9479	30.2269	49.787	44.8329	50.7967	47.9349	46.6483	40.7861	54.4916
METTL4	19.9954	8.163	10.7012	9.3527	16.6935	6.33027	3.47613	4.85219	6.95306	8.7336	13.3169	6.49604	7.73471	6.3736	5.6611	8.98889
METTL5	37.8702	13.3295	39.9749	13.5968	30.8604	42.5381	12.3645	38.9818	27.6814	29.3732	19.9564	25.0114	19.1574	24.0807	23.7222	26.5666
METTL6	8.53378	1.99965	5.62337	2.62658	5.41389	3.36743	1.37185	1.75585	2.46958	2.7811	2.34063	3.38903	2.03429	1.71723	2.94017	3.2243
MEX3C	15.7931	21.4235	14.7435	20.538	16.7061	23.8795	55.2501	20.4736	31.3463	21.4823	37.88	33.607	38.3268	37.0952	35.8208	28.2911
MEX3D	1.23244	0.093014	1.62838	0.066635	1.60423	0.562183	0.250777	1.51335	0.506802	0.703394	1.71422	2.436	2.36759	1.70632	2.63744	1.26818
MFAP1	11.5991	11.1701	7.60314	10.3672	10.724	8.55739	9.68768	9.01578	10.2972	7.49363	11.5972	11.7436	13.9847	11.2959	11.1094	10.4164
MFN1	29.8199	22.0339	37.7322	21.1305	30.235	19.1374	20.79	14.0671	11.8341	40.3152	29.2445	26.1935	24.4227	23.8401	27.6877	25.2323
MFN2	2.4349	2.87848	0	3.71616	0.215163	3.12843	4.12819	2.54551	4.59836	4.28084	1.37609	3.3755	2.00027	3.37176	0.667871	2.58117
MGA	21.3499	12.3669	15.436	11.7839	14.6136	9.3722	11.8361	11.3543	8.43195	11.7214	13.1985	10.9961	13.3335	12.2446	11.1015	12.6093
MGME1	7.20531	2.67545	11.1714	2.37123	5.03128	6.17282	8.84799	7.17385	3.03175	6.23515	10.3712	10.7465	12.7056	11.7508	13.0001	7.89936
MIA3	79.8847	116.234	81.2174	117.041	72.0438	101.883	107.12	63.0447	107.589	110.24	112.358	107.79	103.937	100.276	102.704	98.8908
MIB1	1.09873	1.2555	0.786768	1.36581	2.69305	1.4241	0	1.67096	0.972373	2.44103	2.78237	1.64549	1.34762	0.685088	1.7062	1.45834
MICALL1	13.3047	10.644	13.4414	11.1201	18.0373	9.26663	9.43445	10.8098	11.5941	8.44173	13.0128	12.5075	15.3724	14.9308	15.2766	12.4796
MIF4GD	13.6205	7.74092	15.2693	11.3579	10.1194	16.9794	16.3352	12.1975	20.6599	8.06542	19.6687	9.86206	19.3006	16.7587	15.7122	14.2432
MKRN1	88.2404	92.8782	72.7808	94.4544	107.129	70.5709	107.008	80.7653	112.965	73.945	105.273	88.9295	96.375	101.349	99.8376	92.8335
MKRN2	7.73459	0.198056	15.3857	0.057936	6.52962	0.436553	1.10188	3.56595	4.62735	1.16251	2.54923	0.418141	0.412162	0.439287	0.214926	2.98893
MLEC	31.0705	18.0045	26.134	14.4358	33.377	11.3029	10.7813	12.3931	14.7192	17.7556	16.5918	21.7347	16.9372	15.7641	14.2389	18.3494
MMS19	72.0103	62.0292	64.5785	62.3812	59.3086	41.9462	23.4655	38.4056	21.2252	58.9555	29.4066	31.5242	30.8891	38.8661	31.6482	44.4427
MOGS	55.8958	27.646	50.192	26.6143	41.4374	22.6817	26.3941	24.4286	20.5951	36.6189	30.1788	22.9237	29.1172	23.9928	29.8697	31.2391
MORC2	25.1468	23.2364	19.8823	19.0897	19.9986	13.0969	10.4338	13.6166	7.2767	15.7949	9.80573	9.11471	9.87655	8.92763	7.48903	14.1857
MORF4L1	274.023	416.815	290.067	425.473	300.995	300.007	456.645	332.176	391.848	313.012	399.938	363.046	394.327	396.462	391.782	363.108
MOV10	39.01	56.5506	52.766	61.4447	44.2452	31.0419	41.133	23.887	58.2422	41.7648	46.9274	35.9917	36.1691	34.661	30.4752	42.2873
MPG	1.11563	0.701477	1.79853	1.39004	4.21207	0.394215	2.31166	2.44675	3.0283	1.36331	2.48813	2.9628	2.37564	1.07237	1.8055	1.96443
MPHOSPH10	36.8879	35.907	43.143	35.5806	34.1023	27.8837	30.8433	29.8191	28.3506	34.4502	34.4213	36.2021	36.6474	34.3402	31.3683	33.9965
MPHOSPH6	23.5322	9.45189	23.7648	12.809	16.6597	8.5269	7.89366	16.7139	8.3911	18.7278	22.6819	22.6324	15.433	24.8861	16.9881	16.6061
MPRIP	101.675	46.7984	113.481	37.2279	117.947	45.1216	73.6423	55.6802	26.8378	49.6741	65.6285	79.4854	64.4828	74.4845	73.6456	68.3875
MRE11	10.8109	7.78641	9.96169	8.81955	7.01063	3.34666	4.97039	2.52753	5.49623	3.77695	4.77403	6.53011	4.2758	6.27752	5.38668	6.11674
MRI1	59.3305	17.2587	59.0335	17.0224	63.7376	15.4454	18.5474	17.8097	8.95141	22.326	20.0039	20.0995	16.9015	21.2983	23.8419	26.7738
MRM1	4.27078	0.483806	2.65179	0.460394	2.8135	0.759903	0.270782	1.08151	0.765401	1.68087	1.19775	1.41356	1.27976	1.16478	1.47996	1.45164
MRM2	5.15406	4.29404	14.5104	4.047	3.47422	5.16231	2.00477	10.4322	7.2376	8.7674	5.01502	3.03221	3.57555	10.4415	3.48662	6.04233
MRM3	12.6623	14.8463	9.41513	14.4371	9.8328	6.99514	10.969	10.2075	8.80069	8.34432	11.8935	12.7738	11.0326	13.5083	11.0345	11.1169
MRRF	43.3054	18.8429	31.7609	19.6402	28.4008	18.6792	12.5775	20.3251	15.2685	27.4363	12.6002	13.7857	15.7964	18.0637	16.1902	20.8448
MRTFA	42.6932	23.672	45.0918	21.5097	50.0172	8.83162	21.9004	7.84988	9.93359	14.275	16.7865	26.0323	19.0249	12.5682	22.2701	22.8304
MRTFB	6.89273	6.45401	6.42393	6.58521	8.09045	3.4167	4.25972	2.06167	4.28839	3.72061	4.08099	3.87316	3.95168	5.17014	2.2745	4.76959
MRTO4	25.4147	10.176	23.5995	13.2181	19.0643	6.82303	5.08427	13.7665	12.5654	11.0948	8.61815	6.83782	9.32943	8.05025	8.44732	12.1393
MSH3	5.91722	6.19943	6.64208	5.36064	4.00581	4.45692	5.49116	2.29108	3.1439	3.91716	4.84279	4.77938	6.36585	4.66437	4.47026	4.83654
MSH6	5.33863	8.09986	5.97024	7.56442	4.33115	6.44364	6.153	3.01944	4.72448	5.45202	5.96922	6.79519	3.67675	4.9095	4.22145	5.51126
MSI2	22.7758	51.4726	32.4125	52.1743	27.7419	34.0643	51.3425	24.4462	24.5896	34.2977	36.7527	31.7854	34.1522	35.1867	28.6646	34.7906
MSL3	200.365	148.699	182.017	146.631	182.246	91.4662	60.4764	130.927	121.455	237.548	65.8732	72.0459	69.3754	74.0466	64.0952	123.151
MSN	177.138	117.55	212.571	115.756	202.189	142.907	203.747	144.542	214.102	155.767	248.838	247.822	235.485	246.581	248.881	194.258
MTA2	106.933	150.319	150.038	157.22	109.819	154.845	180.548	132.57	119.848	211.056	163.562	160.006	166.894	164.736	173.42	153.454
MTCH2	14.5093	9.70989	18.6717	10.6392	15.4875	17.7944	8.3819	18.0464	23.0447	18.9125	17.0291	9.54907	13.6298	17.4947	17.7805	15.3787
MTDH	49.4805	40.6183	53.156	37.3203	43.8286	32.8822	46.4139	42.8214	45.6863	30.7854	49.3499	49.2905	50.0063	48.4901	44.2232	44.2902
MTERF1	13.9466	14.2517	14.4971	13.6041	9.46208	10.9922	8.8449	9.29492	11.0729	6.90534	11.3702	13.6931	11.1831	12.1386	13.2697	11.6351
MTERF2	10.813	4.64281	10.8045	5.86648	10.0009	2.23421	3.81225	3.43436	2.17445	4.63537	7.8926	8.56632	5.87211	7.40618	6.7068	6.32416
MTERF3	16.9963	12.9688	17.2076	10.4182	12.5229	8.13579	8.87144	10.2667	8.38767	8.80899	9.08152	9.86225	14.8592	10.5936	9.71916	11.2467
MTERF4	245.048	143.656	366.593	154.371	247.394	88.1355	68.1933	88.5367	61.4956	95.4906	86.9004	103.298	96.1754	91.4596	96.2881	135.536
MTFMT	15.5619	6.44984	8.63568	5.88158	6.22123	9.77154	5.22671	5.55746	3.70657	5.53525	11.3433	8.43919	7.67678	7.21968	6.69939	7.59508
MTG1	36.3325	13.4574	41.8946	17.5252	38.373	9.52184	10.1957	14.0957	8.78358	18.2752	18.8293	19.2602	21.132	18.7954	18.7856	20.3505
MTG2	39.0884	7.5558	26.8227	8.50103	33.3847	11.2067	5.06019	10.667	8.46727	16.3626	12.4382	16.6023	12.6596	15.5092	14.9739	15.9533
MTHFD1	32.015	7.81616	28.4456	8.51498	23.5807	9.41601	10.3885	9.67737	6.60422	14.3923	14.9546	11.2422	12.6647	13.0471	11.7855	14.303
MTHFD1L	15.305	2.08018	12.0269	1.7152	8.59175	4.55039	4.42924	4.9264	7.33548	2.61213	1.92262	8.71907	5.57042	5.00716	1.36035	5.74349
MTHFSD	29.2127	10.8989	27.0943	13.2302	23.7326	8.78222	4.11779	8.09147	6.88733	12.6115	8.89503	7.76358	7.39348	9.91756	6.3067	12.329
MTIF2	23.1869	14.35	28.1536	13.0714	21.8551	12.7798	12.4709	9.54538	15.9212	21.1377	13.825	17.3404	14.8205	15.0372	15.5822	16.6052
MTIF3	68.9181	21.3696	77.2881	23.4637	63.9184	25.4608	17.3667	27.997	18.3403	30.7327	36.0964	35.9606	34.2821	32.2021	38.1008	36.7665
MTO1	34.4547	22.664	26.9968	27.3381	27.0923	19.4672	22.5176	13.4	15.9163	9.89184	31.4858	33.1016	31.9857	27.1383	26.7036	24.6769
MTOR	28.534	14.7279	24.9027	14.1277	27.3777	15.7813	16.422	15.4013	16.2834	21.4054	23.7584	23.8089	22.2504	21.8689	24.2035	20.7235
MTREX	35.2712	41.3214	22.3678	42.1351	39.0432	17.7001	32.037	17.2452	19.5166	21.7369	28.7765	27.0341	26.9405	28.07	29.792	28.5992
MTRF1	45.0914	20.5539	45.8579	19.7611	38.7209	7.07049	19.827	6.96652	12.7414	13.9902	13.3697	14.2197	18.5245	15.0007	15.4208	20.4744
MTRF1L	6.45999	11.5736	6.29367	10.7545	8.72012	9.63155	13.8924	9.94155	11.6254	9.43981	13.7119	15.7895	13.411	11.5838	16.6662	11.2997
MVP	160.75	91.1187	143.062	96.816	156.086	123.449	76.1574	96.5644	122.277	147.982	81.8734	93.2087	86.6345	82.6624	78.9453	109.172
MYBBP1A	51.0566	28.0289	55.3054	24.0126	42.9765	13.8086	23.2796	28.55	13.9786	31.8808	21.4635	17.0551	26.01	18.3502	16.2953	27.4701
MYCBP2	77.1098	67.2013	78.6106	68.6124	77.5298	55.3251	63.2749	42.9522	49.1404	54.2603	46.2137	50.9302	49.3161	54.5149	51.5349	59.1018
MYEF2	14.5426	19.921	18.0873	20.9169	14.6488	13.838	12.0793	14.025	7.98089	15.5209	15.344	15.4621	15.539	11.5485	11.9566	14.7607
MYH10	9.3263	33.2446	4.9257	32.9288	9.43403	9.46536	19.0048	13.313	18.0634	12.5499	11.664	14.6979	11.7326	10.6793	8.54836	14.6385
MYH11	4.01729	6.8856	4.40375	6.02657	4.73639	2.87241	5.75305	1.70477	1.30438	4.46589	2.9285	2.13604	2.94501	2.94406	2.83898	3.73084
MYH7B	4.84923	6.68867	7.78189	6.84495	6.37524	3.52392	4.38618	2.65386	4.15726	4.84829	5.36468	6.76216	4.73704	5.22322	6.28705	5.36558
MYH9	15.616	35.8371	21.873	43.2676	17.464	29.9133	54.5324	16.0138	14.1425	35.9337	41.6916	57.2807	50.337	38.4496	36.3586	33.914
MYL6	335.813	241.314	333.798	240.348	384.542	411.78	447.34	476.512	460.306	367.023	560.374	579.318	563.11	545.02	610.371	437.131
MYLK	1.30956	1.14677	1.01388	0.919574	2.68747	0.311189	1.21992	0.806727	0.54153	0.674688	3.51064	2.29926	1.48688	1.49222	1.38083	1.38674
MYNN	8.49851	6.64804	4.94452	5.57585	6.17873	3.02106	4.71778	6.12987	3.41911	2.96963	9.10333	9.33652	7.83233	8.73045	7.54988	6.31037
MYO18A	34.2042	43.1389	59.1044	45.0834	50.8711	47.0802	48.4611	22.3647	25.4124	49.0835	43.2177	51.3885	49.7898	41.3909	44.5487	43.676
MYO5A	4.85423	4.9635	3.28861	5.09782	7.39755	7.20465	17.4151	6.48571	9.25264	6.74639	15.2894	14.8908	12.9596	12.451	8.23572	9.10218
MYO6	0.421919	0.474965	1.68812	0.235038	1.36739	1.37515	2.20955	0.425923	1.70646	0.793907	4.24936	4.55754	4.5569	5.84087	4.9456	2.32325
N4BP1	43.2669	117.85	74.1875	108.187	50.5742	69.5063	136.74	48.6536	202.039	62.703	107.851	112.827	114.845	127.563	102.834	98.6417
N6AMT1	6.71957	1.7915	8.81459	2.12856	7.28766	0.781645	0.118671	1.43365	1.04562	0.598369	2.3016	3.01851	2.59065	1.78714	1.7108	2.80857
NAA15	15.1104	28.1405	11.0045	28.6356	12.6507	19.6125	26.6213	15.7034	14.5949	15.2315	18.567	15.4785	20.9392	18.5711	18.6962	18.6372
NAA38	15.0114	16.5475	9.9947	16.5203	9.63838	19.2079	12.1072	19.1924	18.388	21.2311	16.4641	19.4186	22.8344	16.9911	23.215	17.1175
NAA50	49.0469	78.2242	43.7602	76.2394	49.2724	60.2731	84.4455	71.9089	88.3221	67.8754	134.771	126.11	132.983	141.371	132.424	89.1351
NABP2	7.59527	5.35705	5.94595	5.9846	8.97552	12.4488	8.09986	11.6928	11.3238	12.6678	13.5869	12.961	13.1512	10.9381	16.0807	10.4539
NACA	1552.01	1412.91	1604.56	1430.37	1545.34	1614.75	1471.76	1676.8	1472.99	1293.04	1237.93	1218.67	1205.17	1255.3	1248.29	1415.99
NAE1	72.818	86.6453	66.5694	85.0105	56.0681	38.8721	63.612	52.8812	60.8811	56.1293	65.9611	64.0729	68.1536	67.8918	60.6844	64.4167
NAF1	19.3746	35.2772	16.1111	36.9303	14.007	25.1685	28.9157	21.6879	21.9213	29.6319	22.4861	22.6723	26.5175	25.0469	22.8765	24.575
NAP1L1	751.252	517.186	698.708	507.209	676.856	557.01	611.119	537.089	532.163	467.316	484.494	479.644	456.003	486.33	455.095	547.832
NAP1L4	185.653	291.629	245.479	282.757	213.835	126.365	194.42	113.277	116.255	200.708	151.034	157.276	149.098	142.147	146.77	181.113
NARS	126.268	169.322	112.474	169.135	102.27	126.744	152.092	111.918	135.445	130.725	121.243	122.594	131.862	131.62	126.613	131.355
NARS2	8.98872	6.8397	9.60457	4.66703	7.30249	3.98821	2.97143	4.404	3.82302	2.59019	5.85225	4.40744	4.92378	4.9958	3.85315	5.28079
NASP	86.384	54.9198	80.4217	54.7097	74.0006	44.3517	69.2378	63.7835	52.368	77.3198	84.9415	77.1784	82.0942	85.6178	79.0882	71.0945
NAT10	60.5323	63.1576	58.3073	57.9084	42.6779	26.8617	33.1004	31.4867	28.5858	40.8298	33.597	34.2999	35.3288	28.053	31.5418	40.4179
NBPF10	7.11192	3.03357	8.97283	2.92503	4.4109	2.79134	2.64002	1.03414	2.19664	2.60568	3.91987	3.90758	4.31812	3.64164	3.48043	3.79931
NCAPD2	36.0872	13.6209	51.4315	15.3331	40.7091	16.814	12.6393	18.3951	8.35218	22.7759	22.7149	23.8693	21.714	21.7751	21.3351	23.1711
NCAPD3	27.7595	24.4398	27.282	26.923	26.5926	21.8992	25.5165	18.2051	30.8736	29.7167	31.6659	25.2816	25.5942	29.5032	37.3039	27.2371
NCAPG2	4.25573	18.5383	4.36962	19.6096	4.06479	0.88951	2.2694	6.19406	2.78808	5.09226	6.75953	7.21215	10.289	7.48428	6.5126	7.08859
NCAPH	0.071377	0.030683	0.169737	0.052751	0.363808	2.46556	3.4514	6.04519	3.32842	7.63628	7.72551	6.79087	5.66272	6.13845	6.26233	3.74634
NCBP1	31.3798	46.7176	28.2133	42.5062	27.5086	20.3833	47.5816	27.9325	31.4803	34.4553	40.8859	33.0153	36.9868	42.1776	28.5457	34.6513
NCBP2	68.2701	52.8415	59.604	52.0808	50.7063	34.2684	42.0508	44.6068	39.9755	59.5764	43.2417	47.637	43.6734	43.1405	46.559	48.5488
NCBP3	34.6538	27.922	33.0247	25.5744	36.0525	22.9717	34.6387	35.3565	21.4452	31.0406	42.1387	48.6462	45.0658	42.1601	48.8555	35.3031
NCL	2.18471	3.7819	2.26027	4.07786	8.73973	1.22473	5.03139	4.85183	1.25307	7.97145	4.67985	3.16441	3.15234	2.32832	2.34563	3.80317
NCOA5	30.8543	35.3969	31.9284	36.3756	29.1982	14.3072	20.863	18.4579	19.2763	18.5047	25.5869	25.7984	26.3726	28.2792	25.7174	25.7945
NCOR1	67.0954	101.617	69.3076	108.494	65.9816	62.5014	63.0634	36.7216	53.6944	77.437	68.9741	73.828	78.7075	72.726	67.8851	71.2023
NCOR2	68.4499	51.9463	44.1891	56.4412	57.2769	32.3415	65.686	32.7319	42.9399	44.9723	56.7231	48.7873	56.0156	47.821	53.6023	50.6616
NDC1	12.0688	6.86064	11.9396	6.21536	11.2075	5.40978	5.16793	7.18244	6.88091	9.57982	6.5624	7.34886	9.04388	5.18608	6.56722	7.81475
NDRG1	6.45228	41.0735	8.72878	43.2437	10.1991	23.1215	63.3278	26.2635	17.418	24.929	36.7952	53.6549	48.7752	35.2245	43.3605	32.1712
NDRG2	26.9006	30.9821	41.3681	32.0147	30.3721	17.4813	15.2552	8.559	15.4235	19.2659	21.1044	25.3225	18.4193	18.7029	20.1547	22.7551
NDRG4	4.21114	2.33853	4.13426	1.70141	6.58213	3.42862	2.99615	1.21647	2.17912	3.27086	1.24232	3.02064	1.65529	1.93403	1.17472	2.73905
NDUFA2	22.4448	38.6284	19.5353	35.5807	14.4307	23.7023	31.2353	23.2036	22.3913	22.6792	27.9337	25.9741	24.0124	22.922	26.3593	25.4022
NDUFAF5	26.113	76.8004	30.2388	72.0291	14.9733	83.9058	95.9495	71.4308	101.209	74.0162	80.1704	73.3761	82.1452	92.533	88.7596	70.91
NDUFS1	29.3869	33.3721	21.7163	31.0952	27.2636	25.9296	19.9641	31.0887	30.308	25.7665	27.5574	26.8662	23.7068	25.004	27.5032	27.1019
NDUFV3	13.2001	8.89453	7.6718	9.05695	9.75087	5.6196	8.40488	6.26173	4.77422	7.41695	8.7323	5.71234	8.48046	7.46786	7.27722	7.91479
NEB	3.50932	3.03206	4.68667	3.30836	2.34759	2.18996	0.949722	1.76016	1.68318	1.54083	3.01695	2.59432	1.509	1.4273	1.75649	2.35413
NELFE	53.0844	27.1128	46.1436	24.9237	48.1487	50.1185	22.5074	53.4876	46.3719	48.6829	38.8986	39.1284	43.0515	44.4504	45.9826	42.1395
NEMF	47.4915	104.912	48.6002	106.65	62.4095	77.469	72.5261	58.257	58.0235	80.5021	63.8082	70.0645	69.2818	74.5337	67.0117	70.7694
NEPRO	57.1774	60.4056	65.9445	64.0127	56.3515	62.4961	61.1853	64.883	54.3787	81.5737	58.5052	59.6762	61.2721	70.3798	66.6697	62.9941
NF1	18.8291	9.73291	21.8467	12.7863	18.5575	35.7188	12.4595	21.6222	17.2482	35.2562	25.5078	24.2585	23.8759	26.8712	27.6543	22.1484
NFIC	14.8117	4.27937	14.0123	3.48128	19.5324	3.82116	2.58287	5.26252	4.40951	5.01885	4.74607	5.6415	3.45078	5.35889	6.74181	6.87673
NFX1	33.1489	52.3716	35.358	51.2973	27.1932	19.8262	21.444	24.8967	20.8806	32.5947	26.944	27.0622	25.3148	25.4426	26.8251	30.04
NFXL1	10.1457	9.95106	5.69769	8.65455	6.95284	7.4496	7.24684	8.74775	8.13983	9.93515	12.166	10.2141	12.4821	11.7771	8.90394	9.23094
NGDN	57.019	138.521	47.442	129.472	43.7139	93.2803	133.536	84.3263	93.8706	89.9176	115.733	113.43	120.113	108.581	115.359	98.9541
NGRN	22.3769	20.7608	18.742	24.6653	14.2717	23.7789	25.2103	25.854	21.3346	25.1364	22.1724	27.0772	24.4349	24.5394	26.6609	23.1344
NHP2	43.196	18.3374	28.7057	14.2636	35.3737	12.5271	13.9988	30.2863	25.1201	17.4183	15.2494	17.4917	12.4673	14.6254	11.6442	20.7137
NIFK	55.604	40.4215	57.2007	38.6911	41.2704	28.6851	39.1193	36.3712	31.2025	35.0079	26.2355	29.9032	33.4372	32.4494	32.4418	37.2027
NIN	32.374	64.4836	33.6845	59.791	25.0149	17.8009	19.8703	10.0373	12.0527	14.81	16.2105	16.8153	16.9108	14.541	16.5703	24.7311
NIP7	19.1081	26.6068	19.3775	24.3252	17.9902	14.0828	31.176	22.8232	22.9755	21.9756	25.6065	27.2465	28.4472	25.8161	23.819	23.4251
NIPBL	29.4609	56.9718	30.0698	55.6211	28.9332	31.7743	58.2038	27.9127	34.8299	33.0027	43.4876	47.9377	46.9274	47.6493	46.5646	41.2898
NKAP	13.3917	30.5908	15.7923	32.0547	12.7489	15.3485	17.6031	13.0409	11.0479	18.0374	17.4569	18.4887	17.0952	17.7823	15.9247	17.7603
NKIRAS2	11.5544	14.2623	10.4604	14.3459	13.8609	12.2878	12.9853	14.5343	16.6929	13.9161	14.8369	12.1551	12.6267	12.6559	14.3474	13.4348
NKRF	1.45446	1.08679	0.36252	1.11035	0.729905	1.99875	0.743821	0.902783	3.13124	2.67262	0.601643	2.0829	2.5538	1.74308	1.77977	1.5303
NKTR	248.078	407.482	252.674	401.005	209.625	279.82	295.188	168.086	194.657	369.787	244.158	244.425	254.311	266.218	246.918	272.162
NLE1	19.0718	5.14027	23.9311	5.50486	13.2566	4.23046	5.67386	6.471	3.13041	4.81163	4.65543	5.42541	5.75289	3.69605	5.05269	7.7203
NMD3	11.117	7.47232	7.16398	9.47572	12.364	8.66097	15.3044	7.40653	7.5001	8.70447	9.76879	5.83007	8.09731	6.04021	7.28252	8.81256
NME1	2.00804	0.895346	0.842888	1.12591	1.2495	1.16001	1.78684	0.88015	1.24546	1.1954	1.35623	2.21792	1.94252	1.44476	2.16453	1.43437
NMT1	21.045	4.61362	20.9601	1.91788	17.7093	7.25633	8.40078	9.35402	5.5277	8.8955	8.45398	11.637	12.3364	11.3025	10.8496	10.684
NNT	19.4629	12.7845	19.0966	14.3936	15.7621	11.1481	13.7785	9.17713	9.75617	13.5383	14.1509	18.6889	15.7666	16.1988	14.4025	14.5404
NOA1	18.9975	12.9659	18.4907	13.4139	13.7858	11.1715	13.5139	14.3161	10.8711	12.3664	15.0942	16.2029	15.5069	13.8761	14.91	14.3655
NOB1	47.2594	26.4852	40.4145	24.664	37.1815	22.9113	25.8547	38.5753	35.656	28.1768	28.3349	31.3632	29.5688	27.6612	31.8823	31.7326
NOC2L	77.995	28.1917	67.2868	24.5971	61.6053	33.2261	17.4746	35.8975	30.6835	47.0322	33.4823	35.6804	36.2881	35.4307	39.0336	40.2603
NOC3L	23.3702	3.24526	18.0089	4.05421	13.5922	2.80202	1.82007	3.88894	2.40643	5.00831	5.77647	4.28322	5.04354	4.8238	5.07691	6.88003
NOC4L	14.6629	13.2764	13.7741	14.2014	16.0274	15.6527	8.0055	11.0053	8.94037	15.5619	15.3203	14.5261	15.1421	12.0406	11.8695	13.3338
NOCT	5.09386	4.33247	4.44954	4.0731	3.52912	1.47001	3.78403	1.48954	2.15374	2.15889	4.22991	4.59235	3.93717	4.27702	5.57388	3.67631
NOL10	10.604	13.8909	8.43529	12.2344	10.4115	8.18096	13.4559	14.175	9.62905	12.8984	14.669	15.4853	18.8807	15.2868	13.6475	12.7923
NOL11	53.0539	103.965	51.812	98.1144	35.8454	53.0461	103.082	41.7289	44.7265	66.6426	58.9819	45.8326	55.635	55.6543	49.5117	61.1755
NOL12	20.5217	12.9781	20.8472	10.3173	24.791	13.4057	8.2096	15.3646	14.2454	13.6175	15.7642	18.8165	18.3572	17.8406	16.7116	16.1192
NOL3	3.01267	4.48966	1.74453	2.66612	3.47994	3.68299	8.76286	2.30341	7.29932	6.38505	6.37836	5.16299	4.97774	2.33979	4.92805	4.50756
NOL6	38.2914	23.2962	27.574	23.7852	23.4675	14.5986	19.0276	21.4349	18.4451	23.7068	16.82	18.3987	18.2754	17.5469	20.1454	21.6542
NOL7	44.0831	48.3122	42.5481	47.5536	35.644	42.445	59.5823	44.4456	43.026	41.424	45.9124	46.3749	49.4536	48.584	47.4873	45.7917
NOL8	58.4816	68.1138	62.8796	64.2254	43.6149	52.7659	50.2714	44.4581	49.9822	67.4321	48.5498	46.5107	51.5566	46.7569	44.956	53.3703
NOL9	36.0401	89.1525	37.4893	88.4354	28.2511	28.2811	62.6872	17.0961	18.2732	37.0491	34.3957	39.1143	39.1836	32.2436	29.2534	41.1297
NOLC1	29.3379	9.426	21.8996	10.1916	25.049	10.9163	9.23976	22.9615	16.3598	15.2906	16.3264	12.8159	18.0536	18.9181	16.4799	16.8844
NOM1	46.6342	29.5906	42.3191	29.2244	34.6232	10.2739	25.2709	18.2481	12.1886	23.1838	27.846	26.3767	25.3709	21.024	23.9007	26.405
NOMO1	25.3411	5.55259	28.0601	5.30896	22.2789	9.07888	12.2404	11.5935	8.53993	12.0181	14.7002	14.7349	14.8177	15.4228	13.4805	14.2112
NONO	166.055	104.535	171.625	106.758	143.685	76.166	70.1375	84.6929	78.0847	111.013	87.2947	86.8318	87.1811	84.1064	85.6317	102.92
NOP14	41.9053	19.331	35.0967	19.8966	33.6387	13.1775	17.5157	24.5965	21.4099	24.2635	19.8824	21.3767	21.882	21.8665	22.6175	23.8971
NOP16	23.9384	16.0317	19.2129	17.4262	17.5792	13.0452	17.6637	25.1207	16.71	26.0904	15.8643	21.9446	15.6273	22.3962	19.7387	19.226
NOP2	68.2123	72.3796	67.2313	75.0981	55.5742	61.4938	78.3778	66.7065	49.4052	87.2685	78.8394	70.6636	76.3511	79.7896	74.323	70.7809
NOP53	1118.82	1185.24	1039.58	1171.62	1204.59	1101.96	841.243	1085.73	936.394	951.649	925.352	928.371	877.763	878.762	911.424	1010.57
NOP56	194.853	174.664	162.587	173.552	139.614	121.951	91.0559	143.901	102.477	174.477	132.697	135.734	151.3	128.346	135.051	144.151
NOP58	115.371	226.168	128.688	229.357	84.5034	293.337	316.871	316.287	270.912	321.387	276.434	268.436	292.172	271.551	265.643	245.141
NOP9	14.8044	14.7155	14.7771	14.5336	14.5639	10.3951	10.5052	13.0974	10.0589	14.3841	11.5239	12.799	12.4432	13.6888	13.8977	13.0792
NOSIP	116.688	126.53	97.3202	125.353	95.7557	121.029	108.28	59.6373	46.1679	86.3244	64.7254	75.0482	59.8816	59.3271	57.9544	86.6682
NOVA2	1.5901	2.00299	0.888867	1.1541	1.23943	0.625604	0.287287	0.845905	0.589989	0.727991	1.15414	1.89916	0.668399	0.394299	1.68468	1.0502
NPEPPS	33.7199	32.2316	26.6251	29.8617	42.6748	11.8537	29.4689	32.8441	17.5251	36.5307	29.3073	26.1603	32.2032	30.0927	32.1896	29.5526
NPM1	335.521	290.618	611.767	304.554	565.733	357.303	457.003	399.368	376.94	316.473	245.129	191.032	260.097	205.591	254.206	344.756
NPM3	30.4208	15.1859	26.2265	13.1109	24.4278	11.0513	10.4753	13.6015	12.1513	17.6068	9.68651	10.8906	9.22601	10.1387	10.2844	14.9656
NQO1	1.85325	1.09089	2.39667	1.0643	2.81589	0.514613	0.753203	0.546148	0.250123	0.733585	0.854272	1.23996	0.972839	0.654345	1.54139	1.1521
NR3C1	38.7439	39.833	35.4534	38.237	40.2785	44.5484	110.598	97.2198	75.7486	72.0605	93.0379	93.614	94.2835	94.7419	86.808	70.3471
NRAS	21.2853	18.6602	20.3708	18.1102	20.2093	15.2971	31.5372	19.053	20.6453	17.4944	26.9289	24.4412	26.0035	25.2239	23.7583	21.9346
NRBP1	67.7789	87.3308	82.8244	89.402	75.046	71.5806	95.2162	65.1106	76.5087	87.5706	100.133	102.113	109.529	104.507	107.296	88.1298
NRDC	43.541	33.583	35.1719	36.3233	46.7169	30.2436	22.2748	36.3802	28.3294	55.6379	38.1203	39.7449	44.5155	39.8676	44.5296	38.332
NRDE2	10.7113	9.92574	8.42188	9.88719	7.25251	5.06294	5.06982	3.85102	6.66303	5.19224	6.98786	11.532	8.31671	9.12892	7.54034	7.7029
NSA2	132.008	182.249	186.95	170.506	130.496	261.198	146.626	137.183	153.116	138.622	141.656	146.999	156.412	142.194	128.645	156.991
NSF	12.7606	15.1281	15.1335	13.762	22.575	10.2647	10.1453	9.10343	20.5698	18.0223	16.2613	15.9533	15.05	12.655	16.0096	14.8929
NSRP1	51.3714	48.5739	50.5771	50.9104	43.9839	49.2207	54.4676	42.1058	45.5592	59.6934	46.0232	46.9446	43.7043	46.5954	43.6884	48.228
NSUN2	68.6665	77.8322	91.4602	81.5139	68.8277	44.0508	72.005	56.8369	47.0069	69.6388	66.2855	69.397	69.9885	71.2549	66.218	68.0655
NSUN3	11.764	12.6957	13.0693	15.7004	10.3088	7.89701	13.7457	7.2099	10.7911	9.17345	14.6911	17.0085	14.0902	15.5791	11.3053	12.3353
NSUN4	10.7012	8.40951	14.6365	8.07725	7.72555	9.08963	5.72989	7.52822	12.5857	4.52018	7.65378	6.61784	12.227	9.52064	10.1426	9.01103
NSUN5	45.9318	26.5918	43.5538	29.9224	44.8421	22.928	17.8233	23.2189	23.2328	30.6873	22.0699	21.8844	25.19	25.5016	26.2405	28.6412
NSUN6	27.5782	37.574	24.6344	32.3511	23.7364	13.3369	21.2317	9.32096	13.9807	18.1858	17.4385	16.4479	19.1758	17.6786	19.8229	20.8329
NTPCR	24.4279	1.46389	13.8645	1.57747	18.4622	2.93953	4.40175	6.52916	6.609	5.25735	6.10598	7.97491	5.84493	5.10412	7.28813	7.85672
NUAK2	21.2586	14.2213	20.9409	13.8983	20.8906	5.35593	4.28493	2.52329	5.98152	6.60229	4.14583	5.12463	5.09991	4.07015	4.61694	9.26767
NUCKS1	52.9179	70.052	53.6357	68.4889	40.9093	39.1502	49.7697	47.5091	54.2837	47.3185	43.6633	52.4614	50.055	46.3172	46.0062	50.8359
NUDC	48.3226	39.4504	40.5535	36.77	49.24	30.4035	29.7691	38.6354	40.5312	43.9791	33.7831	35.216	39.6326	39.2204	38.2195	38.9151
NUDT16	4.66154	1.98215	2.18403	1.14309	3.32169	2.72046	1.79422	1.7635	1.81192	2.48111	2.03641	2.73264	2.35653	3.0738	3.74755	2.52071
NUDT16L1	29.6625	47.9723	29.2844	52.0854	35.3811	30.7336	38.863	34.6237	38.324	32.7448	36.9689	35.4487	36.653	32.9687	37.4766	36.6127
NUDT21	41.6266	68.3184	66.1711	67.0817	53.9196	54.03	92.2566	66.2266	73.2707	66.4359	89.2018	67.3564	80.587	79.4967	86.584	70.1709
NUFIP1	3.59205	2.89559	1.81757	2.88878	2.11413	1.31083	2.9025	1.88203	2.80257	1.64356	2.94398	2.94767	3.71601	2.46484	2.94275	2.59099
NUFIP2	33.2843	69.2593	32.338	71.5482	42.1263	37.4465	60.0705	38.363	35.5218	36.5181	43.7029	38.97	52.0709	39.5928	47.915	45.2485
NUGGC	0.583214	0.658678	0.791493	0.719681	1.04865	0.868626	2.12742	1.51616	1.15067	2.91469	3.72798	3.38613	3.69613	3.39651	4.02612	2.04081
NUMA1	218.933	112.38	233.052	105.42	213.533	96.3963	78.5171	88.1621	87.533	138.006	97.4481	110.745	101.825	110.627	117.783	127.357
NUMB	33.8338	9.78417	26.1182	11.3661	32.4797	16.085	11.4167	15.7722	16.562	19.8583	16.2484	15.2415	15.3652	17.0226	15.6348	18.1859
NUP107	38.7815	44.9528	52.8112	43.948	33.9188	33.2426	44.0433	28.4642	32.8078	60.7625	34.4142	46.2949	40.103	45.8446	38.2382	41.2418
NUP133	17.797	37.919	15.4322	39.8695	18.1518	15.5567	31.0468	19.502	26.8647	42.096	30.6801	24.3778	29.2224	28.9474	27.2474	26.9807
NUP153	1.13797	1.91015	6.29411	0.766246	0.963145	0.595149	0.526506	3.53465	0.190608	1.52294	0.460536	1.72114	2.0209	6.57271	1.21428	1.96207
NUP155	9.82181	28.7212	13.5362	26.7524	9.93396	19.0438	23.624	19.3829	32.468	25.0921	20.0361	21.4676	21.9752	21.7458	22.6034	21.0803
NUP160	43.1841	44.162	49.436	43.1824	38.1345	17.3205	19.7384	17.1795	17.421	33.8311	26.5716	26.9039	27.0215	26.8393	26.4295	30.4904
NUP188	63.5192	36.951	53.2188	38.8179	63.9965	22.7871	32.2872	29.0157	19.2019	43.5361	42.6957	36.9937	33.0662	40.667	39.6107	39.7577
NUP205	32.771	43.9355	30.8722	43.0572	24.014	29.4037	29.1272	22.9862	27.2242	35.4118	27.7884	33.4411	29.396	32.7021	30.9355	31.5377
NUP210	101.309	30.4517	105.247	30.3652	111.657	30.1924	26.8311	27.3998	17.0337	31.6742	36.537	39.8923	37.7715	39.3358	41.0253	47.1149
NUP214	33.2359	60.2813	28.7085	62.7582	22.6756	33.1335	44.1328	24.7106	38.305	45.4832	35.5941	38.8594	38.8503	40.8379	47.2437	39.654
NUP35	10.5639	13.4448	8.86082	12.6371	7.44703	8.12445	8.56917	10.5813	13.1925	10.3721	11.6212	10.7713	9.83313	11.908	8.16844	10.4063
NUP50	65.6329	99.7702	71.8075	95.6218	59.5937	62.4482	116.661	75.2811	76.1524	89.6124	66.1884	75.3375	63.8608	62.8497	68.0919	76.5939
NUP88	47.5142	100.187	36.3743	93.9158	27.1522	52.7289	62.2002	40.9102	51.2635	63.6877	63.0098	51.1791	50.5321	54.6547	50.4564	56.3844
NUP93	37.6996	56.7415	26.2613	61.9788	35.2116	22.1115	40.4562	22.136	38.0808	36.1755	28.9384	36.2025	37.7037	29.1554	35.3943	36.2831
NUP98	54.8967	201.405	47.5806	196.972	46.5665	122.175	154.95	119.754	163.683	179.833	136.991	127.14	146.282	153.217	130.459	132.127
NUSAP1	3.67591	2.99053	1.20754	3.26281	3.97825	2.6605	7.79297	2.10984	5.87331	3.85319	8.97035	10.8539	10.559	8.65254	11.6058	5.86976
NUTF2	47.9136	8.57694	39.3964	9.88146	45.6647	22.6395	15.8159	42.6895	37.5363	38.0152	29.1353	30.9376	32.0258	36.5162	29.0794	31.0549
NVL	24.6673	17.8326	22.4558	16.1231	22.3445	15.75	11.0521	10.0422	14.8731	14.3989	20.1709	16.0344	16.586	16.9093	21.6517	17.3928
NXF1	94.5054	206.281	97.0835	208.21	96.4487	114.9	171.855	115.02	91.372	162.486	149.063	162.607	165.193	154.398	160.529	143.33
NXT1	12.935	12.3001	9.86416	14.0856	11.1003	20.189	28.693	23.3693	17.8257	18.5043	21.0804	19.0353	19.792	20.2007	19.7496	17.915
NXT2	2.81818	0.580683	0	1.38723	2.80246	1.98353	0.801848	1.60346	2.25034	1.32791	1.30284	0.787809	1.14085	2.94223	1.31127	1.53604
OAS1	3.73209	2.23328	10.6419	1.3304	18.4968	5.34792	4.3391	1.65002	93.2434	6.4511	8.06006	6.13951	5.4349	9.85739	5.42573	12.1589
OAS2	18.1977	4.34787	6.86005	5.88525	21.4301	8.00207	4.03859	7.25871	72.2822	14.0175	13.7679	9.21827	11.4386	10.9203	12.1131	14.6519
OAS3	16.9712	4.2314	14.5163	4.61981	23.8849	4.58301	8.5216	2.02895	90.7455	11.5644	7.56055	8.28764	7.14906	7.13796	7.3433	14.6097
OASL	0.354525	1.61458	1.38794	1.37772	3.86897	6.04249	5.18294	2.90561	199.793	15.7053	28.1367	27.4245	30.1897	29.7095	26.0897	25.3189
OAT	3.4329	5.58553	5.60448	6.92101	2.32119	2.47801	2.1265	3.19221	2.10936	2.55445	4.51262	6.05853	5.50475	1.99017	2.25151	3.77621
OCRL	3.31814	3.74563	5.15449	3.08623	3.31721	0.616751	1.86953	0.576796	1.15367	0.571714	0.637038	0.67712	0.704323	0.821991	0.904222	1.81032
ODF2	30.3835	5.2615	20.8094	5.36352	28.7814	5.08418	6.61868	7.63589	6.20153	8.85704	16.4624	16.2702	15.1318	16.3599	15.6859	13.6604
OFD1	57.1736	46.2478	71.0339	44.8111	37.9938	41.052	46.2225	24.9737	33.1097	40.4942	47.0822	51.0274	44.2913	49.7966	44.3275	45.3092
OGDH	28.48	7.52925	25.6042	7.06425	29.3079	28.4903	17.345	31.0067	22.8615	32.95	34.885	35.8943	35.3885	32.7576	36.951	27.101
OGFR	59.8349	45.2023	56.7371	45.6302	64.7473	39.597	26.3929	59.4842	59.1921	50.5457	42.7713	44.8704	42.9776	44.8445	47.7854	48.7075
OGT	146.28	199.476	166.244	202.839	177.465	80.6156	233.415	75.0134	57.4967	144.726	152.15	152.521	159.599	153.01	150.958	150.121
OLA1	39.8455	22.4625	31.4865	22.5492	42.471	31.2996	35.3211	32.3641	26.8486	31.4627	32.2979	28.6721	30.219	30.4512	31.2427	31.2663
OTUB1	65.3623	44.3619	57.7023	40.2142	63.2314	51.0927	62.3743	54.9767	65.4736	67.0095	68.9819	64.2153	67.4129	73.4615	68.9894	60.9906
OTUD4	32.2732	42.7744	24.8664	38.734	27.0272	25.6868	48.1855	31.4868	38.9163	31.4135	36.3981	33.4745	38.2276	36.6784	31.3266	34.498
OTUD7B	2.39057	1.85196	4.41887	2.00859	2.78653	2.80718	1.63428	2.31764	3.29877	3.46801	3.92569	3.79869	3.87582	4.38756	4.24783	3.14787
P3H1	36.9624	17.6372	31.7065	17.0589	36.3441	27.7625	11.5834	21.2996	16.7952	32.3308	24.2303	32.2505	23.4133	25.7874	27.9836	25.543
P4HA1	4.29445	14.4763	4.89637	13.2949	6.30286	7.66374	11.0738	6.45697	6.75907	8.80525	13.3521	11.929	11.9183	16.5562	14.9498	10.1819
P4HB	173.622	104.949	177.822	109.351	183.351	178.141	186.48	167.693	171.652	198.805	241.636	270.695	257.528	235.056	269.38	195.077
PA2G4	125.101	88.5448	108.186	84.147	99.7297	79.1783	93.6772	81.3394	77.3516	90.5042	84.5904	89.6279	90.8883	92.2123	86.4905	91.4379
PABPC1	1105.13	826.264	1222.25	831.328	1278.36	1604.09	996.205	3961.93	2816.74	3185.8	1220.01	1207.03	1256.09	1319.8	1277.18	1607.21
PABPC1L	28.471	15.0815	24.9582	12.7967	27.4541	19.2101	14.4215	12.3058	12.2806	30.7889	17.7389	22.2587	23.0284	21.6109	23.2373	20.3762
PABPC4	93.9632	111.509	96.3293	110.587	106.173	87.4849	93.9253	105.079	92.1038	125.282	106.08	98.9859	96.8698	94.136	94.233	100.849
PABPN1	114.295	91.9784	117.391	93.1953	101.639	72.1766	92.3621	63.0981	67.1003	83.4068	101.81	105.672	94.0964	98.123	98.541	92.9923
PACS1	139.03	102.219	139.984	100.556	133.743	87.0932	77.6712	69.4572	60.834	70.1764	63.9416	65.0233	63.2285	61.7163	56.1549	86.0553
PAF1	30.3883	92.7588	44.0781	86.0478	35.0726	31.4784	49.3498	33.9293	32.6781	59.4714	57.8551	57.8354	51.9904	55.3383	57.5162	51.7192
PAICS	55.7193	29.3488	45.5027	28.9773	26.8768	11.8489	17.6979	17.5845	11.184	20.764	14.7332	14.9781	14.7706	13.4472	11.2802	22.3142
PAIP1	23.0821	34.4114	24.2525	34.1393	15.9436	34.2238	41.6814	31.4591	39.5242	27.2002	34.7334	30.2184	35.6562	33.2611	31.8854	31.4448
PAIP2	104.673	109.841	104.618	111.469	109.273	102.303	146.668	114.721	119.779	95.9288	125.526	118.816	134.669	132.988	131.02	117.486
PAIP2B	5.82447	1.23154	6.5415	1.30338	5.18327	1.78575	0.960809	1.67968	1.11056	2.27769	1.97899	2.12588	1.63365	1.84857	1.65372	2.47596
PAK1IP1	10.6288	4.05371	8.12321	3.90527	4.86198	3.14436	3.35825	5.16009	5.85694	2.90571	4.34102	5.70896	4.76506	5.51078	5.16399	5.16587
PAK2	44.6282	49.1142	49.8655	49.4138	52.9812	50.5757	36.1388	45.9542	45.7892	62.0409	39.3758	43.878	42.0803	47.0902	46.7381	47.0443
PAK4	4.90906	1.83248	5.6568	1.33928	6.32043	3.27629	2.97665	4.71813	2.87214	4.47389	5.27824	7.64393	3.40343	5.02414	3.79462	4.23463
PAN2	174.399	81.2099	150.03	91.3013	153.123	32.4316	39.1827	32.375	11.6797	42.8916	50.4499	52.9089	66.9738	47.2255	54.4909	72.0449
PAN3	37.529	51.9882	42.4446	51.2575	33.1355	35.5937	37.7392	30.1336	37.4477	42.2071	40.1989	40.7856	41.3365	39.7378	38.4205	39.997
PAPOLA	125.373	114.72	129.385	114.595	106.944	80.4126	115.454	67.3234	83.3618	106.667	101.705	100.373	100.539	103.4	108.946	103.947
PAPOLG	17.769	24.9302	27.476	20.38	13.1687	12.8692	17.7989	11.716	11.5448	13.875	15.0142	16.9203	14.046	14.0662	18.4936	16.6712
PAPSS1	10.4551	2.07395	12.794	2.18054	13.2754	3.15128	6.03969	5.29237	5.55034	8.87272	9.13866	9.71187	9.9272	10.8849	8.87872	7.88179
PAPSS2	2.19579	3.52488	2.93263	3.3127	2.08609	2.22364	1.55002	1.76599	1.72251	2.52386	1.36281	1.61121	1.42775	1.86843	1.84174	2.13
PARK7	144.301	96.6371	120.372	89.9375	134.958	114.127	96.4557	125.173	110.839	110.079	117.245	113.018	121.526	117.146	123.901	115.714
PARN	22.6774	21.7272	27.1259	23.0834	23.436	16.3229	14.6298	16.0075	18.8849	17.9339	20.4934	18.7247	18.7755	20.4955	20.0396	20.0238
PARP1	59.1485	22.4734	44.3	20.2842	58.262	19.698	17.0736	25.914	20.7212	29.9727	26.2935	28.4223	26.8225	26.911	29.6512	30.3965
PARP10	96.9034	30.2916	77.3685	31.3335	125.25	19.1071	21.4556	17.0217	107.514	39.8368	29.4658	27.7036	36.3625	31.9928	36.989	48.573
PARP11	13.5999	10.6422	14.0505	9.17404	11.3941	8.98552	8.34349	10.4148	26.0679	14.2964	9.02102	10.8599	8.13733	8.27458	10.4453	11.5805
PARP12	108.111	107.039	80.9163	114.504	104.6	58.2668	121.852	34.2159	209.93	76.0257	96.1371	84.6732	91.8031	87.4235	76.9427	96.8293
PARP14	25.0425	25.6916	33.7322	26.0562	32.0579	20.0123	17.3277	14.6277	63.3623	30.4423	28.043	28.7932	29.5652	28.9241	27.6538	28.7555
PARP15	32.5496	44.8922	46.0112	44.2108	27.3605	13.7509	53.5585	10.1588	15.4845	22.1326	38.2687	43.6074	40.9002	41.2534	39.1364	34.2184
PARP16	4.97595	1.70973	3.46243	1.87216	2.97878	4.44396	1.48451	2.40989	2.70203	3.07395	2.4855	2.17478	2.8757	1.89355	1.64269	2.67904
PARP2	16.6877	7.46004	22.8212	8.51797	10.9167	4.94931	13.0369	5.98698	7.51367	10.9429	16.6877	10.589	16.8747	15.5637	14.1402	12.1792
PARP3	11.4967	6.25682	21.3705	5.98209	13.4643	6.31297	5.48861	6.08903	7.51913	7.37741	5.96929	7.27237	6.31235	5.66305	6.37753	8.19681
PARP4	28.7529	26.8075	35.9027	28.3843	33.2032	25.3741	25.237	16.4207	24.9193	29.6093	27.6689	28.3995	28.1612	30.1219	29.5771	27.9026
PARP6	107.357	98.6916	111.779	108.63	93.6164	98.1621	94.9179	103.686	126.362	110.039	98.0237	95.0187	106.223	93.5922	86.7552	102.19
PARP8	54.4307	69.5397	51.608	72.8951	52.4103	82.9677	137.806	63.2729	127.524	93.9782	223.203	207.12	209.504	227.709	216.043	126.001
PATL1	23.2361	24.2535	23.7267	22.4722	20.6992	21.0929	36.5581	28.4819	34.485	33.8826	36.4273	35.7336	34.827	38.5352	34.0974	29.9006
PATL2	54.9218	27.0291	52.6842	26.89	40.78	6.34133	15.9735	6.16394	4.87597	8.67293	26.6796	21.8041	22.9044	23.5559	25.0411	24.2879
PATZ1	41.4628	44.9877	39.7809	44.0044	40.6083	22.0425	43.8521	25.7892	25.1525	26.3909	27.3995	23.9167	24.9921	26.7131	28.0816	32.345
PBRM1	34.2545	22.0463	37.608	20.9129	32.9746	16.821	25.2547	20.77	28.8264	23.7891	26.7339	25.7932	26.2987	25.0297	22.5373	25.9767
PCBP1	216.662	102.679	211.795	99.8679	209.328	105.065	155.763	122.486	134.473	117.594	157.929	161.512	149.606	149.329	153.091	149.812
PCBP2	509.364	679.698	491.145	674.14	414.035	464.568	744.262	477.682	506.038	584.09	554.34	534.737	558.858	562.657	533.238	552.59
PCBP3	1.30076	1.62601	0.747618	1.38638	2.5814	2.63546	1.32482	7.67129	4.40602	5.17185	1.61398	0	2.2528	1.57437	0.686579	2.33196
PCBP4	8.0942	6.11337	16.5656	6.34314	16.4893	7.98137	18.3657	9.94869	8.9707	7.74566	18.2913	14.4035	15.7291	13.879	18.1767	12.4732
PCCA	8.51345	15.7274	7.91365	15.8179	7.47177	6.57507	9.45965	2.13372	2.63312	6.11486	7.78442	7.65673	6.63847	8.32681	7.85695	8.0416
PCF11	71.0491	115.47	66.9563	117.175	66.9989	75.4216	96.0367	54.5726	75.3788	81.5947	100.108	98.3155	94.3787	97.5214	95.9628	87.1293
PCMT1	24.8282	18.359	22.7239	17.7724	23.397	22.5593	15.3562	22.8178	19.0345	20.171	28.6092	27.8528	28.8545	28.8961	28.1118	23.2896
PCNA	25.856	21.4719	26.618	19.0992	25.7321	14.2883	9.53341	19.5925	15.229	16.9168	28.8076	29.8416	26.5319	28.3828	29.6255	22.5018
PCNP	117.52	167.595	135.188	163.698	118.572	114.226	197.216	134.44	163.57	136.024	155.405	154.296	162.761	169.603	155.543	149.71
PCNT	18.603	15.2237	23.4428	17.0441	19.6217	11.4567	18.8953	13.2123	8.89097	20.0046	26.9151	30.411	30.9702	33.2773	32.4568	21.3617
PCSK1N	2.29085	0.824405	2.47763	0.491188	11.505	3.7551	1.62116	11.2139	3.20737	4.3498	4.43761	3.84	3.55826	5.38913	5.70189	4.31089
PDAP1	86.644	49.757	85.4229	52.8297	97.8125	47.3934	32.6326	44.3949	43.7772	72.8566	38.6453	61.5514	46.3465	49.5131	53.3729	57.53
PDCD11	37.5293	11.2738	34.4199	10.6797	31.5797	9.98468	7.80702	14.5348	12.1227	14.9938	11.8228	10.4004	11.5105	12.4991	11.6636	16.1881
PDCD4	381.177	726.828	416.066	737.78	532.129	752.733	635.839	1194.16	1335.33	1390.21	681.33	647.683	649.598	683.058	683.68	763.174
PDCD6IP	137.327	119.724	138.662	122.808	125.097	79.6381	68.177	96.3057	80.7272	135.387	96.1907	105.43	110.4	114.261	99.8148	108.663
PDCD7	12.3694	16.4459	14.6815	15.5205	16.103	11.72	8.91617	10.9032	11.0866	10.3409	14.8007	13.9843	11.3015	11.1636	12.5949	12.7955
PDE12	7.83493	18.6808	6.33994	17.614	7.44143	6.58931	15.8246	8.78273	9.68877	9.6109	11.4991	11.6233	11.0281	11.8763	11.126	11.0373
PDHB	42.5328	20.652	42.2679	22.201	40.8017	10.6256	10.261	16.4867	16.9576	17.474	19.3456	18.8871	19.5882	22.6365	19.481	22.6799
PDIA3	132.775	124.601	136.879	135.068	152.951	121.791	160.299	145.065	161.685	137.371	180.486	180.419	180.876	182.104	178.435	154.054
PDIA4	46.1361	6.57226	51.5065	5.70026	44.2463	18.6293	5.39303	17.8384	20.8797	20.909	21.0287	25.8507	21.9007	26.4644	24.7444	23.8533
PDIA6	2.17622	0.494828	0	0.312109	1.11808	1.22458	0	1.11562	2.58875	0.799468	0.946571	0.844357	1.2712	1.30957	0.893653	1.00633
PDLIM5	8.45025	7.55574	11.6741	6.90493	6.9257	5.34903	10.8164	4.51366	4.51783	5.53427	11.0436	12.4573	15.1341	9.65026	11.641	8.81122
PDLIM7	1.5205	1.0822	0.442938	1.37852	4.28258	0.470163	0.99069	0.115586	1.72674	0.600257	2.15811	2.26286	1.97243	2.54795	3.15817	1.64731
PDS5A	39.8445	53.0423	39.4306	52.5906	39.4681	28.1115	43.5919	22.6974	26.9765	28.2396	35.1507	33.646	40.0904	35.5959	33.5338	36.8006
PDS5B	20.1944	30.9273	21.4351	32.797	17.2625	28.3862	26.5908	20.589	23.9776	33.3832	30.6781	29.5427	29.2012	31.4013	27.6584	26.935
PEBP1	112.287	89.8432	109.594	87.5285	96.0996	66.6254	93.4283	92.9085	90.7743	75.4027	95.0162	96.5864	87.1225	93.659	96.3233	92.2132
PEF1	27.7984	24.5763	22.3612	24.8445	23.7326	19.8274	25.5728	26.3389	27.2084	29.13	27.6741	24.7144	27.2109	27.1044	27.4491	25.7029
PELO	3.0215	2.62725	2.11573	3.05751	2.38648	3.0545	2.62563	3.29748	4.72842	4.12978	7.1624	7.07983	5.38436	6.2149	6.12193	4.20051
PELP1	51.0854	49.1264	48.2407	52.7452	46.2584	32.2413	29.6387	36.2443	35.6576	72.8838	29.032	38.2154	32.8554	36.6359	35.0919	41.7302
PES1	44.2614	33.9637	33.6916	29.3809	35.9068	21.8259	30.7051	30.7399	38.3861	32.2831	27.5398	24.8926	27.5399	29.9159	28.9237	31.3304
PFAS	34.162	17.7294	23.1611	17.2149	22.2285	10.1035	13.6891	9.83597	7.08788	12.9656	10.4913	13.6018	8.47008	6.40795	8.93661	14.4057
PFDN2	33.6916	33.7878	22.6062	39.8457	25.0884	50.675	49.382	53.6477	62.1533	38.6288	61.3988	64.3482	55.1703	51.4232	57.0716	46.5946
PFN1	104.321	67.0861	123.281	70.5774	140.83	61.1574	80.2905	63.2975	30.3755	89.5428	99.6386	83.711	96.7226	65.8297	96.7227	84.8923
PFN2	7.11593	8.25412	10.2105	6.87087	8.51455	7.99395	9.18754	5.50073	8.95106	9.66454	6.96577	9.73611	9.92162	9.43187	9.9683	8.5525
PGD	49.7444	7.45847	39.6919	9.14495	42.3679	9.26294	7.63135	14.3466	13.3781	12.4274	20.486	17.5775	17.6785	18.9152	18.2679	19.892
PGK1	136.12	115.741	125.488	111.459	117.326	122.697	131.544	214.576	159.912	168.23	189.885	183.351	164.638	189.44	204.741	155.677
PHAX	19.8093	8.37566	20.6611	10.0526	19.6539	15.7869	12.7172	13.495	21.8574	10.9356	20.2535	19.0781	15.8514	16.1655	18.2479	16.1961
PHB	25.7425	6.96875	44.6627	6.66096	27.0105	1.61039	2.681	11.1019	17.2567	8.14135	5.47168	9.64036	10.4454	7.63924	9.09637	12.942
PHF14	4.78905	10.205	7.31456	9.18088	4.48554	5.66999	11.7358	8.04189	6.43425	3.89077	5.29023	6.3979	4.2143	4.95153	4.54241	6.47628
PHF3	37.5287	136.615	35.1989	134.597	31.4675	56.1727	101.984	50.1558	57.115	51.6434	69.4701	63.609	63.0231	71.0878	64.1799	68.2565
PHF5A	23.9886	28.4761	18.7554	30.7605	22.5499	24.0238	36.1898	25.9225	29.3505	17.3085	29.8626	27.4973	29.8215	25.9342	25.837	26.4185
PHF6	6.3004	3.82954	5.41695	4.11505	5.9453	3.3324	2.70747	3.02462	2.73023	5.45227	6.28953	4.61126	5.26713	4.70109	5.58618	4.62063
PHGDH	15.6285	10.3341	10.1405	10.7964	15.9333	0.87338	2.24578	0.649784	0.367138	0.620222	0.575461	2.10579	2.17784	1.09554	1.02851	4.97148
PHIP	26.6462	48.5153	27.8176	47.0757	23.0913	26.1782	62.0924	21.9581	27.3208	28.9516	40.196	40.3757	42.026	41.2824	38.8451	36.1582
PHLDB1	5.00949	5.56076	4.11678	5.08409	6.79245	5.98825	3.52289	5.10394	3.64947	6.54535	4.97703	4.82381	3.55672	5.09219	5.82578	5.04327
PHRF1	22.2172	17.73	30.6259	16.663	23.6339	15.504	10.1758	16.6642	14.1884	22.9997	11.4191	14.086	13.1184	13.6395	16.6859	17.2901
PI4KA	64.7622	89.3559	70.5067	92.948	63.7897	46.6117	56.2318	27.588	27.3438	48.4661	55.5518	61.0116	61.0301	58.0559	49.9487	58.2135
PIEZO1	35.1401	21.1081	49.36	17.7903	50.6406	21.8953	66.179	24.6951	17.6424	32.3779	77.1305	93.1384	84.9728	78.2817	77.8156	49.8779
PIH1D1	128.791	156.869	130.737	161.831	132.883	124.537	84.8311	92.6739	67.1896	150.303	112.135	120.562	123.579	120.581	113.357	121.391
PIK3R4	13.3816	18.2712	12.4103	15.3867	11.2399	22.7529	9.90442	13.9721	23.0655	24.9058	15.2046	24.5459	13.673	22.7958	16.0859	17.173
PIN1	25.1689	12.6174	27.6535	16.1303	30.5101	8.07854	25.5544	8.95115	9.33003	16.5895	20.9204	19.1344	27.0313	14.3845	23.7278	19.0521
PIN4	9.96994	1.04545	7.04152	1.60419	13.8364	5.78475	2.25366	2.05301	5.24505	3.38437	6.81249	6.42775	6.41657	5.93381	3.61788	5.42846
PINX1	13.3375	7.73473	12.7468	8.11076	9.76562	6.95815	11.6383	13.8718	12.7653	8.13184	13.4396	14.9758	12.123	12.865	13.3906	11.457
PITRM1	19.0507	26.4686	16.3276	29.2827	26.0091	22.5371	13.6161	18.4401	18.9894	33.3092	21.462	22.0188	21.5534	19.6853	29.8929	22.5762
PIWIL2	3.08026	2.05875	3.39224	2.36917	1.80682	0.783109	0.607841	0.967311	0.885964	2.9807	1.45889	1.84574	2.05169	1.50195	1.90849	1.8466
PIWIL4	0.662663	0.752687	1.72758	0.78985	0.874758	1.3229	1.35383	1.9385	2.14898	1.77571	1.67478	1.53392	1.98276	2.5877	1.94329	1.53799
PKM	261.336	97.2309	241.468	97.6721	273.763	229.829	114.729	128.226	98.4248	219.668	147.619	164.741	140.03	165.587	148.073	168.56
PKN2	31.1372	97.6126	34.5997	94.157	29.3267	63.475	61.3803	35.0004	58.6526	69.817	55.484	47.9441	62.7407	58.2294	54.5522	56.9406
PLAA	15.2562	24.7159	11.7155	22.8055	15.2611	27.2991	36.3997	16.865	23.6518	23.071	29.515	25.9825	23.633	23.6102	21.6737	22.7637
PLAGL1	2.96533	0.919827	2.24147	0.530739	4.09824	0.44082	0.899001	0.358757	0.187782	0.877649	1.73446	1.68982	1.19125	0.664788	0.775049	1.305
PLCG1	171.89	379.791	186.839	394.968	156.93	146.232	201.198	68.2147	83.8803	148.291	133.521	137.563	144.18	134.331	140.823	175.243
PLD6	10.3778	4.45295	10.0301	4.73682	9.9674	3.73079	3.67627	4.84891	3.02887	6.2869	3.40183	3.10624	3.79974	3.40437	1.97253	5.12143
PLEC	92.168	55.1711	52.9204	56.3109	119.881	38.8705	53.9559	28.5157	16.5592	16.9028	40.4692	38.8224	38.3455	30.6675	35.6787	47.6826
PLEKHA5	0.669092	0.928997	1.33761	0.845435	0.969947	2.14443	3.8755	1.90586	5.29592	2.73434	10.4546	10.1465	8.58876	10.1078	9.66313	4.64453
PLIN3	14.8701	14.2434	13.7064	14.3007	13.6807	15.5828	12.8664	13.8939	14.2738	16.5047	11.7156	13.4022	11.8969	11.8256	12.6998	13.6975
PLOD1	2.06826	0.913464	0.667253	1.33317	2.33185	1.01102	1.01364	0.619274	1.04527	0.426829	2.6867	2.46262	2.50098	1.97046	2.95461	1.60036
PLOD3	19.3957	6.2733	23.8573	6.18863	30.2537	21.2494	15.4719	15.516	17.0633	17.527	24.1378	26.0373	22.4429	25.0843	19.3813	19.3253
PLPBP	29.4826	14.915	28.4332	11.3386	43.9476	16.7776	8.74251	18.7988	20.0593	20.2827	20.5001	20.3503	17.4655	22.8987	17.796	20.7859
PLRG1	62.6186	49.1805	74.2536	52.8774	54.3555	48.867	37.9615	65.1109	63.2421	64.6102	63.2328	64.1965	54.0958	65.9156	62.7351	58.8835
PML	29.1624	32.3025	31.1552	32.5974	32.538	32.2357	25.3421	25.4569	83.1528	41.3936	26.4057	30.2338	29.8098	29.2604	30.0307	34.0718
PMPCA	78.662	109.074	92.8652	108.084	64.5224	64.2842	87.9897	64.8141	68.8191	83.3062	83.3397	70.3595	91.8536	80.07	93.4413	82.7657
PMS1	17.2493	12.9315	15.6374	13.9331	15.4284	9.72398	7.67793	12.4868	7.49994	14.6949	12.8267	15.0534	15.4707	10.9715	16.9345	13.2347
PNKD	30.6453	9.01982	34.8475	10.9267	30.1178	13.9188	6.09591	8.83962	10.1264	12.5087	15.9965	17.3134	15.3643	15.2751	14.366	16.3575
PNN	109.018	129.267	110.169	128.779	90.2032	61.2473	84.6878	67.3323	71.4758	92.2832	85.9003	83.9563	83.4173	87.9744	83.3354	91.2698
PNO1	14.5169	20.5397	9.07925	22.5198	11.0295	11.8284	25.8799	17.0735	17.7036	14.5569	20.7444	18.2101	18.9441	20.5691	17.9451	17.4094
PNPT1	30.7927	27.9979	25.8913	26.2011	25.4344	26.8606	43.7954	25.8448	87.9335	44.3146	26.294	25.0765	27.8089	32.8806	28.5489	33.7117
PNRC2	85.3256	109.695	105.517	106.218	86.6443	74.045	148.327	93.8734	126.566	79.2345	106.085	100.629	96.4683	97.4674	98.8046	100.993
POC1B	8.77374	3.8098	7.17073	4.27272	8.38185	5.33489	4.8473	6.32455	3.94356	6.40512	8.21693	6.5882	7.48705	9.28248	6.99328	6.52215
POGZ	69.7051	55.0205	78.3068	51.7329	68.0868	43.7771	51.4803	25.4117	24.8018	46.5518	55.8224	55.682	49.707	48.9738	38.0987	50.8773
POLD1	15.5126	3.81989	10.4054	3.65271	17.5393	2.62897	4.40859	7.37928	4.55911	8.4248	3.64172	6.99236	6.65519	8.46655	6.45961	7.36973
POLD2	74.8175	36.4516	92.2353	39.7545	57.0478	19.9316	7.58887	29.1061	28.6216	43.6516	20.1529	15.8535	18.59	17.2418	13.2694	34.2876
POLDIP3	51.7302	65.3072	56.2741	61.4374	56.9198	42.0145	54.9234	42.7797	40.6031	51.783	57.649	62.5808	61.8862	51.3935	56.426	54.2472
POLE	17.3437	15.1927	27.1862	16.9312	26.468	11.6579	15.6884	11.1397	7.64611	18.6881	11.5448	14.0258	14.0477	18.6005	19.8056	16.3978
POLG2	79.5947	37.2696	61.2118	36.9266	58.7862	37.4671	18.1834	31.0088	13.4656	42.0454	31.0059	29.8228	24.6376	37.1164	25.7337	37.6184
POLR1A	11.0651	7.43755	9.50736	6.86696	9.19726	4.95687	4.35008	7.56978	5.74449	8.81119	6.79206	5.83941	7.73889	7.36798	9.04576	7.48605
POLR1B	16.1754	2.9926	12.8041	1.86743	12.2126	4.28936	3.2727	9.60692	5.9986	6.09184	5.36105	6.38056	7.63591	5.62979	6.17127	7.09934
POLR1C	48.5735	53.9495	43.601	52.9152	38.3506	25.0836	41.7195	36.6131	41.2739	49.3152	38.6629	36.8601	45.4756	43.9447	42.4177	42.5837
POLR1D	49.3099	53.0647	47.3061	57.2001	45.4696	76.6945	66.3354	66.1717	63.5028	93.2909	56.9768	49.5694	57.3147	57.8231	53.1231	59.5435
POLR1E	26.9128	14.1239	31.7101	14.1293	27.1396	15.2566	18.3964	18.47	13.9158	18.5032	20.5398	19.8317	18.5255	19.8727	18.2423	19.7047
POLR2A	35.8742	108.939	46.6313	103.947	38.096	34.023	55.2036	24.3814	24.2713	48.4856	49.4212	55.1667	53.622	54.4262	64.8322	53.1547
POLR2B	90.2095	105.665	97.3642	108.412	89.3198	92.1072	90.4478	85.7506	91.9029	124.882	110.417	98.7798	114.391	113.513	117.81	102.065
POLR2C	69.6995	83.8183	76.3382	79.955	59.9528	56.5157	70.2528	71.6894	61.7984	73.9776	71.5065	65.9611	70.7638	72.5099	74.8574	70.6398
POLR2D	20.3247	27.074	20.854	25.0146	17.428	23.5928	25.2377	23.4785	24.7362	22.8121	24.814	23.9797	23.1141	21.247	23.7257	23.1622
POLR2E	49.5622	18.1996	75.1751	18.0759	79.8183	34.5553	12.0408	22.2351	24.9928	34.3594	40.7509	39.663	37.108	28.9075	38.4807	36.9283
POLR2F	33.6218	12.981	28.1058	11.5151	30.1108	20.8373	15.9216	21.5316	16.2963	24.2973	30.3334	30.8271	31.5699	30.168	30.3335	24.5634
POLR2G	83.5959	52.0296	80.3384	54.0094	77.6752	55.288	46.5192	61.8349	69.2957	65.5199	67.1758	78.439	55.0082	74.4238	68.5685	65.9814
POLR2H	45.6176	16.2785	41.6045	15.2705	47.2783	16.8134	16.3101	25.5737	18.6536	30.6411	33.7268	40.4887	31.5174	26.7212	26.7911	28.8858
POLR2I	41.8061	23.1312	35.4344	24.1928	46.8046	46.5943	35.2872	57.7509	50.8926	57.3217	40.6155	42.0578	32.7659	35.433	43.9066	40.933
POLR2J	40.5832	40.7674	68.6132	40.6486	58.7561	45.6382	45.8439	54.4906	57.1665	50.9135	50.8174	60.0244	51.558	49.2648	60.7684	51.7236
POLR2J2	21.8234	5.02419	17.9324	7.47441	12.6389	2.44421	5.35278	2.42139	0.759943	3.27143	4.558	4.57761	3.60532	5.51831	5.69541	6.87318
POLR2J3	417.21	274.659	335.049	267.923	223.229	150.63	205.031	139.151	97.3653	211.373	173.691	177.806	158.577	175.718	184.342	212.784
POLR2K	39.3714	44.7294	43.4308	41.4961	32.8327	29.8279	51.642	31.0204	35.6775	28.1888	57.5367	58.4571	62.3427	58.7149	50.6385	44.3938
POLR2L	42.4558	10.6613	47.3158	8.4906	46.922	14.1508	11.2472	29.015	21.2778	22.2016	25.5625	30.476	25.6347	21.1413	27.6922	25.6163
POLR3A	11.0901	7.91501	8.94449	7.15039	9.28393	7.95875	4.44998	10.0291	7.85532	15.1712	9.27741	10.1506	8.62488	10.8528	9.69483	9.22991
POLR3B	3.6654	1.18773	4.9511	1.15903	3.02475	0.663798	1.13906	0.939853	1.15093	1.40175	1.86775	1.8185	1.66009	1.9987	2.16173	1.91935
POLR3C	25.2167	13.7609	21.8954	13.5655	20.9187	13.4557	10.2621	17.7292	10.7821	18.2217	13.4895	15.662	13.9343	13.8573	15.5415	15.8862
POLR3D	15.3273	11.8516	12.8598	10.689	12.3545	4.79619	9.72446	7.73211	6.20574	8.80701	8.0666	9.03197	7.7026	7.63075	7.16713	9.32979
POLR3F	10.4802	13.5574	19.5857	11.7549	12.3629	8.70543	11.6896	12.2708	10.2049	15.733	12.3542	14.2783	12.7955	12.6383	12.2514	12.7108
POLR3G	3.36581	3.20291	1.93044	2.99476	3.17294	1.05725	2.52088	1.57125	3.23864	2.12577	2.39172	2.51386	2.99395	4.10615	2.39742	2.63892
POLR3GL	47.7245	17.3409	42.2517	16.5688	44.5912	33.3695	18.5935	39.6217	27.6664	36.5924	31.7365	32.322	30.9522	31.7606	30.7736	32.1244
POLR3H	29.3226	8.33426	29.5296	8.13336	20.8001	7.7517	9.775	13.5949	10.2941	9.73079	10.9	10.2205	8.5459	9.90382	7.74172	12.9719
POLR3K	15.399	9.04121	13.2124	8.0965	14.0915	7.96159	7.72429	6.74625	10.8689	10.3542	11.1752	11.5634	9.2662	10.6674	11.8644	10.5355
POLRMT	61.9826	36.1015	70.2277	35.7431	62.1546	40.3034	37.6356	44.6253	34.9379	58.7737	45.1682	49.6462	46.924	41.8636	49.5116	47.7066
POP1	2.86908	0.216897	3.38638	0.242255	3.5281	0.597774	0.243732	0.752405	0.639895	1.80502	0.665491	1.24034	1.95185	0.819742	1.39496	1.35693
POP4	41.4853	37.9442	45.3014	38.5442	46.9756	41.455	43.535	41.0085	46.3197	49.463	47.2513	46.6891	44.5536	45.5774	45.6704	44.1183
POP5	63.7345	8.79774	51.5994	9.23834	49.1193	8.23791	8.35605	11.5047	5.93601	11.0131	18.3926	22.7301	15.0798	12.7313	12.2166	20.5792
POP7	10.4024	8.29224	8.9902	7.39531	9.71738	8.92508	8.9719	10.4932	14.2878	8.87955	13.1481	16.8974	13.4201	14.1005	16.244	11.3444
PPA1	74.4369	45.0579	53.4284	43.7773	65.6657	79.1364	66.7645	70.2133	62.1531	78.7654	58.7314	65.5754	65.7948	59.5505	51.9234	62.7316
PPAN	60.2351	67.4327	49.3875	62.9021	43.0517	33.9705	25.43	41.7228	31.4069	67.8522	24.9132	25.0532	29.1589	25.4731	29.8285	41.1879
PPAN-P2RY11	3.62423	7.5303	0	6.02116	5.86392	3.91831	1.6009	4.66131	5.85685	6.70148	3.26715	4.14554	2.99301	2.36184	3.27982	4.12172
PPARGC1B	2.6144	1.34553	2.08457	1.00558	1.6814	0.392791	1.35521	0.726194	0.719186	1.2654	0.80441	1.5923	0.962294	0.811292	0.752965	1.20757
PPFIA1	31.9038	40.494	26.6457	36.0735	30.607	50.93	30.7382	34.5469	39.6464	57.675	33.2109	36.5414	41.68	43.2596	43.0965	38.4699
PPHLN1	83.2132	110.163	84.1495	110.688	89.1373	68.031	95.6378	81.4321	82.2451	75.2925	86.8153	91.8984	90.5412	91.6175	86.4209	88.4855
PPIA	729.08	269.589	693.133	273.242	678.317	429.149	458.857	611.63	531.31	486.637	502.584	511.069	484.596	476.527	460.44	506.411
PPIB	4.56108	7.99335	5.88189	5.89333	2.81139	7.04596	7.6982	7.1143	4.74453	5.93378	8.30172	5.50033	11.9768	6.31616	6.8902	6.57753
PPID	27.7536	16.9032	27.3904	19.0858	25.8853	16.9534	17.8361	17.3367	14.1687	24.5156	20.5406	25.2647	24.5249	20.1364	23.2713	21.4378
PPIE	60.1205	64.5985	82.8395	59.5162	30.0038	18.1349	18.88	30.2509	20.6094	22.7287	27.3545	31.2593	25.2972	24.883	30.2436	36.448
PPIF	25.6642	13.2043	22.4028	13.6573	32.4975	17.8267	20.5982	16.0425	15.8892	23.8101	19.7355	20.3336	21.9167	18.8632	21.4057	20.2565
PPIG	18.0528	29.9922	13.3504	32.5119	15.7488	25.0588	36.7724	20.1866	35.0959	23.4484	27.8155	33.0475	33.3057	29.8292	28.8758	26.8728
PPIH	33.4884	14.663	31.2197	16.6058	29.2778	21.1069	21.9314	28.0671	35.782	22.3357	25.4683	24.7335	19.791	25.5174	25.6233	25.0407
PPIL3	61.4627	67.8203	68.1471	63.1254	53.376	66.533	56.3942	40.6672	29.773	66.2448	57.9284	57.6492	60.4429	58.3633	54.6919	57.508
PPIL4	17.1274	47.6865	19.2055	48.0735	15.5168	32.2983	46.3916	25.56	27.5265	33.2695	33.8497	37.4043	38.9485	35.2962	32.4926	32.7098
PPM1G	50.194	27.9134	48.1495	27.6833	48.5064	36.0557	43.6854	42.8362	44.5668	40.9153	49.2186	46.2035	50.7339	47.6312	49.8367	43.6087
PPME1	12.0396	11.5948	16.7513	10.6376	14.4645	11.9085	14.837	10.0465	7.77475	13.9667	11.0401	14.1668	10.2264	12.4003	12.6894	12.303
PPP1CA	70.8532	14.3162	68.5417	18.1817	79.2993	41.3569	18.8762	52.0678	37.5683	53.6734	49.8058	57.4847	51.3584	51.5924	62.0595	48.469
PPP1CB	58.0927	140.573	55.9377	132.318	57.4505	109.916	184.582	204.427	148.438	168.711	170.236	154.729	167.754	169.268	150.124	138.171
PPP1CC	109.956	108.351	99.2492	112.984	83.1626	98.4133	158.633	87.4916	259.496	120.726	122.177	127.301	118.727	118.478	133.352	123.9
PPP1R10	34.2303	24.3624	34.9775	20.9595	33.6351	34.5291	10.3746	28.574	27.5626	43.4971	27.3958	43.3109	25.8583	31.3913	40.3586	30.7345
PPP1R12A	42.8748	62.1485	52.5308	58.5627	47.1484	47.5006	79.5634	33.4677	45.0197	55.0628	81.4743	71.3242	75.1964	69.1084	74.8749	59.7238
PPP1R12C	92.9907	55.8669	108.424	58.3269	117.788	77.8328	68.5766	78.821	59.199	114.623	103.705	105.485	102.407	105.708	98.5568	89.8873
PPP1R13L	5.38244	3.41319	5.21305	2.37742	4.26737	1.47183	3.45081	2.10639	1.01544	3.06764	2.45546	2.18758	2.31395	2.80187	2.66493	2.94596
PPP1R18	43.057	10.8802	45.3954	10.3121	50.8741	30.7918	42.2243	40.7184	44.8194	48.2255	51.645	48.0965	54.5724	53.5059	49.9788	41.6731
PPP1R8	29.1066	23.9046	26.6705	23.07	26.4667	19.6991	22.277	23.4805	28.4502	19.5484	25.7869	25.7684	25.4363	25.8652	28.0485	24.9053
PPP2R1A	66.6183	51.2948	49.4462	48.1255	59.6729	38.0101	35.6213	59.9488	40.1728	36.2388	38.9061	39.8125	37.7189	41.847	42.6684	45.7402
PPP2R1B	15.41	12.5828	15.608	12.8481	15.5842	8.59293	11.5022	8.68188	11.6973	10.0948	16.9163	16.2689	16.3306	15.6541	16.5226	13.6197
PPP2R2A	32.4651	51.5208	34.6837	55.88	30.5726	41.7855	61.0452	34.5413	49.7437	52.2945	43.7654	40.7351	40.8401	42.8239	43.4936	43.746
PPP5C	53.4561	10.4395	35.2212	9.91293	50.8943	12.1236	9.98411	15.1705	15.2972	26.3101	18.8744	19.7377	16.055	19.2094	15.3072	21.8662
PPP6R1	103.858	109.501	97.7808	100.9	120.21	75.2572	84.875	65.9876	73.5881	95.2457	92.514	91.1579	92.4826	90.7385	93.9535	92.5367
PPP6R3	44.8776	84.7171	38.2794	81.0765	43.5523	59.5588	76.904	64.15	69.3596	70.8155	68.7589	55.9144	66.0203	69.2343	58.9362	63.477
PPRC1	40.6574	9.09228	38.4342	7.3355	27.3189	13.7601	15.3724	30.1939	16.9428	24.0534	15.1111	18.008	15.3703	21.9286	19.1239	20.8469
PPWD1	160.47	295.836	143.984	291.537	98.326	126.989	176.866	72.2756	108.233	151.814	137.474	139.959	152.802	140.542	137.343	155.63
PQBP1	64.3072	57.3724	50.6144	57.637	51.9582	59.7478	51.6687	57.3939	39.3656	69.7127	52.4784	43.7546	47.3391	48.9015	58.7418	54.0662
PRC1	1.62531	4.08336	1.42987	4.01196	2.11938	7.50313	8.63414	5.53097	2.16527	6.65352	7.67092	13.0215	21.3999	12.6431	15.8857	7.6252
PRDM10	1.71425	5.90734	2.05399	6.46297	0.684922	0.710235	3.97668	0.643664	1.8803	1.32204	1.19127	1.51289	2.40669	2.43578	1.16793	2.2714
PRDM4	23.8759	25.2213	22.0275	25.0796	20.8555	20.4076	24.9918	24.7002	28.0382	25.7347	28.9576	25.3117	29.319	29.8453	27.478	25.4563
PRDM5	1.31611	2.83252	0.145088	2.0227	3.34004	2.09808	1.03648	0.375916	0.536233	2.21683	1.37646	1.63085	1.35074	0.704082	1.69604	1.51188
PRDX1	83.5628	17.0546	80.2909	15.1331	87.9079	48.0726	26.4391	68.7517	65.9101	49.7837	54.6825	60.6828	56.1618	53.7914	52.9979	54.7482
PRDX2	119.469	18.8767	131.343	17.8492	130.349	21.8716	20.6452	41.831	19.9802	37.2565	39.625	45.677	40.0389	38.2473	43.0618	51.0748
PRDX5	61.1705	22.1699	54.454	21.616	55.5045	30.2882	23.3505	32.1788	27.4785	35.7602	49.7152	51.7812	48.428	53.921	49.0636	41.1253
PRDX6	76.3772	48.4944	76.113	46.5786	54.3966	64.8881	72.8162	70.3886	58.1644	61.4101	77.2801	74.3354	77.7122	76.9762	82.3247	67.8837
PREB	30.8167	6.97616	35.1947	7.73468	27.7388	17.0019	6.26596	19.4213	13.8686	14.7221	21.6695	18.0063	16.6512	18.7058	21.598	18.4248
PRIM1	27.0451	5.16908	29.0852	4.25908	22.8178	7.30698	6.71197	7.57659	7.16709	11.7101	7.82011	10.9271	9.07018	10.3696	10.5566	11.8395
PRIM2	5.00218	2.5665	2.87768	4.30355	3.10562	1.76421	3.30407	2.39454	4.51668	2.36847	3.21105	4.81789	6.9123	5.42429	3.95354	3.76817
PRKAR2A	13.1765	16.9673	14.3302	12.1165	16.7133	11.7456	17.9762	12.8583	9.43702	13.0906	23.6862	20.6023	20.4082	20.571	18.5413	16.148
PRKDC	24.4885	21.3038	16.2423	21.7676	20.2083	10.4325	16.6024	17.6197	9.88309	27.9978	18.4932	17.092	20.1881	20.9172	17.6589	18.7264
PRKRA	24.7494	18.83	16.8393	21.7593	25.3802	18.2582	24.3834	23.8956	15.8315	16.776	19.1132	19.3845	20.9045	24.7874	16.4189	20.4874
PRMT1	101.379	20.8211	74.802	22.5329	99.1908	37.1032	20.4314	47.1574	29.0523	46.0731	37.2407	53.995	40.4651	43.0523	43.4497	47.7831
PRMT2	308.175	190.273	265.152	194.989	311.62	138.889	59.0815	152.222	72.6603	198.312	72.3679	74.6174	72.3748	87.6648	76.7238	151.675
PRMT3	11.9209	14.178	12.6765	13.9202	8.87239	9.57972	10.7237	11.1577	12.9243	11.3926	10.0721	8.94241	8.69323	10.9583	8.73237	10.983
PRMT5	36.4312	11.3594	34.7469	10.5872	25.6367	17.7696	6.36992	21.6244	17.1303	25.588	15.0081	13.4361	9.81065	14.0268	12.2463	18.1181
PRMT6	8.61702	4.44598	8.22084	4.62053	8.10426	5.36845	3.34062	6.78067	6.13385	8.21531	5.29042	5.90864	5.89851	5.69895	6.65739	6.2201
PRPF18	27.8028	20.4465	23.449	21.5682	25.1985	18.1634	26.0973	12.826	18.1603	16.6285	25.2343	28.0719	22.8694	23.7911	21.9609	22.1512
PRPF19	65.2517	72.7889	70.2626	71.2095	61.4717	51.9587	53.0675	50.0052	46.3339	51.4453	44.608	50.3598	48.3564	45.3727	47.4028	55.3263
PRPF3	107.885	114.62	96.5064	111.203	102.059	41.3171	68.4607	36.7509	29.6565	53.5008	60.74	66.1761	68.7005	65.309	58.9695	72.1236
PRPF31	65.1476	40.5372	61.4546	45.8748	61.6861	45.0153	32.3634	46.3738	46.174	59.9062	47.8785	52.6652	51.9749	47.4805	50.9498	50.3655
PRPF38A	32.323	20.4259	30.5082	18.6099	27.5045	5.9938	14.47	10.3229	9.28758	11.0835	21.0371	18.9808	17.2275	20.5636	16.5708	18.3273
PRPF38B	119.278	136.471	118.348	133.157	108.081	84.1612	89.4811	93.6284	73.7506	120.007	107.473	114.069	105.444	114.244	110.034	108.509
PRPF39	41.4292	71.5241	46.958	65.4799	48.6148	58.1281	73.3865	50.8425	57.5142	68.9419	67.7101	60.9054	75.875	65.2124	67.2944	61.3211
PRPF40A	12.8085	37.4673	8.05649	42.0018	15.4565	35.4246	36.8118	24.3746	52.206	47.346	24.4404	28.7902	56.1661	26.022	31.6432	31.9344
PRPF40B	11.9285	2.31918	6.71765	3.33437	7.90734	3.79775	1.54076	3.49416	2.07262	2.4314	2.81081	2.27679	1.77722	2.0406	2.60857	3.80385
PRPF4B	67.6408	107.145	64.325	102.129	48.5456	37.0902	81.0017	30.3456	44.4803	50.848	68.6075	65.121	70.4645	73.7591	63.2509	64.9836
PRPF6	71.098	34.6556	66.9863	33.955	71.5383	24.9385	21.6618	33.9759	27.2347	35.0679	36.1106	37.1494	34.351	35.3486	35.586	39.9772
PRPF8	211.963	292.106	216.451	296.026	194.363	133.509	191.53	100.132	100.507	167.959	155.056	171.238	176.189	169.932	166.058	182.868
PRR3	22.4578	18.8621	25.0688	21.996	19.9966	10.557	8.10905	16.2045	11.3959	20.28	13.1528	10.1776	14.9396	13.2383	13.5128	15.9966
PRRC2A	129.376	113.765	111.176	118.041	117.671	66.3741	109.631	81.6151	77.1568	119.55	97.6818	100.754	107.901	111.393	96.0639	103.877
PRRC2B	115.2	157.399	106.29	169.629	132.315	88.3829	102.827	63.5046	73.707	112.365	76.3482	100.773	90.2902	76.6203	92.8625	103.901
PRRC2C	181.23	272.112	188.122	273.902	176.707	153.227	230.62	142.01	174.017	208.542	190.202	196.317	182.284	194.818	183.131	196.483
PSIP1	147.768	210.677	158.662	194.925	115.966	134.664	143.917	117.23	126.66	145.936	138.173	129.288	135.394	142.688	137.272	145.281
PSMA1	57.1231	105.648	53.3586	119.096	61.5861	88.2891	130.22	92.005	129.278	97.968	92.772	90.2097	89.4096	104.067	92.6545	93.579
PSMA6	82.7805	75.896	92.3788	77.0651	89.1085	75.654	105.338	60.0466	90.3781	56.7408	87.5149	92.1379	89.8769	91.7618	83.1192	83.3198
PSMA7	125.125	143.593	116.336	134.285	126.926	107.498	130.177	138.695	124.613	142.095	181.221	160.299	172.038	170.975	181.234	143.674
PSMC1	79.6211	110.519	88.0801	105.027	80.7461	95.4751	122.983	83.7627	123.715	84.9703	104.833	109.622	113.132	126.662	120.307	103.297
PSMC2	21.173	24.7051	20.9053	25.1113	16.9706	26.3678	32.0349	20.1726	28.894	13.0578	22.0497	25.5814	28.1574	27.7781	24.8678	23.8551
PSMC3	54.6572	48.7522	59.8892	46.2915	53.6742	41.1148	43.5889	44.0616	69.6201	43.5163	52.7829	52.3275	50.0908	64.7669	57.9992	52.2089
PSMC5	112.42	64.2335	118.809	61.0318	114.603	61.6973	60.8727	62.155	57.8803	80.6859	86.7621	92.179	87.4913	91.375	88.9813	82.7452
PSMC6	88.8435	119.485	79.1031	113.89	71.1395	78.1405	103.273	59.8782	65.1262	110.103	92.5132	94.768	94.3713	96.96	91.558	90.6102
PSMD1	17.52	7.09294	17.7716	10.7237	18.2489	9.24876	17.77	10.8058	13.2792	9.96934	11.7031	14.6769	16.8922	9.59179	13.4472	13.2494
PSMD11	42.7184	55.8683	34.5694	55.9372	34.2215	39.1325	60.6415	44.159	55.9005	67.2739	55.3568	49.3732	58.457	59.9064	54.0391	51.1703
PSMD12	21.2814	61.0112	23.7206	58.8843	16.8554	43.8106	68.6244	39.2873	44.1423	50.4088	56.446	48.2764	51.7104	60.1423	61.3089	47.0607
PSMD13	79.6047	93.0363	81.8886	96.5202	70.8824	60.9173	112.783	57.6427	70.6727	69.9144	96.7011	89.879	100.832	90.9791	90.7741	84.2018
PSMD2	110.336	168.322	92.3756	169.566	94.2591	122.735	155.343	106.66	104.987	156.688	144.532	145.721	162.492	162.217	140.717	135.797
PSMD3	60.1301	84.5792	60.041	87.6441	55.635	55.1902	79.3169	56.8654	66.525	70.2441	56.6056	56.3098	60.0538	58.1148	58.3018	64.3705
PSMD4	32.4615	22.008	36.1071	27.2328	23.3614	15.2215	11.6431	19.3036	18.5594	37.1181	21.0048	23.0809	22.7202	25.3036	20.3702	23.6997
PSMD5	27.9263	79.6191	32.9205	68.8291	22.2725	30.8751	39.0734	29.7005	30.0747	63.0875	36.5417	35.4109	40.9121	37.7901	36.7935	40.7885
PSMD6	25.2168	73.7594	23.1227	70.7736	20.1401	38.3411	62.0487	37.6504	35.036	61.3923	49.1893	44.7409	48.3233	50.6216	48.8645	45.948
PSMD7	64.9427	113.319	60.3177	118.931	50.3456	92.5237	160.536	98.0917	136.134	94.4522	122.738	104.401	123.344	118.806	119.312	105.213
PSMD9	36.0358	20.3067	37.3202	20.8217	46.251	22.3081	32.3675	33.6334	36.2858	28.4314	38.8504	41.3865	35.0493	30.517	41.2478	33.3875
PSME4	29.8822	76.2828	34.3475	78.8658	24.2374	41.6108	101.596	21.4586	37.6548	56.8662	85.7787	79.4515	86.6935	82.4487	81.6846	61.2572
PSPC1	54.4324	40.9595	58.3821	38.7846	52.9668	40.218	53.2095	34.279	38.8279	39.0569	52.6135	60.7846	61.2207	62.6028	53.1616	49.4333
PSTK	7.82467	15.5904	9.47844	14.3268	7.45177	5.66008	15.4209	5.59583	5.48265	10.5012	10.9172	10.4627	10.4772	11.5513	12.5263	10.2178
PTBP1	228.743	129.134	205.472	146.535	264.568	113.449	112.112	169.165	164.642	138.935	138.963	167.435	159.386	146.796	173.176	163.901
PTBP2	15.0544	37.3701	9.83122	32.8025	8.78668	21.324	25.1422	12.8535	20.0949	20.8028	15.7908	16.5746	17.2084	18.3051	20.6076	19.5033
PTBP3	6.13906	7.04234	6.27939	8.22326	8.49072	8.06225	4.39979	4.92289	8.17411	8.17069	6.79878	4.85713	5.77349	6.46293	3.39294	6.47932
PTCD1	0.893085	1.01567	0.882185	0.569687	0.954199	0.41851	0.317856	1.84398	2.67501	1.65389	1.30366	0.820444	1.28138	1.37513	2.62405	1.24192
PTCD2	5.75011	3.2984	9.19185	2.84713	3.80534	2.25329	1.35707	2.05783	2.1954	3.1715	1.72585	1.91787	1.84765	1.90495	2.26294	3.03915
PTCD3	86.7668	124.126	82.2227	124.197	76.0556	72.9189	126.057	77.1388	94.4479	104.016	89.1625	97.2988	97.5947	109.384	94.638	97.0683
PTGES3	121.758	118.291	114.459	114.893	117.967	105.328	149.766	124.448	127.522	131.729	147.044	148.562	147.822	149.062	139.508	130.544
PTK2	21.3513	34.4361	25.9914	33.3431	34.9043	35.0735	10.6323	17.9509	12.9777	23.9605	9.66978	11.9316	9.03704	8.33777	7.28859	19.7924
PTPN1	30.2342	61.5449	25.4891	60.8668	31.6348	32.6907	51.5548	36.5991	43.5543	45.3077	41.6787	41.6327	42.4878	39.8312	42.7454	41.8568
PTPN12	8.25772	4.72691	8.11477	5.48442	10.8155	3.79708	4.90331	6.81146	6.42774	6.0515	15.4069	14.2058	15.5981	17.0108	17.9464	9.7039
PTPN23	24.2458	15.5688	32.2531	15.9412	23.9197	15.2079	14.359	17.1762	19.4074	24.9159	19.3465	26.0937	32.9238	20.0232	23.937	21.6879
PTPRJ	11.2794	8.44103	17.2119	8.81976	20.5452	15.4736	25.6906	11.1152	14.8485	13.1918	35.1605	34.281	37.7742	35.6893	38.9841	21.9004
PTRH1	1.80596	1.86143	2.54897	1.33586	1.56966	1.73544	1.95876	1.95034	0.770468	2.35336	3.68465	1.51666	0.180294	2.91412	0.299331	1.76569
PTRH2	6.60295	3.37895	5.02899	3.13537	4.46557	2.95694	3.76638	4.26192	2.92021	5.02665	3.80013	3.13917	3.43223	2.65911	3.31051	3.85901
PTRHD1	6.03368	5.58178	4.86571	6.49667	7.98054	9.06378	12.1373	7.25115	7.19833	11.473	8.409	6.85574	7.34346	8.11753	9.00376	7.85409
PUF60	71.0434	49.6082	59.2232	50.7444	70.2199	41.0737	38.019	57.253	38.9666	50.5754	60.4874	67.0382	54.4514	55.0522	63.5797	55.1557
PUM1	82.6567	99.08	70.4839	86.8911	67.6621	54.9698	62.839	48.258	45.7578	60.4049	67.0966	37.3501	50.6619	49.9741	57.8517	62.7959
PUM2	48.9258	62.1759	47.0683	62.3659	42.609	32.2623	44.1615	32.0932	44.8469	31.1334	32.8598	35.8697	41.4684	39.7831	34.8518	42.165
PUM3	24.2677	18.3047	16.9878	19.5079	17.1042	11.7945	12.0608	17.8838	10.8802	20.4551	15.8477	17.3658	17.4557	18.2607	16.1892	16.9577
PURA	10.0532	6.8099	10.6251	5.66913	9.51845	5.93937	2.32662	7.68573	4.02244	6.62369	7.57483	9.58318	7.07167	7.15218	8.70714	7.29085
PURB	12.5073	8.56498	12.43	9.03519	11.8261	11.1773	13.3252	10.3184	8.97069	14.5602	14.0259	13.6663	14.0912	14.477	13.4991	12.165
PUS1	53.5911	14.8396	35.4626	12.6355	42.4292	13.5357	8.09458	24.719	21.2546	21.0747	17.1306	16.9804	14.6121	14.4786	16.7267	21.8377
PUS10	4.66625	3.60748	5.16683	3.14328	3.98291	3.8383	6.05104	4.23893	3.51141	5.23806	5.61987	6.92877	6.16588	7.41891	5.54977	5.00851
PUS3	14.7503	4.54577	18.3717	4.33183	12.5137	8.54008	6.15009	11.1716	10.3547	9.15708	6.22021	4.89453	9.04594	6.34542	3.54746	8.66269
PUS7	6.86996	0.754407	4.40176	0.773153	2.18318	0.148203	1.91559	2.48244	1.65825	0.986139	0.922212	1.05274	0.858974	1.57324	1.44006	1.86802
PUS7L	2.58459	2.25926	2.42288	2.05176	2.26987	0.366835	0	1.11498	0.482307	2.21957	2.63601	4.79945	2.18758	1.90672	2.70565	2.0005
PUSL1	11.9116	3.1175	9.8372	3.80345	9.62815	5.58477	4.40644	11.3574	8.22599	6.45251	7.89209	10.0963	8.93682	6.95826	8.80826	7.80111
PWP2	11.6063	9.16783	13.042	8.08999	8.76109	5.02969	5.32847	1.62322	3.28939	9.76749	6.78564	7.57536	8.62295	4.34005	4.25112	7.15204
PXN	85.512	157.149	91.5259	153.043	66.5936	129.268	205.996	152.74	111.351	174.071	145.841	150.733	161.817	165.6	144.534	139.718
PYGB	33.8525	36.6717	34.3553	35.9957	33.9521	14.4888	16.6167	13.3949	11.651	17.627	19.7889	19.6307	20.1765	20.2043	20.9097	23.2877
PYM1	32.7565	24.9364	45.9846	25.121	29.2303	47.1587	20.6353	37.8837	49.786	39.2027	25.012	27.8235	27.2831	26.9918	25.2475	32.3369
PYURF	54.6848	35.9689	56.1754	34.587	55.6002	48.549	42.8363	64.747	83.8296	47.8192	59.8541	54.7618	59.479	61.3163	58.4072	54.5744
QARS	170.103	210.011	168.937	203.449	175.649	160.012	180.084	167.024	149.125	238.533	196.346	187.994	180.136	210.253	198.674	186.422
QKI	31.2646	22.6448	27.2571	24.8124	29.5538	24.9557	33.8217	26.0882	50.8437	21.3027	31.3593	32.4769	42.3821	30.8652	29.2936	30.5948
QRSL1	14.4037	16.0775	11.047	17.1183	9.2008	6.28923	6.655	5.26955	8.82216	5.49266	6.07378	7.07949	5.95549	5.38818	5.91906	8.71946
QTRT1	79.1767	32.5999	64.1321	33.9191	64.0091	12.3162	19.1599	19.2264	19.0624	31.68	27.3852	26.1834	25.8926	20.7327	19.7537	33.0153
QTRT2	25.448	23.8858	24.286	18.0227	20.4912	14.5001	27.3666	15.4904	18.0771	23.8961	24.8675	21.5874	21.8082	22.9705	20.199	21.5264
R3HCC1	5.20145	6.38167	4.19777	6.94149	5.39608	6.94586	6.67741	17.7585	9.97617	2.89653	14.1916	6.37488	11.5284	13.5146	19.0759	9.13723
R3HCC1L	1.24754	3.04321	3.0728	4.26072	2.25238	3.33795	10.4401	1.88923	8.0658	6.53141	3.45666	6.21931	3.78143	4.75683	2.66619	4.33477
R3HDM1	25.7576	14.1542	22.6618	13.89	28.003	16.5125	12.2095	16.9702	14.194	17.6724	19.734	22.3097	17.7377	19.1608	19.1974	18.6777
R3HDM2	112.624	51.4784	103.726	55.3413	100.335	37.8363	55.0501	45.8253	32.0847	52.9312	48.2213	52.244	44.8922	53.3191	48.1902	59.6066
R3HDM4	159.714	212.111	133.473	214.786	144.578	194.617	220.279	188.551	217.903	183.006	126.603	129.036	125.145	136.197	129.77	167.718
RAB10	29.7816	10.9831	28.0185	10.4608	32.2449	12.2858	10.0087	11.398	13.4904	13.6713	15.4116	18.1068	15.0916	17.1815	16.8613	16.9997
RAB11A	70.0915	57.8168	69.9689	56.0484	73.5568	66.0788	77.4931	80.3458	90.5853	68.0094	86.4776	81.3376	81.2819	78.7961	76.5205	74.2939
RAB11B	98.8565	34.5783	107.532	35.8443	116.187	28.2075	44.8736	38.0671	35.733	50.8512	56.4446	68.2114	58.4023	59.3555	60.3285	59.5648
RAB12	24.6296	61.1578	30.7571	59.0614	21.589	34.0119	40.4773	21.6651	31.6399	45.9265	30.3416	34.6608	32.4043	34.4163	33.4212	35.744
RAB13	1.59406	1.83506	0.905782	0.96489	2.0712	0.938047	0.776331	0.312036	0.674281	0.669696	0.36442	1.12268	1.07831	0.70254	1.01884	1.00188
RAB14	29.3287	46.4358	26.7434	46.3443	24.0686	31.7208	57.8279	30.4106	38.9505	38.0006	44.4105	43.6554	44.4752	45.6448	43.812	39.4553
RAB15	9.34438	4.97863	7.74012	5.25391	9.87471	3.01285	7.38311	2.53726	1.99466	3.99675	3.8221	4.27518	3.08902	4.8699	3.8904	5.07087
RAB18	14.0582	31.8796	9.74667	32.302	15.2203	19.2623	41.2496	17.5892	27.533	15.5869	34.6339	32.5601	25.4386	24.891	30.4674	24.8279
RAB1A	35.833	68.6158	44.4529	67.5428	36.4804	51.7648	101.991	44.2053	54.5198	48.5296	76.4398	74.5571	77.8118	73.0925	69.6837	61.7013
RAB1B	65.6761	25.7591	83.3931	25.2718	75.124	30.8884	19.6167	38.3215	35.784	36.7189	45.5255	51.5471	46.1489	47.0915	49.9728	45.1226
RAB22A	7.78395	13.5366	6.58562	14.4209	6.87439	7.94372	14.8446	9.06106	10.1321	10.4977	13.3244	13.9783	13.6219	13.8233	12.563	11.2661
RAB2A	27.8269	40.2226	36.0094	40.2655	26.9049	25.8276	60.3311	33.2348	32.5719	31.3019	48.5948	51.4505	55.1186	51.0094	47.6207	40.5527
RAB2B	26.7722	20.5651	32.6297	20.97	28.0249	22.7428	29.5015	28.7397	29.3058	34.7342	34.066	37.3	38.9818	35.8667	36.2005	30.4267
RAB30	7.21502	65.74	14.4576	66.9115	7.07334	13.7158	71.6906	5.7866	11.7893	7.8511	22.7715	21.6564	24.9253	17.8092	22.0756	25.4313
RAB33A	9.60711	26.58	9.63938	27.8832	14.2783	11.4832	26.354	7.5729	10.0305	8.12993	15.409	15.318	13.734	12.761	13.5011	14.8188
RAB33B	6.62743	8.49208	5.74846	8.26797	5.08013	6.57025	10.8241	6.78775	6.01047	8.10095	10.5421	10.169	10.1301	9.11637	9.26306	8.11535
RAB34	8.44108	11.9656	11.5545	13.1914	9.78202	9.64076	3.66402	1.96857	5.59803	88.0532	19.2987	20.281	20.8939	29.0477	16.9336	18.0209
RAB35	35.4561	37.6938	32.5604	38.5946	43.9939	31.4016	49.4802	26.8073	38.0788	45.353	45.9948	41.9336	50.5608	47.2577	53.9585	41.275
RAB37	11.9219	7.52727	6.81913	5.70175	10.7429	6.6527	18.3816	2.53004	1.29891	5.06203	15.5998	13.718	12.2709	15.7841	9.41667	9.56185
RAB39B	4.422	4.57377	4.7427	4.95235	4.83255	7.69514	6.06415	7.68506	7.00465	7.26104	5.72167	6.69981	6.46753	5.69897	7.22497	6.06976
RAB3GAP1	20.4965	29.7646	17.3793	27.5288	23.8918	12.3217	27.3938	15.7863	20.1447	17.5447	15.1835	17.6844	17.1233	17.2388	14.3127	19.5863
RAB3GAP2	18.6527	23.8692	16.9027	24.4869	16.2816	19.2688	26.6254	13.9013	17.0956	29.2317	21.0066	17.9018	18.6631	22.1553	19.511	20.3702
RAB5A	24.6661	74.2797	32.8021	74.0673	28.2272	41.3286	85.7326	42.0696	53.9831	54.4124	59.9398	55.3539	62.0677	60.4514	56.6445	53.7351
RAB5B	64.3845	23.768	68.927	24.3149	54.4308	24.0996	19.994	33.8314	24.4577	34.3034	34.1336	36.115	33.6983	36.8812	37.5542	36.7262
RAB5C	19.0097	35.4217	9.88238	34.5083	15.8835	18.0363	27.3405	21.252	20.2779	22.112	32.1516	28.5582	27.2872	20.0467	42.5892	24.9571
RAB6A	19.7853	3.8947	11.1197	4.00602	15.5304	3.86474	11.7074	14.1655	7.44503	1.36097	7.88885	9.40714	8.89736	4.04799	13.2933	9.0943
RAB6B	1.25262	0.294924	1.07182	0.276999	0.976049	1.0664	0.512422	1.30914	0.456662	1.39873	1.07824	1.42897	1.62097	1.17507	1.12703	1.00307
RAB7A	5.80931	6.2357	2.29875	5.32457	11.3796	6.76286	2.50527	4.00984	4.00039	3.02841	0	0.572898	2.64893	2.74945	2.2637	3.97264
RAB9A	8.43019	13.774	9.21909	12.1397	7.76416	15.6976	26.9268	15.059	18.716	16.1386	30.7022	24.9257	20.4741	26.7231	25.156	18.1231
RABL2A	56.5577	16.5555	61.9826	16.153	50.226	6.64068	12.0993	11.2449	8.49049	15.9411	11.5059	12.5654	12.3499	16.9254	14.1375	21.5584
RABL2B	69.5117	35.6293	82.9074	38.1794	77.9442	11.1981	23.219	23.2005	13.6213	33.0982	19.96	22.9436	28.2512	27.087	22.7937	35.303
RABL3	17.785	13.6074	13.9807	13.3069	13.9321	7.80292	8.52121	8.97888	10.7885	6.52437	14.9223	14.9744	11.3406	8.22539	13.5117	11.8802
RACGAP1	8.68876	1.00885	5.81957	0.56284	6.05944	1.98417	4.63094	3.36301	3.63478	3.90206	4.92825	4.61305	6.75281	4.54924	6.82727	4.48834
RACK1	2468.53	2160.23	2168.99	2149.59	2630.48	2142.23	2269.36	2292.96	2039.86	1933.61	1738.41	1783.55	1760.72	1684.74	1757.56	2065.39
RAD18	5.95841	3.98261	10.9707	3.20132	8.38501	3.06991	3.96864	4.54958	4.61878	3.54628	6.07628	5.58485	4.90788	5.76281	5.76629	5.35662
RAD50	23.3081	8.91647	18.9857	11.846	18.2976	11.2224	6.18381	11.9332	10.4493	14.3043	8.27307	10.7681	12.5924	8.59511	9.5046	12.3453
RAD54B	1.66647	0.579666	3.34868	0.399153	1.77885	0.537704	0.85239	0.294601	1.06888	1.98828	1.00839	1.24248	1.0788	0.764108	0.754678	1.15754
RAD54L	0.93876	2.06855	4.27427	1.78982	2.74332	0.90924	0.96167	0.622589	0.567533	2.65864	1.042	1.43406	1.78794	1.17313	1.86195	1.65556
RAD54L2	21.0715	28.7391	21.4315	30.6974	20.744	18.056	25.1614	15.5027	19.3083	27.1248	24.4836	26.2269	23.2912	23.1502	21.7707	23.1173
RADX	15.6699	7.54698	20.5404	7.68134	12.1315	13.7952	8.92524	9.10871	9.55743	20.8411	13.8108	14.5505	12.9223	15.2598	17.3636	13.3136
RAE1	21.6536	30.2907	27.077	30.6375	20.7625	17.2924	33.9942	17.988	19.9799	19.6864	24.7643	27.3767	27.7474	29.8006	31.626	25.3785
RALY	79.1539	62.442	83.6844	62.657	87.4312	87.0241	122.709	78.3382	85.4361	72.2297	100.641	100.843	107.545	96.2569	107.894	88.9524
RAMAC	10.9121	15.3454	13.7683	16.6098	10.1621	14.3348	25.3009	17.1639	16.8055	18.31	22.3166	19.3719	21.4332	20.9997	18.8698	17.4469
RAN	171.75	148.699	144.89	140.209	166.942	155.021	217.926	209.222	202.84	182.05	180.256	180.443	197.332	194.112	189.717	178.761
RANBP1	62.0278	53.2565	54.9339	54.2644	53.9223	50.6667	43.1848	70.3218	63.4347	59.7948	55.7283	60.693	55.0125	57.5283	55.9826	56.7168
RANBP10	15.1508	7.5404	16.0488	8.18666	15.4051	9.71178	12.9274	8.82681	9.06173	13.4429	11.5459	13.3568	12.6586	15.5773	12.0579	12.0999
RANBP2	34.6787	77.4694	35.2133	76.9347	29.1829	37.8402	80.8175	38.1776	49.4539	47.2146	66.6697	59.7743	70.9878	65.963	64.7574	55.6757
RANBP3	89.6472	130.31	84.1567	137.582	76.9285	76.3459	96.4246	56.6859	54.1744	83.8383	84.8653	73.1315	72.4045	77.3956	76.6207	84.7007
RANBP6	18.2378	24.407	21.3254	24.1781	16.9439	23.3165	42.505	29.7994	37.7337	26.851	36.0069	33.5891	32.6784	35.7365	37.1057	29.361
RANGAP1	20.6332	53.9201	23.7356	54.787	18.163	46.6969	82.8558	40.9739	35.6892	64.2652	43.8414	45.5016	44.2561	50.3238	49.2495	44.9928
RAP1GAP2	0.056095	7.94268	0	7.54019	0.931741	7.43125	31.5306	1.91523	5.12134	6.10971	22.4336	19.6912	25.5425	18.9188	21.3738	11.7692
RAP1GDS1	6.44742	4.3347	5.59421	5.34855	5.84515	10.0356	17.456	6.6112	7.83088	8.4644	16.7974	13.5432	11.2424	13.8244	12.431	9.72043
RARS	54.4199	105.882	53.1005	98.2162	41.969	94.8617	71.9989	63.9484	76.7026	135.948	77.5851	83.0215	77.7528	92.0784	80.0751	80.504
RARS2	22.5749	25.0127	25.1039	25.2827	21.1269	21.8586	30.1156	22.3728	22.2264	26.4682	24.7261	24.3442	21.9126	25.3151	23.4047	24.123
RASEF	0.88914	1.42195	1.69242	1.37302	1.69768	1.11533	1.77658	0.743239	0.942321	0.734578	3.34554	2.4799	2.30878	1.98495	2.13916	1.64297
RAVER1	31.7171	4.13639	26.1433	4.26398	34.2986	6.78307	5.13782	12.438	8.77329	16.7528	13.5961	16.2858	17.8075	18.2818	15.1557	15.4381
RAVER2	2.76661	7.64485	4.13798	7.29725	4.67929	5.92951	11.9898	3.62932	11.3735	5.68987	10.2583	9.4776	10.774	10.8928	10.2619	7.78684
RB1CC1	24.0359	84.8216	29.1433	85.8754	20.1244	43.0095	82.7195	34.6073	55.6511	47.2672	65.1045	65.3854	67.2904	60.8443	63.527	55.2938
RBBP4	105.246	71.9404	99.9363	70.1782	86.4222	39.8697	58.2794	47.4146	61.1273	46.8948	63.3372	55.8269	59.4692	70.0551	54.9266	66.0616
RBBP6	47.2663	101.008	50.4746	102.724	48.3581	59.6988	159.683	52.8435	98.6524	69.1296	90.3171	88.9786	111.222	92.1054	92.2822	84.3163
RBBP7	37.5547	40.1993	41.3347	41.2226	40.3019	22.1025	54.0494	39.4326	28.6243	42.4262	49.5636	45.4653	39.2725	45.7728	38.166	40.3659
RBFA	26.6535	8.74024	22.1294	8.644	18.9385	2.79042	7.99295	10.8109	3.46369	10.1571	8.6131	10.8075	9.0457	8.28372	10.7355	11.1871
RBFOX3	1.75961	2.61432	0.66441	3.19281	2.4474	2.22497	2.87656	1.22497	1.16882	3.59207	1.9307	1.62165	1.59765	3.92429	3.67835	2.30124
RBIS	140.687	123.927	140.056	127.201	79.3088	114.639	75.3399	116.815	119.473	143.967	78.2085	98.0497	94.9198	98.7723	86.4408	109.187
RBM10	32.2438	23.5898	33.4325	23.6348	37.8374	20.4708	21.8258	19.3793	17.062	25.6227	28.0796	32.5338	28.8715	26.7635	31.2369	26.8389
RBM11	15.6157	24.4362	14.4388	25.9841	16.4916	11.7162	6.34789	8.27202	7.74265	4.85534	2.67291	3.95114	3.05836	4.09876	1.23754	10.0613
RBM12	44.7121	53.1144	46.5474	56.1042	45.7273	30.1723	36.5848	35.3495	42.6507	40.4861	37.6283	39.6054	41.0638	38.8557	38.3777	41.7986
RBM12B	16.7378	6.12383	8.26502	4.67145	17.499	4.57418	3.97685	5.24891	3.69881	6.62674	4.32862	9.4667	6.64707	7.33876	7.72688	7.52871
RBM14	72.4971	28.1837	70.8677	24.4394	71.9514	5.33456	21.124	11.1484	14.5365	15.4773	25.0594	22.5308	20.5195	18.3496	23.5667	29.7057
RBM14-RBM4	18.5309	27.5824	5.83133	31.3335	28.7785	9.17377	12.3167	8.70767	8.92296	15.2388	17.1659	21.809	18.1559	16.54	18.7648	17.2568
RBM15	7.16533	13.7769	7.55038	14.857	7.68108	10.9439	26.4028	13.6255	20.2722	12.5268	21.042	20.0013	19.2064	20.517	21.4624	15.8021
RBM15B	22.2233	13.3797	24.8987	13.4049	23.5619	16.778	16.1091	21.1032	20.026	19.6498	18.2907	17.7876	18.4397	18.9574	18.3694	18.8653
RBM17	218.089	245.171	181.331	248.395	181.924	172.833	202.878	161.527	145.49	195.702	185.49	204.463	193.683	187.012	202.446	195.096
RBM18	10.2971	18.6753	8.51073	19.4268	7.64277	18.3842	24.3984	16.6676	22.0113	18.701	24.0593	27.8822	24.0613	23.9485	25.236	19.3268
RBM19	35.6944	19.5582	34.5223	21.112	29.0514	4.27478	16.2259	6.59804	9.77598	12.4345	14.4269	16.1224	15.456	13.8231	13.2538	17.4887
RBM20	2.26099	4.67118	4.87424	5.86692	1.59126	1.09015	2.74585	1.59845	1.22198	3.24392	1.39554	1.63099	0.883014	2.29872	1.996	2.49128
RBM22	67.3089	68.4249	74.0873	66.6887	61.3921	35.4867	64.9811	44.1509	52.6847	49.2679	73.5225	75.0361	80.6037	68.1628	70.1837	63.4655
RBM23	72.0593	57.8617	71.0639	57.4978	67.1872	27.0757	60.3877	48.0507	48.6303	53.821	67.4641	63.9823	75.9087	73.8654	56.9246	60.1187
RBM25	136.854	184.531	142.552	176.522	114.118	94.511	147.926	106.571	110.631	129.052	146.75	147.705	154.887	150.308	145.856	139.252
RBM26	106.939	87.0618	94.6654	85.3664	79.6024	61.6198	65.8784	49.0791	54.0677	78.0199	54.7908	54.6057	53.7045	59.6693	52.337	69.1605
RBM27	16.0939	20.4328	17.2542	19.6357	13.1973	13.7006	26.7796	15.6529	19.3731	14.9643	21.946	21.1886	21.1802	20.7833	20.2845	18.8311
RBM28	40.3989	10.1681	34.9744	11.5356	29.1156	9.67367	10.1229	18.2812	14.9991	25.6927	13.4639	26.074	20.3373	18.5082	20.217	20.2375
RBM3	605.668	457.315	570.564	446.935	442.391	356.268	605.793	597.546	567.77	427.552	507.141	473.75	500.981	482.541	475.76	501.198
RBM33	60.1313	88.0978	56.6717	85.0939	61.93	35.9914	54.3733	31.6456	32.7825	40.7659	52.1631	52.9807	58.3736	52.5583	50.1007	54.244
RBM34	59.9855	146.792	55.1421	144.669	49.629	99.0626	137.026	67.8051	68.8072	90.1995	118.992	101.929	120.015	107.345	96.741	97.6093
RBM38	65.8562	296.158	75.083	295.539	86.9584	143.092	406.938	146.517	152.771	122.767	223.118	211.888	232.436	214.248	223.146	193.101
RBM39	367.7	562.341	364.281	570.875	347.331	314.655	667.393	263.299	386.996	318.958	576.284	532.462	557.601	509.239	544.957	458.958
RBM4	104.981	69.8644	85.4975	72.2964	104.467	37.4928	48.6348	53.4208	52.1204	48.8753	49.1007	65.554	51.0242	52.3192	55.8726	63.4348
RBM41	14.3835	7.43061	14.0219	7.49744	9.74135	6.98464	4.82862	4.64252	6.04929	8.94926	6.98649	6.08868	6.03434	7.64326	7.54306	7.92166
RBM42	23.4929	27.9625	24.6652	26.5673	25.2994	28.0265	23.8576	24.785	31.8762	26.4552	32.0925	29.9632	31.0807	33.3614	30.7487	28.0156
RBM43	10.5674	24.0214	7.83156	25.1118	8.82816	6.03777	18.246	11.452	23.4244	10.7969	11.7017	10.7483	11.5355	10.6448	13.68	13.6418
RBM44	0.728091	1.37593	0.548431	1.32114	0.237587	8.30359	5.04702	4.27338	4.66806	5.88561	2.38805	3.36193	2.6078	2.41129	2.62405	3.05213
RBM45	13.2917	7.62822	12.2141	6.12308	12.9501	7.88078	16.1115	10.4763	15.9953	10.0259	14.1885	11.1401	14.9371	13.2351	17.2218	12.228
RBM47	1.86466	2.0159	0.549991	2.55635	2.75061	1.70632	1.9863	0.917506	1.8958	1.19502	1.48771	1.53859	2.03337	1.82401	1.97684	1.75327
RBM48	8.1025	20.1313	11.3714	20.3406	8.61264	7.41569	16.5707	7.67917	9.66361	10.5515	10.4282	11.7826	13.0221	13.2192	10.1143	11.9337
RBM4B	13.698	4.44575	13.2223	4.02421	10.786	1.12333	2.09279	1.89055	1.74945	9.59921	7.34655	7.78165	7.56959	6.7758	8.12751	6.68219
RBM5	249.808	288.913	270.909	301.448	270.325	116.541	204.201	116.805	94.7607	168.96	198.269	207.529	225.868	192.012	211.767	207.874
RBM6	139.127	82.957	149.866	88.8615	113.286	70.0688	81.1342	44.6118	53.4636	93.1763	90.3793	106.677	98.4338	92.4255	95.1591	93.3085
RBM7	17.0258	41.4549	27.5823	40.5083	18.7281	27.8009	42.6395	25.4421	31.2635	24.0381	35.0506	34.0098	32.0942	40.8752	33.7254	31.4826
RBM8A	78.4322	104.316	72.4211	101.774	91.8236	88.9479	109.614	109.926	121.418	85.8078	135.107	140.019	134.073	119.861	115.096	107.243
RBMS1	60.7384	62.2137	71.7947	60.6259	61.7488	39.4736	69.5199	39.3156	53.864	57.2733	57.344	54.5223	56.2655	58.5039	53.97	57.1449
RBMS2	2.64409	3.28457	2.25161	3.66684	1.59224	2.68845	2.23768	1.75295	1.90134	1.75442	2.85319	2.537	3.22312	3.09701	2.67472	2.54395
RBMS3	1.09147	1.06327	2.51863	1.11718	1.34987	0.784349	0.776038	0.519206	0.630956	2.78544	1.2574	1.43135	1.15621	1.22997	1.07613	1.2525
RBMX	189.792	273.353	214.472	273.118	221.462	162.858	258.479	190.322	234.686	193.954	213.079	206.978	198.194	202.551	187.086	214.692
RBMX2	17.8129	20.4875	18.7739	21.8028	15.0998	22.5317	22.4383	18.8967	20.1025	18.7849	22.283	20.2396	22.8001	18.7657	22.1117	20.1954
RBMXL1	10.8817	14.5721	15.1879	12.2722	12.6424	8.36486	13.9503	10.0521	14.1892	10.1016	12.4646	13.9973	16.7407	13.5861	12.1643	12.7445
RBPMS	5.68357	3.75923	5.08324	4.35902	4.11644	1.04469	2.32011	1.4201	2.9434	4.02733	4.18297	3.16749	2.9003	2.67207	2.9799	3.37732
RC3H1	9.25646	5.17694	11.1603	5.21068	7.86661	5.21443	11.6697	4.59343	6.6965	10.3882	8.2727	11.4548	9.17743	8.88413	9.16934	8.27945
RC3H2	19.289	44.1528	19.0841	44.5375	22.1389	31.7682	52.1509	39.613	40.3612	45.8531	32.6649	29.6495	39.6093	35.8112	33.3259	35.334
RCC1	17.0149	7.12087	15.6956	7.86688	13.4505	4.29654	8.01703	7.79498	2.90322	8.62858	7.62983	7.353	9.13582	7.47754	10.7368	9.00814
RCC1L	15.8993	8.78219	14.1217	9.56868	18.1556	5.15063	10.9317	7.29479	8.88696	9.06138	8.89694	10.6463	8.98513	9.94109	9.26592	10.3726
RCC2	38.2063	18.6347	31.4589	18.6011	34.8834	13.8582	13.7176	18.0603	14.4448	22.7047	20.7042	21.2316	21.9008	23.0854	20.8411	22.1555
RCL1	14.666	16.7333	12.4284	15.9463	19.8868	7.73879	22.7085	7.88015	10.0117	10.1433	14.8384	15.7139	14.9139	11.9309	11.2029	13.7829
RDH14	18.6712	15.5295	21.6484	18.5181	16.4064	17.9713	11.0136	17.3949	21.0811	14.5178	12.3565	15.5791	12.5041	15.8169	11.2351	16.0163
RDX	0.627252	2.12108	8.03664	1.32825	0.41869	2.75965	9.05484	2.8642	4.65181	5.27772	5.063	4.64705	4.7622	6.00653	5.66488	4.21892
RECQL	35.052	10.1298	41.1047	9.5632	28.9625	29.6576	15.2642	27.9618	27.6009	26.2183	29.1192	34.7573	29.4145	33.8505	31.2097	27.3244
RECQL4	2.52429	4.14387	6.57759	1.2144	8.0707	0	0	0.204967	0.404968	0.633588	1.25622	1.93269	0.746732	1.25405	0.273712	1.94918
RECQL5	38.7088	22.2393	44.1809	17.9733	48.672	13.1149	3.48387	13.5332	11.7753	30.7254	12.6215	10.4538	10.6385	9.77575	14.1199	20.1344
REPIN1	68.3444	44.1261	76.8768	43.4248	61.4539	32.4032	21.4191	27.4478	24.0231	34.0214	22.2191	26.8693	20.5988	22.4412	26.9788	36.8432
RERG	3.19522	2.81173	1.0275	1.85605	0.501982	1.47639	0.380601	1.16457	0	1.47389	2.59661	2.63097	1.65739	1.90772	1.06669	1.58315
REXO1	64.3385	112.01	67.8574	107.788	75.4196	73.4703	119.677	78.948	81.9487	103.379	103.245	92.0213	102.027	97.4977	107.54	92.4779
REXO2	105.982	26.3191	89.9398	30.8413	67.599	37.8455	32.8973	63.3639	35.3985	69.1426	49.0763	39.481	46.4371	54.8301	40.3412	52.633
REXO4	27.2258	21.1728	27.0507	20.8238	24.3674	14.3069	11.1817	19.2035	15.8789	14.1361	16.0597	16.3462	13.4093	15.2595	14.2871	18.0473
RFC1	28.5627	59.6881	28.1985	60.4259	25.5528	34.7992	51.9718	23.8458	27.8718	32.6419	33.1629	40.187	46.7216	35.2999	50.7865	38.6478
RFC2	15.5915	9.18876	11.7131	11.6542	14.4952	13.9975	9.44393	13.8228	11.2593	15.2721	11.5727	11.7449	10.342	10.2814	9.696	12.005
RFC3	5.91044	3.59954	4.67055	3.45042	5.52592	0.708352	2.92185	2.13313	1.79424	1.74165	2.7607	2.02241	3.84318	2.3588	2.6177	3.07059
RFC4	25.0404	10.2248	14.6968	9.07717	13.7443	8.98862	13.8953	15.2517	14.9231	17.9745	18.7449	18.3382	21.3992	20.1925	15.4091	15.86
RHEB	20.8371	14.1763	18.7775	16.2154	19.2818	20.7433	31.687	26.6414	33.01	23.8921	31.353	32.1004	30.7598	33.7688	34.9695	25.8809
RIDA	8.96895	0.186811	8.2393	0.343741	11.1953	0.80532	0.199312	2.41762	1.37186	1.94605	2.03671	3.60948	3.21498	2.39321	2.22664	3.27702
RIF1	28.1858	49.0663	33.2704	46.1976	30.8287	29.7076	29.2456	25.8454	32.2051	28.4986	27.5021	28.7615	28.224	29.7662	27.34	31.643
RIMKLB	22.5033	7.83563	22.4659	7.60722	21.9262	11.5112	8.63412	10.7113	7.06126	11.3355	10.6779	13.0548	11.7735	13.8021	12.826	12.9151
RIOK1	27.9186	21.8287	18.9531	20.3097	20.9273	23.391	25.263	28.8328	23.5159	31.9726	31.6132	26.396	27.1522	29.9457	28.2651	25.7523
RIOK2	10.4692	13.6223	9.72354	14.55	8.67621	17.7253	19.6557	14.0698	14.7207	14.2707	16.5558	21.2782	15.2111	13.875	22.5354	15.1293
RIOK3	34.229	101.669	36.6389	101.125	32.5755	61.4608	107.747	47.8997	58.825	67.6466	83.5421	89.5922	84.3082	82.1628	81.7163	71.4092
RIOX2	24.1892	7.90828	26.8677	8.94043	19.9331	5.93437	6.12123	10.47	8.25831	9.53404	8.33038	12.9962	10.4459	11.1538	9.48376	12.0378
RNASE10	4.70184	5.47089	6.48495	6.49585	7.38835	7.90584	12.6444	3.6965	7.35081	10.107	7.52741	7.82462	6.25872	6.0104	4.92246	6.986
RNASEH1	18.2145	30.1079	19.6724	28.5207	16.1096	15.5904	29.9619	18.7234	21.5979	17.1207	19.7355	20.2362	21.1447	22.7461	21.2215	21.3802
RNASEH2A	3.67276	1.74488	8.79119	2.16449	6.51942	1.57039	1.58908	1.04178	1.57491	2.13103	2.16884	2.56078	0.813231	4.62193	2.59696	2.90411
RNASEH2B	31.3866	67.9763	23.2369	66.1633	20.168	56.5591	87.0104	46.6156	78.1296	67.7929	53.1065	47.8374	56.3846	54.3341	48.4295	53.6754
RNASEH2C	18.8617	15.8528	14.9024	15.8465	30.721	7.40558	9.40629	12.618	7.42238	13.6358	18.9362	14.9077	19.2819	18.6494	21.3474	15.9863
RNASEK	34.8128	24.4042	27.6816	21.1572	44.5487	37.3432	40.1438	31.2379	30.3893	38.1819	36.2096	39.2108	37.8061	37.397	38.5352	34.604
RNASEL	9.81936	2.89162	14.0487	2.58941	8.68296	1.82181	1.61447	2.6391	2.0375	3.35213	3.78853	4.09965	3.96805	4.33212	4.38358	4.67126
RNASET2	63.471	128.927	114.33	128.246	137.164	225.414	168.647	145.687	106.111	136.947	117.212	122.892	111.946	113.955	108.921	128.658
RNF113A	20.5198	20.5822	23.9251	20.7854	19.1578	26.4667	23.5276	27.3924	21.2302	23.7914	28.8707	32.4987	30.057	30.8795	25.2219	24.9938
RNF20	20.4575	18.8157	18.9976	20.4238	24.0677	6.49555	12.2156	7.98498	12.4056	10.9337	11.1864	14.8369	12.2708	16.7588	13.4436	14.753
RNF213	222.285	236.973	230.509	237.265	253.524	171.313	223.041	176.385	401.503	287.6	216.818	236.978	213.797	212.276	201.751	234.801
RNF214	13.276	8.58277	20.5147	8.23771	22.7788	7.84321	8.93868	7.7787	5.82069	14.203	9.98519	10.5471	7.87409	8.23567	10.1888	10.987
RNF40	44.3067	32.6716	41.9731	32.3973	42.3857	30.204	28.4426	28.9494	27.9537	39.4725	35.9678	39.5577	43.2786	36.454	39.9077	36.2615
RNGTT	7.56793	6.39155	8.57008	5.74553	8.4352	5.16154	6.21902	3.99029	6.6245	5.56146	7.81687	8.02802	6.78654	6.69066	6.07782	6.64447
RNH1	76.5914	47.0556	73.4981	48.54	79.7248	32.2839	53.5185	53.8691	39.7407	46.1311	62.1633	58.0513	60.8057	59.2217	61.5372	56.8488
RNMT	7.4381	27.963	8.7941	30.188	3.42476	7.07124	31.2804	8.87507	10.6928	8.76623	17.1156	15.5297	15.7805	15.3756	14.7438	14.8693
RNPC3	56.67	57.4012	61.8502	55.4389	48.0386	24.9319	45.2185	21.5555	21.2759	34.5677	36.0912	35.8008	37.8908	39.3884	34.9557	40.7384
RNPEP	24.804	36.6871	16.6512	41.5856	27.5042	25.7549	22.6637	12.5954	13.0923	23.1165	29.4726	21.3778	25.0505	25.3987	28.7197	24.9649
RNPS1	130.85	124.537	111.141	121.453	121.546	98.9165	125.832	132.433	110.963	128.644	116.061	121.016	129.671	123.585	124.149	121.386
RO60	7.14614	30.1566	12.9504	33.6274	14.1189	18.8582	50.938	16.4306	35.0232	15.6135	35.2572	25.6594	23.1732	31.9714	28.9183	25.3228
ROCK1	48.9306	118.956	54.6122	112.846	45.4453	81.1621	135.569	57.8785	85.8385	92.2426	105.545	102.232	101.306	118.857	99.0028	90.6949
ROCK2	7.79197	2.95934	7.24275	3.23628	6.57938	4.05455	3.52069	4.84192	3.42108	7.32855	6.90556	7.0484	5.78031	7.03721	6.69433	5.62949
RP9	12.2239	19.2153	10.7581	19.2567	13.7968	20.9898	21.3409	17.6971	14.3243	15.6698	17.5909	20.7137	19.4216	18.1428	20.323	17.431
RPA1	57.6073	22.7813	60.35	24.2966	59.4269	41.461	17.1106	32.6034	35.727	45.4983	33.1446	35.5134	33.0732	32.6952	36.6557	37.863
RPAP1	30.1386	24.8178	26.8885	23.0557	27.3117	9.80563	6.60709	9.67275	7.89591	13.336	11.2512	14.3837	9.48838	12.1987	18.6144	16.3644
RPF1	27.1796	37.1324	23.6889	38.416	26.132	29.905	47.2364	31.1896	36.3068	26.4671	42.7991	38.5602	44.7082	41.5254	38.3798	35.3084
RPF2	15.199	5.06513	18.048	5.78416	9.28739	4.01897	7.094	11.0933	7.07407	6.58723	7.94821	7.00927	7.44837	8.14538	8.60569	8.56055
RPL10	6337.94	6435.78	6158.15	6511.35	6467.69	7635.65	7482.75	7574.77	6512.96	5941.45	5945.59	5840.77	5757.99	5733.91	5799.76	6409.1
RPL10A	2026.99	1926.55	1898.59	1967.15	1937.08	2403.02	2161.06	2266.36	1926.59	1688.76	1590.65	1565.9	1592.83	1587.42	1614.11	1876.87
RPL11	4273.34	3926.66	4127.6	3941.16	3909.86	5277.36	4063.42	4753.36	4622.51	3983.37	3471.3	3396.04	3433.43	3417.09	3409.73	4000.42
RPL12	2826.83	2153.81	2405.27	2176.28	2650.16	2858.63	2284.13	2685.75	3332.45	2449.46	2015.26	2078.9	2017.45	2012.1	2016.74	2397.55
RPL13	5643.36	5896.85	5567.4	5940.25	7053.33	7211.53	5422.88	7752.41	6441.1	6227.32	4891.89	4885.43	4727.2	4647.99	4880.44	5812.62
RPL13A	4589.62	4268.3	4639.54	4300.92	4971.27	5181.26	4523.26	5005.05	4075.13	4095.07	4072.68	4043.38	4036.12	3956.46	4114.64	4391.51
RPL14	2002.42	1762.12	1576.83	1760.44	1662.09	1986.62	1949.93	2224.52	2068	1681.12	1573.78	1558.93	1561.46	1545.71	1551.33	1764.35
RPL15	1429.78	1455.78	1440.52	1459.3	1781.74	1827.32	1792.23	1734.93	1619.75	1347.02	1370.94	1367.92	1429.78	1384.83	1453.11	1526.33
RPL17	3187.26	3356.33	3106.33	3342.83	3232.47	4483.34	3969.66	4264.49	4185.14	3387.37	3505.79	3486.28	3557.31	3544.76	3445.73	3603.67
RPL17-C18orf32	20.0188	19.3787	21.3773	21.645	16.7866	22.6972	24.3172	23.2521	26.0975	25.8662	26.2713	25.4796	27.9178	32.3697	28.0506	24.1017
RPL18	2786.08	2629.91	2779.04	2654.33	2788.13	2906.65	2271.5	2969	2452.37	2528.41	2089.27	2052.33	2024.76	2019.4	2082.63	2468.92
RPL18A	3103.66	3030.3	2991.85	3064.09	3701.85	3667.6	3074.88	4172.56	3205.11	3369.75	2595.81	2648.98	2577.79	2559.62	2728.81	3099.51
RPL19	3352.17	3573.34	3602.6	3589.95	3519	3863.52	3129.02	4049.15	3386.86	3262.97	2877.33	2850.39	2766.14	2808.21	2844.59	3298.35
RPL21	3887.14	4067.24	3757.26	4044.27	3643.32	4260.46	3663.05	4704.89	4190.34	3425.47	3567.41	3548.03	3495.97	3594.84	3507.28	3823.8
RPL22	1703.37	1506.85	1512.7	1479.8	1663.43	1783.83	1391.58	1648.05	1520.49	1353.18	1096.62	1091.36	1119.41	1129.27	1091.65	1406.11
RPL22L1	45.4452	70.2716	28.2651	68.3835	40.2868	66.1152	80.9259	55.6472	60.3417	47.9159	68.9956	64.3551	63.6601	63.0993	63.98	59.1792
RPL23	2414.61	2568.42	2264.64	2545.75	2292.67	2894.01	2403.55	2909.72	2739.06	2083.66	1856.78	1885.35	1815.67	1875.79	1842.95	2292.84
RPL23A	1679.77	1277.29	1574.2	1233.44	1727.32	1775.56	1600.96	1848.13	1809.19	1526.04	1589.07	1566.67	1533.65	1559.92	1489.95	1586.08
RPL24	2290.43	2251.6	2259.12	2184.5	2233.84	2818.13	2182.78	2537.65	2452.32	2191.83	1947.87	1917.3	1950.3	1909.08	1940.78	2204.5
RPL26	3499.44	3480.61	3250.92	3455.44	3653.02	4470.25	3949.67	4251.84	3920.1	3249.65	3628.15	3648.88	3648.63	3630.94	3651.82	3692.62
RPL26L1	13.3148	13.9655	13.1504	12.8105	10.4042	14.4325	14.5057	17.1619	17.7249	12.8379	12.9831	17.3928	16.1702	15.9953	20.1492	14.8666
RPL27	58.0242	90.3552	96.6961	81.4746	74.2568	97.2703	73.264	92.5761	71.6043	75.9486	75.9083	83.4757	63.4162	71.1448	64.2788	77.9796
RPL27A	2826.42	2939.34	2813.11	2984.4	2752.67	3515.69	2952.38	3597.01	3079.28	2684.3	2671.49	2715.15	2623.8	2636.99	2736.48	2901.9
RPL28	2367.02	2152.22	2336.44	2228.6	2724.79	2606.49	2637.07	3487.36	2487.24	2509.83	2302.03	2302.97	2267.28	2220.94	2404.94	2469.01
RPL29	2120.56	1902.39	1960.36	1934.22	2072.19	2595.44	2002.87	2464.99	2205.56	2080.82	1637.82	1641.46	1627.42	1630.1	1635.13	1967.42
RPL3	5202.77	4251.6	4840.85	4259.56	5344.64	4722.37	3957.66	4839.59	3894.49	3614.38	3462.52	3466.54	3366.32	3419.54	3459.9	4140.18
RPL30	6099.89	6999.28	5741.31	7126.06	5719.49	8435.27	7101.28	8031.25	7746.68	6459.91	5853.6	5842.46	5853.39	5746.3	5824.78	6572.06
RPL31	6119.32	5478.38	6072.67	5461.69	5656.16	7718.79	5030.94	6925.95	6364.51	5605.14	4956.06	4936.22	4704.38	4846.16	4821.35	5646.51
RPL32	4459.65	3969.35	4170.47	3995.3	3992.82	4960.85	4061.94	4693.24	4510.23	3799.34	3195.74	3221.85	3159.08	3150.33	3120.58	3897.39
RPL34	4639.87	4470.44	4297.92	4516.02	4654.98	6405.17	4490.42	5971.67	5666.75	4582.88	4192.55	4128.26	4144.73	4179.44	4124.05	4697.68
RPL35	2022.97	2105.4	1944.91	2120.5	2348.93	3158.42	1973.9	2957.25	3051.24	2535.34	2156.3	2174.96	2124.56	2064.71	2239.26	2331.91
RPL35A	2717.42	2587.6	2740.4	2590.72	2808.03	3205.83	2556.02	2934.89	2800.05	2301.45	2205.97	2215.79	2206.71	2188.38	2275.17	2555.63
RPL36	1168.43	1257.01	1149.5	1267.22	1375.75	1682.79	1314.87	1705.13	1532.81	1435.54	1092.73	1096.79	1096.94	1074.05	1115.96	1291.03
RPL36A	889.793	961.706	952.587	1010.04	902.273	1470.22	1138.37	1409.92	1138.76	1015.45	938.52	829.236	930.08	963.088	900.078	1030.01
RPL36A-HNRNPH2	701.427	756.989	641.85	725.135	742.899	1090.39	821.047	1024.11	1105.75	754.385	690.897	739.987	730.428	722.886	671.783	794.664
RPL36AL	353.671	348.537	382.768	352.025	328.907	433.943	453.673	370.23	490.116	377.739	493.251	488.474	470.147	463.855	471.691	418.602
RPL37	2810.28	3058.43	2772.55	3103.92	2977.03	4947.4	3385.53	4764.27	4336.87	3642.23	3190.75	3156.09	3130.97	3113.24	3199.64	3439.28
RPL37A	3330.86	3610.76	3198.95	3618.21	3322.69	5076.8	3748.84	5126.82	5280.32	3858.26	3727.43	3796.78	3765.18	3663.17	3873.49	3933.24
RPL38	2731.73	3337.69	2715.77	3328.12	3350.62	4134.43	3101.87	4067.09	3641.49	3328.71	2759.64	2749.47	2813.81	2738.25	2735.99	3168.98
RPL39	7045	6869.5	6775.98	6811.53	6550.49	9491.3	7354.73	9662.03	9135.64	7653.49	6693.9	6777.38	6798.99	6806.69	6549.74	7398.43
RPL39L	4.57191	3.23208	2.23912	3.32099	5.08733	7.88282	4.44526	6.247	4.16052	5.99119	6.2126	6.31324	7.99287	7.68883	4.77766	5.34423
RPL4	4135.77	4404.17	4038.3	4368.74	3954.52	5025.98	4758.39	5329.03	4443.96	4358.21	3325.65	3257.88	3316.39	3373.12	3222.2	4087.49
RPL41	7345.28	6716.46	7162.94	6690.01	6942.22	7578.7	7242	7443.35	7517.88	5756.25	6825.76	6804.06	6768.17	6581.69	6800.34	6945.01
RPL5	2502.51	2414.43	2434.1	2374.3	2461.08	2639.3	2443.27	2559.48	1990.27	2119.07	1791.26	1720.83	1783.68	1762.94	1705.16	2180.11
RPL6	1799.4	1776.92	1776.06	1766.55	1914.55	2348.06	2309.17	2446.2	2201.03	1940.1	1887.33	1846.61	1882.59	1905.15	1880.67	1978.69
RPL7	4430.15	4187.97	4215.96	4121.71	4147.4	5100.6	3623.78	4699.26	4738.16	3890.65	3463.83	3380.1	3496.36	3323.18	3292.17	4007.42
RPL7A	2450.14	2083.9	2366.8	2081.82	2498.47	2355.39	2304.35	2478.21	2239.42	1989.08	2050.82	1997.83	2009.35	2045.42	2047.03	2199.87
RPL7L1	38.3573	27.2554	39.7937	27.8043	30.9806	26.0344	31.9625	22.6771	25.0435	30.0661	26.1438	24.3251	25.7118	21.8062	24.0357	28.1332
RPL8	1713.57	1504	2238.13	1512.79	2032.49	1864.45	1703.98	1963.24	2131.87	1593.15	1657.54	1663.18	1632.82	1567.96	1631.55	1760.72
RPL9	96.9321	162.783	87.6516	159.284	117.227	110.793	155.263	119.628	120.011	148.263	141.993	143.077	136.393	131.323	131.186	130.787
RPLP0	2350.86	1926.3	2203.63	1913.38	2466.96	2185.96	2121.81	2687.45	2942.64	2059.4	2059.69	2114.39	2081.34	2088.32	2079.45	2218.77
RPLP1	2732.42	2350.96	3006.03	2362.05	3392.49	3070.11	2900.99	3547.09	3042.13	2705.46	2461.74	2556.71	2531.51	2424.68	2516.46	2773.39
RPLP2	5376.74	5906.78	5916.26	5987.91	6677.34	6817.1	5865.74	7359.56	6055.83	6176.96	5188.83	5263.64	5177.58	5062.98	5348.12	5878.76
RPN1	50.472	33.0255	52.5115	33.5588	49.97	32.2453	36.5658	43.4334	51.5127	43.7075	40.8626	42.6197	40.0816	44.762	40.8766	42.4137
RPN2	103.702	40.7082	88.7927	38.6158	90.0428	42.5291	69.3896	70.5915	74.8402	60.3902	87.2991	86.072	95.2015	90.6788	89.8136	75.2445
RPP14	10.4639	15.0989	6.05632	12.1489	10.8352	7.33472	13.0655	7.86637	6.34025	10.0295	5.07663	7.448	6.87665	7.4809	8.51652	8.97589
RPP21	29.3152	39.2778	31.9921	39.5146	28.9515	36.1873	41.5509	31.7042	39.957	40.4103	42.0929	45.6093	45.5433	35.6478	52.8363	38.706
RPP25L	15.2544	3.57878	13.7935	4.64957	13.6489	3.87079	3.24539	7.72638	4.49019	5.98097	8.07186	7.8956	6.75548	8.34234	7.6757	7.66532
RPP30	32.0067	43.6594	40.8916	45.6307	34.3734	34.1365	28.7426	30.9775	28.9973	36.4118	29.8409	34.3826	37.3872	30.5409	32.7504	34.7153
RPP38	13.2955	10.6572	11.6698	11.2766	15.5902	12.1211	12.3468	15.5375	16.3709	13.7716	14.6641	12.8782	13.5288	17.9734	11.9127	13.573
RPP40	11	0.051003	7.06203	0.106174	8.26267	0.376705	0.520646	1.56686	0.574817	1.23403	1.09588	2.24478	2.00289	1.83149	1.36239	2.61949
RPRD1A	27.1057	34.9589	23.3966	32.9089	20.7989	12.5057	11.9374	15.2342	13.6558	18.3535	15.2149	14.6586	15.1611	14.3589	17.3957	19.1763
RPRD2	25.3178	18.859	30.1933	19.1946	24.2839	13.7897	19.2286	15.6008	15.4172	14.4451	20.6333	19.683	22.5992	20.5796	20.6866	20.0341
RPS10	3935.6	3528.9	3682.23	3547.08	3947.33	3871.36	3292.99	4208.84	3666.08	3000.86	3028.38	3021.31	2969.34	2929.08	2977.67	3440.47
RPS10-NUDT3	2.51817	2.5605	3.67639	1.76069	2.42919	2.59576	4.61578	3.90099	2.26151	1.62279	3.04977	2.28137	4.08642	2.17539	2.75992	2.81964
RPS11	4799.19	4718.45	5082.05	4799.59	4693.61	5698.76	5158.39	6754.32	5291.51	4295.45	4463.65	4519.32	4439.9	4280.77	4597.06	4906.13
RPS12	7181.81	6547.61	7081.84	6691.8	7625.08	8185.82	6519.31	8550.65	8008.15	6827.9	5678.15	5685.85	5668.28	5661.99	5786.62	6780.06
RPS13	3153.9	3195.63	3059.85	3193.8	2952.4	3200.08	2841.71	3278.85	3218.76	2585.99	2215.94	2241.62	2193.65	2182.44	2213.99	2781.91
RPS14	2303.92	1948.31	2220.39	1955.12	2229.67	2385.87	1442.14	2177.64	2000.86	1841.41	1553.54	1533.49	1512.32	1494.15	1488.49	1872.49
RPS15	51.7596	81.13	49.3125	85.8741	49.7503	66.7501	61.8501	65.3515	57.1326	64.5974	61.1345	62.6324	52.5139	62.751	63.7086	62.4166
RPS15A	5021.51	4944.93	4636.48	4947.89	4583.94	6555.64	5321.29	6157.89	6154.23	4970.97	4591.3	4586.58	4528.35	4508.67	4536.43	5069.74
RPS16	2815.99	3187.42	3008.07	3249.42	3211.43	4308.51	3379.49	5114.9	4380.5	3806.55	3326.03	3363.13	3315.36	3367.51	3415.12	3549.96
RPS17	3841.21	4315.67	4590.47	4293.88	3799.79	5400.32	4368.11	5781.11	5476.5	4838.7	4035.65	4055.19	3903.03	3946.87	4052.72	4446.61
RPS18	8258.62	6381.13	7936.36	6479.3	8612.75	10118.1	7670.38	10196.6	9644.03	5626.2	6833.39	6850.04	6784.02	6679.03	6884.2	7663.61
RPS19	3690.8	3382.84	3880.71	3401.81	3895.89	5209.3	3930.32	5342.9	4857.9	4175.3	4154.23	4202.05	4261.95	4150.9	4317.4	4190.29
RPS19BP1	43.6889	53.6869	46.3021	49.5716	49.4042	56.7055	63.8954	61.1876	73.9455	56.6382	68.6149	64.6355	63.0585	61.8782	69.9973	58.8807
RPS2	3542.32	2708.24	2982.55	2729.6	4021.69	3655.76	2919.67	3679.13	3063.24	2865.39	2594.1	2589.38	2526.14	2540	2641.92	3003.94
RPS20	50.7837	108.866	77.0227	109.826	45.4656	79.3352	66.1487	82.2673	60.1745	87.188	83.8779	75.0852	82.0195	81.678	79.5963	77.9556
RPS21	3251.7	3545.77	3448.27	3483.56	3398.22	4485.78	3232.3	4358.22	4009.34	3419.93	3228.12	3202.9	3188.41	3018.67	3135.02	3493.75
RPS23	5534.23	5554.03	5194.18	5567.47	5142.24	6260.49	4800.63	5597.69	5481.14	4790.36	4212.13	4221.9	4309.88	4137.75	4266.73	5004.72
RPS24	559.56	426.821	398.477	422.209	454.529	539.478	494.597	617.732	785.396	483.096	520.757	493.974	506.255	485.327	464.038	510.15
RPS25	5351.61	5358.94	5207.76	5341.88	5043.59	6669.82	5469.98	6460.03	6153.01	4907.17	4519.77	4482.75	4496.82	4534.87	4361.12	5223.94
RPS26	1653.69	651.223	851.812	658.245	155.165	142.732	1065.4	1114.2	190.222	111.944	895.983	872.827	843.48	848.823	906.946	730.845
RPS27	15713.7	18541.2	15659	18525.7	14659.1	23913.1	19358.2	24953.1	21973.9	18391	19281.6	18753.4	19001.6	18849.7	19233.3	19120.5
RPS27A	3918.37	3452.77	3480.43	3408.51	3631.95	4134.18	3714.64	4454.47	4494.65	3528.99	3694.43	3588.56	3680.59	3661.25	3587.99	3762.12
RPS27L	64.3699	31.4279	73.1999	32.6156	59.8009	21.8593	25.4437	29.1589	25.1554	28.2418	33.5246	40.7803	40.515	41.0172	37.5478	38.9772
RPS28	870.876	821.426	933.654	845.948	1073.44	1215.15	998.129	1396.92	1192.92	1054.1	898.795	868.656	874.541	846.196	871.93	984.178
RPS29	24.6716	39.5704	24.6842	44.3512	21.6491	38.0474	43.3275	30.6399	27.569	35.0025	37.1355	35.3412	31.2847	36.6193	31.3411	33.4157
RPS3	4834.44	5041.77	5311.53	5070.86	4991.84	5473.57	4557.03	5399.53	4561.56	4257.99	4209.39	4323.97	4166.44	4139.27	4251.21	4706.03
RPS3A	5046.74	4954.9	4790.95	4927	4509.29	5482.56	4650.32	4284.91	3877.01	3927.86	3480.16	3548.46	3477.94	3496.92	3349.42	4253.63
RPS4X	2037.34	2372.66	1968.75	2341.98	1975.69	4271.7	3798.08	3229.32	4135.3	3274.32	2530.61	2439.72	2410.94	2506.2	2396.68	2779.29
RPS4Y1	658.227	505.784	656.209	519.168	687.362	0.759811	1.3415	492.006	0.854789	1.89341	251.8	294.422	285.297	249.083	286.008	326.015
RPS5	1569.54	1505.28	1632.73	1497.53	1454.99	1390.54	1146.49	1645.91	1235.57	1331.73	1004.29	1029.85	1019.05	997.341	1005.25	1297.74
RPS6	3250.49	3317.08	3134.54	3304.12	3833.34	4060.9	3234.08	4438.01	3331.67	3398.52	2822.57	2793.84	2862.91	2849.59	2775.6	3293.82
RPS6KA4	15.5251	2.92844	21.35	3.16416	17.4186	3.99322	4.53196	7.51259	5.44137	10.954	14.1012	15.3904	14.8134	17.2039	14.9001	11.2819
RPS6KA5	9.54809	8.33694	8.65035	10.7895	8.54404	4.95512	5.1458	6.30765	4.71405	7.02233	5.73243	7.11866	7.36364	10.14	7.7545	7.47487
RPS7	1388.54	1844.06	1395.1	1811.28	1377.28	2568.13	2249.52	2671.61	2100.41	1958.04	1932.29	1880.66	1973.08	1917.69	1911.06	1931.91
RPS8	2413.2	2625.91	2478.7	2625.12	2780.46	3259.74	2287.73	3225.05	2478.72	2612.68	1974.86	1927.95	1941.61	1990.75	1954.3	2438.45
RPS9	3675.8	3376.03	3594.19	3417.37	3350.82	3311.09	2809.99	3671.96	4314.81	3355.08	2670.08	2710.26	2724.91	2591.11	2750.67	3221.61
RPSA	2029.57	1911.11	2110.06	1894.1	2241.33	1615.3	2069.93	1902.02	2212.49	1356.11	1585.22	1628.21	1610.1	1556.36	1589.06	1820.73
RPTOR	16.0953	16.9895	14.5643	17.7853	15.0056	7.11691	12.5851	5.7859	6.96977	7.60728	9.1413	7.28446	9.36179	7.01628	7.20451	10.7009
RPUSD1	16.6525	8.12529	16.1919	7.33532	18.4614	12.3555	8.12289	18.5796	13.6911	22.3869	16.6563	16.8403	19.5627	16.4326	20.2284	15.4415
RPUSD2	5.72201	8.03137	3.53556	11.0814	4.67246	8.68121	18.106	10.7084	11.8298	11.9796	10.0213	9.91975	7.87431	13.8906	9.44045	9.69962
RPUSD3	33.4229	3.49848	33.6	4.77474	26.37	7.32879	4.78889	10.0077	5.97167	10.0171	9.2712	12.8996	9.2826	8.14044	13.2996	12.8449
RPUSD4	40.02	18.3064	36.3283	16.2016	31.623	6.28651	11.9995	9.84564	7.21733	9.91967	14.9639	20.3486	16.8658	18.7937	18.6353	18.4904
RRAGA	25.8536	14.6495	24.4549	14.79	22.7821	19.9114	23.1763	22.1475	25.5899	22.8166	23.9447	23.8171	21.3516	24.6782	22.4977	22.1641
RRAGB	7.36696	2.93296	19.6458	3.97862	7.94388	14.7813	1.08507	11.9264	9.3321	14.0609	3.22168	10.9916	4.85531	8.54216	4.22075	8.3257
RRBP1	11.9461	12.4653	11.6308	10.401	15.311	14.8158	11.2368	18.2125	13.957	18.9471	27.0031	24.6649	25.5246	26.2882	28.8786	18.0855
RREB1	14.4104	27.7694	16.6455	25.2733	14.585	16.9245	22.0812	12.9219	15.3292	18.7043	20.9399	18.5092	20.364	21.3534	18.4013	18.9475
RRM1	13.9682	54.8076	10.4574	46.13	11.251	33.3674	62.7514	26.3539	32.1731	26.3779	45.1649	42.3897	49.5055	42.0104	53.1359	36.6563
RRNAD1	22.2871	7.21931	16.4499	6.93237	21.4192	8.88013	10.8029	13.8561	6.8939	15.7478	17.0626	14.2726	13.3696	13.5819	15.6945	13.6313
RRP1	26.6147	8.14855	15.3707	9.15958	22.0422	4.48764	5.40773	17.3076	8.48437	13.6157	7.93679	11.2998	10.7015	8.92735	9.91126	11.961
RRP12	17.4323	26.664	19.4898	23.1048	16.6354	12.5596	22.1685	9.95719	8.79994	17.4639	17.9252	19.5763	17.641	15.8411	15.4707	17.382
[truncated: 723 more rows]

## Sheet: RBP expression CD4 (Protein)
Gene.ID	CD4_naive_1	CD4_naive_2	CD4_naive_3	CD4_naive_4	CD4_CM_1	CD4_CM_2	CD4_CM_3	CD4_CM_4	CD4_EM_1	CD4_EM_2	CD4_EM_3	CD4_EM_4	rowmeans
AAAS	38733	73652	44777	59406	63306	61127	64295	64223	57308	64380	70196	64379	60481.8
AAMDC	37782	72506	19916	40227	24044	7073	26095	20927	27123	0	32246	23350	27607.4
AAR2	7893	3320	9045	9642	8376	11788	13115	10281	4717	4420	10484	15786	9072.25
AARS	158019	166331	138857	220088	163684	170332	206894	189271	136843	148418	160885	155574	167933
AARS2	26876	26451	32948	27769	25208	14243	34237	20204	27433	12873	21310	31170	25060.2
AARSD1	21283	18811	15179	24386	20044	17932	29542	24105	17064	18178	26174	31605	22025.2
AASDHPPT	55402	53765	30541	54689	51472	73134	62788	77064	62914	75171	60670	90787	62366.4
AATF	30258	45553	42204	44060	37206	32490	45396	54532	42033	42182	43685	38119	41476.5
ABCC1	7433	8115	8288	10021	11846	10783	12722	8816	8445	11391	9904	9809	9797.75
ABCC4	1800	4512	0	864	1033	2389	5453	7175	634	649	0	1974	2206.92
ABCE1	236227	220555	195368	296378	232428	252071	303249	257202	248032	205362	242174	310217	249939
ABCF1	202248	156529	208252	226609	190437	173296	223879	172564	128042	126032	165429	204518	181486
ABCF2	60143	59612	48127	64947	63416	73879	71419	83746	77247	75738	83179	94757	71350.8
ABCF3	37039	32098	28180	48096	47293	53551	63111	57506	50530	45617	46453	57382	47238
ABT1	29108	35499	27643	36617	37424	28526	7836	21514	12901	9773	29988	25231	25171.7
ACAA2	619742	627424	581721	696804	550367	844048	1021277	787896	1011067	1467621	1426072	1608112	936846
ACACA	580	404	329	1296	1621	2392	802	1875	919	2478	1622	436	1229.5
ACADVL	396234	399049	483235	423777	446039	524718	594309	487967	513026	593991	575546	674148	509337
ACAT1	528385	762543	734796	816242	1025787	1202037	1331765	1285960	1409566	1645471	1578197	1782764	1.17529e+06
ACD	6009	7696	6059	13205	9635	10526	6846	10121	16193	12240	7099	6879	9375.67
ACIN1	160046	170990	207975	209930	199979	170311	237032	213267	164542	180306	199961	226192	195044
ACLY	101945	91379	69337	113458	199239	213435	209350	225579	250278	268034	287913	320807	195896
ACO1	44446	52614	41495	66300	60729	64070	67612	63605	57206	51065	40991	53990	55343.6
ACO2	784397	917921	850128	1023553	1092598	1018900	1218498	1127365	1017663	1090757	1101024	1172759	1.03463e+06
ACP1	254701	344636	304357	358799	338499	386261	488960	435677	481226	419411	494949	638561	412170
ACSL3	34776	36659	44019	49264	44265	34555	61236	41877	33917	38768	51802	46251	43115.8
ACTN1	691294	1020785	983848	1134476	420573	395202	461803	417710	104304	71896	78892	100728	490126
ACTN4	542877	720111	769262	813856	1471063	1459515	1941868	1758469	2239169	2581324	3092241	3430023	1.73498e+06
ACTR3	2099591	2364482	1369229	2863720	3397036	3306213	3682233	3772883	3705368	3681183	3844818	4257000	3195313
ADAR	235124	264180	258124	290837	223362	223807	299312	237983	231711	205316	250704	267263	248977
ADARB1	13118	12891	8159	14408	18245	14896	25211	18811	12250	14231	26621	20457	16608.2
ADAT1	0	0	0	0	0	0	0	0	1979	0	0	0	164.917
ADAT2	2243	0	0	2193	1758	0	512	2958	0	0	2447	3148	1271.58
ADAT3	3012	2452	5474	3957	3133	17517	9320	18944	6317	11285	8427	10635	8372.75
ADD1	357685	372038	466190	516790	327781	321746	398896	300403	253036	208844	238539	313968	339660
ADD3	342982	310587	332170	411652	304359	303918	402256	302970	260303	234297	289295	327908	318558
ADNP	39054	42676	49318	49347	35212	33236	38508	40316	30936	26849	32194	35039	37723.8
ADSL	165146	172492	144873	186394	234435	262590	251601	304817	228680	210086	236590	308784	225541
AFDN	0	831	0	0	4058	6967	2007	2898	11175	9230	3230	2101	3541.42
AFF1	2371	1091	0	2419	1786	1429	1055	1700	1820	448	1794	1816	1477.42
AFF3	0	0	9829	2044	4516	1876	0	2010	0	0	0	0	1689.58
AFF4	2641	2585	6301	4526	1512	4594	2396	1710	3820	1950	1649	1278	2913.5
AGFG1	37369	33294	30831	33421	34866	43124	73758	48188	66035	49694	40603	44507	44640.8
AGGF1	0	0	0	1618	1914	1453	1600	0	0	758	1150	2944	953.083
AGL	73737	75633	56813	103641	92391	83574	99566	103875	81930	79776	82075	104378	86449.1
AGO1	91074	99640	84341	125119	112151	97416	114416	107800	102437	96281	104694	122145	104793
AGO2	39858	51186	38247	55271	53532	53844	52533	54015	61196	38635	39101	57693	49592.6
AGO3	13512	14259	19467	16657	8548	11634	8453	13104	8903	9803	10144	12121	12217.1
AGO4	4554	2116	1574	1717	2485	1714	7827	3264	3599	1945	4301	6646	3478.5
AGPS	24551	24548	20939	30070	35568	41975	52488	53627	35695	41917	55577	58413	39614
AHCTF1	30063	30603	32711	35725	36414	38065	40535	37537	28346	31403	38511	40298	35017.6
AHCY	650127	546502	564227	1156094	604015	883891	859784	780069	535859	588450	743912	672972	715492
AHCYL2	12157	12026	5869	12522	7915	5325	10188	5982	6420	5973	8086	6160	8218.58
AHNAK	327341	305312	165055	232511	1169169	1142990	1391183	1200512	1544054	1779853	1664278	1929875	1.07101e+06
AIMP1	153575	203569	117546	226194	259662	224299	277344	248745	272906	261617	271584	298543	234632
AIMP2	66405	87347	83375	112962	99796	126225	139013	131583	118538	128199	161634	189497	120381
AK2	925572	1412868	863924	1430494	2012998	1830760	2063040	1982617	2699834	1792492	1929583	2577140	1.79344e+06
AKAP1	5157	3685	9368	7944	3705	6558	7964	9909	10147	1478	1852	5009	6064.67
AKAP12	0	22	3	9	0	2	4	1	6	30	6	46	10.75
AKAP13	24078	23064	18405	31535	36802	49234	46411	44846	33423	33969	34424	41225	34784.7
AKAP17A	19343	27899	21907	25873	20151	24507	27089	26145	15049	19403	23295	25007	22972.3
AKAP7	12340	6581	11516	8237	5955	0	50637	4091	5104	8870	13314	7014	11138.2
AKAP8	24309	32255	23207	33765	28093	31964	51251	33829	30714	32829	41731	39873	33651.7
AKAP8L	19193	17447	21737	20420	19185	15005	23290	16120	11222	15870	22761	20619	18572.4
AKAP9	9733	10701	10353	16970	11581	10483	13661	11041	8075	7066	10509	9923	10841.3
ALDH16A1	88621	69405	86963	114647	112657	124741	132076	81824	118879	108706	129977	106587	106257
ALDH18A1	65498	89038	80855	82937	94157	97027	121083	113459	97490	107074	123653	105950	98185.1
ALDH2	1328	3215	2435	1881	3234	1307	4333	2112	2518	2267	4210	5205	2837.08
ALDH6A1	169802	241325	171228	251713	238521	249100	258517	181020	202671	176430	152091	215240	208972
ALDH9A1	754560	1100549	937527	917075	1065218	946527	1065674	1204773	950386	1054015	973809	1226768	1.01641e+06
ALDOA	2811438	2912397	1766095	3746150	3786957	3725557	3037152	4294877	4403905	4201340	3615739	4790171	3.59098e+06
ALDOC	604785	657411	454178	919250	689987	682491	636054	728032	724562	581974	590096	767266	669674
ALKBH1	1329	1299	1638	1225	0	0	0	0	0	1083	1694	0	689
ALKBH2	3708	0	3874	0	2396	4265	0	0	3283	0	0	0	1460.5
ALKBH3	0	0	0	0	2749	2900	0	4161	0	4586	2932	0	1444
ALKBH5	54793	60903	61881	67146	53649	36485	26912	37687	40263	33993	48735	42585	47086
ALKBH7	0	1406	0	0	0	0	0	0	2873	0	0	0	356.583
ALKBH8	3323	2131	1922	3735	2603	2255	3549	2338	2685	4129	2464	2681	2817.92
ALYREF	1276850	1225704	1590934	1514799	1454437	1651612	2059871	1777830	1120485	1539120	1860749	2167606	1.60333e+06
AMPD2	72471	62057	47073	70979	69929	69809	83308	69915	80426	50931	64204	82545	68637.2
ANAPC1	3398	4563	2983	6612	4035	6049	9568	3572	6560	3883	10092	7588	5741.92
ANG	1738	0	734	0	839734	0	0	0	0	0	696	0	70241.8
ANGEL2	5914	4286	5779	9264	6002	7226	8280	9848	5753	9208	9322	7342	7352
ANK3	13711	23562	11777	13644	16538	20549	23439	9292	7705	10825	4335	9112	13707.4
ANKFY1	48087	51355	53919	71960	60798	66425	74924	79915	64047	61418	69708	79107	65138.6
ANKHD1	11348	12873	9727	15923	15146	14532	21117	19033	13802	13116	16013	17063	14974.4
ANKLE2	8053	26426	18072	19365	23715	19914	14153	31099	7402	8690	44383	111915	27765.6
ANKRD17	2044	946	1647	995	0	783	3183	1474	594	898	1050	2391	1333.75
ANKZF1	8421	12744	4517	11065	2524	7248	11625	4474	6399	10136	5600	2490	7270.25
ANLN	6923	0	0	0	2004	2548	0	2393	3836	0	2570	0	1689.5
ANP32A	1885934	1768613	2094055	2674494	2104001	2360266	3222288	2649648	2076897	1761920	2620035	2664163	2.32353e+06
ANP32B	561466	750952	776645	1065996	942776	1191832	1167226	1390190	821233	1149700	1343638	1246455	1.03401e+06
ANP32E	525312	559648	497609	556799	598762	789621	1152148	987246	931454	905100	1158299	1338781	833398
ANXA1	4286514	3176028	2064024	3834740	9059343	8901854	13615328	9903280	10695891	11275369	11399808	15258121	8622525
ANXA11	762233	900758	541691	993915	970928	1004354	1343930	1205488	957648	1014240	1098307	1335715	1.01077e+06
ANXA2	538343	437936	506598	287648	5894173	7049325	7247213	7377023	9599134	11049418	11699708	12007045	6.14113e+06
ANXA3	879	328	1147	60	609	845	1584	656	32	914	1928	3107	1007.42
ANXA4	30436	83894	31390	81312	212189	208398	329228	234293	439505	301316	494407	454878	241770
ANXA5	609478	974542	514190	924431	2582390	2478923	2532219	2621399	3246096	2981302	3196841	2904586	2.13053e+06
ANXA6	3887737	3803520	3176939	4962230	5426631	5691534	7325799	7058863	5133544	5624056	6110074	7556593	5.47979e+06
ANXA7	309862	408366	303792	521429	488234	508028	747616	606402	378091	531873	561275	721557	507210
AP1B1	199680	215653	183079	270439	246536	278154	372621	290872	293009	272716	351778	370696	278769
AP2A1	149231	145629	115111	177048	190190	184859	225035	217838	185550	210160	233157	228417	188519
AP2B1	104787	113078	114457	163766	174389	181219	210021	194465	154678	189577	186478	205480	166033
AP3B1	60180	82071	66899	84925	96188	94416	108523	116013	107407	97428	123192	140234	98123
AP3D1	49414	41173	40407	55735	51115	64756	82174	65761	67661	59553	80086	82983	61734.8
APEH	99122	96624	78801	153696	120713	164898	163899	169346	116983	167760	162012	190326	140348
APEX1	2052729	2224084	2293007	2773682	2091786	2091421	2727858	2260712	2084845	1660787	1712038	2319399	2191029
API5	501640	488805	504347	610702	519310	509160	670664	581581	454633	496996	542765	611866	541039
APOB	9321	9702	132760	146153	83083	103755	14280	35021	141801	122224	14556	52687	72111.9
APOBEC3A	0	0	0	829	0	0	1090	1077	0	0	0	0	249.667
APOBEC3B	0	0	0	3648	4476	0	4878	9470	15566	0	20010	19987	6502.92
APOBEC3C	34747	49323	40823	55747	88521	87567	78347	72435	104412	142572	150917	146042	87621.1
APOBEC3D	1828	3396	3604	0	5166	3024	5020	4089	4894	2533	9340	11516	4534.17
APOBEC3F	9469	11675	4867	13351	8669	15092	18443	18736	20895	16178	20641	23947	15163.6
APOBEC3G	29828	21837	34393	40301	79549	68707	97366	121732	158472	236595	333084	323253	128760
APOBEC3H	0	0	0	0	0	0	0	0	0	0	0	0	0
APTX	12293	12174	9995	25503	13005	15808	17505	17531	13920	12186	15994	21409	15610.2
AQR	62898	72766	60800	81289	60534	57812	64634	61755	53710	53103	59979	75222	63708.5
ARCN1	239317	249322	211891	294273	320116	373838	452222	398074	408035	340512	408787	540193	353048
ARF1	1886923	1955841	1720642	2168073	2189172	2414143	2581024	2546018	2735369	2231516	2723218	3081012	2.35275e+06
ARF4	82885	97747	95976	150350	112418	109229	170791	133475	152836	129019	162174	180428	131444
ARF5	209390	130823	230745	165586	221687	211838	230057	251987	212607	228081	292112	282712	222302
ARFGAP3	13187	8616	11264	15453	15352	23710	32051	23617	25776	28391	28506	36236	21846.6
ARFGEF1	22591	22260	17791	25234	28451	33172	38266	38851	38265	37585	40063	43899	32202.3
ARFRP1	9480	14140	15967	17503	15479	19356	25828	19171	21256	34129	22495	24088	19907.7
ARGLU1	19894	23353	37508	37344	19743	15476	2441	17448	7853	24198	15143	16008	19700.8
ARHGDIA	968942	860895	766041	819216	1310248	2039157	1493069	1387022	1915338	1763053	1838074	2580082	1.47843e+06
ARHGDIB	3418060	4467225	4231923	6979962	5888695	6416200	6839849	5426591	5862550	5087666	6047786	7526092	5.68272e+06
ARHGEF1	502851	471364	447813	577059	606193	621689	728881	637724	585203	560823	637103	740047	593062
ARHGEF12	0	224	0	0	0	0	2850	0	0	0	0	464	294.833
ARHGEF2	74398	73494	63060	92659	84698	87305	107196	90893	85536	86121	101561	97366	87023.9
ARID1A	29343	32998	26654	33001	34571	29747	40603	32806	30249	31023	34285	39741	32918.4
ARID4A	15412	8325	18634	22898	18025	10097	19792	16945	9226	8008	16079	16929	15030.8
ARID4B	23607	28970	28637	33342	19212	24045	24015	21287	20977	15922	20647	28040	24058.4
ARL1	89282	101669	88549	103857	96488	118657	158926	130861	116990	128801	153658	157354	120424
ARL11	0	0	0	0	0	0	0	0	0	0	0	0	0
ARL2	14490	17962	7858	44523	30702	39944	35052	37538	34865	34351	24544	54424	31354.4
ARL3	30263	38210	23895	50773	81225	106775	85643	102530	102504	110345	84129	109912	77183.7
ARL4C	0	0	4838	0	3211	0	0	0	0	3437	7847	3711	1920.33
ARL5A	3365	3928	2564	5605	6442	5557	13663	5983	3677	6926	14868	16034	7384.33
ARL5B	0	0	0	0	0	0	0	0	0	0	0	0	0
ARL6	0	2037	1534	2157	0	0	0	1829	7759	0	0	0	1276.33
ARL6IP4	36021	32786	45215	41913	46430	34136	65107	47681	42311	29753	52431	47058	43403.5
ARL8A	46514	54793	51842	62851	41084	45966	46793	73241	66277	50499	74940	70853	57137.8
ARL8B	293938	244613	273942	314292	238303	238660	297809	309755	219126	202206	224513	300967	263177
ARPC4	1767903	2285604	1984631	3090749	3026712	3203916	3069016	3849182	3908728	4198325	3676781	4056759	3.17653e+06
ARPP19	108708	86277	113323	135333	135272	129069	174942	150392	122322	127648	161100	184059	135704
ASCC1	10943	25112	14894	24349	31163	19928	23551	21559	23361	40256	19414	32972	23958.5
ASCC2	14421	14269	13912	21937	25365	23210	35569	32564	19328	25006	34183	35779	24628.6
ASCC3	16955	19731	12430	20070	21644	22489	31473	26609	23032	21063	32021	34465	23498.5
ASNS	5158	6257	4919	7567	6791	14770	10421	21270	6588	28011	12015	15986	11646.1
ASPH	3900	14482	9210	6044	3182	5082	2824	3553	3181	3123	3049	3858	5124
ASPM	361	273	712	407	361	600	237	506	1898	728	134	648	572.083
ASS1	0	0	0	0	0	0	0	0	0	0	0	0	0
ASXL2	779	727	1161	858	1179	823	1566	1051	760	842	1513	1576	1069.58
ATAD2	1564	4973	2997	3225	6208	7546	9219	10962	6604	11034	11938	11001	7272.58
ATAD3B	147	699	0	0	1179	607	917	1585	1264	944	5198	0	1045
ATF7IP	6694	6255	9570	7911	7249	9581	9430	9786	6739	6780	11986	11373	8612.83
ATG9A	0	859	0	0	0	0	315	0	1450	0	0	0	218.667
ATIC	517970	575465	392119	780806	794325	792544	1149913	977539	795995	793571	892535	1012215	789583
ATL3	145910	144326	158898	175754	208582	229691	279219	252172	212942	215917	303208	307517	219511
ATM	87653	95685	68408	90860	73773	72098	92240	81572	72823	49681	57211	64230	75519.5
ATP13A1	34367	43996	39547	42065	51449	52491	59105	51850	53222	46535	68247	59370	50187
ATP13A3	0	0	0	0	0	0	0	386	0	0	1740	0	177.167
ATP1A1	238821	326731	360676	318217	363155	372033	418067	345786	452009	428015	484497	545717	387810
ATP2A2	34701	29191	47745	39703	52962	66694	87355	65214	48906	61751	87011	83294	58710.6
ATP5F1A	2688949	2498651	3042935	3179818	3401834	3347144	3723794	3622622	3049870	3525178	3433567	3759216	3.2728e+06
ATP5F1B	3585205	4006930	4505992	4738133	5600740	4987354	5788102	5569344	5893674	5297906	5776743	5692092	5.12018e+06
ATP5MF-PTCD1	83118	104188	99426	113453	143762	153673	159631	143459	131666	151942	179945	169357	136135
ATP6V1A	146691	168841	139748	181880	260775	265829	284193	284342	212203	194117	287456	316521	228550
ATR	827	0	4131	367	362	340	546	0	331	546	654	844	745.667
ATRX	26871	28809	31439	32478	27447	30069	30951	31160	25777	25925	35178	38651	30396.2
ATXN1	0	0	0	0	3723	7228	6199	9426	1930	4856	13970	8263	4632.92
ATXN10	42270	47250	64969	83496	54098	56981	76645	79196	61562	65554	64148	78354	64543.6
ATXN1L	15979	23228	22527	67725	19826	22417	2446	20604	44152	16011	16003	24731	24637.4
ATXN2	4360	3815	3677	4704	3913	5894	1271	4395	3626	2345	3345	4178	3793.58
ATXN2L	42252	36854	35222	49118	43947	40446	47803	38937	30612	30008	40310	57951	41121.7
AUH	21918	20613	23351	31546	26581	32170	49024	38976	27937	24270	33287	37022	30557.9
AZGP1	0	0	11141	0	0	0	0	0	1037	0	0	2401	1214.92
BAG3	33917	35065	28208	46477	33689	35256	23513	48639	19548	10425	13596	21992	29193.8
BAG6	42170	44900	40324	58130	64292	64253	88963	66074	66169	69963	81090	92566	64907.8
BAIAP2	1108	325	0	3584	0	2673	2615	1308	0	0	15663	0	2273
BARD1	1564	0	0	0	3519	5076	0	4749	3856	0	4111	0	1906.25
BASP1	0	375	0	37	0	292	7	31	212	323	766	3312	446.25
BAZ1A	9161	10930	9015	10100	10333	12085	13919	13196	11324	9339	12455	10643	11041.7
BAZ1B	79345	85847	84834	96127	98815	92712	103965	103519	90884	81604	105077	113378	94675.6
BAZ2A	1031	3154	3256	2192	1305	2046	1539	2029	3489	1107	3630	2967	2312.08
BAZ2B	0	0	0	0	0	0	0	0	0	0	0	0	0
BCAP31	455813	522596	988011	621587	572179	564814	455242	573222	401114	388010	240444	658886	536826
BCCIP	61713	74293	69247	83991	67977	78998	89054	90668	88668	106224	89292	85714	82153.2
BCLAF1	96683	117516	140685	121863	111136	92703	139351	110652	66025	73909	98549	110955	106669
BCLAF3	0	0	0	0	0	0	5063	0	0	0	6160	0	935.25
BIRC6	5694	6202	3165	6723	7263	8283	10114	9496	8974	10150	9574	9901	7961.58
BLM	18849	37611	35567	40393	29701	39841	28221	42170	23926	22847	25937	35878	31745.1
BLMH	120574	92442	86130	137474	181672	132787	204221	167629	184679	118084	195576	240510	155148
BMS1	43117	43315	44898	58278	43314	40846	50860	51265	27671	33881	34263	33388	42091.3
BOD1L1	17574	18066	17550	22959	14701	13254	15476	13521	13567	9438	13803	15740	15470.8
BOLA2	380301	373295	239264	448254	420997	444475	611624	451547	617567	461471	465285	520356	452870
BOP1	42534	55275	42852	63930	46810	48337	51226	44096	58059	54257	51382	61202	51663.3
BPTF	9703	7535	11350	10783	8316	6724	9735	6756	5865	8673	8595	8512	8545.58
BRAT1	8467	10819	4495	11957	13989	10968	17789	9808	8754	12457	17993	15036	11877.7
BRCA1	0	0	0	493	1063	1019	2172	0	1073	990	906	815	710.917
BRD2	29845	34516	37780	48703	41345	25979	43174	39313	44458	31593	42687	45926	38776.6
BRD3	37470	36998	35088	43826	35809	34532	56567	40050	38569	36320	33219	62914	40946.8
BRD4	55131	53923	58093	60244	55370	44176	56490	52615	50227	41278	52135	59779	53288.4
BRIX1	125659	145357	91330	139744	133197	138711	133873	164738	120366	97362	135401	162704	132370
BRPF1	14386	14848	20943	22245	13977	14644	11518	12727	11244	7054	11622	13413	14051.8
BTAF1	10235	9692	8366	11434	11832	13015	9673	16880	12003	11923	10940	16308	11858.4
BTF3	356227	369927	165490	456051	370402	471653	336129	395747	521639	325524	340454	400892	375845
BTF3L4	527561	500857	406991	582603	615939	913680	697840	784298	459343	569772	659140	799856	626490
BTN3A3	76140	64135	78281	80396	53970	74555	70371	75069	48223	76977	85591	116402	75009.2
BUB3	341053	283126	215297	321402	332324	364714	388996	408990	412769	345046	365963	408956	349053
BUD13	17398	15063	18034	12292	18734	17432	12908	21505	13858	11904	14939	18052	16009.9
BUD23	35320	28513	30074	44969	33653	21438	14728	28919	27632	22562	29850	36573	29519.2
BYSL	62175	57946	53160	66040	57176	50768	62895	61215	47991	36584	54804	58404	55763.2
BZW1	175607	151054	137709	260547	215144	158391	262443	242466	217547	222638	264650	308434	218052
BZW2	54745	58336	47758	52066	60086	65456	76713	67318	58512	57159	85699	97646	65124.5
C11orf68	43714	86362	31307	96945	80294	102067	81892	142496	94310	105521	112454	99277	89719.9
C11orf98	50635	122974	115675	100262	106263	86033	104348	92010	76285	61590	83787	117458	93110
C12orf10	42902	62879	37540	78331	65043	83535	95938	78861	67757	77247	112019	87105	74096.4
C12orf65	5291	18427	0	10876	9538	5319	7438	6269	8362	6222	4255	3652	7137.42
C18orf21	0	0	0	0	0	0	0	868	0	0	715	0	131.917
C18orf25	5965	7708	6359	14786	9553	14959	14060	11103	5366	5027	11544	11008	9786.5
C1orf122	2524	4688	3661	0	11036	7288	8628	9307	0	4072	8946	12934	6090.33
C1orf131	15383	1368	2902	4056	2433	3194	0	0	0	0	4283	0	2801.58
C1orf52	9217	6466	11686	14396	0	17966	16796	18699	6740	13524	18032	18334	12654.7
C1QBP	666237	611006	1052443	1211156	786298	808585	964042	922602	646879	571965	719065	953035	826109
C7orf25	0	5870	0	2370	1806	5241	0	0	2290	0	4197	14788	3046.83
C7orf50	55145	46940	56229	35197	63384	48865	128810	68563	37769	37773	85483	68187	61028.8
C8orf33	24982	28250	31404	31123	28195	31675	30006	39480	29858	19783	26458	28461	29139.6
CACTIN	9524	8411	11958	12930	5639	5875	16806	5159	6530	7321	9058	7794	8917.08
CACYBP	367237	373673	283000	429415	478241	480257	483093	518426	352307	519069	534781	544365	446989
CAD	64504	68639	47519	83608	70269	73162	92124	92096	78877	71196	76417	102523	76744.5
CALD1	51	75	72	37	0	4	5	0	0	23	54	86	33.9167
CALML5	6483	7049	6812	9213	7369	5500	0	7290	5426	9568	30995	19603	9609
CALR	792632	744812	711902	923736	1259254	1278136	1573556	1259250	977272	1128326	1401780	1744421	1.14959e+06
CALU	23594	24104	37204	31092	33005	33032	66496	53474	48616	44450	66728	51913	42809
CAND1	558293	606011	411997	724813	648020	671864	844228	741910	609586	620312	672460	726930	653035
CANX	413703	470663	498353	578139	740566	749012	695811	837131	692180	869509	1030914	979862	712987
CAP1	3843809	3248696	2598420	4514857	4105268	4496737	5149324	4744892	4863443	4623457	5291761	6020080	4.4584e+06
CAPG	156184	151987	203797	305860	494062	1022975	838900	552253	705772	939807	730615	929826	586003
CAPN1	317256	292823	252344	394869	465689	462051	589216	487962	530832	509581	555192	613208	455919
CAPN15	1055	568	922	1112	1046	669	0	0	0	163	807	265	550.583
CAPN2	167551	204524	138199	278543	490665	484059	637551	542559	560441	654512	797501	861948	484838
CAPRIN1	77453	57984	67118	71469	74387	85519	117869	81894	68633	70844	106454	100168	81649.3
CAPZA1	1118698	1522327	1274399	1808524	2379650	1836195	3017343	2457066	2321529	1865338	2917075	3524805	2.17025e+06
CAPZB	1876490	1913146	1586677	2569711	2908128	3125022	4096828	3858469	3614713	3635240	4180852	4854885	3.18501e+06
CARHSP1	60780	115747	16127	160230	119447	147105	134177	162169	244214	157546	123979	163454	133748
CARM1	15561	25665	15245	23816	24167	35003	36448	27027	29166	34993	23182	29673	26662.2
CARS	138355	127733	92831	111909	129000	142164	169900	151392	169929	148664	184756	202371	147417
CARS2	38900	52266	50163	64075	46485	48171	54810	35686	44074	44585	43438	26453	45758.8
CASC3	1201	2625	1752	1670	2051	3420	0	2149	2135	1897	3598	2654	2096
CASP14	0	12908	0	16374	19097	0	8946	15623	7017	19778	0	8944	9057.25
CAST	136559	135657	132102	164261	201512	250851	282651	235383	241107	283676	284608	398093	228872
CBX3	854741	948517	1120104	1322478	963768	1028781	1306921	1077910	786638	1125087	1179005	1546585	1.10504e+06
CC2D1A	5392	6343	4187	11360	13894	11285	16058	18344	14296	21091	25526	20741	14043.1
CCAR1	122834	143443	122159	160300	149208	163185	174812	188127	137249	131291	161392	155197	150766
CCAR2	264633	332081	265744	382794	354142	371483	419574	378505	342952	345568	360450	341606	346628
CCDC12	85145	88473	114895	137381	109382	90169	93700	105489	93919	94364	98919	76405	99020.1
CCDC124	79680	109177	78423	146862	80086	89832	122241	101686	73552	79660	94030	120611	97986.7
CCDC137	23181	18856	24280	19145	26159	30238	13316	25830	15401	39432	17926	36726	24207.5
CCDC43	37536	28115	33958	31185	14804	31498	38834	34771	28272	17876	36975	35103	30743.9
CCDC47	71018	70862	87319	80621	77978	91523	117567	86035	78345	61762	127522	132657	90267.4
CCDC59	13747	22200	22807	18234	12742	15837	9602	15795	9824	8551	12247	18213	14983.2
CCDC86	28884	37750	60362	40575	38102	31369	37097	33190	26991	21171	45935	34710	36344.7
CCDC9	17507	20384	18749	30437	17867	20063	21345	22436	10637	9315	12912	20393	18503.8
CCDC9B	0	0	2506	3914	0	2894	374	5384	2537	2628	2486	4191	2242.83
CCNK	24654	19150	23939	27930	25206	19431	24558	23024	26220	15667	23813	29348	23578.3
CCNT1	9544	7853	11448	9783	6893	6112	3668	6763	5035	2066	5860	8146	6930.92
CCNT2	893	818	874	874	633	1084	625	1214	1226	502	1449	1521	976.083
CCT2	962179	1117557	758225	1257419	1153074	1262367	1578444	1379659	1391261	1203851	1192706	1579232	1.23633e+06
CCT3	757165	782460	562071	922672	859685	864602	941350	1024043	959012	926781	954506	1095862	887517
CCT4	652522	900424	560905	867389	867615	793607	1179255	997114	1106112	944252	989767	1156399	917947
CCT5	914802	1098539	889334	1403669	1444657	1358468	1487969	1333811	1279362	1255587	1265192	1528958	1.2717e+06
CCT6A	842635	773336	521828	889136	888309	1052099	1178199	1113016	970402	869735	1089774	1326733	959600
CCT7	758516	713706	649128	941473	960099	920451	1018572	1155100	926100	975680	833085	1184292	919684
CCT8	882980	1144639	808220	1330787	1280032	1195061	1725635	1293523	1250383	1079790	1400727	1581459	1.24777e+06
CD2BP2	39546	38692	39955	60757	42003	38220	55441	44820	35030	36025	46587	60312	44782.3
CD3EAP	18488	18318	20398	23827	16184	15058	13176	17164	12654	10038	13171	14650	16093.8
CD58	0	0	0	1734	13893	12955	0	18861	22505	31040	37817	26535	13778.3
CDC37	158139	187357	169128	260252	285876	273372	290671	294651	287167	337868	323607	355350	268620
CDC40	64643	71355	64747	85719	59585	62051	78165	82286	70437	61705	69520	63975	69515.7
CDC42	1669919	2078111	1580093	2188694	2181714	2368821	2710244	2744584	2975495	2775686	3018931	3453492	2.47882e+06
CDC42BPB	1279	0	1008	678	546	381	183	0	1261	362	236	476	534.167
CDC42EP4	0	0	0	0	0	0	0	0	0	0	0	0	0
CDC5L	149728	151775	174920	189369	172482	165735	201274	180941	142982	156096	187097	188570	171747
CDC73	65447	89876	83146	82901	72648	82737	84950	90475	93033	77314	114417	99331	86356.2
CDK11A	2509	3162	3382	4291	5060	5741	8678	3345	5032	7366	0	4948	4459.5
CDK11B	91322	107576	143951	153951	125690	126421	162626	124482	124545	130541	156261	128942	131359
CDK12	37679	35581	37338	42098	34291	35228	24405	40256	26444	30463	33523	32009	34109.6
CDK13	9280	6421	6160	7023	2734	2825	5249	2951	3250	3703	4911	2494	4750.08
CDK4	5917	2394	2742	2574	959	1937	6626	755	14646	3353	2753	6161	4234.75
CDK5RAP1	0	922	1806	1108	3607	0	3173	0	0	3738	2425	3065	1653.67
CDK5RAP2	0	892	0	318	0	0	10814	0	720	0	0	0	1062
CDK9	38121	46260	30246	32813	33702	38421	47336	47460	32475	42023	36451	39314	38718.5
CDKN2A	0	0	0	0	0	0	0	0	0	0	0	0	0
CDKN2AIP	132839	129270	161145	184208	149675	144061	169512	156019	107970	88885	136122	163882	143632
CDV3	525725	496065	497483	612342	754539	986848	823718	1006704	570448	822683	760784	891062	729033
CEBPZ	31338	40194	39751	40348	26648	29376	42861	39363	24948	22812	29325	36851	33651.2
CELF1	49532	50761	64814	57525	45458	57422	63999	46539	54668	37766	62316	64008	54567.3
CELF2	382692	356658	386762	472392	444029	392528	500768	462384	389072	374535	457988	489693	425792
CENPE	3286	3953	2443	713	291747	12394	5424	12946	4836	4243	2759	7433	29348.1
CENPF	1785	1120	2154	4878	2692	3355	520	5850	1139	871	4752	2739	2654.58
CEP128	3565	2851	6123	8378	14477	8731	16029	9979	16186	10538	5678	14093	9719
CEP131	5147	0	6859	9542	0	0	0	0	0	1115	0	0	1888.58
CEP170	8335	12102	12998	13501	7658	10336	7217	11388	5105	5273	6518	4613	8753.67
CEP250	10833	11718	17292	19412	8560	10013	13733	12847	9852	8449	13126	10750	12215.4
CEP350	8005	11111	10824	5984	9678	5090	9158	6369	12088	8124	9184	11488	8925.25
CEP55	0	0	0	0	9128	12835	0	12636	0	4512	0	0	3259.25
CEP85	0	0	0	0	3823	0	0	4121	5768	6462	5199	0	2114.42
CEPT1	14931	8994	17260	15996	12139	13820	25420	13037	10295	4143	17983	16792	14234.2
CFDP1	17704	19024	15986	19554	18718	25587	43461	20500	20896	15925	32190	39494	24086.6
CFL1	17031573	10487237	13243806	14116507	15840814	19654688	18519794	21962912	16352380	19143961	19399835	19780276	1.71278e+07
CGAS	0	0	744	1241	15047	6266	9540	13254	16583	23808	13700	18907	9924.17
CHAMP1	35101	32997	45749	46411	41253	35439	52345	45196	30787	39187	46546	48310	41610.1
CHCHD3	304670	399976	419648	569157	473501	387304	330823	406433	383508	336598	518780	674882	433773
CHD1	9253	11405	12464	9928	10782	9686	15570	12675	10323	12358	13714	10972	11594.2
CHD1L	11788	18817	11917	30824	10737	7825	26767	18216	3702	5263	15958	14694	14709
CHD2	34863	32598	38909	50343	36953	25845	46180	33330	26201	24615	29913	19391	33261.8
CHD3	49452	47230	41188	56609	25037	21759	36512	29811	16977	12006	25282	23008	32072.6
CHD4	123968	127893	116906	144686	133260	132441	163276	153851	130596	126280	150093	150150	137783
CHD6	861	426	841	0	741	811	0	577	516	789	0	0	463.5
CHD7	1099	0	0	566	0	0	8520	469	530	0	648	0	986
CHD8	6922	7457	5058	9409	7834	6661	9063	7423	8791	7144	9790	7664	7768
CHD9	1503	1556	1341	1582	0	0	0	0	0	1421	249	0	637.667
CHERP	76382	85995	86773	96900	88840	81376	118860	82489	64717	63872	99851	96545	86883.3
CHGA	39482	31462	53068	117644	8864	7655	0	20758	24748	0	10425	0	26175.5
CHORDC1	140405	127096	98129	145482	135959	173776	236056	177984	143993	131365	175839	245767	160988
CHTOP	255707	298307	332465	359583	230987	271347	207275	267890	220057	202823	207263	237269	257581
CIP2A	3893	349	2645	57	0	0	3277	2821	348	190	88	1040	1225.67
CIRBP	376976	270824	435144	381266	390283	396074	630472	488344	316714	278824	452548	488388	408821
CISD1	605458	586224	758448	706785	372358	714746	560893	694908	692114	590230	924206	743921	662524
CIT	5389	0	0	0	6166	5523	0	7561	0	0	6598	1296	2711.08
CIZ1	15121	12598	16862	18149	15348	13701	9569	14626	13630	10780	14043	17891	14359.8
CKAP2	0	0	0	0	0	0	0	0	0	0	0	0	0
CKAP4	29512	25881	44768	46498	46047	49290	38640	51623	24271	27186	11921	21166	34733.6
CKAP5	57048	44898	47997	63289	62568	61229	82808	72130	63552	57732	71544	78913	63642.3
CLASP1	7699	8919	7214	11614	7800	11754	11313	12855	10027	9304	14546	10778	10318.6
CLASP2	21893	23987	21220	28949	27294	25745	18206	23196	24393	21918	27783	30682	24605.5
CLASRP	4003	4883	4514	6492	7207	2337	6192	4261	4459	4806	4512	5697	4946.92
CLIC1	872990	978649	888521	1269631	2289353	2784671	2202463	2782833	3746387	3820424	3914308	5221790	2564335
CLINT1	63768	56539	68798	68699	69140	76506	105133	88057	79454	96873	121541	125188	84974.7
CLK1	14682	24304	16436	22352	17891	11875	38708	15831	8772	11880	37293	15642	19638.8
CLK2	2067	0	1491	1514	1515	2958	5082	2635	0	1174	2565	0	1750.08
CLK3	7821	6797	12675	10274	9148	8897	18534	9424	10877	7500	10774	13716	10536.4
CLK4	6940	8406	7183	7786	6191	921	3002	860	1719	1636	3975	0	4051.58
CLP1	17206	18424	19946	25613	26219	20731	24858	32940	17549	16060	26020	31931	23124.8
CLTB	310667	207978	236293	360154	332741	257942	324011	401791	380546	315972	431073	537465	341386
CLTC	511372	487245	399390	594760	599748	679718	780200	797350	786064	788825	893413	1003298	693449
CLUH	145	455	566	830	159	149	254	339	1868	1894	1380	1690	810.75
CMSS1	101057	117627	97193	113316	92453	78021	97723	100855	50051	47661	75787	75437	87265.1
CMTR1	46323	45198	36635	51791	43888	49952	66513	65846	50756	46366	63082	66872	52768.5
CMTR2	1399	2064	0	0	2303	3141	4377	3774	4794	2769	3262	2330	2517.75
CNBP	265603	260173	334385	407984	386073	396168	278656	472001	405975	283588	471423	503975	372167
CNDP2	459054	555084	331352	674208	618042	630431	862676	761355	732043	628555	690514	869918	651103
CNN2	572760	639586	544784	973174	1159014	1294507	1814461	1223640	1005747	1344466	1785742	1822791	1.18172e+06
CNN3	6754	9425	5426	4128	2319	0	0	0	0	0	0	4347	2699.92
CNOT1	49809	48095	38183	58720	56810	58204	76295	65074	52351	58253	61985	74846	58218.8
CNOT10	17984	19693	18822	30126	22411	24540	25235	28510	20587	24819	23995	20977	23141.6
CNOT11	13434	10048	12665	17196	16751	16815	18711	17808	14698	17408	16411	23721	16305.5
CNOT2	20756	20310	21533	32578	30080	26211	29877	27992	22466	28713	21490	27048	25754.5
CNOT3	21004	28580	18071	31374	25316	28251	28115	30068	28996	27344	25805	26349	26606.1
CNOT4	4047	2573	5780	1416	0	2850	3652	0	2579	2903	3987	5721	2959
CNOT6L	15764	19101	17758	26369	27685	30318	28857	38181	29577	37008	33918	42508	28920.3
CNOT7	28207	29643	19545	34023	34521	35744	42813	39971	30282	27434	41320	32422	32993.8
CNOT8	5202	2386	3212	10290	3812	6379	0	5979	8990	0	19536	0	5482.17
CNP	67485	62220	101506	86651	89874	78671	95189	73669	94368	79755	83279	102156	84568.6
COA6	29236	33725	34616	72457	85808	90502	62722	104647	56813	66408	72206	81864	65917
COASY	43152	59098	42226	71114	55268	48572	46748	63613	51984	47486	58439	73797	55124.8
COIL	8530	9538	11140	10208	10727	11037	13926	11841	8071	8960	16855	14756	11299.1
COPA	279190	277396	224142	342678	370988	405676	490080	436429	388302	380597	506703	504655	383903
COPB1	210917	233232	175294	280088	324942	326423	392063	361363	351633	355534	373972	406143	315967
COPB2	175104	167187	138161	181922	252317	256979	323689	270127	237949	282342	300293	356101	245181
COPG1	260213	229010	191149	328862	340812	356361	391118	430918	393196	319942	374538	477368	341124
COPS2	139594	151473	132581	200915	182928	178999	278566	204625	195509	141824	203830	282134	191082
COPS3	169258	171633	135453	208482	203905	177671	263225	180252	145801	147325	186526	269597	188261
COPS4	229663	230095	180686	276281	286830	282353	415560	325644	254948	284375	352937	364166	290295
COQ3	10340	11057	12512	11358	8627	12084	14742	12681	15069	11662	10539	23384	12837.9
COQ5	57483	79745	60030	79957	45296	67214	74396	68146	56980	53538	59955	88051	65899.2
CORO1A	9841636	8546089	8486517	11113237	8659920	8618547	8563741	8894741	7315657	8228277	8679808	10020638	8.91407e+06
CORO1B	0	1550	113	2045	3299	2442	2528	2726	3271	477	3901	3400	2146
CORO1C	9692	15671	13744	12383	9115	11426	11679	16110	29763	31009	62093	57784	23372.4
CORO7	579	800	0	1045	2403	1215	1293	1654	1536	975	1485	1685	1222.5
CPEB2	0	0	0	0	0	0	0	0	0	0	0	0	0
CPEB4	0	0	0	0	0	3154	0	0	0	0	0	0	262.833
CPNE1	267391	314932	194427	147748	201936	461053	500153	447291	266457	451594	526887	590862	364228
CPNE3	253501	238177	185604	286937	275376	285214	289466	370404	296160	268542	287854	413067	287525
CPS1	0	0	0	0	6	0	0	0	171	0	0	0	14.75
CPSF1	71084	74034	75922	84603	76142	67423	95626	78140	70229	60937	74326	86397	76238.6
CPSF2	63784	67629	87066	96752	66831	71847	94155	77471	67624	63065	73899	78073	75683
CPSF3	51394	68744	69418	81049	74210	59532	92208	63580	65327	66339	79742	79948	70957.6
CPSF4	73130	78299	78299	92395	65990	60390	110439	66043	70202	55054	106584	105794	80218.2
CPSF6	133356	202310	187895	244378	177955	152325	212604	190139	151086	171035	178789	178151	181669
CPSF7	82702	80204	82957	133467	103568	101670	121013	104880	101011	95054	94580	102564	100306
CRACR2A	1523	5825	3567	3739	1721	2333	3752	4949	5386	3621	4990	6802	4017.33
CREBBP	8799	6717	7050	12557	8802	7376	8824	8375	8532	5407	8403	9317	8346.58
CRIPT	12053	31529	11444	7390	10618	8095	11345	8146	12252	8212	10806	10799	11890.8
CRKL	280801	272169	255240	283527	318899	309827	441665	354725	391012	341623	395659	499295	345370
CRNKL1	38505	36948	43145	47526	37659	34252	40542	43023	31981	33479	45925	54226	40600.9
CRYZ	248694	260232	159647	429405	492042	773164	467760	782806	597338	717403	440960	1041465	534243
CS	1327146	1150327	1518161	1470125	1752482	1869198	2185414	1877013	1898452	1815463	1937045	2361793	1.76355e+06
CSDE1	66057	82411	71760	95442	95793	96809	129274	126701	113666	85604	110977	124907	99950.1
CSE1L	1279275	1171727	1074131	1286823	1345453	1419218	1893261	1541921	1607720	1255301	1600207	1667161	1.42852e+06
CSNK1A1	87083	102401	81411	143823	121821	117394	149418	134175	134697	138252	138627	151030	125011
CSNK1D	9252	9068	8582	10182	7123	5798	8434	12160	3212	8831	12598	14821	9171.75
CSRP1	168685	159473	149996	153816	323892	307490	289227	339084	322205	325415	343496	416954	274978
CSRP2	0	0	0	0	0	0	268	0	0	495	0	0	63.5833
CSTA	929	1640	0	0	0	2913	0	1817	0	0	1068	3622	999.083
CSTB	3275587	3183956	2300023	4083924	5037360	3701313	5855693	4583016	3625001	3639134	3609299	4814142	3975704
CSTF1	46044	60109	38783	46276	63811	64954	74907	79060	54054	67351	76302	75563	62267.8
CSTF2	60663	82440	111439	94948	64990	87719	89719	84741	66458	66419	87895	104814	83520.4
CSTF2T	79698	92525	114549	103365	75519	89193	120443	79276	83492	97570	114287	115407	97110.3
CSTF3	62731	89633	68118	85136	81853	83829	91578	91656	74445	101284	103604	92890	85563.1
CTCF	158524	156920	167102	200251	165756	131290	145614	166662	126667	83951	127498	164623	149572
CTIF	0	0	0	0	0	0	0	0	1281	0	0	0	106.75
CTNNA1	0	1172	626	3122	0	0	611	853	916	4196	1297	928	1143.42
CTNNB1	0	0	0	0	0	0	0	0	0	3803	0	0	316.917
CTNNBL1	83897	84560	93417	107460	88973	87383	118999	100195	81480	98581	97140	135383	98122.3
CTNND1	1312	135	1262	984	0	0	0	0	185	0	578	0	371.333
CTPS1	15988	33700	16828	30589	40336	43050	41180	55157	46645	45747	50302	52803	39360.4
CTR9	22585	20275	25817	33923	25204	31997	21486	34195	26937	29296	36670	38635	28918.3
CTTN	0	107	0	0	28	0	0	0	1788	0	0	330	187.75
CTU1	1756	0	995	0	0	4121	8591	12549	4343	7199	6845	6126	4377.08
CTU2	3179	3955	0	437	3485	3688	7056	4346	3315	3654	0	11004	3676.58
CUL1	43500	38383	31975	51319	50797	49307	54549	61346	44497	44361	56344	65934	49359.3
CUL4B	80238	69225	78901	91087	81170	72998	115737	85669	72682	63484	78193	90883	81688.9
CWC15	66813	96957	139823	153380	114575	125553	74539	132692	104409	127715	104031	128559	114087
CWC22	31482	21077	40207	40051	29034	28771	26482	32054	25068	20438	28371	31482	29543.1
CWC25	4032	4949	4574	6492	4584	4410	5786	4847	5494	5379	6697	3218	5038.5
CWC27	17689	29627	26120	34598	30120	25959	32202	28891	22037	25713	31521	44192	29055.8
CWF19L1	68729	77994	82182	94697	77243	100513	87220	107914	73781	69876	84077	132514	88061.7
CWF19L2	3341	2453	3994	5764	3196	1313	2628	3606	3277	4007	3100	852	3127.58
CYB5A	85029	83710	112679	70913	107695	62537	145750	109494	69692	83926	64672	91138	90602.9
CYB5R3	488411	528498	433916	553172	757063	714170	961926	906641	716429	746232	910607	1058532	731300
CYFIP1	435	0	351	552	748	2199	139	623	3052	4723	2218	2701	1478.42
CYFIP2	165468	177205	129667	219519	216178	223441	183750	236622	236496	213525	212561	274919	207446
DAP	40754	45415	38795	37482	36709	37604	50115	52298	46263	43379	42573	116281	48972.3
DAP3	122585	147973	214618	198353	221616	141905	180659	203129	152813	204229	166859	173723	177372
DAPK1	1061	777	0	873	1007	1605	1709	1252	2030	1095	1777	151	1111.42
DAPK2	478	0	0	0	3064	508	0	533	0	0	814	0	449.75
DAPK3	3977	0	7224	9388	0	9356	0	11823	7298	9624	9597	0	5690.58
DARS	365174	434461	293197	477780	407234	482834	599819	530122	441596	446155	594467	685480	479860
DARS2	82113	83518	93447	75274	80924	75273	117214	98285	85407	74653	115473	131620	92766.8
DAXX	9189	18727	20497	16883	18192	17103	27122	21424	13341	17199	21345	26241	18938.6
DAZAP1	211085	273491	197805	270190	280120	272839	287866	279692	288602	252737	283076	317795	267942
DBN1	808	1734	616	720	242	0	184	205	0	0	391	576	456.333
DBNL	375948	411284	344234	514854	483519	528653	609086	575808	576572	491601	643202	757322	526007
DBR1	45195	59293	51460	73357	61194	66079	69331	80456	64309	53618	57709	75835	63153
DCAF1	20717	21855	17070	26579	23992	25347	35879	33682	28111	22508	30911	39360	27167.6
DCAF13	46292	59620	54640	95528	60355	53577	75054	63268	39411	37194	59603	64373	59076.2
DCD	0	1924	4438	0	8998	14479	0	24784	0	8964	60049	83367	17250.2
DCP1A	43833	36434	40174	45578	37513	38479	48590	40633	38189	36749	41744	47886	41316.8
DCP1B	5196	9737	7274	6907	12267	14927	19059	14672	14558	12547	26592	18929	13555.4
DCP2	6512	5943	4586	7793	5484	8978	6209	10126	5338	8753	7307	6435	6955.33
DCPS	194354	243317	175617	206455	385108	389612	419806	318635	401940	380369	379273	344159	319887
DCTN1	99087	137974	73932	144296	161606	152966	172124	160122	150288	117365	143931	169972	140305
DDB1	242508	218698	238433	323815	349804	385996	473451	399827	354826	386232	486633	493785	362834
DDX1	556302	589630	433369	695576	478907	608118	672917	638641	572993	469052	564142	637712	576447
DDX10	8652	10123	10573	11326	6236	9597	13166	9866	4467	9244	8870	6327	9037.25
DDX17	805202	853996	825517	994147	907666	834542	1048884	948239	834030	700703	899720	966636	884940
DDX18	245520	260508	257653	257544	176002	192942	256787	230436	197113	148123	215226	189628	218957
DDX19A	166487	192661	139892	244718	193803	240079	328956	247401	203917	198932	334950	317324	234093
DDX19B	2480	2905	2481	3976	1894	4938	5005	4700	2846	5322	5479	7454	4123.33
DDX20	8781	10671	15403	17746	10537	15991	10196	14398	7893	10337	12639	13673	12355.4
DDX21	287218	261830	298811	328934	326878	333288	447738	346432	268844	270812	328494	394235	324460
DDX23	145507	141636	135881	170144	132201	125390	161349	164405	115126	102030	125550	162822	140170
DDX24	231795	233452	163426	198961	196639	196908	243967	218824	154675	136679	198263	174589	195682
DDX27	81585	89070	91547	97385	78102	77228	97130	92225	71176	62777	72836	79284	82528.8
DDX28	9528	11379	14104	10515	10287	10248	13032	14689	7130	13240	13567	16425	12012
DDX31	25442	30889	16820	37481	22968	24911	24973	30153	17058	18303	21894	20375	24272.2
DDX39A	233247	248817	314014	298954	400170	327892	392603	375437	326829	280136	413225	497550	342406
DDX39B	1665041	2353683	2012855	2538923	2173782	2200103	2880289	2448858	2624951	2342954	2426066	2706614	2.36451e+06
DDX3X	347760	359560	347184	482154	397886	410441	514000	435217	361108	324813	426883	529431	411370
DDX3Y	24635	27458	33606	37012	1480	33862	39025	43295	0	25597	41128	45769	29405.6
DDX41	60813	64955	66109	77397	61495	64400	70660	61205	68014	55934	67238	62143	65030.2
DDX42	105666	129707	122372	140830	117766	131351	148391	133210	103464	104959	127443	142740	125658
DDX46	146547	152722	177377	199343	182941	164824	246022	200623	166600	172093	217516	233350	188330
DDX47	139185	141741	145338	157311	132136	153989	174568	147411	128636	67820	108371	116215	134393
DDX49	10949	21788	15062	20890	22587	25845	38793	27351	27939	25718	18191	26895	23500.7
DDX5	967511	997242	1108301	1298854	981626	1119601	1523684	1197699	824533	954071	1268144	1282161	1.12695e+06
DDX50	42659	45401	60963	68499	52457	45588	54889	59170	49974	44178	50426	52599	52233.6
DDX51	22482	27820	25525	34946	21287	19005	22729	30454	21638	14659	22802	21967	23776.2
DDX52	83403	68638	84166	99099	47365	76565	81342	74971	51787	39098	55682	68513	69219.1
DDX54	74516	77202	84028	85474	57435	73333	81059	85383	54956	58151	82869	84207	74884.4
DDX55	28579	36745	32527	34953	29920	22276	29930	30185	31918	18163	28411	25593	29100
DDX56	60640	54513	47909	62776	48286	55673	53991	66420	37789	38692	58295	65741	54227.1
DDX58	68123	64220	61716	68223	77721	94129	110448	109548	93607	111031	100707	119892	89947.1
DDX59	3895	5974	4465	8836	6474	5704	4921	5321	6238	7373	5112	6184	5874.75
DDX6	346152	417612	351959	424585	355033	339121	485171	423132	401298	376840	458082	530564	409129
DDX60	84220	58443	61735	83938	63930	61329	82949	80850	57720	53743	68213	72332	69116.8
DDX60L	3026	2057	2471	1483	2275	1418	1262	2680	906	2197	812	666	1771.08
DEK	828685	931939	1006230	1082271	1129353	832393	1224715	1093756	1019317	971346	1077813	970633	1.01404e+06
DENR	143952	155254	153380	192939	170282	195676	119827	184430	135967	134491	169260	234691	165846
DFFB	17138	8796	11680	17486	15831	22097	14808	24325	15241	16170	18442	26632	17387.2
DGCR8	2692	2437	2205	6733	3847	2709	3529	7294	3624	0	2394	4627	3507.58
DHRS4	98338	93550	79711	152156	129177	152416	187382	177754	126783	124811	139985	231076	141095
DHX15	422064	357382	383304	447616	399700	429563	466565	465425	428689	450972	462323	482965	433047
DHX16	16647	10168	15651	15939	16669	20269	22588	21079	16223	20286	22822	23958	18524.9
DHX29	6895	8543	5476	10579	8329	12349	5828	13637	8778	6423	9146	11498	8956.75
DHX30	64075	78519	62929	82229	66485	64058	76316	82080	54348	56175	64828	64790	68069.3
DHX32	0	0	0	0	0	0	0	0	0	0	0	0	0
DHX33	6177	3349	4651	7107	5102	5633	6361	4371	3368	3725	3621	6620	5007.08
DHX34	866	739	945	753	841	861	919	698	846	861	672	1007	834
DHX35	7169	4721	5998	9507	7330	5544	6339	5168	4922	6583	6464	6024	6314.08
DHX36	34602	41356	36874	46250	39852	42858	56671	45336	34448	35562	41922	51592	42276.9
DHX37	15589	11990	16643	16517	11215	10527	9569	10836	12432	9165	13789	10721	12416.1
DHX38	30972	36065	25320	38374	36877	41258	48017	39651	44894	37544	45361	50557	39574.2
DHX40	8579	6592	6163	7896	5878	6613	7057	6863	7931	6895	4616	7129	6851
DHX57	4132	2734	2123	4624	3527	3738	5409	4628	4725	6874	6106	5194	4484.5
DHX58	66	11	29	119	54	0	0	816	83	16	20	23	103.083
DHX8	60341	62909	51450	61682	53159	59328	63740	68288	51381	59012	63770	62610	59805.8
DHX9	854813	876761	862542	969906	776905	765889	1122175	931083	820292	844223	949502	988738	896902
DIAPH1	396211	353890	262779	402616	500407	501206	559171	574244	616024	558887	641532	732898	508322
DICER1	853	556	423	81	1689	3379	2003	912	964	2030	2944	3244	1589.83
DIDO1	25823	28175	25959	37677	32179	27888	32885	31090	24136	25276	30665	30176	29327.4
DIEXF	15645	19418	15644	21172	19497	17199	24054	19398	14595	14167	13205	16402	17533
DIMT1	162404	155012	138768	194846	179231	151789	164542	172507	160860	148263	142252	141439	159326
DIP2B	1586	2212	536	3867	2021	3929	213	2522	668	3022	2008	3273	2154.75
DIS3	51655	64026	47741	73980	68331	71772	82615	80468	63243	64731	78737	82624	69160.2
DIS3L	3054	2308	1266	2324	1836	2571	3146	2801	4020	4437	2052	3158	2747.75
DIS3L2	11849	14525	9179	16437	10771	14294	16432	18162	13988	14453	12374	18721	14265.4
DKC1	591055	543029	520217	591986	528622	472585	523565	504902	473973	361189	460786	607758	514972
DLAT	237012	246909	290876	345093	304425	295041	351379	315919	289336	301914	356061	346257	306685
DLD	458713	482211	481040	519174	534576	512809	671570	464458	499743	532881	708842	666620	544386
DLG1	6441	9791	12327	11211	7048	9111	5601	7169	10087	5603	4752	5388	7877.42
DNAAF2	387	474	0	403	0	480	0	821	0	0	295	528	282.333
DNAAF5	3860	3463	6107	11280	2568	8817	13458	10362	10930	5642	5042	5700	7269.08
DNAJA1	126016	128570	156112	164682	154099	157674	198523	149596	142009	139978	195571	183255	158007
DNAJB12	2566	64017	4835	1924	0	10414	17414	8091	0	9459	4028	30144	12741
DNAJC1	0	2021	1587	0	2514	2988	4452	2576	4526	7301	13480	12894	4528.25
DNAJC13	32568	30383	28867	40137	38468	42464	50824	44946	38800	43719	48566	51535	40939.8
DNAJC17	21533	24598	22077	27722	29373	25705	42533	40399	36267	34679	46884	43021	32899.2
DNAJC2	27448	26754	13494	23626	17403	28454	34616	28895	21706	21314	26546	35409	25472.1
DNAJC21	2948	1853	4102	4003	2956	2734	6147	1160	3177	1157	3802	4424	3205.25
DNAJC7	41405	38782	55119	47255	48271	60308	48473	59617	43195	44259	58384	55775	50070.2
DNAJC8	529037	602516	479217	674903	620825	668936	836043	742634	613020	536941	583818	589487	623115
DNAJC9	373367	365066	334054	542560	436524	361898	490227	532354	301534	434671	478720	528775	431646
DNASE1L1	19042	0	886	0	0	0	0	0	0	0	0	0	1660.67
DNM1L	96392	93690	77003	124983	133453	129981	168667	130533	169643	140944	166576	177235	134092
DNMBP	2529	533	856	0	0	603	260	0	0	691	712	0	515.333
DNMT1	40540	42054	37171	46791	50564	47325	72963	52748	55008	43506	59591	58776	50586.4
DNTTIP2	53092	58985	78320	62990	44909	47661	71707	56562	36663	40950	54351	56825	55251.2
DOCK7	2587	649	0	903	311	265	1047	0	578	790	392	1404	743.833
DPP3	82480	70640	74410	129072	161957	176256	195824	199705	148800	175924	200521	200840	151369
DPYD	50517	57476	47037	73714	72614	46502	104549	81131	78869	45959	86046	90595	69584.1
DPYSL2	170585	160396	119994	173984	396477	379887	434099	380105	414024	500442	654427	653444	369822
DRG1	154448	163100	147983	246831	234806	223680	263967	259850	204537	174789	193671	293089	213396
DRG2	73721	63676	51083	84788	99616	108439	88584	109072	72218	81660	110496	115515	88239
DROSHA	3965	6005	3671	2811	4053	2782	4538	2705	6611	479	3023	2516	3596.58
DSC1	462	2214	501	571	387	5346	216	953	327	0	410	15280	2222.25
DSG1	95	500	69	59	31	3225	494	2003	0	0	0	13116	1632.67
DSG2	0	0	0	0	0	0	1419	128	0	0	0	1810	279.75
DSP	744	1818	2438	881	1565	4484	17000	3785	217	1193	3163	39597	6407.08
DSTYK	0	0	0	2376	0	0	4229	0	932	1669	0	1267	872.75
DTD1	24198	27037	20261	39965	0	31565	4238	27913	35998	20665	27228	46871	25494.9
DTYMK	143499	190627	116676	214867	243820	240544	252966	245204	225366	192819	284103	351284	225148
DUS1L	9415	8990	5591	8717	11444	9631	13001	10954	10526	10738	9242	10101	9862.5
DUS2	3409	4378	2987	3679	3379	5422	4533	4296	3948	5183	5546	4392	4262.67
DUS3L	10467	5657	9594	9367	8660	5501	17398	8047	6611	5658	9776	10905	8970.08
DUSP11	29421	43926	46854	55340	34834	35462	40292	39087	28355	19928	40991	31252	37145.2
DUSP23	7247	19434	0	18790	62674	61543	70580	35477	121793	120612	100547	94012	59392.4
DUT	275785	358089	284463	380869	416830	350587	422410	386655	378436	261342	326587	473687	359645
DXO	0	1529	0	0	3750	709	0	8697	622	0	1823	0	1427.5
DYNC1H1	175796	157593	114830	187471	210511	211416	268431	239145	222639	215323	257270	289460	212490
DYNC1I2	52933	48584	40236	72815	62294	61913	93883	75909	57795	70803	86065	93692	68076.8
DYNC1LI1	70906	84130	55419	115938	133841	108952	148272	149612	113063	122242	151932	174907	119101
DYNC1LI2	21652	18531	12488	26816	32970	28833	36037	30877	34669	27652	40974	45803	29775.2
DYNLL1	963345	991685	774609	1160045	1099889	842955	1220935	1594198	1369766	1104954	1111196	1398090	1.13597e+06
EARS2	2714	7001	4369	4899	6083	4074	6603	9137	6274	11417	6098	4588	6104.75
EBNA1BP2	220749	159466	280744	270955	249355	222554	428717	342913	145280	226363	351054	381642	273316
ECHS1	754229	1121425	1488983	1503712	1303606	1314883	1260002	1622406	1368783	1151298	1131943	1284728	1.2755e+06
ECPAS	20955	23546	14335	28356	43054	43137	48383	47838	50959	54123	53063	63126	40906.2
EDC3	47437	64747	50565	68147	62272	44079	61497	59030	39323	42244	48883	56542	53730.5
EDC4	80773	81345	76306	79423	81082	92091	110469	87975	88788	85579	92090	104814	88394.6
EDF1	180861	284711	298790	358039	319370	281062	192834	243386	268622	197247	181932	148592	246287
EEA1	81151	84425	101166	114245	64468	76290	105219	76129	54806	60045	69938	79940	80651.8
EED	37912	47260	48660	43339	40115	41827	60700	59789	50935	51260	72145	75222	52430.3
EEF1A1	4758111	3612326	2250973	4908998	5074850	6511500	6624770	6660514	5358160	6019250	7218221	8455427	5.62109e+06
EEF1A1P5	0	0	0	0	0	0	0	0	0	0	0	0	0
EEF1A2	0	483	0	0	0	0	0	0	827	0	1327	0	219.75
EEF1AKMT2	0	0	0	0	3770	1855	1311	1048	3061	0	0	6774	1484.92
EEF1AKNMT	16489	16388	11432	16641	17198	12770	23948	12770	19245	13940	18794	19033	16554
EEF1B2	719158	564552	651480	1022596	905248	986708	1469875	1098691	704086	669046	1137512	1295825	935398
EEF1D	568993	812294	562147	854796	883288	852593	1016992	869844	860185	831738	842034	1070651	835463
EEF1E1	71114	124438	102512	185058	151235	196612	259628	193472	182640	244859	271223	284930	188977
EEF1G	752454	697581	523671	1023711	894440	1112426	1170618	1232134	875843	961465	1109130	1256419	967491
EEF2	2378045	2497088	1719692	2954941	2938870	3265530	3659128	3544461	3413730	3140057	3521695	4083597	3.09307e+06
EEF2K	4601	4272	3502	6820	11808	4451	4733	3042	3178	4147	4278	8579	5284.25
EEFSEC	110613	101318	86382	127849	105406	92108	147388	100640	111771	67944	126543	134665	109386
EFHD2	255826	375476	286403	471948	648073	528947	728758	767993	1100593	1146778	1541868	1496681	779112
EFL1	19966	20292	15196	26159	23805	24691	36211	30653	32856	29253	30503	44083	27805.7
EFTUD2	381181	440001	423537	549384	449004	466436	548548	516970	466593	425083	510439	536612	476149
EHD1	332590	394173	313653	453010	499705	542564	458704	641245	633276	693302	683319	891221	544730
EHD3	218013	214703	188168	242391	328863	307929	287256	390956	419669	429748	442746	582763	337767
EHD4	22883	29995	26835	38902	70729	92656	68096	105941	77390	94983	80690	91840	66745
EIF1	583493	636687	729107	872566	970967	942251	1161243	969879	760574	753257	739569	797246	826403
EIF1AD	53624	63291	50011	91702	64660	61123	81718	39211	55485	30330	48499	67772	58952.2
EIF1AX	292566	180138	303672	330243	309972	226575	94383	222662	183000	226852	172459	221643	230347
EIF1AY	67638	90044	80957	86447	0	90693	120869	113605	75371	92279	73138	101652	82724.4
EIF1B	8622	10594	26353	22824	15753	0	24278	13706	0	0	21763	39244	15261.4
EIF2A	48350	74740	35430	73323	96841	108517	85563	102813	94376	100639	87968	110014	84881.2
EIF2AK2	44661	51727	45448	71060	77282	52560	70556	76248	77761	67149	80114	103842	68200.7
EIF2AK3	0	0	1723	0	898	0	0	0	0	1094	0	0	309.583
EIF2AK4	0	406	635	892	862	314	1074	732	2612	905	5364	868	1222
EIF2B1	92087	73584	67718	100978	87559	101588	123576	149735	112569	97849	141889	154213	108612
EIF2B2	38479	48025	38786	63471	70840	51620	58978	51711	54422	67896	57959	65498	55640.4
EIF2B3	35272	35818	29053	48016	48373	50312	50333	59608	54779	46802	55304	50022	46974.3
EIF2B4	38583	42028	29170	47566	41834	56386	54548	50762	44937	45703	47905	50075	45791.4
EIF2B5	28613	27406	19945	39365	36452	33199	42211	40209	31744	34333	37730	38311	34126.5
EIF2D	46846	48027	31945	56450	45362	50033	51717	51256	54348	41004	41102	59528	48134.8
EIF2S1	369006	511115	338914	504784	557793	520224	661836	668786	556140	598903	646491	823743	563145
EIF2S2	249663	241939	237338	289898	290096	255416	380783	333539	235325	236663	314961	330456	283006
EIF2S3	378747	506196	278563	445031	514644	513058	560471	608008	606268	600616	675073	675017	530141
EIF3A	255355	259896	204743	313457	361015	359465	364972	402401	361846	319682	364916	473348	336758
EIF3B	265688	255902	215979	370850	400389	425052	472641	473520	394773	397236	447543	545938	388793
EIF3C	212384	205375	183276	255711	327772	344740	382471	385819	279811	298921	352410	431828	305043
EIF3D	236865	188072	158656	245261	291541	335654	366041	367838	294398	297613	353750	397092	294398
EIF3E	315432	313701	200978	384981	510394	536230	533621	623621	552120	481325	544444	675933	472732
EIF3G	203794	179719	145770	260976	265580	305094	368093	375046	328166	287619	354436	385335	288302
EIF3H	167089	197142	123324	246356	297399	306922	359923	328905	300991	264100	308049	421266	276789
EIF3I	320305	320560	321395	464484	523158	595835	613791	575766	597114	529643	553909	735087	512587
EIF3J	177545	161883	189370	237439	286592	265127	354676	293056	209099	248024	275508	374742	256088
EIF3K	326632	364756	300312	455996	608652	570384	623498	595918	564471	545554	579283	638594	514504
EIF3L	352675	313602	298069	434115	495449	567094	566032	628714	464547	518170	616805	669273	493712
EIF3M	223796	249437	178273	302173	387033	390600	466878	437890	357182	440836	467652	543083	370403
EIF4A1	962799	966285	931046	1380938	1600039	1706606	1671417	1837794	1974725	1769314	1901876	2244524	1.57895e+06
EIF4A2	342866	402617	282957	444295	487861	591005	685859	666945	575743	482113	534301	600935	508125
EIF4A3	1022855	1014513	1041703	1326551	1145444	1237190	1467833	1438092	1040987	1134649	1319133	1574364	1.23028e+06
EIF4B	156653	181005	145421	194570	167625	165517	161405	193973	143354	92314	123704	179830	158781
EIF4E	108388	170349	113152	134046	146180	152784	187210	130166	131515	102313	138185	151313	138800
EIF4E2	18287	25799	16394	25962	24767	28922	10033	29029	26408	21479	28379	34032	24124.2
EIF4E3	12690	19253	14322	24507	31981	32276	68819	29758	37046	49215	66410	63227	37458.7
EIF4EBP1	0	3001	0	0	0	0	0	0	3566	5864	0	0	1035.92
EIF4EBP2	106709	118088	118282	136875	142579	127055	160210	130564	80684	92095	128849	145557	123962
EIF4EBP3	26536	36460	35748	55523	0	22219	45174	0	39107	0	6161	38353	25440.1
EIF4ENIF1	1974	3879	3962	4918	4775	3370	6751	5886	5541	2701	6783	8765	4942.08
EIF4G1	74517	75965	57712	92645	97009	103405	117679	102299	93474	99534	112908	130195	96445.2
EIF4G2	87547	89444	65222	104383	103682	109224	130635	120629	114478	123598	135259	156329	111702
EIF4G3	898	371	2270	361	781	1171	2004	870	1681	998	1018	3057	1290
EIF4H	576615	414792	574852	690533	720174	827620	928914	878072	669512	713784	796904	894148	723827
EIF5	136519	131359	130379	174034	164673	138597	184999	144181	136910	111552	152852	209961	151335
EIF5A	1665885	2031740	1329060	2147924	2281458	2255802	2462836	2352344	1832099	1722016	1841295	2202486	2.01041e+06
EIF5A2	0	0	0	4534	3386	4887	0	4095	0	0	0	0	1408.5
EIF5B	57385	70969	61163	87331	81886	88368	105952	99188	81060	82317	93970	105878	84622.2
EIF6	286196	280612	282286	376411	320751	395577	490757	400888	319481	398879	469973	567032	382404
ELAC1	1340	680	701	858	1888	953	1489	1938	0	1058	963	1836	1142
ELAC2	67036	70360	42917	72550	57472	60077	87799	73692	66431	56444	58818	80199	66149.6
ELAVL1	705616	631468	916830	967902	863562	803297	1134328	898245	614573	672059	899917	941172	837414
ELOA	10545	8555	9388	8997	11284	11198	12352	9529	11590	9929	18586	19837	11815.8
ELP1	24520	22715	13699	27860	25165	27338	40097	27392	31594	30056	40123	30771	28444.2
EMD	211198	171924	207624	289253	283802	253776	211340	285812	185842	243979	260937	362720	247351
EMG1	202989	181229	171770	226947	157959	181632	225189	180239	144619	119820	179851	168694	178412
EML1	0	0	0	0	0	0	0	0	0	0	0	0	0
EML4	185075	182444	109747	181532	238886	317678	340417	295875	293505	301414	271415	331708	254141
ENAH	15530	9250	12722	19799	17897	19295	25649	24444	13500	10590	22523	0	15933.2
ENDOD1	4136	1613	7248	5427	6697	13821	17623	8367	13129	9625	23982	16610	10689.8
ENDOG	5248	5404	5970	9345	21994	18961	15084	22909	23572	33407	19542	15167	16383.6
ENDOV	0	0	0	1692	0	0	0	0	0	0	0	2391	340.25
ENO1	4942840	5961708	2942972	6112463	5991904	6483425	8004813	6538185	7117571	6816199	6960546	8389591	6.35518e+06
ENPP1	17	0	0	0	0	0	0	0	0	0	0	0	1.41667
ENPP2	0	0	250	230	0	0	0	0	0	169	0	0	54.0833
ENPP3	0	0	0	0	0	0	12	0	0	9	0	19	3.33333
ENSA	429325	381809	305763	509474	416535	381511	543352	434428	413095	342982	598488	635115	449323
EP400	13115	13159	11834	14528	13847	12702	14854	17161	12596	11440	12873	15113	13601.8
EPB41L2	7640	11431	18740	10809	13942	5612	4422	7137	13252	3560	4934	9971	9287.5
EPPK1	52703	50564	91467	91466	30495	35657	58483	19839	16443	26240	19640	11429	42035.5
EPRS	183521	171317	141981	205699	229262	212533	255913	237365	222698	220926	242938	281836	217166
EPS15	45702	41010	47970	58834	100132	97123	115151	112773	120214	127301	144575	174034	98734.9
ERAL1	0	0	1836	3436	5596	0	5677	0	2824	4855	2387	3326	2494.75
ERCC2	10815	8570	12352	15698	13867	11403	22298	11812	12188	13233	18324	18813	14114.4
ERCC3	8016	10217	13013	14410	12471	16021	20390	16591	14015	17441	16187	16473	14603.8
ERCC6L	0	273	0	0	287	504	0	0	0	0	1108	3707	489.917
ERH	1319111	1499024	2468750	1917528	1396977	1212810	990892	1251167	719304	839507	1206906	1318192	1345014
ERI1	10517	3467	8082	14872	5139	14357	12125	25427	17055	18798	33031	21854	15393.7
ERI3	15326	18592	16326	38932	14245	18322	25122	22971	22057	15415	17027	24915	20770.8
ERMP1	27429	31308	39034	39064	25358	28135	43232	23344	39277	30458	49400	44215	35021.2
ERN1	0	601	0	324	542	400	619	0	292	927	396	191	357.667
ERP44	103474	78175	80806	99913	155526	192807	233648	182421	138762	172255	261128	267009	163827
ESF1	15290	12503	18305	22640	15755	18950	26474	14334	12859	14287	9466	15727	16382.5
ESPL1	0	0	126	0	18	19	0	22	83	252	0	0	43.3333
ESS2	8834	8399	11836	16489	11775	6161	12088	9764	7520	8528	7900	9072	9863.83
ESYT1	641917	621625	776716	799986	878935	929982	1097646	950327	917416	906440	1077051	1029684	885644
ETF1	135410	134376	109691	147365	143205	174116	261632	177874	210566	217945	235132	261093	184034
ETFA	995701	1029924	1090143	1306487	1245287	1536286	1613201	1430348	1602328	1378062	1422187	1658391	1.35903e+06
ETHE1	265664	369770	330370	465736	474716	537329	655191	566508	449205	644588	712219	683177	512873
EWSR1	209970	176380	167698	213140	183096	213109	269563	229916	213655	199407	228785	271977	214725
EXD2	2227	1045	1632	2239	732	0	0	0	0	1056	0	0	744.25
EXOC4	24536	19459	16979	30195	35661	38115	34191	35312	35655	35430	35918	43878	32110.8
EXOG	11492	9997	0	9944	8154	6998	19173	11775	13443	6789	17721	29241	12060.6
EXOSC1	59361	89062	42427	95029	94020	89214	114586	110541	109151	76335	79831	99546	88258.6
EXOSC10	66740	76370	81482	79404	66004	67799	92923	78243	64247	64262	86494	71858	74652.2
EXOSC2	102150	104976	78424	131048	97283	135437	130081	138716	130787	118475	98967	113765	115009
EXOSC3	81882	69541	68484	107951	84738	77848	132827	101526	87133	68566	100474	107113	90673.6
EXOSC4	74027	132270	82236	109747	112372	103436	106833	102127	116578	83388	111906	127909	105236
EXOSC5	56467	70228	72408	80946	97970	91605	106483	80850	92251	67761	102018	85657	83720.3
EXOSC6	52103	41717	49508	58902	73962	52773	65690	71733	77907	65297	54690	68725	61083.9
EXOSC7	53502	74071	62937	75572	85463	85146	99161	95945	57919	56908	79466	78172	75355.2
EXOSC8	76922	84740	89366	103176	97636	116258	124236	125092	81829	81872	81987	113738	98071
EXOSC9	42418	40298	42440	46522	50174	39343	46131	47362	42319	31949	43158	50914	43585.7
EZH2	1325	979	1559	949	642	914	6179	2194	3943	977	2616	1169	1953.83
EZR	410269	323898	464265	530115	900255	939999	636025	1144770	1160406	1127115	1203766	1644190	873756
FABP5	186051	229040	186305	325053	501774	581412	434149	770524	416495	614627	876135	862673	498686
FAM120A	94600	85573	84959	117995	122199	110895	128018	122251	112338	109007	121912	135778	112127
FAM120B	35289	35345	29383	27987	22073	24379	20390	30578	22473	18993	22335	37063	27190.7
FAM120C	3114	1801	2068	2545	1265	1132	1217	1253	1422	1166	1234	1478	1641.25
FAM172A	10017	19403	14927	12458	8268	9995	12591	17957	7287	16720	8980	13034	12636.4
FAM207A	11518	0	8390	0	5019	3940	3822	9457	8725	0	2475	0	4445.5
FAM50A	35265	34836	31024	45715	64759	67490	98255	97830	56175	74302	71176	90383	63934.2
FAM83D	0	0	0	0	0	0	0	0	0	0	0	0	0
FAM98A	20335	21786	16073	28948	20543	16900	19384	23288	13170	17721	20745	16689	19631.8
FAM98B	268886	281516	274579	349119	298183	306276	319722	344528	262752	250015	278288	314265	295677
FAM98C	10432	5419	10947	3927	4224	11414	7559	9639	5295	14172	16358	16901	9690.58
FANCD2	0	0	0	463	108	0	0	0	88	45	136	175	84.5833
FANCI	84	113	55	102	57	168	4032	705	561	4689	3695	3674	1494.58
FARS2	7873	8574	10651	11707	9251	16154	10859	15918	17840	11623	17628	21381	13288.2
FARSA	197652	198290	102807	230477	171568	183590	180060	202882	185230	187768	162692	209342	184363
FARSB	319195	360743	217190	344179	244042	231205	393908	293264	298813	273356	281321	369260	302206
FASN	35612	35262	25460	39190	59300	69452	77878	71744	57320	59158	72656	81505	57044.8
FASTKD1	0	936	4072	1004	1215	1467	1702	1222	1376	1198	2004	0	1349.67
FASTKD2	2276	3986	7144	6162	3582	3965	3365	3573	3826	4394	1951	4197	4035.08
FASTKD5	22220	13869	25871	23530	21886	16460	41369	34546	9802	12707	23641	23485	22448.8
FAU	1341541	2086721	838444	2822032	3126820	2935981	2162413	3769734	1808033	3379826	1498430	1654806	2.2854e+06
FBH1	2778	3291	2146	3246	1837	2153	4639	2772	16090	4689	2515	4034	4182.5
FBL	1355981	1493397	1112790	1593111	1592129	1637169	1582617	1707134	1604794	1209752	1407314	1662978	1.4966e+06
FBLL1	211819	103610	231645	206875	180991	276014	261731	311747	96196	156897	249209	276775	213626
FBXO22	19985	21811	12629	27383	17856	39086	21974	32510	16752	17234	21395	25769	22865.3
FCF1	66072	65964	53729	45472	58755	46463	34443	47073	41550	36440	40137	32824	47410.2
FCHO1	15161	14839	7840	15009	18349	16651	13605	16541	14699	20312	12955	17011	15247.7
FDPS	128796	78016	74669	125552	144013	130685	185573	165626	179808	118821	196376	189098	143086
FEN1	163645	141832	107178	187727	165767	203184	272814	259363	201560	246618	377924	297704	218776
FH	185077	192646	163669	219967	239402	279847	262214	287943	353931	254789	357711	339702	261408
FHIT	6167	2170	3521	6281	0	4080	0	0	0	0	1745	0	1997
FHL2	1819	0	0	3307	3125	4371	214	0	9870	3394	3961	2045	2675.5
FHOD1	1764	4261	7009	10585	15597	15787	24051	18043	18355	21144	31157	30829	16548.5
FIP1L1	60203	70730	75639	83012	70517	71524	101544	68019	53889	62279	96225	76525	74175.5
FKBP3	239395	288946	181810	315243	442089	481041	394188	445297	353750	335387	421677	489412	365686
FKBP4	190593	187031	172233	236887	156848	159144	219626	173207	188271	171061	169876	182367	183929
FLII	125871	97624	88280	138732	173675	204254	228390	203148	173504	205100	221006	258037	176468
FLNA	957495	917444	707826	1088452	1894630	1826975	2171538	2289639	1969568	2251692	2746146	3101746	1.82693e+06
FLNB	230404	164671	151019	226850	77278	96056	81787	84056	78898	90463	99487	102232	123600
FLYWCH2	221979	182627	209940	252795	154939	204583	356894	179438	114543	115066	181054	183935	196483
FMR1	27955	24509	24833	33113	23222	18921	21935	20450	33990	32641	28645	32529	26895.2
FN1	682	1989	48859	44360	28038	22465	53	4520	53228	56121	1577	1848	21978.3
FNDC3A	24240	28169	32514	34775	25661	13233	24018	11974	17441	22558	27519	30016	24343.2
FNDC3B	199	222	0	244	175	202	0	0	272	1474	246	0	252.833
FRA10AC1	2194	3590	2669	5058	1611	0	2592	2353	0	0	3293	2316	2139.67
FRG1	87708	112088	78876	122562	110986	134475	165849	139932	134123	132732	184725	134097	128179
FRYL	24444	23219	15311	27058	29013	32851	40711	35697	37504	33143	38276	42480	31642.2
FSCN1	375	632	18	51	40	254	4995	1229	3102	8148	6309	4468	2468.42
FTH1	7698	3857	15670	6245	19180	18103	6934	14890	25668	1712	51270	63893	19593.3
FTO	92325	90057	99727	135606	127392	128153	160476	192398	115560	121357	145117	196266	133703
FTSJ1	2623	6710	0	11218	6824	8389	8520	9448	8982	8934	9902	11641	7765.92
FTSJ3	38257	41678	50716	58434	37950	31534	51436	32786	33928	31338	47079	42462	41466.5
FUBP1	513622	545300	602501	785256	679934	693251	893714	720992	689677	711339	797130	962512	716269
FUBP3	123384	155424	126931	149829	147408	117451	152993	127642	139650	113915	133076	138008	135476
FUS	272664	364821	336445	373343	335480	299041	190097	296976	186444	187781	305977	268429	284792
FXR1	64689	64971	65238	75954	61348	70964	87273	72558	84059	62879	64271	93583	72315.6
FXR2	13077	14975	14630	15831	19763	17595	17540	18934	17292	15708	15665	20236	16770.5
FYCO1	13856	8704	11427	17042	17336	13132	13950	18833	30957	33076	32489	34958	20480
FYTTD1	92599	119541	110626	123393	82291	72207	106196	118595	71894	65702	81034	99470	95295.7
G3BP1	203810	177614	175877	241015	226897	242183	276076	251265	207269	208939	278123	288439	231459
G3BP2	60284	63879	73488	75248	75122	89026	78398	90209	77446	93598	82016	104718	80286
G6PD	410379	448671	272664	540229	391237	399995	514153	442843	487363	374746	470274	595077	445636
GAB2	0	0	0	0	0	0	4540	911	0	1208	4799	0	954.833
GADD45GIP1	32444	48559	56778	42416	43677	35783	53332	50341	27244	44760	38998	31942	42189.5
GALNT2	11279	7868	16071	8117	8784	14473	23578	13994	4706	11345	18491	10464	12430.8
GANAB	387032	420682	392051	546150	707431	744566	876720	755791	879675	861507	1014511	926315	709369
GAPDH	11264548	11664277	6918916	12464859	13884082	15289668	17635114	16811882	15301934	14461143	15471334	16869761	1.40031e+07
GAPVD1	20873	20481	16887	21356	26617	29231	31736	31478	30183	26835	31822	36626	27010.4
GAR1	431483	612971	644465	624352	584252	512715	523570	601486	398362	423227	405226	535867	524831
GART	112728	138841	66899	135519	128522	172433	208766	213354	136528	178691	177738	216109	157177
GATAD2B	61903	77586	85420	108166	79588	73680	85271	97874	69768	69529	76675	86530	80999.2
GATB	4848	2151	2949	3712	2211	1782	5954	2635	1327	2106	3638	3760	3089.42
GATC	6063	19644	31028	44409	24125	18670	44929	11393	2405	16087	3407	24630	20565.8
GATM	0	0	0	0	0	1000	0	0	0	0	0	353	112.75
GBE1	39241	36965	29341	55678	39610	42983	41210	39805	34712	31155	33357	58131	40182.3
GBF1	20789	24599	18978	29348	32224	34406	38832	35788	36572	32904	38956	39334	31894.2
GCC2	37035	42022	48046	51751	43943	55399	60292	49721	48408	35101	40406	52451	47047.9
GCFC2	6836	5275	2197	8188	5002	8253	4851	8142	7341	8021	5438	5763	6275.58
GCLM	62236	78802	54723	74905	145796	148299	172737	200679	233094	195566	192609	221108	148380
GCN1	140472	138112	91005	154532	146788	163916	180836	176269	158023	156039	163720	188840	154879
GDI2	1438008	1368726	914450	1517014	1957038	2237188	2831317	2272224	2204708	2183481	2724000	3157488	2.06714e+06
GEMIN2	4000	5162	10273	5711	18008	7056	14341	15355	0	6050	7263	8620	8486.58
GEMIN4	6404	7448	3244	13341	9329	11109	9279	9884	6819	8874	7265	11222	8684.83
GEMIN5	48027	50601	36291	61778	52084	49479	53338	55331	45367	47699	40263	45052	48775.8
GEMIN6	12489	12996	6828	24062	6761	7750	0	13936	7083	0	14357	0	8855.17
GEMIN7	0	0	0	0	0	0	0	0	0	0	0	0	0
GEMIN8	226	1442	854	1327	0	632	824	656	1353	0	0	0	609.5
GFI1	0	0	0	0	0	0	0	0	0	0	0	0	0
GFM1	57788	58028	67382	61618	64796	75061	97950	73711	75658	87275	74810	73641	72309.8
GFM2	11614	16664	13760	20646	13282	16706	22955	17082	15828	19701	19549	13294	16756.8
GFPT1	75956	90069	68569	108709	105442	86987	141213	140250	98382	84921	137934	146120	107046
GGCT	59078	37340	63817	83067	90333	98891	132359	115500	86754	58436	133479	163076	93510.8
GIGYF2	10490	6991	9398	17796	9123	13921	16051	12966	7053	10345	12181	10036	11362.6
GIMAP1	915260	842534	810465	975308	923683	1155227	1427296	1246640	729844	958074	1044267	900022	994052
GIMAP1-GIMAP5	347419	385246	421314	461770	378945	394009	377029	316419	337547	324839	355931	425651	377177
GIMAP2	42619	31001	64765	74369	22407	51513	51757	55209	65440	59552	31783	33705	48676.7
GIMAP4	1143967	1103496	1263202	1973359	1624754	1307970	1520801	1217168	1350828	979148	914345	1379789	1.3149e+06
GIMAP6	5209	3580	3269	4216	4086	5076	8309	7669	6764	7311	10398	8449	6194.67
GIMAP7	251503	240415	239650	291747	253885	301204	404966	361139	270899	232800	269666	310713	285716
GIMAP8	109456	99029	117282	130092	130159	132903	122218	139338	120705	70497	93080	132933	116474
GLE1	14258	10912	16858	4802	14112	17527	21931	10149	18168	20456	24022	20465	16138.3
GLOD4	715127	820756	519633	887464	1080833	1223332	1299514	1139952	1233380	1036963	1181218	1408762	1.04558e+06
GLRX3	156597	178095	163727	184864	297712	355583	410836	309159	348247	420630	375278	467223	305663
GMPS	122251	141593	111888	185934	158900	173855	199479	186851	162655	162852	184391	226376	168085
GNAI2	1863210	1925875	2114748	2778807	2693441	2643724	2400909	2885565	2308183	2243422	2464441	3319729	2.47017e+06
GNAI3	221650	271009	296267	325473	296173	238515	252551	279329	306506	176604	288724	426954	281646
GNL1	72531	71270	51139	81169	96265	87095	76197	100553	110568	91445	55220	74367	80651.6
GNL2	11844	10893	12762	19690	21156	19634	16716	16760	14229	18242	24259	19649	17152.8
GNL3	100851	109972	81525	128456	94570	74833	108630	75137	86452	69025	89279	77852	91381.8
GNL3L	13324	13595	16266	21033	18076	18361	22285	16819	15431	22046	28026	21170	18869.3
GOLGA2	18463	20480	26726	25370	18370	27182	26587	23450	19124	17256	23025	27651	22807
GOLGA3	54309	41807	62396	93387	54069	49329	56970	62646	42559	37610	46833	72205	56176.7
GOLGB1	8986	11946	12962	12517	13164	16160	17848	17699	15519	14790	16090	18502	14681.9
GOT1	157403	205925	107321	217902	224851	249157	297341	293529	307771	291980	323370	368274	253735
GOT2	644177	892080	714347	966288	1201503	1332723	1329123	1320683	1204441	1291685	1230072	1360240	1.12395e+06
GPATCH1	3576	2247	3731	2716	2455	3609	3057	3878	2583	3679	2356	1803	2974.17
GPATCH11	12101	11380	15294	13155	11008	10662	6943	10149	10142	9901	10791	11133	11054.9
GPATCH4	3149	148	3135	1975	3995	3062	0	1852	0	1211	3038	4138	2141.92
GPATCH8	10465	13360	15106	14368	15062	12317	15751	14735	12933	10311	14807	14992	13683.9
GPD2	78015	84219	84683	128717	112392	114010	145448	141354	94283	114025	126787	137872	113484
GPHN	6674	7237	4670	8857	14883	15634	17290	17880	12943	16581	16309	19974	13244.3
GPI	1077576	1428716	665247	1619440	1554949	1715897	2061556	1924494	1587246	1537310	1938017	2120055	1.60254e+06
GPKOW	26543	23492	27319	33386	32871	32105	38453	35635	17978	28887	38088	42379	31428
GPN1	15871	25171	15170	21479	21510	35540	43771	23765	26692	29372	17546	19252	24594.9
GPS1	100358	96188	82040	125512	123739	103284	137932	113993	111844	99663	117389	153513	113788
GRB2	590004	667727	628757	886679	571906	504126	698074	633975	538233	519681	631416	789610	638349
GRSF1	40727	44023	54186	53815	48115	51313	66259	53885	38193	37761	50398	44600	48606.2
GRWD1	37959	36620	47465	49671	48121	47159	69017	54145	38730	39856	53486	65924	49012.8
GSDMA	4120	2099	3499	21277	6069	46028	5315	35401	9724	113409	7234	218100	39356.2
GSPT1	221170	179832	175129	251284	254518	265885	370137	262588	246179	251232	259402	273466	250902
GSPT2	2038	2226	4729	3604	956	3028	2344	2182	2685	2092	2593	2419	2574.67
GSR	442047	565807	364594	682961	877589	1080079	1042259	1060911	800277	962670	937241	1078606	824587
GSTCD	892	5096	0	2357	0	0	1745	0	0	0	0	1730	985
GTF2B	95773	89229	93138	101921	96480	104102	150861	127918	103970	117880	128332	110796	110033
GTF2F1	23559	19560	21333	22173	38755	34570	38117	35704	29000	29401	51086	34377	31469.6
GTF2I	146666	175805	134151	188920	153950	135238	187002	158094	124444	117610	159463	148902	152520
GTF3A	7185	840	0	4702	7152	5699	5062	7241	3427	2836	6050	4882	4589.67
GTF3C1	9609	9168	6367	12971	10965	9435	10902	12614	8955	10219	12101	13234	10545
GTF3C3	6200	9926	6162	7999	9792	7659	10792	9095	13840	7732	9645	12468	9275.83
GTF3C4	22449	21599	19148	23608	27717	29147	30161	28034	26930	31906	30884	38730	27526.1
GTPBP1	54874	62821	50973	69011	89753	89627	98731	99684	66171	80731	94631	113514	80876.8
GTPBP10	16598	16286	32302	28810	26590	35276	44615	20437	22359	31105	34645	24429	27787.7
GTPBP2	1642	1814	2466	2429	1632	1453	3209	1692	2454	2135	2196	2644	2147.17
GTPBP3	12463	38616	24162	31894	20846	13472	22754	25746	29231	13481	21792	29795	23687.7
GTPBP4	109443	121649	115096	136226	118497	120843	152721	124755	113763	111383	165516	151266	128430
GTPBP6	25293	31376	53089	52537	28202	35920	29131	26640	15135	19436	19704	27351	30317.8
GTPBP8	2895	4652	5772	6519	5973	3379	9182	5917	0	5434	5210	0	4577.75
GTSE1	0	0	0	0	0	0	0	0	0	0	0	4034	336.167
GTSF1	0	0	0	0	0	0	0	0	1887	0	0	0	157.25
GUF1	2857	5140	3525	7702	4765	7970	4023	8540	5797	8775	5849	3881	5735.33
GZF1	0	0	0	0	0	0	0	0	0	0	0	0	0
H1FX	2624534	2283116	3456801	3756353	2508533	2092905	2248247	2381129	1828917	1965024	1519773	1959231	2.38538e+06
H2AFY	4540030	3699349	4551869	4866074	4095790	4571081	5296004	4882250	4140152	4286298	4289252	4391501	4.46747e+06
H2AFY2	10457	0	5819	2115	17596	14235	9237	12181	2602	2766	4985	4691	7223.67
HABP4	5638	9969	5018	9954	15213	6126	8263	13380	11562	8600	8182	10854	9396.58
HACD3	92381	112056	111943	114622	84240	80219	116594	94731	68731	85340	123917	109007	99481.8
HADH	688369	774993	496909	787066	754715	795460	629532	917542	852413	896036	670001	940593	766969
HADHA	806039	817550	921683	952465	1072318	1275113	1478629	1174078	1007717	1183929	1363620	1523719	1131405
HADHB	804635	819630	950406	946891	1080496	1164723	1475320	1246908	995197	1213369	1576260	1437627	1.14262e+06
HAGH	165330	195170	116568	237820	135555	201155	343633	170017	103930	161755	147980	265985	187075
HARS	315881	369182	297532	402216	387719	358586	461203	426826	355443	370714	431586	479532	388035
HARS2	39367	42479	49263	52083	57181	56624	77861	59614	58198	53719	78729	73861	58248.2
HAT1	27929	24213	30854	37931	33835	44872	63123	52547	48546	58235	64022	77977	47007
HBP1	0	0	0	1116	0	0	2042	0	0	1299	1743	1982	681.833
HBS1L	49443	51734	37821	61863	44262	45998	57047	44310	43457	41324	52578	56517	48862.8
HCFC1	119427	167696	134420	169995	166856	159182	185178	168036	138573	147776	143555	172080	156064
HCLS1	985551	1232328	1164065	1431118	1560445	1580856	1496865	1700614	1385551	1480875	1701388	2055744	1.48128e+06
HDAC2	43961	45714	46663	56714	47875	48248	75597	62495	35264	43671	60104	66993	52774.9
HDGF	1503169	1195720	1448779	1706777	1778965	1612854	2132290	1708405	1263412	1223132	1834257	2216516	1.63536e+06
HDGFL2	85276	84013	113007	110979	107626	95235	117151	102978	75111	68836	97909	122275	98366.3
HDGFL3	676	66358	8694	10901	125136	27181	45726	28562	71926	14673	0	0	33319.4
HDLBP	27078	29479	28525	38335	33530	37531	44149	42993	29659	39482	42863	48146	36814.2
HEATR1	56716	70429	61398	68974	55456	69573	66913	70624	59335	55718	57021	71207	63613.7
HEATR3	9757	9451	6773	11547	14294	15169	15807	17576	11427	20072	15339	13067	13356.6
HEATR5B	10984	12558	7429	17738	16176	16090	19706	14745	20987	16775	17784	20062	15919.5
HEATR6	911	1255	1643	2037	1625	3113	1767	2815	2147	2114	1972	2619	2001.5
HECTD1	11495	11780	10867	16064	19543	19924	17967	17713	18875	14945	14885	21628	16307.2
HELLS	102	0	49	165	105	186	637	559	834	206	3455	2042	695
HELZ	3258	3082	3613	4206	3790	3279	4540	3418	4248	6365	5773	4668	4186.67
HELZ2	336	345	202	412	417	625	442	466	1272	923	1271	1193	658.667
HEMK1	0	0	0	0	0	0	0	0	0	0	0	0	0
HERC1	1735	1794	629	2243	1206	1490	410	1395	1316	2106	1104	1378	1400.5
HERC2	977	2614	5859	2434	7536	1415	2463	2487	5124	1720	2396	4181	3267.17
HERC5	575	233	122	43	837	35	6	455	89	0	63	757	267.917
HEXIM1	17306	24835	18217	24825	21149	11336	14601	13450	9969	9441	8073	9076	15189.8
HIC1	0	0	0	0	0	0	0	0	0	0	0	0	0
HINT1	1233323	841969	853591	1685614	2065399	2101491	2604381	2292372	1940824	1762884	2200988	3184273	1.89726e+06
HINT2	253958	257196	362564	412495	479748	454671	568455	568237	452909	417091	460213	549936	436456
HINT3	8126	14528	16526	16811	19411	6700	10039	6507	20602	8910	16429	12115	13058.7
HIRIP3	10952	17461	18653	13239	11757	8747	58	6292	6781	5973	4774	7145	9319.33
HK1	879301	860924	907193	1157344	1071366	1007334	1349742	1049118	1173650	1018432	1131740	1293873	1.075e+06
HK2	814	465	2115	3397	322	441	2709	468	521	909	1964	1971	1341.33
HLTF	1185	2683	696	1886	1058	1304	3264	1768	1681	1187	3093	1590	1782.92
HMGB1	5050615	5078176	4491294	6958352	7385360	7380946	8571884	8405208	6617084	7090806	7420755	8354731	6.90043e+06
HMGB2	3170209	3216216	2861673	3250792	4495906	3224227	4184804	4522884	5391345	3303906	4046492	5449905	3.92653e+06
HMGB3	12002	3354	1283	7680	41533	57681	58362	65622	59366	80702	124197	83504	49607.2
HMGN5	8782	8636	15714	13806	10472	2001	3367	2284	10399	1618	0	634	6476.08
HNRNPA0	1197506	1308006	1746264	1720919	1522544	1450678	1929901	1505688	1135487	925745	1343903	1268561	1.42127e+06
HNRNPA1	1043022	1385164	1272124	1448163	1354924	1557066	1609639	1765202	1499069	1165222	1835202	1339703	1.43954e+06
HNRNPA2B1	5443009	6412271	7641930	7576370	5911275	6932002	8489300	7241028	5302433	5654132	7281780	7056187	6.74514e+06
HNRNPA3	1891463	2019374	2369987	2316415	2075850	2213027	2520979	2467878	1997890	1598546	2254590	2748295	2.20619e+06
HNRNPAB	713653	676260	750915	872066	749104	867597	756765	964469	657400	743505	930143	1052031	811159
HNRNPC	2698271	2640793	3862297	4288938	3451513	3691377	3725869	3860173	3544759	2923727	3505223	3751253	3.49535e+06
HNRNPD	2047999	2010309	2074640	2382436	2141557	2308597	3135611	2692659	2021250	2344084	2813771	2663678	2.38638e+06
HNRNPDL	556350	614110	572145	736210	623337	524183	703749	697128	448675	506131	517821	575655	589624
HNRNPF	756310	988949	1012491	1146615	1084564	1180056	1179965	1109111	934590	1078065	1153975	1240228	1.07208e+06
HNRNPH1	2122294	2459650	2707970	2652157	2322352	2111047	2339457	2388299	2096616	1654828	1876534	2127366	2.23821e+06
HNRNPH2	204863	270211	229449	274912	264706	302230	348578	289173	229420	216840	322588	354088	275588
HNRNPH3	619690	763201	1031334	1017908	701141	606902	817005	724704	486905	550953	664368	826994	734259
HNRNPK	4998662	4595866	4994530	5811562	5180337	5334691	6031066	5578075	4597778	4206034	5221683	6541392	5.25764e+06
HNRNPL	1149890	1228529	1239789	1591140	1273633	1125056	1445534	1286078	1300470	1157946	1250965	1206880	1.27133e+06
HNRNPLL	34256	43760	37192	69521	194552	152063	163947	154765	163215	142961	175781	202738	127896
HNRNPM	1602486	1742832	1537708	2035140	1821270	1899561	2004554	2218364	1893769	1736301	2088517	1992789	1.88111e+06
HNRNPR	1034195	1299624	1224750	1453713	1194924	1093054	1435391	1267555	1156238	924953	1178966	1274441	1.21148e+06
HNRNPU	2105794	2303792	2233623	2693870	2246405	2282722	2577279	2548581	1965816	2237709	2754819	2904149	2.40455e+06
HNRNPUL1	342784	378324	356424	435248	389673	436686	528262	423818	376679	376511	412908	495618	412745
HNRNPUL2	682930	808094	912862	1040078	1038753	969253	1217514	1106611	806741	856734	1150923	1169265	979980
HP1BP3	2470393	2345606	2721964	2713368	1956031	2209060	2207899	2352255	1760614	2065562	1931512	2278104	2.25103e+06
HPRT1	249275	324696	219656	333233	404826	418931	515780	520773	480874	494619	555483	570185	424028
HRAS	1557	0	2720	0	0	0	0	0	663	0	0	0	411.667
HSD17B10	1515042	1829812	1517338	2157133	2573536	2246870	3073950	2692103	2777758	2643519	3391621	3699672	2.50986e+06
HSP90AA1	998208	883070	784761	1324979	1181878	1537040	1570980	1436874	1275333	1109627	1464953	1466606	1.25286e+06
HSP90AB1	1949540	1874410	1641015	2300127	2351152	2461407	3199502	2567356	2167016	2526486	3060144	3224478	2.44355e+06
HSP90B1	457427	442560	584278	607162	760010	815412	1188924	925403	766321	855397	1064796	1064594	794357
HSPA1B	912400	800959	708523	832348	942023	1099468	1737303	1069179	960399	1217592	1437056	1506733	1.102e+06
HSPA4	259477	220840	164175	262574	285871	323348	323990	361548	262562	301143	300893	389994	288035
HSPA5	718443	621817	657860	848709	899036	1121723	1219215	1227702	923739	1186140	1373733	1621823	1034995
HSPA6	533182	377177	453708	613166	323924	584289	692285	277241	463927	449019	614561	852574	519588
HSPA8	3016138	2789608	2735797	3612517	3420796	3949746	4638965	4259738	3439421	3763647	3911377	4197580	3.64461e+06
HSPA9	803190	833456	984126	969653	990158	1085188	1297717	1100607	864777	1078433	1130329	1278847	1.03471e+06
HSPB1	11112	18290	26983	34406	51938	43965	122150	53446	47238	43593	53573	47021	46142.9
HSPD1	1970970	2631747	2314718	2645768	3008254	2862841	3209467	3463073	2928604	2999414	3245462	3510791	2.89926e+06
HSPE1	1083960	1980618	1837513	1589987	1649676	1651100	1543165	2092834	1286754	1868320	1774142	1993277	1.69595e+06
HSPH1	134998	157815	141681	155758	144541	154019	184631	178570	121440	144668	147599	172269	153166
HTATSF1	95924	73237	88627	100698	106815	112256	139468	133616	102255	120101	130417	160623	113670
HTT	14265	13343	10437	15387	15062	15137	17683	16894	13807	12117	17259	18391	14981.8
HUWE1	40641	39172	31263	48978	51711	56079	62846	58498	58622	56101	62677	70420	53084
HYOU1	113838	93834	101342	116753	184408	231675	278719	247645	234013	245797	314019	363234	210440
IARS	149018	150618	115316	160814	183480	168333	216471	198682	164547	163450	194186	213712	173219
IARS2	291456	293853	302884	339084	293302	293452	380592	323264	302166	271568	300503	365781	313159
IBTK	0	13849	0	14551	8974	0	0	28075	14153	12463	22091	21244	11283.3
ICE1	904	646	831	921	776	464	450	705	946	610	569	745	713.917
IDH1	32889	33017	18113	37848	79568	86428	83916	85565	116315	130924	126495	159940	82584.8
IDH2	906950	1175520	909383	1070190	1176423	1591553	1741871	1825569	1624357	1828278	1928041	2488208	1.5222e+06
IFI16	372523	367002	408407	468645	738619	690408	817625	791433	689704	704513	797030	857723	641969
IFIH1	2783	3640	3462	2943	5539	5689	5756	5219	4518	4054	6472	8612	4890.58
IFIT1	4420	198	4049	216	284	2667	5439	4061	451	0	3270	332	2115.58
IFIT2	217	0	3005	46	253	109	712	358	953	0	157	1175	582.083
IFIT3	2129	0	4875	0	2967	37	3923	142	0	25	143	1453	1307.83
IFIT5	48738	46133	47520	61700	42035	55240	60151	55694	47911	42507	39199	47873	49558.4
IGF2BP2	0	715	0	0	22296	16492	24748	21408	17540	2296	16175	1964	10302.8
IGF2BP3	1793	4855	3947	0	3245	1762	170	1643	0	0	1427	93	1577.92
IGHMBP2	4137	4530	4880	7163	3734	6101	4499	6994	5740	7333	4537	3056	5225.33
IKBKG	26685	28566	29283	33469	47158	61147	54159	59446	42534	53814	62477	66790	47127.3
ILF2	943752	917487	796799	1298494	961758	977090	1288886	1197149	1025348	1082576	1138546	1085172	1.05942e+06
ILF3	1340725	1403371	1407312	1658669	1519540	1456988	1494233	1541359	1340009	1129214	1404683	1576712	1.4394e+06
ILKAP	133935	171040	97686	210227	143782	187879	225016	201282	185099	163072	200805	208770	177383
IMMT	330353	359537	384321	408782	529296	553438	670578	579427	446625	505969	579550	627071	497912
IMP3	78791	86131	86085	101507	70326	85076	92048	98802	81062	57267	70328	94974	83533.1
IMP4	58206	77230	108449	131164	42407	60901	85555	65768	51258	46540	52899	59188	69963.8
IMPDH1	20419	22475	15312	21721	36575	38904	44089	38009	56077	51596	53020	40496	36557.8
IMPDH2	208606	198929	137110	266638	284093	335591	363026	321469	268378	239838	265685	313499	266905
INF2	10190	20568	19617	26093	14054	22432	26645	24212	17155	11152	10944	19829	18574.2
INO80	1930	2551	2393	2794	4642	4054	4850	4244	3814	5141	3821	4666	3741.67
INPP5A	0	0	0	0	0	0	0	0	0	0	0	0	0
INPP5B	8185	8508	7069	12821	12874	9824	15138	11186	13322	11052	8567	8639	10598.8
INPP5D	173650	136864	141673	183751	165863	182433	201997	180376	249347	218953	264118	263177	196850
INPP5K	12145	10670	13286	9510	22946	18682	31799	19896	13849	15850	17211	20873	17226.4
INPPL1	7901	5573	5028	9264	11745	12356	19448	15481	11571	16021	13284	20447	12343.2
INTS1	15482	16090	13439	18752	13745	18127	19367	19123	20432	15942	18710	16593	17150.2
INTS10	35805	37636	33557	62526	57015	41639	53381	42894	48866	40871	47734	44797	45560.1
INTS11	15526	22170	15321	20731	18865	19137	23731	24750	20671	17216	21202	23345	20222.1
INTS12	9205	9502	12511	21386	17118	18397	16850	16160	13392	12964	17824	16682	15165.9
INTS2	14274	16769	12665	24707	17648	16949	20887	19888	14507	16282	23048	18105	17977.4
INTS3	37117	37219	35329	43870	38883	42533	49841	47186	45673	45155	43413	45067	42607.2
INTS4	19518	18210	20459	25442	19812	21407	26666	25124	20604	21428	25391	26577	22553.2
INTS5	7905	14170	9860	16889	11482	11879	14396	13358	15910	13808	12915	13979	13045.9
INTS6	13598	13281	11667	17750	15651	18313	24859	20750	13295	19446	17987	22532	17427.4
INTS6L	0	961	992	666	616	656	0	1065	1117	697	0	0	564.167
INTS7	20405	23751	20730	32356	25906	21906	23820	24093	27360	21425	28236	21029	24251.4
INTS8	8214	7682	8858	13581	12339	13145	16650	13700	12107	12175	12936	12612	11999.9
INTS9	24041	32255	30984	38479	33383	38552	49509	52105	39114	50305	45942	46192	40071.8
IPO11	10704	13480	7615	20266	15917	27359	19717	10795	13183	10190	11588	23512	15360.5
IPO13	1916	1273	1437	2415	2639	2589	2121	1847	3558	2520	2062	2900	2273.08
IPO4	68494	66223	58961	89299	77191	93160	84062	102002	91645	105038	95536	105904	86459.6
IPO5	155497	138969	113967	182337	186481	188382	237677	229077	176747	174834	235625	260085	189973
IPO7	63787	70230	34803	65592	78813	90957	108462	104520	85026	82925	98995	126899	84250.8
IPO8	7559	7078	8664	7078	23737	8087	6447	7712	7254	8244	7281	12924	9338.75
IPO9	41129	36571	29158	44971	39783	52454	76277	69301	52752	67990	75162	68537	54507.1
IQGAP1	627681	580096	579901	699249	932281	1017921	1222259	1111485	988319	1323634	1416290	1495358	999540
IQGAP2	128175	137849	103081	163412	283891	274833	325288	289970	333467	327082	393526	372866	261120
IREB2	7539	8823	5926	10340	11373	16358	8957	15795	6113	7318	6986	8093	9468.42
IRF2BP2	36325	53699	34970	52468	51960	61406	65142	57542	54122	44902	46199	62249	51748.7
ISG15	36135	67739	56433	75887	66036	69442	8804	108207	121965	101336	10332	144447	72230.2
ISG20	151551	261430	149923	191983	401095	544429	471458	505872	410102	558216	578442	544316	397401
ISG20L2	54331	45911	56054	81419	52149	51555	35642	49886	46614	53328	52818	62402	53509.1
ISY1	49703	59827	69664	77273	53693	51494	72190	50809	49943	33716	47270	52175	55646.4
ITPR3	19420	19969	40210	24405	16681	23956	22076	20680	13357	16408	18450	19335	21245.6
ITPRID2	0	0	0	0	0	0	0	0	0	5596	1189	7737	1210.17
IWS1	33578	35424	43728	45975	39937	37606	31386	41767	34255	32791	44879	43179	38708.8
JAKMIP1	20209	17029	20932	1568	13881	17367	13751	1259	379	7399	9695	11093	11213.5
JMJD1C	1633	1467	927	879	1055	836	1797	1029	1242	791	811	953	1118.33
JMJD6	5076	5817	5526	7093	5267	9422	7110	10188	10476	10968	9711	11818	8206
JPT2	53701	73052	44619	78268	84468	75529	112779	106904	109896	90217	122568	129439	90120
JUP	1409	3700	6226	1420	739	2724	3951	1372	6107	1418	793	47565	6452
KAT5	2240	6100	961	1355	4161	1909	3653	5985	4519	5675	1727	494	3231.58
KAT8	33020	41642	28942	49723	19380	26231	42112	16334	27998	17444	38821	36921	31547.3
KCTD12	8060	3099	2503	14540	1169	628	2176	212	1954	5834	1784	11632	4465.92
KDM1B	2730	3365	2730	2579	2678	4135	3728	4466	4468	4452	3661	5133	3677.08
KDM3B	20836	19624	18582	26314	27033	19987	23646	25215	25592	21594	24570	29979	23581
KHDRBS1	558651	533618	739553	816583	532485	503743	420914	562241	335478	366403	465349	633063	539007
KHDRBS2	0	0	0	0	0	0	0	0	0	0	0	0	0
KHNYN	1087	2341	1962	2103	2316	2566	2918	3795	4107	2365	3156	3823	2711.58
KHSRP	398595	368799	368584	583021	460123	492615	507857	544736	369636	393940	473461	547141	459042
KIAA1671	1981	2419	1300	2396	1883	2136	0	1730	2295	0	1459	0	1466.58
KIDINS220	2125	0	0	2250	3390	647	7772	763	2726	0	1276	0	1745.75
KIF11	0	0	56	31	327	0	368	522	0	0	1218	1688	350.833
KIF13B	2892	3997	1858	4411	3017	4649	4147	4868	9091	7931	8720	9387	5414
KIF14	0	0	0	0	0	0	0	0	0	0	0	0	0
KIF15	0	1390	182	191	0	0	0	0	0	0	0	364	177.25
KIF1B	1571	425	2656	1821	1548	2364	4823	2118	915	1978	2459	2341	2084.92
KIF20A	0	0	0	0	0	1086	0	0	0	0	2156	0	270.167
KIF23	0	257	1594	4003	0	0	472	0	0	0	0	310	553
KIF2A	124548	126105	133436	157914	166973	154382	217066	193109	123697	135573	200703	205834	161612
KIF2C	72	160	0	0	0	0	0	133	557	0	0	1694	218
KIF4A	379	0	624	92	644	302	512	321	298	454	459	1578	471.917
KIF5B	77496	87902	63707	103304	112365	124334	154861	132917	116715	128908	150758	176715	119165
KIFC1	13393	19286	11262	13803	17512	9563	16110	12241	425	1343	8988	11582	11292.3
KIN	19349	22248	28261	18573	16769	15837	18332	16014	14392	11657	14711	14472	17551.2
KMT2A	14366	21941	23001	20482	16618	14021	13880	14600	11726	10696	14104	12658	15674.4
KMT2D	2191	3071	1725	2006	988	1418	1581	1377	1404	1449	971	1229	1617.5
KNOP1	11484	11670	9240	17377	12777	4824	7895	13045	8903	299	2205	1663	8448.5
KNTC1	0	1360	42	887	1753	234	234	294	539	1415	443	2257	788.167
KPNA1	59778	68872	61467	85574	79714	89911	125197	108286	101092	95349	116316	129052	93384
KPNA2	675	870	310	322	480	575	1222	724	840	1079	1436	595	760.667
KPNA3	90720	100453	109643	120140	128107	143391	152239	152743	147283	153609	143546	163048	133744
KPNA6	31381	31271	38591	45693	41389	50732	71236	47162	54120	68257	80388	72003	52685.2
KPNB1	919211	903671	697461	1044951	1133435	1132846	1378903	1223137	1298067	1113117	1278297	1343457	1.12221e+06
KPRP	0	0	0	565	0	0	0	0	0	0	0	0	47.0833
KRAS	118922	155807	188113	184851	218596	229271	203550	265192	309384	257445	253384	361242	228813
KRI1	39679	41126	56427	47712	44406	36453	47653	43429	44668	29559	38611	42979	42725.2
KRR1	102185	141089	117345	124339	131370	116154	122861	158175	105430	80638	103475	113603	118055
KTN1	101841	100644	134095	128566	119871	115749	155706	117549	93533	100048	125994	141900	119625
LACTB2	28525	37494	24831	44038	51960	55943	69724	51886	47930	38322	66478	52307	47453.2
LAP3	106877	133569	90956	158054	227879	246826	286380	305711	301639	338142	377658	430879	250381
LARP1	50533	47074	35794	50710	46327	45642	60351	50763	47434	36408	52171	50109	47776.3
LARP4	673	250	348	1494	156	669	1719	316	381	410	462	437	609.583
LARP4B	12812	5286	10542	12335	15284	17182	16435	15094	15299	15864	18080	13977	14015.8
LARP7	62308	54049	68484	68530	51342	55933	61664	67679	48121	39523	55378	72976	58832.2
LARS	127926	118901	91954	145027	134676	137365	172766	136902	118166	122471	141626	166548	134527
LARS2	20422	15540	27328	25324	24645	19064	24347	21678	21670	18960	24361	21901	22103.3
LAS1L	90014	102913	84397	144578	100168	127873	107772	137290	110155	102116	98447	91752	108123
LASP1	423616	650463	784694	912352	956781	944420	727675	976650	788118	701078	986330	1131800	831998
LBR	440164	565203	512806	482123	489367	445967	194561	460240	377297	376760	389283	461644	432951
LCMT2	0	0	0	0	0	0	0	0	0	0	0	0	0
LCP1	6504763	6318681	5236831	7110171	9383167	10062103	12339008	11870710	10284338	10987336	11968978	12754198	9568357
LDHA	2754007	3366649	2672862	3813235	4976850	5402351	5207744	6392662	5314861	5959797	5253374	6502636	4801419
LDHB	6446243	8262656	6745381	9671825	8839319	7235587	7952671	8201999	7998325	6239398	4794371	7547415	7.4946e+06
LEMD3	11720	12664	16032	13288	17003	17774	27067	21154	23505	25388	30833	31208	20636.3
LENG9	0	0	0	0	0	0	0	0	0	0	0	0	0
LEO1	16282	23800	23368	16540	22579	16047	23520	27791	27189	24578	17753	18624	21505.9
LGALS1	439842	578061	459969	688617	4239669	4229718	3872163	5463638	6388654	7383036	9069511	9371338	4.34868e+06
LGALS3	12740	14273	22717	15374	192837	192851	158400	166154	553794	763896	522995	471716	257312
LIG1	13278	20434	9336	13750	15448	18349	21094	19404	20905	24101	22316	19473	18157.3
LIG3	47915	54413	46892	71163	53116	50096	72458	59913	51936	50494	48672	60073	55595.1
LIG4	6082	5591	4116	8053	5987	8305	10066	6838	4827	5611	9117	12190	7231.92
LIMA1	11682	23708	17973	31044	24750	11128	15807	10320	2566	12597	16058	17296	16244.1
LIMD1	5961	4476	7501	11194	10598	7708	5296	13660	23279	6373	14432	18407	10740.4
LIMS1	41572	58026	46060	81737	131019	135256	145885	122380	134060	119674	150135	142914	109060
LIN7C	55747	94698	67027	117491	81817	39390	79244	51364	61117	52449	52548	69902	68566.2
LLGL1	2554	3518	1694	3887	5264	5309	4349	5394	4905	7196	5946	6503	4709.92
LLPH	53393	81666	71285	92424	97337	84814	87179	124194	104069	72267	81220	77228	85589.7
LMAN1	77876	77977	80049	98375	118102	131886	125457	153072	105178	150256	143410	152427	117839
LMAN2	332395	434754	450232	420735	403544	511920	703078	540420	495533	527140	702338	637094	513265
LMNA	42678	114350	125844	41260	2019275	2131211	3452569	2345653	3255048	4011100	5064550	5634108	2.35314e+06
LMNB1	3846275	4560397	6001236	6067114	4834430	4091841	4966903	5000992	3594427	3942793	4670214	4634659	4.68427e+06
LMNB2	1750704	1826537	2359476	2523683	1470356	1555235	1937538	1794238	1110648	1209434	1427955	1546644	1.70937e+06
LMO7	26749	21159	22697	39280	7946	2832	1418	5257	232	1493	534	5387	11248.7
LONP1	240533	238507	266846	284834	255110	235828	303126	294047	245297	194274	258298	300161	259738
LPP	11822	11421	2678	9279	21079	26480	30744	26256	28240	35369	31614	33016	22333.2
LRBA	45616	47803	38259	45170	62418	65466	67161	68329	68124	63513	69644	81057	60213.3
LRP1	5	523	5	2	411	7	20	2914	14	143	36	27	342.25
LRPPRC	302268	333629	362935	420950	320509	331979	433315	346911	325182	312815	389881	382118	355208
LRRC40	35762	40164	31654	46997	50725	53862	75281	64557	55214	66361	76286	87494	57029.8
LRRC47	222025	263645	197229	317283	263334	250070	310278	276781	253399	251237	262608	319010	265575
LRRC59	101148	79949	105101	110219	127449	108761	149913	148180	170104	163662	198315	185596	137366
LRRFIP1	190801	177396	191869	261922	323562	309398	309981	309029	248857	244802	287299	370360	268773
LRRFIP2	12256	18213	8715	23017	19145	18892	29234	22313	13719	16984	14890	22124	18291.8
LSG1	18447	16561	22514	25644	15887	17552	21293	13021	9479	12085	18921	22569	17831.1
LSM1	45650	49414	53402	65382	68273	85098	89559	96316	103195	111121	83775	130688	81822.8
LSM12	15744	14750	15941	15136	16148	15887	14439	23192	17141	19832	24001	22072	17856.9
LSM14A	51411	43906	57074	48874	30233	31424	74329	30842	67083	43119	65158	75667	51593.3
LSM14B	17139	10673	17224	10728	6086	16876	20047	12305	6157	5598	16336	11399	12547.3
LSM2	753394	950790	642144	1333627	1285027	1393730	1513399	1522208	1444768	1626542	1337387	1790799	1.29948e+06
LSM3	617431	526456	697754	911197	775785	810662	853481	808317	598106	808195	884357	940817	769380
LSM4	539783	444878	378458	592537	458164	509495	678919	546704	508242	522657	528217	551892	521662
LSM5	653643	523258	603259	817412	544390	634143	615780	665761	293984	325961	540421	553922	564328
LSM6	441009	1092411	332324	1063754	1058814	686986	1073735	780083	1511002	621707	893400	813463	864057
LSM7	175729	230824	172267	80843	218453	344429	638675	166943	406606	494091	459763	603539	332680
LSM8	444297	495079	536310	748172	517516	548913	753869	584850	568342	353052	484875	677076	559363
LTA4H	687913	833235	568706	949032	755157	736410	831998	741758	564810	542381	573905	737177	710207
LTN1	7359	5938	5211	6819	6929	9586	15957	10405	7799	10325	10658	10682	8972.33
LTV1	4530	7362	6237	5488	9252	4914	8617	6890	9702	10315	6596	4365	7022.33
LUC7L	21538	30100	16908	29608	24247	25440	40597	20906	22498	30077	35542	38792	28021.1
LUC7L2	400577	386223	419190	473490	340596	420831	488787	351025	401813	327953	381364	477292	405762
LUC7L3	105119	114316	139284	169754	137701	100352	162057	125952	99532	102111	119571	114051	124150
LUZP1	3546	3103	5312	6139	8403	3386	711	3164	8313	4718	10440	9122	5529.75
LYAR	102634	103949	62817	112315	143026	118357	171796	129659	214718	153616	169338	252594	144568
MACF1	33119	32367	36220	35229	44351	41159	58135	44431	39711	42996	45974	51386	42089.8
MAGED1	0	0	131	0	0	0	0	0	0	0	0	0	10.9167
MAGED2	73254	44843	81987	103275	78088	135678	61836	77121	21202	27289	113632	15321	69460.5
MAGOH	6514	14900	8573	88055	38653	17730	4983	18751	0	0	5079	5857	17424.6
MAGOHB	550019	621758	607440	672776	735198	774899	864621	920859	840401	766509	988118	1051767	782864
MAK16	16106	22074	22973	25122	18265	31184	29039	24791	12159	19492	25419	21878	22375.2
MALSU1	4642	14264	5716	3929	5078	3258	362	4353	3630	1183	3506	5320	4603.42
MANF	141521	117065	119322	131819	197996	214677	300409	225575	297334	219933	307515	342930	218008
MAP1A	13	13	11	32	25	35	1	5	3	2	64	37	20.0833
MAP1S	49260	42270	38591	55079	53611	68386	89430	71014	71415	55266	84213	83710	63520.4
MAP2	0	73	0	0	0	0	0	0	0	0	0	0	6.08333
MAP3K20	0	0	0	0	0	0	0	0	0	10772	0	0	897.667
MAP4	57255	60212	50927	66011	122661	128091	144755	173655	143413	146588	167117	220697	123448
MAP4K4	6423	4571	7305	10427	8401	7356	1462	7663	5512	607	6650	7398	6147.92
MAP7D1	33873	33576	38924	39372	40813	34081	52275	34858	37225	23365	46103	39650	37842.9
MAPK1	286037	353422	268117	466103	367005	415898	484796	426332	474636	476551	436705	548258	416988
MAPK9	33491	27720	29896	46454	40181	35436	61989	54678	33694	42926	38668	39144	40356.4
MAPKBP1	187	422	447	126	764	776	747	108	0	626	1375	854	536
MAPRE1	698679	851317	753528	1046365	984349	1019795	1153935	1051453	1041011	1034210	1107867	1236262	998231
MARCKS	78	50	145	214	20	63	307	0	91	0	0	582	129.167
MARCKSL1	62859	49608	74537	61148	31190	27985	55187	27145	40092	10240	20037	23337	40280.4
MARK2	39996	42658	42294	56904	50367	47375	52885	48599	59310	44031	48993	67725	50094.8
MARK3	7248	6055	7346	8948	8355	6906	1564	5191	6562	3510	5025	7460	6180.83
MARS	129101	132918	103843	157726	169608	167347	200391	186005	190594	194425	175185	204172	167610
MARS2	6907	12007	15016	7000	14359	17781	15036	19097	13929	12139	17347	22182	14400
MAT1A	0	0	0	0	0	0	0	0	0	0	0	0	0
MAT2A	82437	90536	82724	95031	85092	130460	187386	137393	122851	122485	182692	204415	126958
MATR3	787871	896843	871463	1042166	818787	847059	1001641	904677	716193	629007	882521	975630	864488
MAZ	26611	25114	32602	32680	18833	17851	3383	20021	13770	5991	14727	22334	19493.1
MBD1	73870	68501	86113	92966	83628	73086	68826	84979	56828	52637	62697	77892	73501.9
MBD2	58876	77880	59002	77055	91824	105220	123040	123252	107234	104267	129123	138919	99641
MBD3	66561	65880	64016	82117	29125	28060	47361	27710	21075	18776	24860	24908	41704.1
MBD4	12316	6288	9616	17399	8358	9638	21231	15218	19024	7461	14908	20466	13493.6
MBLAC2	18205	25944	34500	34329	19237	27273	14880	30761	17352	27658	18314	27516	24664.1
MBNL1	202052	163488	225879	267481	278842	251271	381741	272283	283365	203355	306059	417662	271123
MBNL2	0	0	0	0	1652	1635	0	1913	0	0	2919	3120	936.583
MBNL3	0	0	4581	0	0	0	0	0	0	0	0	0	381.75
MCAT	10000	13933	12844	12814	17399	12255	15322	17224	11418	14894	14803	15414	14026.7
MCCC1	59591	70184	64252	76109	59152	65342	82025	70602	65482	58666	61660	62052	66259.8
MCM2	6753	5432	5341	14580	9540	24255	31176	41719	15440	25080	55638	71820	25564.5
MCM3	35873	43297	32676	55171	41884	63186	67495	79865	47269	70957	95101	95593	60697.2
MCM3AP	4286	8150	4990	4733	7375	8873	8376	7241	5396	3423	8899	7035	6564.75
MCM4	6744	16838	7499	11218	11940	22536	15171	36948	24232	23210	38529	52281	22262.2
MCM5	24141	24821	15422	32058	27542	34997	54695	58517	27629	43840	78001	85640	42275.2
MCM6	6946	13849	5930	12312	12429	23701	32722	41299	21706	32325	55316	67639	27181.2
MCM7	5222	9696	3480	13011	15001	15637	17673	45952	16353	28681	54307	58539	23629.3
MCMBP	30750	40137	25674	48743	38993	43265	56263	41848	42996	58939	46362	49887	43654.8
MCRS1	4109	3146	3587	8723	5158	6570	6474	6006	1929	7613	8675	6515	5708.75
MCTS1	251125	216592	145583	246258	310939	344476	473838	310896	352464	360339	514548	539617	338890
MDC1	22776	23495	22044	27675	21454	16238	21583	22875	23407	15284	16500	23346	21389.8
MDH1	2141436	1643020	1493178	2318577	1848536	1856891	2509298	2001550	1671289	1546912	1927759	2218157	1.93138e+06
MDH2	3132603	3497978	2668615	4157067	4885961	4900256	6129777	5661787	5027540	4734984	5310798	6078995	4.6822e+06
MDM4	3277	643	845	3446	2630	3062	450	3104	206	1254	0	2940	1821.42
MDN1	10439	9823	10153	12513	8273	7910	8957	9072	4808	6501	4790	6006	8270.42
MECP2	2055584	2455365	2674127	2816467	2061824	1622110	2172411	1826892	1385919	1209830	1410426	1720931	1.95099e+06
MED12	8037	8504	9144	13417	9017	7955	9382	10253	8612	9970	8208	9264	9313.58
MED14	7873	8122	10968	10554	9181	8005	9165	9160	8580	10318	9289	9515	9227.5
MED15	8512	9244	8690	11757	14167	13512	5068	19583	13898	10725	13332	22678	12597.2
MED16	6866	10478	8373	13406	9153	9511	12691	9670	8715	10388	10523	11313	10090.6
MEPCE	21289	23256	13537	26783	24365	21720	24634	25027	19270	18924	18878	22721	21700.3
METAP1	103129	168013	81888	156683	129928	146403	173314	149576	199057	175537	148637	217406	154131
METAP2	181235	150840	160577	205559	151190	167295	168741	162266	137493	124428	151587	174172	161282
METTL1	11750	10958	8759	17659	11199	16039	18866	19016	14198	21810	17381	20301	15661.3
METTL14	23066	19437	19872	33465	24960	29410	27983	29386	9647	15833	31194	35531	24982
METTL16	36921	56973	28472	58109	44059	46719	63815	52824	39825	39754	42735	44172	46198.2
METTL17	2882	0	3326	3385	5989	3690	7562	4189	6572	3755	4770	3627	4145.58
METTL18	11409	10974	11689	12092	10463	16580	0	9573	15462	0	0	0	8186.83
METTL2B	0	0	0	0	0	0	0	0	0	0	0	0	0
METTL3	31434	38769	29969	34678	43733	43522	53484	47267	45983	35077	43719	55608	41936.9
METTL5	143522	151029	160569	237633	263864	113424	122685	110788	198913	86114	0	58770	137276
METTL7A	0	0	1574	0	0	0	0	0	7468	29627	16338	10011	5418.17
METTL7B	0	0	0	0	0	0	0	0	1257	3482	0	0	394.917
MEX3C	0	0	866	0	0	0	0	0	0	0	0	0	72.1667
MFAP1	61703	57734	86182	61236	55509	52601	26875	51930	56523	40727	53858	45020	54158.2
MFN1	5144	4315	5183	6225	5673	5533	11127	7875	4289	1080	6876	10171	6124.25
MFN2	27053	25537	34192	30445	38336	37548	45938	39916	30198	32839	36720	40962	34973.7
MGA	1761	1823	2620	1944	1210	1280	530	1097	1570	1115	914	1563	1452.25
MGME1	6140	8415	8377	9434	3523	11346	16266	10437	4069	4134	15221	15049	9367.58
MIA3	9366	6534	13331	10622	8441	11108	5335	8702	8580	7296	10383	12656	9362.83
MIB1	1682	1800	2859	2366	2551	2613	4670	1570	4040	1840	2551	2504	2587.17
MICALL1	4152	1976	1415	2199	3577	5236	7354	5900	7676	3556	7616	8775	4952.67
MIF4GD	2373	4692	0	7794	9923	0	24795	0	7241	8395	20888	21459	8963.33
MKI67	170	58	30	30	645	313	38	1053	655	644	1802	3670	759
MKRN1	1592	1997	1563	0	914	0	3286	4161	2689	0	4084	2917	1933.58
MKRN2	13846	18776	12521	16454	13986	11096	31247	10718	18886	13260	20648	15217	16387.9
MKRN3	1510	0	1723	0	0	0	0	2270	0	0	0	0	458.583
MLEC	131124	87840	140114	85757	130329	130270	172606	150779	86978	117767	145631	190547	130812
MMS19	44129	48633	41727	56202	58274	61759	68407	66077	71064	58804	57935	62208	57934.9
MMTAG2	43625	49149	81212	57759	43213	38077	33308	59660	32523	17405	45343	30766	44336.7
MOGS	153436	156124	171401	174317	166941	145562	194877	210385	135083	163677	184422	218862	172924
MORC2	6215	5397	5620	4916	4743	3943	5397	7284	4531	5623	5015	3039	5143.58
MORF4L1	25925	66533	30634	59787	52678	60903	45973	60820	38156	54391	51528	42860	49182.3
MOV10	19029	16477	25171	21166	13377	12314	26902	22156	13290	15208	22320	27166	19548
MPG	54549	58960	68933	84418	62993	60346	62413	82820	55959	66161	79192	74260	67583.7
MPHOSPH10	32161	48727	37975	55708	35169	34938	41360	32583	30244	25152	24461	35150	36135.7
MPHOSPH6	34696	45785	32239	53067	34908	50768	49193	46738	47723	33242	49358	28163	42156.7
MPRIP	9331	7164	8072	8032	28740	23964	21253	15579	22404	18600	29385	25613	18178.1
MRE11	75530	76928	61005	82170	76309	79620	115703	91907	96162	93402	110078	117885	89724.9
MRI1	26825	17112	29028	60741	62750	66203	42373	28244	62722	32244	39940	41080	42438.5
MRM1	45475	62797	24352	94928	188809	52432	57122	48119	40266	85418	171572	52422	76976
MRM2	0	5799	0	0	0	0	2779	0	0	0	0	0	714.833
MRM3	32589	19674	40208	32988	35499	22714	22698	30376	21850	10377	34856	37159	28415.7
MRRF	44315	46951	52637	45637	37056	36960	95238	37253	42878	26244	52933	49906	47334
MRTFA	1104	1728	915	375	1648	1707	3316	1396	535	1329	1962	1521	1461.33
MRTFB	558	352	609	1155	0	838	96	1138	594	0	924	1319	631.917
MRTO4	184690	171470	221938	233148	215104	201450	262865	224134	202170	186126	279977	284442	222293
MSH2	63398	69771	60266	81951	73404	79974	94992	77819	77806	78291	78680	99831	78015.2
MSH3	8707	10878	7221	13954	12454	19070	16806	21868	16891	23500	18856	23370	16131.2
MSH6	33514	38121	30449	46550	34443	36019	50554	45948	30010	35770	43083	45896	39196.4
MSI2	84633	81220	98158	106527	85448	74688	86901	98424	78931	56320	55459	91368	83173.1
MSL3	571	1923	1276	2680	798	1635	2333	2441	3002	5946	4239	4494	2611.5
MSN	2673648	2636065	3179097	3859945	3769700	3916203	2977621	4290559	4620187	4071937	3660527	5568709	3.76868e+06
MTA2	273400	309671	303653	378964	378708	339953	404594	371617	322747	288317	410506	387545	347473
MTCH2	400947	427618	402877	402336	416795	468025	592568	513039	529445	487952	715642	692588	504153
MTDH	234636	191351	261030	249377	219536	229506	274836	230267	171533	191905	239675	290906	232046
MTERF3	1894	1520	1131	0	0	0	3078	0	1631	0	5861	2887	1500.17
MTERF4	8315	12756	5804	11828	12535	14180	5723	10315	8034	8793	7155	9079	9543.08
MTFMT	5096	6494	4949	8207	9921	12664	12949	9531	9419	15342	11004	7968	9462
MTG1	14478	12746	25583	8768	10355	8422	14319	10556	11953	13829	13604	16425	13419.8
MTG2	4041	2861	1449	3515	3006	2189	3459	616	2281	2320	2624	4027	2699
MTHFD1	134940	111703	79869	162589	200809	210550	237825	247995	247467	273167	318956	351522	214783
MTHFD1L	6524	10014	10213	7996	9251	13185	16584	12956	7645	12688	23045	25382	12956.9
MTHFSD	48414	26558	16235	24289	18416	24827	48659	25791	25876	34072	48560	20748	30203.8
MTIF2	11992	16554	13472	16224	14232	14282	16290	15732	13366	12977	14061	18032	14767.8
MTIF3	28809	30091	20901	35824	34535	32009	29713	24587	37680	21923	26041	36020	29844.4
MTO1	6255	6289	5780	7856	14008	11130	11689	7647	5074	6006	7030	4892	7804.67
MTOR	27322	27675	18265	33237	28588	29450	34998	30584	33768	27311	31564	38839	30133.4
MTREX	81449	93349	87367	107457	103317	103733	123081	116784	110425	101568	113254	121839	105302
MTRF1	0	2550	0	2367	0	0	2600	0	0	0	2664	0	848.417
MTRF1L	733	2806	3703	0	0	2427	0	0	2061	2108	1527	0	1280.42
MVP	452800	469636	351053	617840	539023	672104	859371	611197	436680	558147	717018	498641	565292
MYBBP1A	120518	100054	78178	114292	91155	98270	127968	119092	111427	89482	104230	128886	106963
MYCBP2	24164	23295	17554	27214	22835	23774	26941	26261	20303	22413	22690	22206	23304.2
MYEF2	6823	4903	5685	5684	8786	6608	6153	10049	6828	6595	7683	5541	6778.17
MYH10	1955	420	188	3214	156	2889	307	1685	1167	263	1954	0	1183.17
MYH11	25	791	71	14	73	0	0	0	1326	29	1772	1913	501.167
MYH9	3722077	3891779	2840354	4251235	4961313	4757339	5326318	5208104	4564895	4415882	5186628	5893053	4.58491e+06
MYL6	8577988	5991044	7587246	8579646	10934440	8603434	13310088	8547839	9881550	9577264	12950689	14755310	9.94138e+06
MYLK	3815	7287	2214	5123	6050	7129	11436	11116	13995	12522	12488	14317	8957.67
MYNN	0	0	1404	1254	1014	870	0	1632	1095	1388	0	1162	818.25
MYO18A	55862	64045	41619	69964	97049	85879	119489	96531	115269	83258	124631	128334	90160.8
MYO1B	268	241	957	0	4772	0	70858	2150	6295	0	4854	257	7554.33
MYO1E	7848	925	748	541	7608	1630	634	1939	490	475	1020	1420	2106.5
MYO5A	4126	3410	2424	6017	17287	18962	21626	21482	16400	18137	22622	23049	14628.5
MYO6	0	6236	0	0	1119	22819	7212	882	1095	1012	0	3856	3685.92
MYOF	96	133	64	153	136	401	140	263	54	262	59	365	177.167
N4BP1	8900	9282	8234	8726	9165	8000	2006	9161	6144	6153	7199	13923	8074.42
N6AMT1	2802	4802	2422	3286	0	6701	7070	4924	7585	7701	1859	4404	4463
NAA15	101604	102090	64037	142353	118797	128371	116737	132841	136868	100261	119990	132290	116353
NAA38	0	5842	0	23190	0	26466	0	29124	21246	6024	0	13850	10478.5
NAA50	133043	191301	77180	193151	189340	180798	296591	223443	247185	222310	245284	298420	208170
NABP2	6836	5324	4847	9996	7661	5135	8605	8903	3876	5212	8975	8134	6958.67
NACA	80594	92827	83055	110150	81277	88758	137446	88493	98065	66007	94598	93930	92933.3
NAE1	85359	92532	80832	122481	133594	143077	193331	155504	129518	138687	155963	185912	134732
NAF1	6313	6879	5603	11203	6654	6538	34344	11185	7587	6028	6703	9747	9898.67
NAP1L1	232513	296523	275309	399260	355874	398107	463401	449174	285318	453377	418835	451182	373239
NAP1L4	980092	957521	711086	1229312	1068774	966357	1584113	1139992	795745	769064	1108184	1265596	1.04799e+06
NARS2	33914	26365	36604	31484	32225	28433	36155	29575	20256	18889	24868	45641	30367.4
NASP	177669	229073	182983	283894	214518	312154	334726	336602	244614	235135	285709	319095	263014
NAT10	159660	160541	161663	227323	165132	178442	212245	174774	123710	133947	153571	166855	168155
NCAPD2	1442	1352	1241	1592	501	620	2315	5699	3102	2195	10794	11258	3509.25
NCAPD3	14383	0	16350	19201	46547	11488	0	26275	5048	35584	4546	233	14971.2
NCAPG	0	517	215	251	123	213	885	2217	1394	762	5836	5997	1534.17
NCAPG2	37	160	1123	415	93	510	0	39	61	0	194	0	219.333
NCAPH	0	17	15	274	85	0	61	114	29	409	1978	3514	541.333
NCBP1	139069	121139	106392	117118	126164	148300	154177	152608	166649	123488	170927	152092	139844
NCBP2	56558	70905	52815	73208	69262	74099	40257	77473	73046	47652	58644	70979	63741.5
NCBP3	31240	35473	45871	40210	33043	35819	32094	39446	26461	25077	40528	48654	36159.7
NCL	1939787	2195039	2507009	2663658	2411806	2269966	2636030	2645305	2097491	2059494	2084889	2514518	2335416
NCOA5	50556	51062	49892	58778	46546	45479	65918	50398	44277	39375	53213	61535	51419.1
NCOR1	21922	21545	23449	26163	28890	24948	29745	27882	25986	26288	29517	29791	26343.8
NCOR2	2893	1480	2933	2433	1882	2552	4405	2762	2212	2183	3986	2239	2663.33
NDC1	23362	21050	25380	24012	25348	22124	25619	30014	24641	29500	32074	36615	26644.9
NDRG1	166044	267580	134519	230844	341462	439256	299784	472219	444969	479477	465655	465347	350596
NDRG2	10794	16265	12057	35278	26627	18636	20274	18036	32891	22585	11973	14498	19992.8
NDUFA2	351383	344859	305970	528652	449489	431536	634415	501255	441862	550368	654830	592759	482282
NDUFAF5	0	1681	2526	0	3209	2956	3473	3557	1215	4415	1883	4275	2432.5
NDUFS1	263391	352019	375556	528289	464402	468080	490988	494756	410167	399422	428376	454969	427535
NDUFV3	79255	90022	117858	129339	111011	1861	60688	115843	105872	0	38148	106056	79662.8
NELFB	53463	59188	65666	77740	62210	61194	73063	69160	95719	77572	90535	99752	73771.8
NELFE	44947	47113	47011	57326	57891	54240	76800	60865	46752	63032	70786	73650	58367.8
NEMF	15128	14891	12806	17723	21660	11604	21581	20285	13843	16284	16603	27614	17501.8
NEPRO	13811	8634	13851	15577	10023	14601	18692	12730	8597	7766	11954	13909	12512.1
NF1	0	0	982	6364	0	769	2283	822	4874	6934	0	0	1919
NFIC	51222	48215	70038	77731	49996	46936	70921	41420	33265	38339	32520	48561	50763.7
NFX1	1443	1144	1119	1692	1470	884	1488	1100	859	249	828	676	1079.33
NFXL1	9793	2987	9135	6101	4013	4842	1333	4418	1878	1175	1674	2722	4172.58
NGDN	51111	60650	67793	93784	57539	75500	78047	75662	58603	48711	59666	73676	66728.5
NHP2	383526	383098	477676	527241	331877	357339	339798	340975	254484	243282	332415	334232	358829
NIFK	123557	116287	154466	153996	139814	101841	114483	133020	90925	101845	117044	97004	120357
NIN	7034	7939	12632	11670	8496	8700	10890	8048	3723	4873	4566	10049	8218.33
NIP7	69449	74293	64228	97631	62951	98034	119245	127855	45979	107276	101977	92478	88449.7
NIPBL	25138	24247	27907	29665	22230	21986	28103	24559	17158	15750	22835	23144	23560.2
NKAP	12145	8417	12002	13221	16335	11448	10718	15640	21984	926	6509	0	10778.8
NKIRAS2	7661	8581	5128	22943	13559	11713	11514	18479	12528	7028	15185	19222	12795.1
NKRF	24276	29205	21776	29399	17277	24014	24039	24686	19335	23113	24398	32701	24518.2
NKTR	7212	6550	9786	8754	7237	8336	9227	7827	2815	6517	8680	9212	7679.42
NLE1	21775	29244	34557	40505	15293	21381	36336	19529	22294	20018	31063	34095	27174.2
NLN	2928	2028	1350	4038	3581	2985	5084	4943	2690	2257	1738	4147	3147.42
NMD3	9951	14080	6859	19692	37950	21112	20533	24482	19333	28672	21161	22384	20517.4
NME1	199205	28106	125201	200643	275563	269776	15669	189432	328016	144736	171702	243317	182614
NMT1	213348	255765	153694	265760	230471	231225	266056	203663	251232	196327	217528	234711	226648
NNT	395645	292230	373507	463263	543789	500718	470535	613013	437527	469129	452492	669841	473474
NOA1	4373	5199	4769	5077	4561	3823	3685	3488	3248	3769	5209	3264	4205.42
NOB1	7650	3340	5879	11842	7712	11687	9248	16105	13891	9755	12721	18037	10655.6
NOC2L	60388	75831	80006	94036	63146	54654	66914	85458	48226	39477	58585	60307	65585.7
NOC3L	44679	47152	44378	56607	46833	34405	61800	44654	38951	32241	45450	43217	45030.6
NOC4L	52286	73041	56405	91324	66912	75748	71876	74620	68616	49316	64591	77618	68529.4
NOL10	27381	31976	38667	47733	29632	37617	43688	34116	25653	27971	23510	31419	33280.2
NOL11	48260	54140	63995	67627	55078	57833	60866	63032	33716	43213	52429	54682	54572.6
NOL12	15472	4752	20983	8107	12299	7143	6338	11168	3542	10664	15316	11065	10570.8
NOL6	40686	39476	37840	42402	31846	36260	42349	35263	31077	28740	36928	41629	37041.3
NOL7	75017	47202	54187	92820	87923	82289	85198	106476	68533	71195	78749	78604	77349.4
NOL8	11160	10545	6784	14365	6517	2541	9827	8158	7867	1532	9399	9207	8158.5
NOL9	44538	43517	54407	42778	48633	43149	43239	49618	56475	39407	44402	54499	47055.2
NOLC1	160786	159651	203708	225566	153978	155891	173783	172850	120722	86879	114051	181313	159098
NOM1	5422	9968	3883	5925	8977	7526	16046	3984	7677	6209	3306	5838	7063.42
NOMO1	802	298	1064	976	641	379	25	468	168	174	450	484	494.083
NONO	1242705	1149166	1561963	1389377	1351711	1124053	1359767	1331372	1228800	986663	1203129	1419726	1279036
NOP10	850456	1084679	978520	1469611	799121	612005	811653	796968	666738	408626	250424	766699	791292
NOP14	41512	44908	41578	48362	33279	27822	38445	31651	26091	21282	29028	35036	34916.2
NOP16	75989	81367	103695	116742	101798	81714	23671	63600	51941	46443	71375	80387	74893.5
NOP2	232770	229529	298840	337933	232351	207745	287337	240074	166345	156883	249515	234986	239526
NOP53	25627	29351	37221	37554	20367	20884	23816	52396	20275	27806	18362	25788	28287.2
NOP56	1462941	1334991	1656979	1638559	1388314	1348466	1602911	1357109	1084036	1013310	1091975	1565409	1378750
NOP58	1241262	1055346	1257273	1366670	1186167	1406162	1611435	1503545	883048	1094683	1220122	1524798	1.27921e+06
NOP9	42189	46436	39656	47960	56564	46110	48202	65950	51451	68653	46056	56933	51346.7
NOSIP	301801	363806	360984	424756	280076	223795	302765	252876	217486	175788	161186	178864	270349
NPEPPS	204532	224948	176453	257349	299715	321773	371551	349760	280957	318578	321210	359854	290557
NPM1	3346614	3149126	4136687	5102031	4717042	4482966	5966991	4786478	4244501	4900749	4175813	5814619	4.56863e+06
NPM2	0	0	0	5361	0	3474	0	0	0	3786	3265	0	1323.83
NPM3	10441	14759	18360	27549	13389	18170	29251	27193	11834	13644	33255	34858	21058.6
NQO1	0	0	0	0	0	0	0	0	0	0	10647	0	887.25
NR3C1	15639	16449	15615	23983	26179	21445	21250	32981	22870	29292	25065	31269	23503.1
NRAS	11846	8662	24368	19402	19775	25607	29378	27599	15820	14964	33165	33337	21993.6
NRBP1	94673	115399	77179	123916	127759	130035	150157	153763	140126	114164	116640	169442	126104
NRDC	6404	6454	5689	12959	14866	18069	22589	19305	19140	23602	27006	26937	16918.3
NRDE2	16454	6779	12434	12272	11039	6102	11328	7336	12473	13356	5600	6084	10104.8
NSA2	28637	35949	44781	43112	21468	36298	39836	33876	39669	22289	33509	49038	35705.2
NSF	212150	237785	246690	256026	307768	267983	374865	270167	317617	294236	333176	321414	286656
NSRP1	0	0	0	0	4296	6283	0	3451	0	6319	8008	7141	2958.17
NSUN2	162109	166120	127996	218401	179939	196488	218745	216777	170799	182242	192080	211603	186942
NSUN4	9848	16435	0	9638	9825	15213	7477	9343	11276	4215	7334	6687	8940.92
NSUN5	74175	69980	66806	79920	65251	63368	74758	69600	41742	53112	85179	72992	68073.6
NSUN6	0	2944	1743	3444	3349	3523	3561	3919	3913	4075	7234	8423	3844
NTPCR	89111	87552	24412	127767	121957	169927	149866	191374	97933	154163	152078	173590	128311
NUCKS1	26248	43110	94577	87920	37650	40574	6260	32575	20182	18838	29194	37784	39576
NUDC	183295	239685	188499	183041	229515	224283	236200	244763	247792	199839	232222	324608	227812
NUDT16	10351	31939	10036	21222	41956	27039	38103	14569	37690	39592	33553	23821	27489.2
NUDT16L1	67857	148205	94686	127987	88770	124746	97832	103145	98192	92350	132522	121944	108186
NUDT21	446763	588439	262075	429853	608967	791254	785916	904572	680038	627537	832056	850248	650643
NUFIP1	0	0	939	1131	5441	2676	1249	0	0	1081	0	0	1043.08
NUFIP2	16366	5491	14110	9819	12118	10451	15121	14732	5144	14031	15923	10633	11994.9
NUMA1	483664	467086	555722	551813	419624	396549	468713	397820	331753	297650	363692	414893	429082
NUMB	8065	10853	18190	12152	13435	16397	12755	14713	15163	7200	15322	22670	13909.6
NUP107	63184	70341	68268	70938	79221	78582	91932	86051	68991	72178	97219	98084	78749.1
NUP133	77237	69660	89944	100985	95709	101334	111068	104158	87439	100025	108360	118278	97016.4
NUP153	47141	51243	57914	60382	64609	67052	71106	72018	64240	65933	83552	92448	66469.8
NUP155	79123	86019	92489	106456	112073	113007	124717	125482	101389	110981	133248	125751	109228
NUP160	46419	47573	55488	57668	64713	67468	77067	66136	59540	65241	81035	77855	63850.2
NUP188	19920	18947	17723	23376	23737	23989	32792	26256	27526	25478	33624	32867	25519.6
NUP205	78743	70822	75800	73690	81437	87627	114397	97242	98110	94114	118515	98464	90746.8
NUP210	186329	173986	192471	209775	245158	250866	283132	265755	227706	254319	290897	296568	239747
NUP214	51927	54420	45657	59192	58340	62126	71137	64340	56600	61629	67760	66774	59991.8
NUP35	112452	114220	108665	124752	139764	149624	151351	140078	182980	136221	187583	177766	143788
NUP50	246651	256003	272496	324366	350328	302179	399879	257451	253135	252616	293729	270363	289933
NUP88	50554	60800	55228	65438	69188	71344	80538	75333	66265	74366	83410	88722	70098.8
NUP93	161114	154839	187431	197895	191775	223409	246213	219517	197843	221989	239913	262653	208716
NUP98	55675	52705	61399	65288	76147	69107	86393	72228	66975	62174	76292	83205	68965.7
NUSAP1	0	0	19	0	0	31	0	20	0	1470	0	0	128.333
NUTF2	901762	1000631	771729	1296304	1276351	1748853	1765870	1604228	1647898	1753787	1419473	1791172	1.41484e+06
NVL	8608	8602	9671	10630	12844	9843	14581	14214	14146	5361	15452	11380	11277.7
NXF1	100582	92026	134210	117667	114071	104547	140158	120857	93931	81188	123310	134279	113069
NXT1	287	1411	1739	1287	2235	85	0	0	2954	4703	0	1041	1311.83
NXT2	0	0	0	0	0	0	0	0	0	0	0	0	0
OAS1	58883	51270	35087	35873	45686	37707	98338	68392	39590	27465	37641	86766	51891.5
OAS2	104028	94018	118663	137852	142418	136224	182190	154587	116422	125553	163931	170070	137163
OAS3	69602	81825	69674	86388	138024	86598	95480	107522	123678	98924	103278	111291	97690.3
OASL	1162	1406	3585	394	9608	9011	14351	16843	24220	30777	46093	37678	16260.7
OAT	20635	31848	24402	32719	32505	31812	43734	25454	32270	36005	37605	30003	31582.7
OCRL	0	0	0	685	0	0	0	0	0	0	0	0	57.0833
ODF2	18855	23815	23185	25278	25823	19908	9053	29078	21896	14238	21515	30283	21910.6
OFD1	5161	5667	6912	6018	2841	2264	3102	2433	2061	718	1778	1607	3380.17
OGDH	302042	332772	343544	338418	584951	565029	738499	641922	575022	621906	713565	765930	543633
OGFR	60502	64972	53515	83086	84444	82126	83467	91932	66832	62200	84202	103115	76699.4
OGT	51578	65768	69178	100515	86053	81893	101909	93147	80287	73988	87445	96885	82387.2
OLA1	252051	273951	266422	287939	388445	352044	398155	357807	331931	345131	410955	417616	340204
OTUB1	294031	364161	312190	513860	472810	548757	570753	624455	456691	529138	633183	646606	497220
OTUD4	9824	10706	8249	11723	11872	9744	12386	11840	12077	10423	11841	16335	11418.3
OTUD7B	1231	857	0	754	619	858	634	995	1903	1454	1067	3449	1151.75
P3H1	0	3554	0	5687	1729	3120	1524	1538	915	1997	1971	3933	2164
P4HA1	0	197	295	766	763	273	0	149	2855	2034	0	393	643.75
P4HA2	419218	0	0	0	175478	0	681052	496021	391542	0	0	726099	240784
P4HB	601333	458654	658544	776726	1114195	1206501	1535570	1345199	1186477	1377672	1674635	1921956	1.15479e+06
PA2G4	1318796	1248634	870023	1517119	1344225	1639347	1862203	1933787	1712085	1577817	1730398	2076216	1.56922e+06
PABPC1	517698	583230	512404	664034	706426	730065	922257	803989	677910	734870	845233	937245	719613
PABPC4	33939	40299	32986	54498	40329	41862	59389	45339	39027	40846	51734	53756	44500.3
PABPN1	227298	254833	186714	246972	204216	283454	350344	325390	282971	304425	315033	354496	278012
PACS1	103761	112493	78948	137126	118844	117412	147547	142465	94742	87655	128238	141194	117535
PAF1	46001	50723	67449	67431	59640	61017	75155	72425	59312	53246	80280	70023	63558.5
PAICS	231833	287964	192863	362451	304322	333894	386505	421062	323245	296650	376496	459015	331358
PAIP1	26547	37724	29995	38198	35519	30861	37601	35124	28338	26233	40658	35469	33522.2
PAIP2	0	0	0	0	3134	4688	0	4043	0	0	0	0	988.75
PAIP2B	0	0	0	0	0	0	0	0	0	0	0	0	0
PAK1IP1	69484	52167	57643	68457	46852	33824	90424	90013	58895	42220	54784	74723	61623.8
PAK2	331385	378206	309251	439966	484034	562450	705386	555345	456001	543090	629516	727640	510189
PAK4	0	1528	1445	1928	0	0	6365	0	3572	5293	0	2084	1851.25
PALLD	0	0	185	0	196	0	102	0	63	261	368	464	136.583
PAN2	3965	2499	2409	3726	3502	3917	2170	5343	2211	2154	2460	4095	3204.25
PAN3	3133	3163	3094	3320	4605	3008	5099	4469	3222	3132	3746	5700	3807.58
PAPOLA	47162	46987	44130	56716	58705	57281	67044	68239	63801	58096	62024	59955	57511.7
PAPOLG	1742	1887	1304	1708	2481	1256	1110	1600	0	1439	1848	1239	1467.83
PAPSS1	23129	22698	20389	32128	32058	60243	43555	50349	41527	52066	55508	67912	41796.8
PAPSS2	1068	363	4888	13970	1446	1062	0	4045	1776	1553	1970	538	2723.25
PARD3	0	1004	0	0	0	0	2354	1215	598	0	1959	1527	721.417
PARK7	3232800	3636999	3075178	4108413	4401075	4859483	6716271	5149373	4370755	3960573	5611398	6060190	4.59854e+06
PARN	39596	34132	42926	55663	56460	35855	47012	49772	29010	27690	38287	50199	42216.8
PARP1	972306	985378	1008752	1165569	1455708	1476136	1788681	1679933	1434227	1328619	1706246	1745760	1.39561e+06
PARP10	27004	25709	21142	36923	33404	34480	51031	40042	28298	39660	46073	44761	35710.6
PARP12	13764	7541	8682	29738	24442	21164	19822	26677	19507	18643	23747	22046	19647.8
PARP14	26108	28240	27321	28008	35275	31439	52849	31158	32092	32028	49454	39691	34471.9
PARP16	21656	27356	32484	25695	18638	10073	19928	13882	15806	10490	12730	11385	18343.6
PARP2	4599	6188	704	3300	5061	4030	2990	4356	5525	3234	4453	4910	4112.5
PARP4	21289	20431	16381	27204	31421	40091	37937	38627	29952	39743	33537	31239	30654.3
PARP8	0	0	0	0	0	0	655	580	0	868	1466	0	297.417
PARS2	8776	11710	14873	15675	16487	15241	13849	16138	11118	13337	12735	15407	13778.8
PATL1	11637	20598	22756	17200	30270	26422	21119	18294	17691	21960	31584	26110	22136.8
PATZ1	2032	2297	1425	2815	846	1849	2100	1678	1958	0	1773	0	1564.42
PBRM1	37938	36333	41049	54521	42116	37903	43037	45717	34507	37584	44740	42077	41460.2
PCBP1	1193530	1451293	1034006	1341366	1976130	1737783	2238096	1872981	1904446	1847388	2079156	2113938	1.73251e+06
PCBP2	1263964	1791329	1627120	1917182	1777165	2190007	2307819	2432763	2008558	1889407	2452042	2860287	2.04314e+06
PCBP3	742	0	0	732	0	0	0	0	0	0	0	0	122.833
PCCA	26671	47300	37939	44516	39607	27755	52383	50327	64031	25433	53500	57229	43890.9
PCF11	16138	22686	17924	20216	18597	15471	17528	16992	12239	10043	14707	20698	16936.6
PCMT1	601562	793967	646983	991592	827833	840988	995615	943052	873712	839838	972241	1269875	883105
PCNA	170156	198953	176465	253391	307961	287758	375555	360416	291141	322339	432982	424407	300127
PCNP	375193	334244	381974	540286	417935	331535	270336	394897	307283	206172	205523	333187	341547
PCNT	18267	19479	21455	25280	13456	11615	21081	12107	10776	12475	18280	16963	16769.5
PDAP1	340122	429962	349833	601561	416489	409021	552816	412664	454064	376945	475678	594771	451160
PDCD11	81230	78628	72625	98745	70287	61627	84007	70418	64742	48034	58555	72579	71789.8
PDCD4	547514	514821	433437	772811	944913	782558	721409	918119	911735	735041	651985	1044036	748198
PDCD6IP	351679	410138	339255	455139	424740	483955	535498	504844	479482	407923	389883	600116	448554
PDCD7	0	1802	2559	2298	1788	1722	2096	2126	0	1551	3384	0	1610.5
PDE12	80986	98803	75203	99053	85751	83966	120304	95528	84992	73108	98682	104501	91739.8
PDHB	416098	635339	592429	684108	611008	630727	754831	679802	600425	569401	664901	664097	625264
PDIA3	1692566	1756641	2264319	2115515	2770196	3036602	3091117	3139100	2838094	3086487	3109342	4030850	2.74424e+06
PDIA4	342772	319555	402639	419388	494023	530768	661498	525470	487585	426285	635136	731670	498066
PDIA6	156727	142900	170870	191468	389166	486085	759492	434131	462493	677452	868811	812328	462660
PDLIM1	0	6534	0	2725	2885	173	0	372	6736	13442	25	13051	3828.58
PDLIM4	4813	0	4316	4727	4339	5856	0	0	3690	0	6807	0	2879
PDLIM5	34930	31720	28132	41585	41988	46155	46947	61052	44365	41773	44905	61953	43792.1
PDLIM7	1861	0	1273	4469	5347	1202	2136	2630	1401	0	2326	0	1887.08
PDS5A	187371	216837	177480	214685	160833	180754	236917	202239	182754	157184	169420	193616	190008
PDS5B	148013	135026	159271	177296	144810	133418	170419	157327	154965	141567	169819	174814	155562
PEBP1	2281704	2540635	1695596	3018123	2769720	2771103	3033242	2960977	2024025	1644524	1938708	2836686	2.45959e+06
PEF1	90673	91116	74018	123640	98651	89602	117110	92715	73771	78871	131559	131898	99468.7
PELO	11890	13592	9959	31871	23197	30017	22845	28784	18932	21924	21960	29390	22030.1
PELP1	89322	86823	104190	117683	79962	79749	99660	91340	90248	54640	91416	101284	90526.4
PES1	60690	61533	58078	61927	54135	60399	70043	62166	52387	43738	60677	65042	59234.6
PFAS	46129	57073	33299	55279	40848	48699	58691	55320	48043	47692	60991	73527	52132.6
PFDN2	175980	165933	199240	310859	257296	357622	426355	389133	273002	336308	390852	415508	308174
PFN1	9708205	12608153	12715746	18613999	17876228	20361239	20514277	21513636	21101111	23450436	20176798	25792138	1.87027e+07
PFN2	86315	35235	63001	97097	61216	33548	110769	24634	38126	6067	43533	46345	53823.8
PGD	520268	527779	326704	586949	543496	515305	576871	547730	506766	443368	585503	546198	518911
PGK1	5164793	5753311	3147048	5754037	6377855	6857885	8907818	7529167	6545007	6330765	6933677	8624780	6.49385e+06
PHAX	36295	36116	35009	46171	34185	38214	17070	40603	40067	32314	38386	45744	36681.2
PHB	1223528	1863142	1458241	1963968	2350069	2256010	2799099	2881920	2524421	2599569	2869374	3454398	2.35364e+06
PHF14	21028	14738	27579	29158	17283	16688	20477	22131	19838	15182	14576	14163	19403.4
PHF3	20211	16713	18054	25056	16545	18406	19152	20050	14459	15277	18425	19671	18501.6
PHF5A	506306	605473	443003	612085	529048	599185	639698	550293	593495	571153	523463	629651	566904
PHF6	53553	50309	69371	67179	48901	41762	30120	45158	46459	30169	39212	42050	47020.2
PHGDH	82369	120672	41053	104899	7880	26261	31503	27628	13458	14164	32935	23592	43867.8
PHIP	25313	25749	22790	28066	20338	19027	26931	19484	19372	17404	26275	21735	22707
PHRF1	4872	4337	4727	6190	4034	3180	2783	4309	2898	3029	3764	3437	3963.33
PI4KA	10971	11647	14197	14188	14456	16404	16889	18358	19603	17082	22502	23208	16625.4
PIEZO1	327	354	511	397	1110	1408	1706	2029	1049	1368	1916	2361	1211.33
PIGR	6150	0	726	306	0	0	0	0	0	0	5361	0	1045.25
PIH1D1	19621	32788	14205	28141	41818	24553	32725	28080	32180	29037	37041	35411	29633.3
PIK3R4	18688	17887	15453	19261	19050	20520	26187	21492	21188	25724	29797	28098	21945.4
PIN1	122126	90656	108536	164434	135891	119829	170924	143103	107704	89125	184460	180739	134794
PIN4	156619	165499	213697	173555	199832	204186	164819	238308	213078	152083	228056	236147	195490
PINX1	11703	8490	14204	15559	6092	12621	1475	12710	15351	4991	9137	13118	10454.2
PIP	0	0	0	0	8989	0	0	3500	0	1797	0	16998	2607
PITRM1	86623	113257	103684	108418	120984	118244	132219	165731	100016	88102	102099	171915	117608
PKM	4022017	4425204	2736651	4476500	5487065	5942178	7010978	6707590	5178738	4459754	5593393	5695731	5.14465e+06
PKN2	950	2027	2091	1682	1943	879	0	1938	0	2087	1634	2684	1492.92
PKP2	3322	0	2982	0	0	0	4880	0	0	0	4956	5356	1791.33
PLA2G4A	0	0	1235	2055	0	1082	1253	0	0	0	0	0	468.75
PLAA	52704	67958	51816	70759	84282	81282	92297	95128	79786	83280	103701	113299	81357.7
PLCB3	5342	760	1137	1444	1818	1553	693	1988	2883	4114	2444	5154	2444.17
PLCG1	85667	90308	61095	102151	73486	101691	100004	104690	90035	108356	109446	107861	94565.8
PLEC	629034	514061	673641	518536	667596	658672	833756	685248	581016	581922	793496	778833	659651
PLEKHA5	0	0	0	1384	0	0	1088	448	493	600	1305	1274	549.333
PLIN3	128894	209035	163325	253492	288047	306773	420603	323651	300437	318621	333344	387309	286128
PLOD1	0	171	0	0	502	780	0	98	760	0	0	0	192.583
PLOD3	823	1516	858	1516	4409	4087	1828	6236	1365	4465	6051	5658	3234.33
PLPBP	331575	283016	205495	373270	348373	414157	466576	386974	407992	411552	502319	560762	391005
PLRG1	120109	105201	115323	162968	124265	119008	175860	118832	107858	94783	122174	127796	124515
PLS3	392	1053	1185	2621	874	3194	1236	2052	991	1931	3249	1608	1698.83
PML	204869	273743	300205	347754	246896	239705	295448	249280	189271	195056	236075	280337	254887
PMPCA	91747	80016	93399	97285	117920	156855	149770	145054	73254	105957	152000	156624	118323
PMS1	0	3091	0	0	1791	1741	7366	0	0	1003	0	0	1249.33
PNKD	17716	19401	43154	27482	33458	22083	37991	25672	18175	23394	31151	31226	27575.2
PNN	154730	162122	212035	215113	183431	158687	197408	180384	139913	128017	154020	198260	173677
PNO1	55742	64822	61379	67664	38240	37575	70695	48306	44412	27644	60921	46864	52022
PNPT1	94467	89847	116228	103178	102092	86026	119056	104485	109701	90175	96353	121249	102738
POC1A	0	0	0	0	0	0	0	0	2904	9676	0	0	1048.33
POC1B	1261	2167	2483	1838	2146	2297	1789	2244	2939	1011	3649	2977	2233.42
POF1B	0	0	0	0	0	2891	0	0	0	0	0	4130	585.083
POGZ	31033	32559	38599	38811	29753	24441	32120	26075	21899	21992	29112	29538	29661
POLA1	1635	353	252	416	310	753	349	449	364	727	2703	2646	913.083
POLD1	13428	20644	10521	26167	26388	22952	32035	31032	30398	22707	37316	31735	25443.6
POLD2	8765	14407	6913	16385	12047	14922	22339	18038	17514	19779	20627	26409	16512.1
POLDIP3	113636	128439	133445	130468	108904	98255	156152	120798	101726	104259	145234	136376	123141
POLE	0	2467	0	0	0	0	3955	0	4433	1491	131	0	1039.75
POLG2	11998	11029	17074	7291	7921	13673	9886	5642	5369	4986	12108	15213	10182.5
POLR1A	19683	20920	14319	21601	16899	19683	22234	22262	14533	15285	13678	20749	18487.2
POLR1B	16048	17367	12780	16950	15151	14520	17496	16109	12308	17329	12429	12160	15053.9
POLR1C	48301	73211	49832	86501	62379	72012	85610	69167	79796	49073	66690	73438	68000.8
POLR1D	85824	114863	90585	117602	77202	88933	101129	106822	64482	81341	95290	93911	93165.3
POLR1E	16186	20241	10681	21802	14098	20623	20630	24766	19439	13627	15158	13833	17590.3
POLR2A	85524	88823	90956	102390	84330	88542	106967	83024	84496	77654	91651	86406	89230.2
POLR2B	120160	114304	105318	125998	112246	102884	145845	119462	116012	95558	118927	121923	116553
POLR2C	90150	132843	194129	196706	132763	118457	127812	126898	145855	118172	168909	195518	145684
POLR2D	122632	117901	186848	179621	151122	128552	163846	130318	109562	95499	132535	122648	136757
[truncated: 1,067 more rows]

## Sheet: CD4+ T cell subsets (RNA)
Gene.name	Average TPM (Tnaive, Tcm, Tem)	Cluster number	average TPM (Tnaive)	average TPM (Tcm)	average TPM (Tem)	Log2FoldChange (Tcm vs Tnaive)	Log2FoldChange (Tem vs Tnaive)	Log2FoldChange (Tem vs Tcm)
[truncated: 774 more rows]

[truncated: 7 more sheets: CD4+ Tcm vs Tnaive (RNA), CD4+ Tem vs Tnaive (RNA), CD4+ Tem vs Tcm (RNA), CD4+ T cell subsets (protein), CD4+ Tnaive vs Tcm (protein), CD4+ Tnaive vs Tem (protein), CD4+ Tcm vs Tem (protein)]
