# Supplementary material for: RNA-Binding Protein Expression Alters Upon Differentiation of Human B Cells and T Cells
Source: Front Immunol. 2021 Nov 17;12:717324. doi: 10.3389/fimmu.2021.717324 (PMC8635512; doi:10.3389/fimmu.2021.717324)
Supplement: Supplementary file 6 [file Table_5.xlsx]

## Sheet: Legend
Zandhuis et al.	Supplementary Table 5: Differentially expressed RBPs between CD8+ T cells
Tab name	Description	Figure
RBP expression CD8 (RNA)	Expression levels of RBPs among Naïve, Central memory, Effector memory and Effector CD8+ T cells (RNA, >0.1 TPM)	Figure 5
RBP expression CD8 (Protein)	Expression levels of RBPs among Naïve, Central memory, Effector memory and Effector CD8+ T cells (Protein, >1 CN)	Figure 5
CD8+ T cell subsets (RNA)	Differentially expressed RBPs at the RNA level between Naïve, Central memory, Effector memory and Effector CD8+ T cells.	Figure 5, Supplementary Figure 5
CD8+ Tcm vs Tnaive (RNA)	Differentially expressed RBPs at the RNA level between CD8+ Tcm and CD8+ Tnaive.	Figure 5, Supplementary Figure 5
CD8+ Tem vs Tnaive (RNA)	Differentially expressed RBPs at the RNA level between CD8+ Tem and CD8+ Tnaive.	Figure 5, Supplementary Figure 5
CD8+ Teff vs Tnaive (RNA)	Differentially expressed RBPs at the RNA level between CD8+ Teff and CD8+ Tnaive.	Figure 5, Supplementary Figure 5
CD8+ Tem vs Tcm (RNA)	Differentially expressed RBPs at the RNA level between CD8+ Tem and CD8+ Tcm.	Figure 5, Supplementary Figure 5
CD8+ Teff vs Tcm (RNA)	Differentially expressed RBPs at the RNA level between CD8+ Teff and CD8+ Tcm.	Figure 5, Supplementary Figure 5
CD8+ Teff vs Tem (RNA)	Differentially expressed RBPs at the RNA level between CD8+ Teff and CD8+ Tem.	Figure 5, Supplementary Figure 5
CD8+ T cell subsets (protein)	Differentially expressed RBPs at the protein level between Naïve, Central memory and Effector memory CD8+ T cells.	Figure 5, Supplementary Figure 5
CD8+ Tnaive vs Tcm (protein)	Differentially expressed RBPs at the protein level between CD8+ Tnaive and CD8+ Tcm.	Figure 5, Supplementary Figure 5
CD8+ Tnaive vs Tem (protein)	Differentially expressed RBPs at the protein level between CD8+ Tnaive and CD8+ Tem.	Figure 5, Supplementary Figure 5
CD8+ Tnaive vs Teff (protein)	Differentially expressed RBPs at the protein level between CD8+ Tnaive and CD8+ Teff.	Figure 5, Supplementary Figure 5
CD8+ Tcm vs Tem (protein)	Differentially expressed RBPs at the protein level between CD8+ Tcm and CD8+ Tem.	Figure 5, Supplementary Figure 5
CD8+ Tcm vs Teff (protein)	Differentially expressed RBPs at the protein level between CD8+ Tcm and CD8+ Teff.	Figure 5, Supplementary Figure 5
CD8+ Tem vs Teff (protein)	Differentially expressed RBPs at the protein level between CD8+ Tem and CD8+ Teff.	Figure 5, Supplementary Figure 5

## Sheet: RBP expression CD8 (RNA)
Gene.name	CD8_Naive_1	CD8_Naive_2	CD8_Naive_3	CD8_Naive_4	CD8_CM_1	CD8_CM_2	CD8_CM_3	CD8_CM_4	CD8_EM_1	CD8_EM_2	CD8_EM_3	CD8_EM_4	CD8_TE_1	CD8_TE_2	CD8_TE_3	CD8_TE_4	rowmeans
A1CF	0.057714	1.07175	0.09361	0.058566	0.05906	0.058916	0.101686	0.02695	0	0.047152	0.094828	0.235354	0.015584	0.020404	0.07229	0.02505	0.127432
AAAS	96.6538	84.039	106.153	95.0768	55.1855	59.839	60.7524	43.4522	63.1156	49.636	72.8774	50.6441	48.1693	61.655	60.648	61.8441	66.8588
AAMDC	38.5397	44.3408	28.3954	32.6974	40.9407	33.9401	30.3551	37.4506	29.6017	29.4526	33.9271	30.0121	33.7171	31.7153	36.3039	49.1135	35.0314
AAR2	40.6951	31.8725	42.4153	49.3796	40.5322	31.9924	50.9609	39.1292	64.837	34.4432	52.0195	53.1602	33.3095	54.4826	40.1317	39.6846	43.6903
AARS	41.7793	44.3356	29.3158	49.2832	37.3874	38.3912	60.7687	40.6707	45.6108	31.5358	62.5391	49.1472	31.6418	31.468	45.6054	26.5696	41.6281
AARS2	14.2955	16.7162	16.1491	16.1735	11.5459	22.2465	23.1927	12.4312	12.5984	9.1469	19.3011	14.4272	12.7511	14.298	18.1676	13.9185	15.46
AARSD1	108.78	59.9199	141.2	86.3997	101.481	94.5449	73.8863	94.4551	65.3227	67.2028	63.6696	71.4055	72.9213	65.3235	51.3876	88.5391	81.6524
AASDHPPT	41.1437	44.6264	39.534	43.3079	45.8603	24.5882	69.5388	32.5588	44.0687	26.1789	57.1016	53.6288	32.8817	34.4129	41.382	28.6453	41.2161
AATF	110.426	71.0775	86.7935	89.177	88.1394	99.7565	76.6591	70.1211	111.73	110.248	127.355	125.809	74.2102	108.415	118.873	95.6635	97.7784
ABCC1	13.7478	21.7087	18.3662	10.6218	14.8378	19.995	17.2868	16.6792	10.2864	12.1748	20.104	15.7649	13.156	11.5229	15.4825	11.6752	15.2131
ABCC4	15.321	16.1084	19.0831	14.312	14.4917	14.2392	16.7959	15.5102	14.167	19.6687	22.608	16.9899	12.4561	15.7612	26.0673	16.9068	16.9054
ABCE1	111.855	113.693	98.962	97.4611	91.5173	76.9682	124.393	71.7661	62.5323	77.2443	62.4576	84.2263	54.1832	60.2888	70.6471	56.3281	82.1577
ABCF1	58.8057	62.354	48.0172	48.4269	54.0313	45.101	73.1084	50.5968	56.3689	42.974	76.6271	46.4038	59.7699	43.8769	67.361	59.9715	55.8621
ABCF2	53.8004	48.4067	47.0161	32.042	53.2279	51.5378	48.8034	39.6891	49.2881	45.5715	47.4085	56.0802	25.0483	48.6311	51.9079	34.6586	45.8199
ABCF3	87.2849	102.234	84.8626	76.5404	95.8763	97.8099	118.689	75.5686	76.5649	69.9396	101.253	106.594	69.3088	111.806	140.145	90.8425	94.0825
ABT1	54.3933	20.6153	49.3068	33.6233	54.9881	32.6031	28.5943	32.5911	57.6414	45.2936	32.0314	56.3602	49.953	43.0031	35.106	40.1804	41.6428
ACAA2	94.3759	45.7139	82.302	56.8739	57.1227	40.8536	63.0098	48.253	151.788	131.159	118.395	177.872	101.991	111.947	111.715	188.365	98.8586
ACACA	20.7372	21.9712	26.9028	29.0326	15.0755	15.6386	13.7502	23.5883	13.9985	10.8848	10.213	17.9403	11.4336	10.4802	8.77161	15.4017	16.6138
ACADVL	122.81	646.422	347.369	355.838	164.027	561.469	447.006	170.585	223.678	558.298	694.094	191.049	283.669	267.23	643.939	198.171	367.228
ACAT1	115.023	74.1408	66.2876	86.7971	71.8986	64.5934	38.7409	91.3858	94.5118	82.7466	76.428	97.9853	55.4053	58.7332	42.8302	72.2095	74.3573
ACD	61.089	17.5266	53.4546	45.2508	68.1802	61.2148	33.747	56.6326	53.6383	59.5526	51.1008	54.9952	49.6703	61.9057	50.7132	61.8773	52.5343
ACIN1	111.154	57.1502	106.746	89.544	103.947	60.4358	98.0021	85.5953	65.0139	60.1614	45.8218	95.1913	59.7912	79.8414	52.4209	61.3373	77.0096
ACLY	53.1661	68.7307	50.3883	52.4382	67.9052	72.263	114.533	63.6526	99.625	79.2758	95.4059	90.4229	69.9071	99.3984	100.989	79.625	78.6079
ACO1	16.3227	15.3932	9.88587	9.67085	7.23579	9.92912	15.2444	11.042	5.97158	4.03303	14.8667	6.95956	7.98101	13.2237	14.991	7.46214	10.6383
ACO2	89.9586	74.3168	72.6945	97.92	79.9466	99.1652	84.0036	69.1185	91.5395	71.9447	77.4995	97.7825	57.638	103.493	100.655	83.956	84.477
ACP1	275.434	182.906	215.939	249.677	251.484	160.7	129.366	187.46	220.022	240.476	178.159	269.967	182.481	215.997	154.531	239.705	209.644
ACSL3	17.8428	56.6717	41.2467	38.7157	27.3414	30.7584	45.3564	24.9817	51.5452	35.6361	41.2669	31.6258	37.2956	53.2137	63.2555	40.7237	39.8423
ACTN1	176.252	486.19	385.039	328.699	45.5175	55.7857	79.9728	78.2774	7.66109	4.17611	9.2831	9.66495	13.2977	8.64273	22.9266	19.8456	108.202
ACTN4	13.9087	59.474	35.7097	13.6643	61.493	146.794	196.647	81.1362	277.278	420.385	525.212	387.224	254.907	393.571	581.066	294.573	233.94
ACTR3	505.553	456.757	412.627	409.302	536.752	488.385	633.438	461.023	755.523	534.767	753.601	727.171	531.833	641.732	763.532	682.083	580.88
ADAD1	0	0	0	0	1.89015	0	1.4593	0.415228	0	0	0	0.13537	0	0	0	0	0.243753
ADAD2	1.55201	1.43107	1.93079	5.65239	0.491535	0.197671	1.50072	0.602747	0.068713	0	0.15142	0.147608	0	0	0.048836	0.058953	0.864654
ADAR	118.093	166.345	105.206	86.18	122.083	156.293	184.797	66.7925	122.267	102.305	165.516	79.9614	95.1422	93.4113	139.139	65.3777	116.807
ADARB1	16.2064	13.802	6.67337	3.43037	6.75664	10.5434	11.7341	13.1557	4.03333	9.26499	5.87129	5.08837	3.15038	5.01978	4.97593	10.8862	8.16201
ADARB2	0.167576	2.40627	0.227344	0.732701	0.300311	1.7368	0.713683	2.89619	0.160307	4.425	1.2317	0.760411	0.299803	0.64286	0.191502	1.02611	1.11991
ADAT1	92.1161	147.777	106.334	75.4219	194.298	155.844	240.153	201.791	159.142	166.111	155.55	185.293	53.7443	126.003	99.1413	66.7936	139.095
ADAT2	18.5978	27.6015	16.5415	18.6736	11.5373	8.31632	26.317	9.91627	15.9521	16.6676	12.8149	10.4534	16.7126	4.9114	11.4062	13.242	14.9788
ADAT3	0	1.61675	2.00202	1.4143	0	0.779265	2.02524	1.12377	3.74876	4.20905	4.63171	1.33184	1.67728	0.660467	6.83992	0.376978	2.02733
ADD1	107.884	107.58	103.447	97.9267	122.57	110.089	110.381	99.7672	133.11	116.613	108.9	147.835	113.081	106.33	152.889	131.619	116.876
ADD3	492.743	610.772	469.134	595.691	647.187	537.302	586.104	559.71	376.197	387.602	472.669	633.093	424.426	407.263	531.247	558.309	518.09
ADNP	64.8039	70.4224	97.8729	104.696	59.9235	66.3755	62.332	160.252	53.3376	127.204	59.7323	126.57	60.6971	128.291	52.1433	146.007	90.0413
ADSL	172.576	146.649	145.96	152.324	184.362	185.134	158.725	161.487	96.8143	83.2143	89.0474	106.042	72.1599	61.0606	66.3702	111.319	124.578
ADSS	60.3764	51.528	44.4948	51.8045	61.9681	84.443	66.4472	46.5487	86.7146	45.929	62.4429	61.7656	58.6772	76.7093	81.0813	56.6248	62.3472
AEN	33.0206	52.7885	43.1233	44.9562	26.3912	47.6802	34.8449	34.4432	32.424	22.4586	33.3742	26.7622	22.6365	19.4909	33.1785	16.888	32.7788
AFDN	1.39002	2.32014	0.457843	0.055323	2.7958	1.62738	0.421339	0.331359	3.27457	0.655447	1.22311	0.531499	0.207811	0.367534	5.24026	0.368576	1.32925
AFF1	34.8757	12.5557	29.0079	31.127	51.2629	37.8379	67.6001	34.5523	38.1446	13.9969	17.805	29.0392	21.9561	33.0813	32.7246	39.0514	32.7887
AFF2	0.714479	0	0.042977	1.16467	0	0.43704	0.734993	0.523962	0	0	0	0	0	0	0	0	0.226133
AFF3	18.0291	24.525	22.4731	13.1268	25.4445	8.09525	17.002	14.0847	4.95856	4.20521	7.51413	8.45027	9.77372	4.15341	6.48963	6.88639	12.2007
AFF4	87.7661	73.601	61.9019	73.3124	93.5059	58.1878	80.0158	80.9738	60.4998	42.2327	57.6456	63.4388	87.3264	53.7025	36.5681	82.9066	68.3491
AGFG1	15.5221	10.4627	8.1675	10.1575	15.3577	7.11743	7.58071	9.83838	6.02499	7.39664	6.33124	11.7722	4.29451	9.51539	11.8549	5.25017	9.16525
AGGF1	15.8741	18.1443	30.2488	24.278	21.6176	16.2246	26.7769	20.6339	21.5152	19.0527	26.9161	25.1183	30.1911	32.614	17.2827	28.5744	23.4414
AGL	16.7701	18.4135	11.726	12.7853	9.52116	18.4154	14.3061	17.1018	13.3241	12.8324	15.137	18.5178	11.1701	17.3952	13.4605	17.7419	14.9136
AGO1	10.1226	15.7727	8.43255	10.3069	8.56715	8.33866	10.7448	7.24566	7.97077	8.94355	10.183	10.9274	5.9963	8.81512	11.7576	7.41114	9.471
AGO2	17.1829	10.5598	14.2504	17.9051	19.5354	12.5023	27.0703	9.83775	20.3475	15.7758	14.6271	13.3953	13.7004	13.9563	12.2534	13.6414	15.4088
AGO3	34.1465	49.3227	32.7465	42.594	41.5213	35.0949	36.5119	25.5345	23.6855	21.1159	31.644	40.3147	43.2853	20.3576	28.2546	38.6072	34.0461
AGO4	2.5797	1.94482	1.77414	0.306717	9.57042	16.832	12.8303	6.86688	23.6331	13.5423	25.8942	11.2708	8.37375	13.7954	11.8867	14.9488	11.0031
AGPS	8.66356	35.445	8.46774	7.59396	8.58859	11.95	13.6584	5.51298	8.17661	10.1765	23.1742	7.49025	4.95973	6.62021	17.9099	11.0328	11.8388
AHCTF1	47.1719	124.052	32.1311	32.2428	61.7447	58.7766	61.8229	20.3072	24.9973	55.4295	49.1429	24.5932	45.2148	45.3351	45.8667	17.3226	46.6344
AHCY	50.7737	38.6638	53.752	53.86	35.6338	36.0347	36.0095	32.9041	30.6593	24.863	28.8768	39.6223	17.5197	20.099	24.9453	17.1467	33.8352
AHCYL2	15.0399	9.38995	11.0036	9.05579	6.3821	10.9627	12.3733	6.02171	2.1416	7.83207	4.32805	10.3986	4.8708	6.86283	6.30115	5.97053	8.05841
AHNAK	9.35086	9.99626	17.8798	8.41748	120.905	157.8	167.422	146.914	113.27	69.7306	72.3004	120.791	142.039	222.067	85.2982	151.402	100.974
AICDA	1.15318	1.19565	0.738178	1.24352	1.49377	1.12183	1.66405	1.39638	0.561629	1.1784	1.1155	1.12099	0.737573	1.01337	0.707736	0.93685	1.08616
AIMP1	87.1919	38.7332	62.4973	57.6884	62.4814	42.9701	52.1982	51.3907	55.4049	47.2655	40.3792	42.1839	34.36	37.7341	42.9305	39.5407	49.6844
AIMP2	12.0576	5.90123	14.7774	14.9418	18.0312	12.3389	10.3957	20.609	19.9056	9.41143	13.1062	11.6098	20.9015	11.4047	8.89333	11.7296	13.5009
AK2	81.9286	107.916	101.801	96.0512	81.707	62.3367	109.347	82.0396	109.138	85.6419	105.544	127.219	87.399	94.0873	118.086	92.9911	96.4522
AKAP1	10.5414	9.77268	6.84054	10.7953	11.4277	7.43011	12.5975	11.9117	11.0788	8.91525	9.73054	13.0857	8.7941	7.42354	9.77537	11.2367	10.0848
AKAP12	0.130768	0.124521	0.19437	0.144637	0	0.436775	0.136734	0.253664	0	0.058137	0.10398	0.103155	0.057999	0.138636	0.069156	0.058994	0.12572
AKAP13	226.332	313.761	254.105	257.563	343.088	257.431	454.243	357.424	435.502	365.697	453.462	521.93	384.623	512.295	520.841	417.247	379.721
AKAP17A	6.21655	18.9908	11.4881	8.07102	5.71728	10.1607	9.92759	7.50399	6.18303	9.02554	15.7759	2.62328	7.19697	6.30372	13.4684	4.94692	8.97499
AKAP7	26.4207	32.8477	31.0003	29.1901	22.2295	18.1063	19.3189	31.8118	21.5587	30.6809	21.232	17.602	16.3926	14.7437	17.7561	19.1386	23.1269
AKAP8	51.0851	53.8811	53.9638	46.9878	39.0246	58.5194	43.9328	35.4416	45.1279	37.5812	56.8681	52.4406	44.1414	50.559	54.757	46.7426	48.1909
AKAP8L	13.1952	45.5498	34.8036	47.5018	44.7872	61.9496	32.5217	42.8038	31.3319	32.5741	41.8773	21.5014	33.3148	44.0321	45.9362	37.3358	38.1885
AKAP9	194.333	135.761	214.921	165.306	194.854	139.378	147.201	179.665	177.127	187.577	108.712	167.278	187.343	164.17	136.089	218.832	169.909
ALDH16A1	2.66933	32.4776	18.8339	22.5499	4.8968	27.3339	25.6859	11.7667	8.48931	15.1664	25.3248	2.49801	11.874	13.0684	31.7375	4.01209	16.149
ALDH18A1	36.165	39.6626	44.0774	35.1615	39.1162	37.5982	56.328	39.2278	40.053	43.6393	56.7784	46.804	37.5877	34.6316	54.5174	33.1333	42.1551
ALDH2	5.39181	8.08587	6.46078	5.30846	4.92739	4.90569	5.12018	5.02334	2.80891	3.76328	3.24015	4.34413	3.46515	2.81948	3.74993	3.92694	4.58384
ALDH6A1	29.7779	28.4608	32.7633	36.8793	23.2052	32.3608	30.3121	17.8074	18.682	33.6298	20.6664	20.5304	9.3748	15.7015	23.4732	17.0227	24.4155
ALDH9A1	148.062	94.8768	117.186	96.3518	79.5688	104.989	146.392	121.032	112.61	110.225	154.213	134.845	68.6316	113.317	148.743	118.454	116.844
ALDOA	896.392	388.504	927.221	748.363	904.187	895.89	607.401	871.463	1049.87	966.625	714.007	1024.7	783.937	911.424	586.912	961.688	827.411
ALDOC	69.4936	38.1805	74.7614	71.2656	34.1626	39.7497	29.9573	42.114	27.2981	27.246	32.6794	39.7877	20.1998	29.2924	24.5376	28.6805	39.3379
ALKBH1	16.456	8.34438	11.6414	20.4812	11.0246	11.4788	15.2231	8.75117	18.5861	7.48883	9.51282	22.1545	12.9192	9.54001	10.8638	12.873	12.9587
ALKBH2	39.4358	14.7402	40.928	29.5611	14.4674	13.4801	10.0249	12.803	7.66062	7.63901	3.87659	16.7132	21.5992	19.4027	8.10384	12.8873	17.0827
ALKBH3	58.0434	70.5259	54.899	56.8142	80.3853	80.8359	34.233	58.4833	46.453	64.4406	45.7677	61.6783	50.3497	35.3652	46.4977	78.761	57.7208
ALKBH5	22.8578	144.938	65.6679	54.8439	20.4026	126.299	140.437	20.6838	36.0621	78.8116	150.871	24.7223	37.4852	25.0132	140.69	24.4775	69.6415
ALKBH6	2.1512	34.9565	55.1793	47.8595	1.3213	48.1355	33.8653	35.9037	36.0529	76.3733	43.6107	16.7985	59.0342	33.8761	47.3277	31.7464	37.762
ALKBH7	23.1909	33.809	23.8471	38.1672	16.6909	21.5712	28.9387	25.534	14.4188	9.20518	20.2372	12.5577	33.4884	7.43489	18.046	17.3281	21.5291
ALKBH8	18.1338	11.4346	12.1286	13.2438	14.1777	17.5005	14.823	10.059	10.4298	8.29527	6.17523	10.2378	11.7598	19.9644	10.0008	11.7272	12.5057
ALYREF	8.30205	0	0	0.363343	3.03381	8.40208	0.609152	5.44827	10.009	1.12	0.266433	1.05462	1.05042	1.24936	3.28354	1.81521	2.87546
AMPD2	105.329	98.8638	91.3017	81.6524	79.8921	127.721	77.544	87.7559	82.3455	44.0891	88.3772	79.624	52.1938	84.6384	66.0982	70.1091	82.346
ANAPC1	44.5307	57.7439	39.302	42.5487	59.3341	34.9104	43.9497	46.5174	35.2885	47.4269	47.5653	45.5615	40.7011	47.3701	49.4536	44.5829	45.4242
ANG	0	0.745179	0.362619	0	0	0.455663	0	0.141645	0	0	0.452204	1.862	0.392944	0	2.75526	0	0.447969
ANGEL1	38.646	46.2688	23.7749	31.367	32.3165	30.4902	29.9741	23.952	18.0165	22.4462	35.7466	22.7975	13.2376	23.6614	23.9068	18.91	27.2195
ANGEL2	107.854	66.6543	78.4735	83.524	66.1533	75.7269	88.9321	85.9465	78.8597	62.3424	80.6983	109.705	60.8972	81.9501	73.2616	68.5605	79.3462
ANK3	22.3656	14.1467	1.74855	12.5415	22.9611	29.9276	13.5367	34.9232	8.7533	14.2989	4.48114	7.39741	4.27633	9.95847	0.979434	3.89252	12.8868
ANKFY1	44.4592	116.919	22.4523	36.9125	59.4417	39.9837	36.5844	33.2359	46.0975	46.1384	45.3781	36.1729	34.8959	32.8934	38.3423	38.0606	44.248
ANKHD1	163.024	240.434	118.807	149.5	87.5634	143.6	156.321	112.21	109.794	164.634	180.856	102.965	82.555	95.8187	191.472	113.846	138.337
ANKHD1-EIF4EBP3	10.064	11.4854	7.13867	4.11324	16.2668	9.30433	7.0669	1.27622	10.6723	12.0212	9.60285	7.91021	5.20861	6.1349	7.84936	6.99677	8.31949
ANKLE2	30.8916	65.1056	32.0771	36.066	22.0997	64.7916	60.9305	20.494	19.9962	51.5883	48.9953	28.507	27.7609	21.0819	50.2122	23.2939	37.7433
ANKRD17	44.7773	58.9749	29.0528	35.9205	44.9094	24.8504	30.5317	32.0554	29.1746	34.7773	30.2152	42.9432	26.3345	23.085	38.5749	16.8799	33.9411
ANKZF1	258.027	477.846	224.375	255.769	200.171	266.504	272.437	258.428	172.757	179.306	240.89	239.712	122.362	185.398	225.634	209.015	236.79
ANLN	0	0	0	0.226818	0	0	0	0.309317	1.13842	0	0.383244	1.00797	0.35973	0	0	0.290584	0.232255
ANP32A	91.2592	34.5477	94.9254	52.4936	92.7493	41.8051	81.834	61.5837	84.1817	62.6196	54.8767	51.2611	69.6447	58.052	44.7855	43.8191	63.7774
ANP32B	145.708	86.5313	183.76	161.175	130.961	127.443	85.2545	135.148	132.063	103.768	71.8386	79.1996	76.1985	81.3383	64.2697	79.6098	109.017
ANP32E	153.118	91.8765	120.549	153.953	173.077	140.834	149.115	160.159	222.06	143.221	126.713	219.872	117.892	170.336	124.34	141.324	150.527
ANXA1	197.755	242.97	159.211	245.372	1917.53	1469.34	1359.28	1502.79	1611.23	1674.25	1394.32	1761.2	950.898	1451.99	1270.88	1297.7	1156.67
ANXA11	95.036	233.601	232.164	250.874	118.559	344.599	327.079	157.381	134.278	302.993	272.025	90.2292	168.76	164.365	320.144	104.183	207.267
ANXA2	10.0849	10.3225	12.4005	9.07784	220.337	115.845	174.102	340.512	653.069	460.144	330.039	670.087	488.911	440.241	388.434	517.463	302.567
ANXA3	0.89823	1.01288	0.772235	0.728538	0.905901	0.873841	0.736196	1.15135	0.467058	1.10755	0.561505	0.705809	0.677736	0.162556	0.082267	0.893764	0.733588
ANXA4	11.9745	13.1999	8.0427	3.49773	18.8919	30.2274	22.3283	16.9396	51.0892	53.7654	43.3023	92.1865	61.4077	97.6031	72.1481	85.3497	42.6221
ANXA5	48.2425	45.104	28.2457	45.5039	168.138	193.913	115.51	171.462	445.21	376.343	284.18	390.559	112.179	266.539	270.326	228.48	199.371
ANXA6	435.392	359.332	325.742	362.084	546.205	500.303	565.104	446.444	741.888	491.161	681.091	843.998	556.943	706.519	734.115	673.166	560.593
ANXA7	172.217	147.445	154.676	157.695	212.865	235.304	171.363	176.851	200.9	191.626	182.78	273.618	116.191	204.066	171.936	169.28	183.676
AP1B1	48.0302	75.4596	26.575	52.7518	43.2406	44.1748	65.2493	44.4368	50.2791	66.9212	73.1178	48.2226	42.8343	66.0206	67.936	62.8147	54.879
AP2A1	10.5227	31.6025	19.2255	19.1336	19.134	30.748	24.7551	21.8893	25.6906	22.1479	24.0533	11.0276	26.5612	24.955	30.4575	19.6528	22.5973
AP2B1	73.8143	77.0962	54.2966	67.5899	79.5422	71.3716	105.962	66.0794	94.0406	84.8721	115.372	102.345	70.2409	125.032	75.0449	99.6238	85.1453
AP3B1	84.5452	77.4384	83.8397	66.9987	78.1384	56.2113	104.559	73.5711	78.1716	71.3177	63.2629	102.605	64.9385	59.7597	41.4314	77.0318	73.9888
AP3D1	21.9051	18.7836	17.6904	13.5721	12.241	31.2073	23.1995	28.2821	20.1124	9.11382	19.85	16.6236	18.1467	16.0724	16.2564	29.4072	19.529
APC	34.5458	27.7881	38.695	34.1437	35.2651	34.8839	54.7632	32.9509	32.9263	20.7287	23.171	43.1086	36.0182	43.7814	29.0768	30.8294	34.5423
APEH	130.153	113.013	113.387	106.197	124.993	157.412	133.154	149.867	111.117	136.801	155.769	142.599	107.247	131.495	150.354	165.348	133.057
APEX1	281.838	145.133	286.341	264.505	185.994	145.254	114.263	154.397	135.568	155.773	108.473	132.204	107.917	132.959	101.897	124.886	161.088
APEX2	21.0972	16.0371	15.2767	13.0628	11.7397	14.5953	19.829	12.2565	25.6968	11.3467	22.0297	24.7726	14.5873	26.2758	21.7606	24.1641	18.408
API5	117.361	223.343	190.768	145.862	154.909	170.726	227.419	144.255	164.885	119.332	185.754	202.59	106.394	156.714	191.036	123.133	164.03
APOBEC2	8.91223	18.2646	14.8424	11.9687	12.1976	10.1179	15.0539	10.6893	4.34226	8.90391	12.5369	9.55102	3.38824	6.73356	9.03093	7.93334	10.2792
APOBEC3A	3.8999	4.17578	2.50015	2.001	1.87891	1.64459	2.37345	1.6112	3.12516	4.15315	4.40618	1.4426	3.56423	2.86994	1.18073	2.95356	2.73628
APOBEC3B	0	0	0	0.23579	0	0.181736	0.41983	0.667215	3.9577	1.99047	2.42902	0.281134	0.767389	0.435567	0.135415	0.247229	0.734281
APOBEC3C	42.0405	39.6558	58.736	34.634	121.666	74.3905	75.1823	148.888	225.196	309.258	191.932	215.032	280.122	276.421	240.2	362.732	168.505
APOBEC3D	9.5773	13.0736	9.33625	9.8319	23.8418	23.0073	27.3761	26.078	30.8327	41.5314	39.8822	40.0782	17.4612	41.0383	33.866	27.4052	25.8886
APOBEC3F	13.9392	22.3594	13.4131	12.4463	26.9766	17.2242	31.4601	16.0352	31.4217	23.7206	24.767	24.809	23.2432	22.9357	30.622	19.5432	22.1823
APOBEC3G	41.1187	36.4207	61.251	46.8176	154.364	103.444	150.146	165.327	609.035	439.857	432.918	632.657	384.245	441.912	525.258	528.237	297.063
APOBEC3H	0	1.24145	0	0	0.656683	1.23264	1.6076	6.02521	16.1309	7.94442	13.3495	12.2054	9.9718	10.5403	6.2126	11.3354	6.15337
APOBEC4	0	0	0.610604	0	0	0	0	1.74692	0	0	0	0	0	0	0	0	0.147345
APTX	60.1281	45.1952	59.3184	56.5874	46.1936	57.8638	46.8205	44.7946	36.1921	63.0734	46.6618	43.4849	32.9216	45.0043	39.7315	46.7229	48.1684
AQR	42.3804	54.3496	33.0932	45.1331	42.1085	42.1179	59.6865	33.033	33.5991	36.841	41.2411	39.9055	33.8939	44.1835	35.179	41.353	41.1311
ARCN1	87.0339	99.3931	61.2179	80.378	79.847	91.2192	114.663	85.9927	81.9405	90.247	87.6281	121.645	59.5745	96.9048	99.0552	85.1695	88.8693
ARF1	414.212	261.112	348.947	314.099	498.269	505.406	357.487	393.5	655.908	565.551	606.975	685.239	442.807	527.481	564.001	533.946	479.684
ARF3	8.70104	38.837	19.6653	22.1656	11.7461	44.4056	33.556	16.8521	24.3012	50.8645	53.6078	13.4284	23.7022	24.5018	45.0308	19.0202	28.1491
ARF4	128.209	60.1451	112.583	90.6327	135.928	84.7948	94.7243	104.069	133.312	123.947	117.726	162.139	108.743	127.506	122.007	91.0312	112.344
ARF5	73.2623	46.3752	129.362	81.2241	99.6718	116.171	81.2409	174.538	132.9	151.902	92.8057	84.2302	161.676	109.321	96.4599	127.762	109.931
ARFGAP3	45.7497	54.973	35.7383	29.588	52.357	53.9675	73.2143	41.1604	57.5784	83.1604	89.8627	59.6319	63.3694	78.694	104.572	71.8799	62.2186
ARFGEF1	50.1549	38.0318	42.0353	38.8052	33.1761	31.8021	36.3631	31.0441	27.5333	20.0932	23.7864	39.4306	20.5806	21.8757	33.0461	27.677	32.2147
ARFRP1	83.2383	44.5211	83.7685	77.8713	83.0413	88.2273	42.1888	56.6904	78.515	77.9449	48.7559	72.4289	48.0437	57.2687	58.2154	57.2159	66.121
ARGLU1	283.54	266.001	231.787	262.294	282.539	233.377	299.772	240.1	230.42	192.784	214.174	245.233	163.593	207.863	214.441	193.804	235.108
ARHGAP11A	1.97378	3.64501	1.99301	0.36896	9.70059	6.32796	7.71629	5.40151	21.2777	4.53262	9.06808	7.33996	5.07147	7.45436	5.57844	2.24907	6.23117
ARHGDIA	91.7627	60.2023	86.3585	83.7406	150.263	157.366	168.211	135.749	185.542	217.424	270.599	154.217	154.175	198.764	242.36	169.477	157.888
ARHGDIB	2521.45	1305.32	2416.84	1939.1	2726.07	1584.89	1451.6	2755.28	2719.24	2589.05	1536.81	2235.71	2427.37	2350.68	1581.86	2482.04	2163.96
ARHGEF1	188.978	494.5	464.727	449.361	202.577	422.76	537.388	296.945	248.826	369.014	506.911	183.509	272.435	263.582	377.556	149.868	339.308
ARHGEF12	8.56057	9.9428	9.63554	8.79816	12.2622	8.5398	8.23747	8.88001	8.94262	8.35451	12.1746	14.6342	10.6894	10.6533	14.8365	14.1607	10.5814
ARHGEF2	63.1262	96.6956	82.9376	70.0824	50.332	90.9557	94.9932	90.4515	42.7836	76.4493	110.044	79.8329	55.7733	67.3929	94.5574	107.164	79.5982
ARHGEF28	0.061939	1.1326	0.54062	1.05694	0.352773	0.346155	0.049332	0.034598	4.27296	3.8941	3.64612	4.53086	1.94151	2.65231	5.31276	6.97453	2.30001
ARID1A	80.2424	73.1787	86.2823	58.166	72.4914	82.792	71.2524	64.131	73.4851	69.1241	83.2157	77.9405	59.9069	53.839	73.9918	60.4519	71.2807
ARID4A	107.885	72.0099	106.276	98.9665	99.7325	119.384	83.5815	100.544	85.8039	87.2284	79.1623	126.322	61.9006	98.606	92.6175	67.6219	92.9776
ARID4B	244.818	267.741	209.596	177.713	308.731	320.669	213.342	256.031	240.672	241.072	230.8	283.409	186.275	187.353	188.832	215.141	235.762
ARL1	68.2212	64.2184	49.7522	51.3562	39.3482	41.2118	61.2024	68.8224	48.0529	44.5185	55.9309	76.6034	50.8378	56.5891	51.744	65.68	55.8806
ARL10	7.77347	4.5812	8.1287	7.87015	7.14668	7.21418	2.67446	2.16045	1.38918	3.94182	2.32933	2.52118	1.32956	8.69328	2.82872	4.68079	4.70395
ARL11	1.58568	1.92983	5.32857	1.73379	1.49197	0.830791	11.3236	3.50297	0.983188	2.08906	1.50968	1.18217	1.22511	2.08153	1.01653	3.73269	2.5967
ARL2	31.886	49.2761	58.4471	45.3844	43.358	33.5213	36.2095	44.9964	25.0425	38.9503	27.9674	21.4857	57.587	40.8867	35.8778	35.9935	39.1794
ARL3	1.61423	2.09165	2.52754	2.90503	2.55084	3.03057	2.34705	1.73948	1.84829	2.20321	1.66016	1.38683	2.50733	1.12228	2.23781	2.30081	2.12957
ARL4A	82.1129	113.876	84.9795	84.2358	184.886	178.976	94.3399	86.827	112.011	104.888	56.6455	58.11	83.5883	94.3434	72.8948	44.3984	96.0695
ARL4C	61.0711	48.6086	66.5846	55.4291	124.623	113.367	89.0047	100.435	215.226	124.467	107.666	139.161	151.674	132.89	125.143	121.76	111.069
ARL4D	2.22944	2.59995	2.93496	2.10033	3.82218	2.50327	1.27393	7.1699	13.8338	6.89133	4.87515	4.90351	12.1163	5.4785	6.15753	10.2876	5.57361
ARL5A	9.64612	28.8491	28.8387	19.4624	34.278	47.3495	35.6471	16.7943	36.4223	33.3966	70.8418	14.1802	34.704	17.6554	58.2097	41.814	33.0056
ARL5B	4.61665	6.43179	3.66113	9.13806	6.79209	4.35129	9.1999	6.9348	9.51636	7.8121	5.96521	8.02919	9.88412	5.48179	5.08784	3.90465	6.67544
ARL6	4.25389	8.31128	6.33251	3.25007	5.41241	4.5435	11.6606	6.31547	6.50021	6.06938	1.95945	5.15484	3.11749	5.22307	4.83246	5.72491	5.54135
ARL6IP4	120.92	86.3953	172.51	150.987	97.1806	108.481	134.832	212.762	113.114	128.18	92.9655	93.1667	171.213	116.807	115.76	132.607	127.993
ARL8A	6.67114	2.71943	11.2935	5.39025	3.52903	7.67669	5.11395	4.60804	4.06043	9.99132	6.23085	6.0355	6.14701	9.31713	12.3325	2.83621	6.49706
ARL8B	63.232	120.289	59.3113	65.7267	93.304	40.5434	118.739	79.4779	80.0446	102.235	146.25	92.7537	128.874	85.7642	140.252	101.578	94.8984
ARPC4	174.421	90.2624	163.894	131.566	191.366	182.265	127.699	212.55	313.909	250.92	204.03	283.433	265.408	318.985	213.075	285.982	213.11
ARPP19	53.237	61.786	40.3983	58.5232	53.7455	53.808	63.1711	52.8228	61.8555	51.5391	71.4189	66.9279	58.0367	116.249	75.729	70.271	63.095
AS3MT	5.33324	6.01923	6.31669	4.34114	4.96508	3.03761	5.4813	4.34086	0	3.42625	4.16613	3.95209	4.84944	3.3532	4.37958	3.2725	4.20215
ASCC1	39.8837	45.6122	62.3943	48.3745	24.9294	28.9091	29.685	28.4017	37.9901	13.5667	36.0439	33.6199	33.1521	29.9609	34.2197	33.5208	35.0165
ASCC2	147.922	194.944	148.357	146.973	147.73	142.695	142.338	117.605	136.789	142.113	152.904	211.055	152.143	108.766	134.344	142.768	148.09
ASCC3	25.4597	24.8459	30.01	20.6875	44.9292	21.0631	27.316	19.1325	26.9667	30.7005	19.2383	29.1163	36.7276	38.7377	17.4428	25.2342	27.3505
ASH1L	127.953	71.4985	91.4654	106.518	106.814	136.997	101.797	95.9961	64.5537	58.4749	62.0222	113.128	61.4949	86.4422	59.312	73.9539	88.6513
ASMT	0.6351	0.657023	0.327811	0.774604	0	0.423191	1.23482	0.446588	0	0.722171	1.13908	0.848643	0.514984	0.14446	0	1.26143	0.570619
ASNS	38.8755	34.1713	41.9146	38.4025	24.0481	33.3879	34.7958	25.5112	11.64	25.9498	20.7043	23.198	8.78608	13.8792	29.5664	16.5277	26.3349
ASPH	29.2418	34.5386	17.4879	22.7286	35.1936	26.5661	29.9349	23.5252	11.2448	29.0389	26.6871	14.9712	18.5018	28.8664	19.7954	14.4068	23.9206
ASPM	0	0	0	0.403456	0.269285	0.413293	1.26813	0.547863	1.71201	0.331533	0.155891	0.355301	0.043703	0	0.485676	0.158381	0.384033
ASS1	0	0.425839	0.274082	0.240742	0	0.53829	0	0.650787	1.10927	0.76471	2.31186	0.089647	0.851807	0.387344	1.803	0.942113	0.649344
ASXL1	31.1886	56.3326	34.1182	41.7581	34.8091	39.9731	48.6441	40.8774	25.8528	51.8516	40.2525	23.1908	21.2109	22.4605	29.4128	23.7398	35.3546
ASXL2	16.6103	14.8807	10.8091	9.94995	18.4614	14.2746	18.8661	23.5519	12.4183	13.1787	19.2548	16.5463	22.8707	14.0621	11.8967	12.7757	15.6505
ASXL3	0	0.376283	0.485144	0	0	0.236133	0.533412	0	0	0	0.234366	0	0.264989	0.308671	0.433537	0	0.179533
ATAD2	8.16017	16.9982	9.34645	17.403	34.166	29.9535	47.8242	19.786	25.8451	21.9562	28.5583	25.295	14.1355	22.3331	13.6339	28.3754	22.7356
ATAD3B	16.625	16.6221	22.6691	22.3665	8.69686	18.7131	29.5347	14.4301	17.7194	24.1577	21.2572	8.93073	10.5627	9.74254	25.5276	5.58866	17.0715
ATF7IP	178.144	199.388	169.641	180.887	312.927	259.527	343.499	218.407	272.932	162.658	203.036	286.2	214.223	270.355	174.303	212.045	228.636
ATG9A	29.7454	58.7522	41.7429	46.9905	35.8206	42.0846	52.9532	57.0438	46.1691	45.6875	76.8749	53.9438	46.4854	63.2339	60.5131	56.3693	50.9006
ATIC	161.357	169.196	152.66	148.542	142.564	149.772	113.645	107.678	108.162	125.986	106.028	95.3677	69.8149	81.5902	110.923	84.0797	120.46
ATL3	28.8353	49.0604	27.3555	26.6203	39.4021	32.0767	44.4547	33.1583	35.8673	46.9568	58.1212	40.9797	35.8701	53.5424	59.0863	44.1275	40.9697
ATM	299.916	353.198	263	313.271	256.575	180.759	276.358	182.351	105.078	120.162	151.093	168.6	122.207	142.047	156.53	143.593	202.171
ATP13A1	27.8898	157.166	64.3006	45.9271	29.5892	134.529	154.259	29.5976	41.5207	58.5586	118.363	30.6831	29.4034	24.5992	77.3371	26.8531	65.661
ATP13A3	14.0646	27.105	15.6847	10.4581	15.1574	15.1619	18.7596	9.23681	21.2086	8.73226	13.7217	23.2912	7.56109	21.4645	13.5273	11.0779	15.3883
ATP1A1	110.338	417.845	167.474	181.092	137.706	214.454	277.185	108.585	126.28	156.168	231.766	143.079	87.8438	140.163	213.655	110.048	176.48
ATP2A2	6.61616	15.0018	6.84668	6.48795	11.3376	13.2377	9.72603	6.11957	11.7445	7.77537	9.14003	14.0461	6.03109	7.28511	15.1698	10.2069	9.79827
ATP5F1A	557.678	393.988	579.809	526.347	448.459	444.077	416.884	447.244	663.076	465.702	490.176	667.767	339.841	450.802	505.411	384.318	486.349
ATP5F1B	1034.26	837.986	822.165	820.409	1051.49	1005.03	710.814	878.946	1397.33	1078.46	1003.13	1194.16	786.889	1081.34	995.526	995.149	980.818
ATP5MF-PTCD1	0	0	1.14913	0.963465	5.72347	0	0	0	0.528353	0.41554	0	0	0	0	0	0	0.548748
ATP6V1A	32.2888	37.8238	25.9648	34.6783	33.1801	34.9102	31.0822	35.102	47.8501	15.2571	45.5023	36.8147	25.9885	49.9376	26.2698	30.6917	33.9589
ATR	68.4974	40.2797	49.4955	57.3483	61.6686	48.3313	66.3825	58.22	53.5569	34.1409	46.9528	59.6588	44.3011	51.9141	47.2975	50.0124	52.3786
ATRX	285.678	238.844	234.37	209.847	260.88	303.718	262.707	289.272	314.516	284.267	237.66	328.623	206.053	225.047	164.121	218.532	254.008
ATXN1	11.3499	17.8694	19.9085	12.9884	62.9337	55.3548	72.3184	66.0537	85.2018	75.3105	55.1438	76.1695	45.3162	53.8126	42.7459	65.8343	51.1445
ATXN10	232.014	161.819	202.173	197.322	142.643	149.66	161.663	151.449	187.222	148.504	190.981	198.854	121.145	160.087	156.302	195.126	172.31
ATXN1L	14.4342	12.5557	18.2348	18.5565	33.6528	22.2594	19.5941	27.1398	47.3967	37.7871	30.2174	26.4543	39.1003	35.4657	44.8381	24.7233	28.2756
ATXN2	37.8521	114.519	63.9173	62.0854	36.1045	64.1254	93.9199	27.5543	48.0153	68.9725	89.3515	47.7737	52.6287	25.6447	63.8618	31.4799	57.9878
ATXN2L	52.7393	74.27	69.3529	50.4937	31.4845	83.8067	75.1704	60.4966	64.3185	67.9019	65.6118	38.0629	46.5627	29.5874	74.6349	28.916	57.0881
AUH	8.04799	25.8033	20.5599	13.6052	4.22073	22.723	22.418	19.8989	16.5736	17.2183	30.1669	11.5207	21.5709	27.3225	24.1669	9.62247	18.465
AZGP1	0	0	0	0.826936	0.657794	0	0	0	0	0	0.44883	0	0.499922	0	0.311751	0	0.171577
BAG3	5.45227	13.1298	6.93813	4.10245	3.37271	12.1659	6.12985	3.61505	2.91784	3.77835	3.83624	2.23443	1.87739	3.5293	4.4464	2.04974	4.97349
BAG6	65.8989	106.94	61.8649	40.0175	74.7806	79.8556	80.7538	73.5306	74.2678	75.3059	100.197	41.9707	50.0819	66.3339	64.076	45.9151	68.8619
BAIAP2	7.3521	7.38806	3.65357	8.46765	7.26118	5.62725	11.3036	5.7687	6.29446	1.34473	4.0541	2.76962	5.31893	5.87307	3.95464	3.368	5.61248
BARD1	2.64485	8.92834	8.64335	3.75183	7.74679	14.3909	16.483	9.19569	9.27204	13.7229	12.5973	14.2717	5.80461	20.8395	9.11128	5.12742	10.1582
BAZ1A	35.1885	23.4556	44.1651	32.7751	33.8376	44.4638	37.1039	30.1453	32.1247	37.3499	37.1322	37.2754	45.7449	18.4092	36.5397	29.6348	34.7091
BAZ1B	12.7117	10.9976	17.8747	16.4996	13.0618	30.2858	19.5703	13.6095	17.6111	15.7822	20.4079	13.9248	20.5738	19.9151	19.6862	8.22175	16.9209
BAZ2A	70.6263	97.7338	64.9902	91.1475	81.3454	87.8105	94.8022	67.2384	69.3663	113.047	95.3137	97.0864	73.3981	67.4286	89.1115	99.742	85.0117
BAZ2B	86.2033	65.0286	78.0966	102.702	77.3341	94.5085	127.87	88.0032	90.5073	79.2357	56.6742	149.971	43.4697	80.0573	66.929	119.297	87.868
BCAP31	208.464	97.958	210.703	170.674	229.615	219.188	128.071	206.896	219.903	278.781	172.049	216.035	226.39	271.408	170.674	260.55	205.46
BCCIP	97.842	70.9865	88.038	55.298	73.2562	51.4479	66.5828	54.0328	64.4715	63.8925	61.881	65.5243	74.3285	58.7308	68.4622	67.046	67.6138
BCDIN3D	5.81745	5.83562	7.92406	15.8234	6.3706	7.04247	7.05013	8.20638	6.75404	4.42335	1.94497	5.96512	5.49041	4.46583	7.58693	7.98407	6.7928
BCL6	13.2456	2.14004	8.6165	7.99782	9.87891	13.8024	12.1702	8.81141	16.4869	10.242	12.5439	23.3812	14.3337	19.6491	14.1897	12.9604	12.5281
BCLAF1	502.802	333.264	422.325	436.489	567.948	603.123	472.778	408.483	470.174	226.211	277.723	453.214	360.339	422.733	247.665	345.228	409.406
BCLAF3	6.78747	6.19966	5.85646	7.70492	9.35702	6.09426	7.82519	8.02631	3.62457	4.92224	4.82573	11.2318	6.91818	3.65055	6.90662	6.88648	6.67609
BHMT	1.46201	0	1.11513	0.255358	1.09433	0.460782	0.759157	1.63073	0	0.736522	0	2.53993	0	0	0	1.65925	0.732075
BIRC6	114.823	177.389	67.5025	72.8528	99.9566	87.9852	115.862	59.257	87.4459	92.5362	98.8785	143.237	81.6169	63.7495	93.6623	83.2245	96.2487
BLM	14.8374	11.1954	13.542	11.2806	13.3255	8.45653	18.8788	10.3986	13.4034	7.38375	14.0339	12.9241	5.59545	7.12763	13.0617	14.0713	11.8448
BLMH	68.1466	55.6676	42.9227	58.9346	69.741	63.3701	95.6547	52.0598	56.0227	46.5699	43.4211	60.2999	29.7887	37.2273	39.1223	37.5726	53.5326
BMS1	18.1917	22.8667	23.7766	20.2376	19.546	18.6891	26.3812	15.9206	16.5735	13.9357	22.3107	22.6521	9.92955	15.9297	18.5912	13.6482	18.6988
BNC2	0.041432	0	0	0.017871	0.07955	0.020721	0.010513	0.058874	0.64584	0.25787	0.009527	1.89438	5.86934	1.46506	5.8871	3.90313	1.26008
BOD1L1	30.1818	29.4931	24.7819	49.2323	29.5989	26.7395	46.4124	20.2459	27.7939	37.0488	35.7519	40.5796	22.6727	20.9214	25.8236	26.0247	30.8314
BOLA2	6.82125	8.80218	7.47151	5.41418	4.92272	8.67837	9.80365	7.12387	9.32811	5.27874	8.72111	8.61497	4.77486	3.67533	7.12528	7.63585	7.137
BOLL	0	0.139884	0	0	4.45178	0.670187	1.22295	0	1.46953	0.127669	0.129711	0	0	0	3.0566	0.052731	0.707565
BOP1	3.86333	11.6417	8.07282	6.14558	4.91567	18.4857	10.4209	6.31499	6.72323	13.26	18.3884	3.88875	4.8092	5.08365	15.4663	7.28371	9.04775
BPTF	103.17	67.3062	88.0648	79.1377	84.0733	86.1483	63.2743	65.581	78.9458	65.5833	66.5406	76.0651	70.7074	71.1289	70.5514	71.8414	75.5074
BRAT1	13.0706	37.7352	51.5506	42.7022	34.242	45.3864	46.6253	35.6394	34.1632	27.1953	43.9113	23.8295	25.4765	40.7025	37.7953	22.9184	35.184
BRCA1	17.0925	20.2622	15.2224	13.8888	22.835	12.0679	17.1259	22.6738	21.4057	16.0215	13.0175	12.7094	9.18106	10.5136	11.3965	11.6041	15.4386
BRD2	174.976	194.821	226.188	194.026	234.78	263.308	300.342	278.852	313.829	287.4	332.86	349.616	234.065	278.529	384.375	325.09	273.316
BRD3	37.2203	33.0875	28.017	37.5418	45.3963	51.8515	47.477	35.1938	36.019	47.0679	59.9257	42.9032	30.4987	46.4375	57.0927	43.9979	42.483
BRD4	21.8482	14.1721	26.4786	25.8869	17.741	18.4115	17.0747	24.1873	24.8226	25.1224	16.6654	16.623	13.0601	16.7808	15.7105	20.1971	19.6739
BRIX1	89.2467	34.1167	71.2497	53.2528	57.647	38.7784	36.8668	49.6323	70.3239	40.898	34.1021	53.5682	59.5571	54.1505	38.0322	40.1348	51.3473
BRPF1	9.28461	11.7691	10.7759	6.96646	7.02854	14.3633	14.8433	10.3413	17.0604	15.6589	30.9616	14.2515	8.18161	16.4053	24.6816	12.7372	14.0819
BTAF1	51.0261	78.3871	73.4172	75.9467	84.3346	56.1906	96.5596	59.6725	47.1627	43.5872	45.7165	71.1997	41.8214	55.4523	44.2727	54.4399	61.1992
BTF3	377.281	328.34	552.193	419.505	348.1	322.783	341.929	530.737	312.279	297.292	240.215	195.657	527.781	284.567	242.015	332.543	353.326
BTF3L4	112.527	75.1123	71.3367	90.8893	82.5084	67.6056	73.9866	66.2031	60.8098	35.1375	59.9135	41.1665	30.2071	50.8174	53.8158	40.714	63.2969
BTN3A3	138.644	158.799	169.13	121.158	114.824	107.304	213.439	114.859	125.683	139.67	256.254	169.224	114.436	118.366	236.319	158.103	153.513
BUB3	310.233	317.72	307.947	275.032	286.635	330.972	288.653	225.902	366.901	310.772	334.471	318.388	270.13	352.405	322.13	294.525	307.051
BUD13	17.6623	17.3647	16.0668	19.3323	19.421	20.6832	23.2915	24.2788	25.8165	15.085	17.3177	21.4612	15.6163	14.0234	18.0576	18.8084	19.0179
BUD23	144.202	58.4919	138.633	68.9894	140.147	75.2788	72.6052	115.946	97.2199	100.115	71.8163	106.576	115.908	112.088	75.2111	115.592	100.551
BYSL	15.058	7.70201	22.9526	14.4222	12.2365	13.1236	12.7729	14.4155	11.2385	6.72594	5.43692	14.4855	10.2021	17.809	8.46558	15.6318	12.6674
BZW1	336.311	296.793	273.844	260.35	265.964	283.784	370.056	249.587	377.258	309.329	344.419	414.005	350.792	405.497	371.538	281.193	324.42
BZW2	94.1093	50.0334	86.0411	79.785	60.7353	43.5085	48.4689	58.5514	55.0524	25.7585	28.4194	46.3757	17.1955	28.1128	30.9401	28.4457	48.8458
C11orf58	279.389	197.836	241.923	235.608	228.022	198.289	170.251	216.59	241.798	215.82	198.651	242.542	177.099	233.951	169.786	171.28	213.677
C11orf68	0.128664	4.16418	7.11733	7.40489	1.06959	4.81562	7.3552	2.69876	6.48457	4.07767	3.20996	1.58072	5.92795	1.70126	5.19319	1.41852	4.02175
C11orf98	29.8786	39.7955	52.1249	39.3351	19.2621	8.62509	36.9944	29.2605	36.4315	20.2709	26.9903	23.4914	43.8479	24.8544	31.2464	19.4067	30.1135
C12orf10	65.7183	40.6879	91.9431	55.2197	51.4785	55.2198	42.7326	69.9578	68.6336	32.1848	44.8191	38.2814	54.2731	37.2167	47.8219	50.3384	52.9079
C12orf65	85.807	51.2085	69.4475	52.8191	64.233	41.0894	42.1333	55.6336	32.8469	47.5643	41.2117	50.388	35.2831	32.2254	31.0869	47.6587	48.7898
C18orf21	28.9152	42.3911	37.6738	17.3544	39.2636	31.854	21.6119	30.428	31.991	25.8914	27.0515	29.6256	53.9671	47.9204	24.3319	26.0525	32.2702
C18orf25	47.3346	69.3409	51.4732	41.7454	47.9703	33.1271	42.3972	30.4204	34.4497	29.4497	39.1717	40.7277	31.9597	30.2009	23.0193	36.6519	39.34
C1D	62.3667	8.47856	47.941	37.7868	63.8587	20.4454	27.8346	56.2744	83.4181	26.6109	36.8061	73.3496	53.364	38.5221	35.8713	63.0759	46.0002
C1orf122	0.166702	2.42895	0.759173	0.104532	0.746005	0.240537	0.799736	0.638534	0.318358	0.486524	1.21429	0.117574	1.81163	0.902459	1.27383	1.32962	0.833653
C1orf131	43.2865	15.5913	29.2558	54.659	42.4446	41.4343	23.0628	23.3661	44.1134	24.3813	30.6859	41.9969	31.1343	23.9904	28.5968	37.312	33.457
C1orf35	1.25056	10.6428	11.3369	8.99927	3.48359	12.7189	12.3639	8.47003	5.77815	20.2798	17.1622	2.3733	7.47875	7.23258	14.7499	7.64326	9.49774
C1orf52	32.1254	27.9446	31.0452	34.8698	28.7094	33.7917	23.5908	29.335	31.9855	28.7106	33.4145	24.9226	25.1728	27.3727	27.4473	31.1386	29.4735
C1QBP	2.49704	98.2221	245.594	157.354	151.852	130.092	102.207	180.703	156.96	151.84	69.0949	116.777	153.567	124.126	84.2559	150.193	129.708
C2orf15	18.4994	8.35379	8.15746	4.51889	15.0729	8.48494	8.81511	9.04528	2.91579	0.34068	1.7313	2.48708	6.23391	2.26167	5.21969	2.31757	6.52847
C7orf25	3.04858	4.5163	4.16061	2.82958	0	1.0299	0.596586	3.1045	2.16567	6.73395	3.45695	2.36585	0	2.78644	3.34962	2.83154	2.686
C7orf50	10.9216	13.547	29.8694	21.3648	28.6256	18.7484	34.8329	44.3758	31.5485	38.5956	26.6126	31.6483	45.6756	46.4188	31.9128	39.7105	30.9005
C8orf33	72.9476	57.4509	41.3168	50.6163	53.0879	39.3794	40.0928	38.8603	27.5307	38.2416	44.8714	35.5751	32.5831	39.9699	42.9743	30.631	42.8831
CACTIN	2.97354	7.46798	4.72354	3.27446	0.93429	2.21322	2.67224	2.34135	4.00996	1.22037	2.83589	3.54412	3.59417	4.32042	5.01329	2.12085	3.32873
CACYBP	112.237	67.1861	124.067	73.1335	122.619	74.4068	85.7765	91.3399	120.884	105.872	80.4658	87.1234	102.57	98.1158	77.7033	80.8355	94.021
CAD	35.6099	53.5848	37.576	37.7888	25.7509	31.8809	36.8122	31.2821	21.5579	23.536	21.3281	28.9281	23.8232	33.2391	23.7621	35.4338	31.3684
CADM1	0.495874	0.58923	1.5441	0.025054	0.227913	9.64189	6.79574	3.98371	11.9428	16.2487	7.94004	12.3274	18.6017	17.8794	13.3816	6.76536	8.02441
CALD1	3.90298	4.60473	3.05533	0.565641	0.23967	0.909748	1.00152	2.21436	2.12363	0.513855	0.405577	1.05666	0	0.841313	0	1.45048	1.43034
CALM3	116.102	167.238	146.366	152.584	103.538	158.309	143.774	130.152	166.656	159.393	187.583	80.9344	97.9399	106.232	147.112	79.9404	133.991
CALR	196.449	178.663	159.516	154.245	267.177	235.763	172.06	199.632	339.876	323.417	315.777	232.96	336.24	372.434	383.36	319.693	261.704
CALU	40.8194	37.9392	38.0234	40.7651	41.7536	45.945	54.1278	30.6492	57.6109	47.9341	67.1356	37.2037	36.2667	71.7651	69.5752	45.6387	47.6971
CAMSAP2	0.670644	9.01494	0.311254	5.05171	0.203773	0.20109	0	0.032625	0	0.503889	0	1.14674	0	0	0.305973	0.327416	1.11063
CAND1	74.9142	102.248	93.2692	108.581	87.6067	93.5804	113.598	73.1526	83.434	95.351	126.077	111.033	74.7995	89.0049	99.7285	70.3629	93.5463
CANX	146.317	203.711	137.765	176.658	165.184	205.448	320.046	202.891	237.421	235.297	282.588	298.539	176.211	252.801	322.825	255.5	226.2
CAP1	560.798	746.099	703.039	621.705	635.959	774.023	775.778	686.704	1036.85	1141.15	1340.02	1197.61	710.715	1061.15	1356.52	952.454	893.786
CAPG	4.92904	0.602297	5.61862	4.85668	64.937	33.0378	40.1891	94.337	13.9116	20.3076	16.5352	36.439	8.29196	8.45031	4.24807	10.0352	22.9204
CAPN1	96.9497	112.297	73.0399	80.2019	123.376	171.97	143.217	147.017	142.743	156.323	194.367	185.751	112.687	189.715	174.637	167.673	141.998
CAPN15	9.05145	12.3554	4.0134	4.70673	14.3399	8.07602	6.76015	3.77237	7.56463	4.84317	11.2932	4.98297	9.26589	6.94265	10.5482	8.89297	7.96307
CAPN2	38.3722	155.473	70.0635	84.768	117.575	306.566	308.801	166.004	264.586	431.784	426.375	286.528	295.636	417.849	503.671	244.254	257.394
CAPRIN1	91.1712	134.647	136.797	112.647	123.773	111.821	172.179	126.646	145.122	107.143	139.578	124.567	90.3324	122.65	117.984	110.362	122.964
CAPRIN2	36.5933	43.846	17.0739	14.7025	20.9537	42.6913	35.2453	27.1412	22.0206	32.384	29.3416	37.7733	32.9789	23.5547	46.1294	26.6062	30.5647
CAPZA1	354.662	304.912	288.515	242.416	481.232	299.06	399.625	413.146	622.642	480.151	548.083	600.581	422.255	422.035	540.193	502.497	432.625
CAPZB	223.236	253.356	467.795	375.585	336.974	464.366	346.474	465.178	528.125	551.671	493.726	335.759	384.818	494.398	492.528	460.158	417.134
CARHSP1	27.1642	26.6787	21.9813	33.121	23.3276	31.995	38.7309	28.7015	27.3835	32.2815	39.2834	21.237	33.199	23.3513	33.0042	27.8187	29.3287
CARM1	4.01641	4.05409	6.33257	3.02767	0.919369	2.9959	2.72117	0.804629	1.04926	4.80492	3.54417	1.25105	0.986757	1.18278	7.45075	0.603163	2.85904
CARS	82.1084	89.0759	114.555	88.215	65.0664	71.0785	73.1671	78.2878	76.7024	79.8429	84.0086	97.5733	64.0186	87.1374	114.453	79.8854	84.0735
CARS2	27.022	60.494	61.7989	62.628	20.2787	39.0439	42.6027	26.7244	20.5018	29.0312	47.5284	23.5597	32.061	30.5639	37.7865	27.4541	36.8174
CASC3	102.987	160.705	104.43	118.386	111.466	86.4087	127.114	85.5659	86.2181	95.9547	117.148	87.4007	58.765	114.201	95.344	93.6497	102.859
CASP14	1.00061	1.37301	1.24884	1.83196	0.607742	1.33004	0.491137	1.01251	0.755596	1.61535	1.06507	0.918579	1.21692	0.778085	1.01369	1.75142	1.12566
CAST	68.5786	145.455	109.317	126.759	132.751	173.639	210.706	169.851	127.664	268.154	249.067	230.939	178.445	250.924	328.549	184.787	184.724
CAVIN1	0.307833	0.417224	0.368446	0.286487	0.868179	0.18097	0.668485	0.641181	0.195649	0.318799	1.38719	0.139609	0.401238	0.469293	0.173337	0.336637	0.447535
CBS	0.372947	0.03793	0.197638	3.7009	0.036489	0	1.8333	0	0	0	0.047456	0	0	1.40225	0.366519	1.06442	0.566241
CBX3	220.673	213.549	197.595	179.036	131.35	149.714	132.581	126.892	151.814	152.639	164.393	158.929	89.0479	130.372	154.168	117.204	154.372
CC2D1A	5.58732	9.56148	9.52675	11.8069	8.33293	21.6656	12.2009	11.5261	12.4558	12.3685	14.8024	15.7325	13.5208	12.2753	17.6639	12.0406	12.5667
CCAR1	169.798	257.11	127.739	146.926	143.509	119.171	146.971	162.935	134.941	119.424	111.333	156.687	123.495	121.898	124.884	141.39	144.263
CCAR2	97.3708	189.708	111.32	98.9022	89.1715	118.469	168.981	90.2058	81.49	152.365	203.119	111.193	75.9189	123.851	170.323	93.647	123.502
CCDC12	51.7477	31.4539	53.68	43.5805	62.2389	30.8707	45.7382	68.7518	57.0974	69.6701	61.1612	60.1383	125.922	50.3208	59.3366	73.036	59.0465
CCDC124	17.4281	13.6638	32.7264	21.9011	22.892	21.5441	28.54	29.7475	25.4848	28.4462	31.2745	28.4831	49.9771	33.6401	22.1567	37.1903	27.8185
CCDC137	11.1747	25.1722	32.8568	19.9907	11.0103	40.1535	27.5983	19.0589	27.8912	37.1997	43.0592	8.93517	14.9251	23.8088	35.5676	9.70542	24.2567
CCDC14	34.3972	44.2974	23.8826	55.8573	28.9505	39.4738	38.2243	40.818	38.8995	22.9934	40.3528	67.7492	24.4024	27.7745	34.9394	32.8427	37.2409
CCDC43	34.3217	25.0846	16.0854	33.0615	25.5647	31.9174	26.7186	29.9958	42.2871	41.092	45.3746	51.0919	26.4357	26.0521	26.1894	32.219	32.0932
CCDC47	36.5372	49.0317	48.2543	55.6948	48.6751	47.1588	71.4896	55.1323	64.3286	56.9394	58.3266	72.1068	61.0695	68.2295	57.7552	58.3846	56.8196
CCDC59	157.57	125.768	92.5837	91.0294	132.63	75.2101	122.95	103.26	107.824	88.9828	66.7733	81.3427	95.5124	101.774	83.1746	80.0035	100.399
CCDC86	20.9538	14.9234	23.0051	21.0037	18.8092	15.3084	15.056	17.1722	20.1428	12.6252	18.7105	16.616	17.3964	14.5287	17.5387	13.7135	17.344
CCDC9	25.1989	10.2293	22.2315	15.6422	22.8559	19.2173	16.5642	16.7594	18.1875	7.34112	21.9515	10.5929	25.1888	13.3135	12.0688	15.7239	17.0667
CCDC9B	2.3994	2.9947	1.7523	3.28569	1.2498	2.00429	4.71927	4.59293	1.26461	1.17308	3.06292	6.75307	1.06107	1.79688	3.58056	6.71837	3.02556
CCNK	34.2936	18.4936	40.8917	32.5611	52.0276	31.2807	37.4941	46.9628	37.4571	24.4204	18.8837	37.3696	47.5778	42.2105	23.4884	41.2796	35.4183
CCNT1	89.6048	38.3426	36.388	42.6438	83.1103	46.308	54.3096	28.61	44.341	26.7734	22.0276	23.3689	89.7094	47.2851	28.0964	42.4262	46.4591
CCNT2	68.0636	76.1771	56.2234	67.3297	80.1847	81.2285	103.055	62.4214	61.5184	42.4959	64.0868	80.1808	51.029	69.4505	37.2562	70.9014	66.9752
CCT2	304.404	222.631	205.147	234.16	216.805	186.685	205.482	159.766	233.401	146.496	204.704	213.109	143.027	187.291	186.082	159.547	200.546
CCT3	260.5	138.521	210.534	214.824	168.343	160.314	169.304	153.27	200.516	152.744	196.258	213.764	121.318	135.652	176.227	147.924	176.251
CCT4	169.541	134.196	168.232	134.804	131.469	123.188	115.033	103.074	134.095	89.5407	124.345	143.951	102.455	106.09	123.081	95.4214	124.907
CCT5	236.85	166.327	247.492	219.802	205.848	262.432	229.282	169.611	292.415	229.14	260.201	286.575	179.928	192.268	280.11	180.169	227.403
CCT6A	246.159	218.357	230.147	188.117	151.395	183.581	188.664	148.341	187.498	194.444	199.661	185.216	146.392	179.986	176.74	125.913	184.413
CCT7	314.514	197.214	273.844	289.137	249.042	272.629	212.47	236.932	278.14	227.439	253.901	311.833	171.003	226.707	223.629	233.728	248.26
CCT8	364.175	340.565	336.291	306.126	275.202	314.594	278.822	238.669	296.99	316.626	289.325	328.914	165.814	264.362	264.785	222.41	287.729
CD2BP2	46.9237	42.7626	44.5257	41.6082	52.809	50.7014	56.4304	50.8028	63.1776	70.9103	88.3805	73.2527	69.8901	84.4837	84.864	73.1043	62.1642
CD3EAP	5.55094	5.68319	7.19578	4.62707	4.03193	5.79207	5.57214	6.52433	4.01361	3.54177	4.28716	3.96039	1.47854	2.79119	2.73439	2.05538	4.36499
CD58	0.52235	4.50586	4.67634	1.5948	77.8046	66.3857	37.9795	89.2413	113.841	125.488	116.156	168.182	139.606	173.234	136.811	153.183	88.0757
CDC37	217.634	148.353	227.6	194.37	237.745	279.864	182.748	208.825	253.928	289.125	239.926	225.416	192.697	247.614	200.503	240.5	224.178
CDC40	38.5483	50.9374	31.8396	31.3927	40.2053	37.6346	48.3807	32.0006	28.1345	32.0204	32.1135	36.3087	21.5989	22.2912	38.3863	27.6899	34.3427
CDC42	309.253	217.058	295.591	236.898	324.152	225.283	265.669	340.431	363.402	331.01	269.208	312.096	395.053	342.613	298.326	343.643	304.355
CDC42BPA	0.30373	0	0.565609	0	0.090749	0.114984	0	0.071529	0.017417	0	0	0	1.80109	0	0	0.068712	0.189613
CDC42BPB	0.026364	0.312433	1.11544	0.158229	0	0.035122	0.902153	0	0	0	0.018168	1.35609	0	0	0	0.020185	0.246512
CDC42EP4	0	0	0	0	0.678586	1.33952	0.921601	0.631829	1.15064	2.30532	1.61607	1.83363	0.675594	3.6046	1.79326	2.23486	1.17409
CDC5L	15.6672	21.2899	21.1601	18.1982	18.4809	17.0903	16.1165	14.4195	15.8292	19.2843	21.2105	22.8992	16.3234	23.1448	17.7506	15.0761	18.3713
CDC6	0.140423	3.63939	0.130589	0.386088	0.363392	2.26504	2.31499	0.353032	12.073	3.27275	6.3687	4.84056	0.794735	0.13583	2.3234	0.682478	2.50528
CDC73	29.2363	46.9263	45.4642	37.5012	32.8379	59.6284	84.3947	31.3794	41.9023	61.4776	74.8675	34.2343	49.7567	50.131	63.6991	30.7204	48.3848
CDK11A	81.6021	50.2972	110.778	64.2653	111.445	89.0848	93.7201	67.6758	97.5013	41.5741	77.8442	80.3796	118.005	64.7759	73.2432	84.5238	81.6697
CDK11B	14.4939	11.8659	22.4003	25.5659	28.0414	19.766	24.0364	17.2384	22.4951	10.721	12.6667	23.7868	34.4861	19.2601	11.5524	30.7736	20.5719
CDK12	49.9418	41.2046	25.6237	18.6419	29.224	32.9315	43.5815	24.1545	29.4323	26.5547	25.9379	21.5313	25.9275	24.9359	18.6605	27.8648	29.1343
CDK13	63.5742	124.547	60.7202	58.2097	60.6362	69.8098	68.1606	58.1012	45.0571	69.4747	62.0705	77.7236	47.9909	53.1656	76.0164	59.6105	65.9292
CDK4	87.9629	53.8373	100.689	72.3171	84.3538	51.0072	37.9194	70.2695	64.6377	75.5614	51.4119	85.559	66.3955	95.0625	39.3858	55.273	68.2277
CDK5RAP1	141.786	146.148	73.0682	108.83	92.0846	102.869	122.664	84.9436	78.23	101.426	108.55	109.882	71.2469	95.6392	106.514	107.979	103.241
CDK5RAP2	61.9592	64.444	63.8838	62.78	64.6862	54.5774	80.429	66.0804	47.2785	58.5225	67.0552	60.7294	74.8258	60.6277	43.2065	66.3721	62.3411
CDK9	29.4257	32.2274	32.0232	22.0889	13.8422	72.6767	26.7697	23.1071	36.4271	56.9454	36.9129	33.9936	31.3471	26.0192	58.8852	16.0212	34.2945
CDKN2A	0.976755	0.426826	1.15685	0	2.31189	0.11787	2.22628	2.71384	10.596	2.33108	6.81325	1.23654	3.99905	3.08073	3.52903	3.72747	2.82772
CDKN2AIP	68.3347	76.1583	62.9193	56.2386	53.6014	69.263	86.5181	52.4501	49.8911	59.847	62.6326	69.2179	41.1362	56.417	66.4549	61.0876	62.0105
CDV3	65.6628	53.3584	51.3532	42.5192	63.3774	41.7966	49.5722	40.251	75.8629	77.0964	86.5942	65.2266	60.474	53.1277	78.6287	47.2755	59.5111
CEBPZ	51.6818	48.86	46.8903	45.3093	51.7468	36.7011	62.0681	27.6802	36.2161	30.341	70.502	45.6549	29.3583	35.9893	56.6766	24.6684	43.7715
CELF1	94.9028	282.143	202.649	193.652	111.249	212.907	241.004	135.891	149.545	228.183	243.478	107.433	140.058	173.665	248.866	117.813	180.215
CELF2	197.123	192.168	206.087	240.754	257.761	229.809	235.146	204.356	235.533	208.896	214.763	289.222	177.471	231.376	234.91	230.285	224.104
CELF3	0.093512	0.072897	0.406419	0.367646	0.06647	0.208943	0.183561	0.109412	0	0.066386	0.110424	0.024641	0.060916	0.099361	0.062113	0.077873	0.125661
CELF4	0.537355	0	0.777696	0.951466	0	1.58309	0.400092	0.362196	0	0	0.398406	0	0.402164	0.324888	1.74426	0.364712	0.490395
CELF5	0.937196	0.359676	0.913473	0.935773	2.53875	0.479653	1.11313	1.21254	1.46218	0.977331	0.803168	1.12207	2.77342	1.25764	0.610624	0.26336	1.11
CELF6	1.08445	3.39388	4.01365	1.06299	2.44309	0.595075	0.157011	0.620845	0.605802	0	1.06185	1.08456	1.02796	1.2904	2.3166	1.19217	1.3719
CENPE	0.992142	0	0.549118	0	3.13155	2.25787	0.36217	2.6018	11.204	3.54187	2.06389	3.61749	3.98338	2.22351	2.98267	2.92279	2.65214
CENPF	4.88906	6.06426	6.8171	4.60618	6.14649	3.51207	5.05393	5.92337	3.79533	4.91434	3.97992	7.55564	3.91545	2.95664	4.301	3.84841	4.89245
CEP128	5.07665	3.00562	4.01135	5.10299	18.2272	9.72615	22.8926	15.7103	13.5777	7.44993	14.0239	29.8599	16.3943	11.8632	12.1126	14.9933	12.7517
CEP131	1.15881	3.04375	2.50651	3.92076	2.65236	4.09515	7.43032	2.81859	4.20953	4.80942	7.00523	4.34206	3.77935	2.27697	3.59779	2.56403	3.76316
CEP170	41.1643	64.1025	44.4199	54.5063	35.3237	35.2503	39.3789	42.13	11.8515	11.1562	21.1754	43.1738	21.1386	15.9582	14.8312	26.9196	32.655
CEP250	34.0215	61.7808	26.0038	43.1549	49.7083	53.282	64.5228	36.7139	51.1312	59.1115	53.9192	73.2436	56.5752	67.5358	66.049	51.6636	53.0261
CEP350	36.1135	35.7872	25.1025	30.526	43.5328	39.312	42.618	31.3287	35.2556	29.8635	37.6112	32.1643	27.737	31.9658	28.1042	23.8258	33.178
CEP55	1.64138	2.00391	0	0	0.886148	0.283149	1.86575	0.172404	4.82517	2.00014	0.915435	4.32296	2.74806	1.25359	1.20625	0.968906	1.56833
CEP85	10.1709	31.4776	18.0988	20.7046	13.4258	12.3106	21.9194	18.9279	9.46931	18.3765	33.273	21.7418	8.56243	12.3576	23.6234	18.7208	18.3225
CEPT1	127.426	104.197	122.899	127.982	91.7154	100.946	88.3236	79.3613	64.5304	65.102	71.1077	75.6076	44.2708	48.7773	62.1831	64.5826	83.6882
CFDP1	60.5339	50.6947	66.2322	29.6378	58.4788	29.5358	47.7438	40.1528	48.7574	69.3769	55.2542	51.7972	52.1148	63.3761	33.5127	50.5385	50.4836
CFL1	1177.18	657.463	1641.14	907.065	1640.2	1081.67	1112.19	2116.98	2115.59	1864.67	1475.12	1673.79	3226.56	2087.02	1696.28	2839.11	1707
CGAS	1.7833	4.76305	3.39155	3.71708	9.65729	8.61255	9.52099	7.43903	19.218	13.9251	11.7555	17.8986	8.45736	9.77662	13.2018	9.31497	9.52705
CGN	0.254665	1.3114	1.59375	2.15346	1.79337	4.88458	1.86866	0.121168	0.692378	0.278492	1.65105	1.79948	0.818087	0.351342	0.820037	0.972104	1.33525
CHAMP1	11.6306	14.3397	15.2615	15.3357	15.2222	21.4134	17.3816	15.2729	8.39132	15.9314	16.3699	16.4274	10.2172	13.0431	9.54489	16.6369	14.5262
CHCHD3	94.2333	59.8294	94.516	91.9738	104.949	91.3017	60.7884	78.2162	112.762	71.2421	68.0609	89.3896	74.2225	88.9733	79.1745	80.3841	83.7511
CHD1	199.925	118.331	127.065	164.895	312.973	146.768	180.774	158.062	220.439	115.761	139.93	150.892	186.068	77.7301	99.9492	96.7722	156.021
CHD1L	61.1474	63.5777	44.981	44.5194	52.0712	34.2527	46.7359	43.9149	34.8143	32.6521	41.6511	40.3902	24.199	34.8302	42.6248	46.3298	43.0432
CHD2	631.284	480.572	337.07	405.621	573.135	387.061	406.972	399.916	343.785	274.536	228.985	334.746	275.143	312.302	221.426	317.365	370.62
CHD3	71.4587	96.2816	66.9968	72.2936	57.6523	81.7659	64.6228	50.8424	59.9474	54.1128	90.3668	51.6545	38.0521	53.3909	75.3095	41.9784	64.1704
CHD4	102.027	132.471	115.885	105.157	102.921	93.4366	97.8596	88.8088	99.1011	99.7368	89.7889	134.766	79.8545	110.095	102.793	75.5462	101.89
CHD6	38.8681	27.9963	26.933	37.057	22.4322	34.6127	45.7172	27.0957	14.0034	14.7713	33.9429	17.3146	43.2507	33.9291	25.5391	36.8156	30.0174
CHD7	50.881	55.9162	34.8047	29.6201	35.0938	69.0167	39.8317	31.3207	12.8142	10.757	11.3321	25.9115	12.2708	10.9672	21.4005	11.2278	28.9479
CHD8	61.0859	40.7364	73.8452	60.5326	51.6747	55.2177	61.2313	46.3914	55.5496	37.3221	48.5545	50.2679	51.4454	48.9577	44.8621	44.5138	52.0118
CHD9	43.5342	55.6168	63.4771	51.2438	98.7345	149.227	99.1609	84.7828	90.8087	65.4509	63.1427	116.478	54.869	91.6597	77.9188	103.315	81.8388
CHERP	15.5887	51.8323	51.6985	52.5024	54.9353	39.146	66.6222	28.0233	32.0941	55.2854	72.0036	40.8849	31.5971	33.5512	56.0948	35.0379	44.8061
CHGA	0	0	0	0	0	0	1.87413	0.636339	0.470905	0	1.19868	1.60134	0.976469	0	0	0	0.422366
CHORDC1	107.018	77.9934	67.7552	67.24	91.5974	87.2224	99.7641	85.2128	102.642	91.0196	94.8661	109.965	67.9513	75.7384	78.4666	82.317	86.6731
CHTOP	192.819	176.513	156.049	154.825	144.833	152.66	171.86	148.836	152.861	123.98	148.174	175.074	110.491	146.618	157.362	159.081	154.502
CIP2A	5.50867	7.44724	4.97055	7.84775	7.0916	6.08489	13.252	9.46943	12.1229	2.47676	6.42085	4.89688	3.34277	11.8731	0.896991	1.27964	6.56137
CIRBP	500.682	456.967	490.594	516.28	449.614	526.122	311.916	413.552	322.749	381.019	317.625	369.156	321.292	441.089	263.04	387.146	404.303
CISD1	10.1859	16.4988	19.7538	16.6682	10.0059	10.6413	24.7742	13.3226	12.8966	8.55031	19.3072	8.4825	13.8493	8.40626	10.8745	12.6119	13.5518
CIT	0.923048	0	0.172279	1.43036	0.456486	0.378253	1.32242	1.68078	2.61213	0.554327	0.471589	0.653642	0.95704	0.031701	1.16747	0.770039	0.848848
CIZ1	60.3696	55.1885	41.8091	61.0355	53.5892	74.1464	56.0537	53.4761	56.9498	70.3641	67.7954	76.8699	48.6176	74.116	53.2058	63.553	60.4462
CKAP2	19.308	22.4921	17.8227	13.982	21.2656	13.659	29.2213	22.2815	27.731	16.4548	28.031	33.976	5.67736	11.7178	26.8056	12.5371	20.1852
CKAP4	7.93998	24.5387	9.65363	7.66148	5.06275	8.87836	8.32743	4.12575	1.1529	3.54912	1.79154	0.589666	1.29586	4.46841	3.04745	4.22991	6.01956
CKAP5	22.4204	21.587	20.9338	16.3868	29.5109	11.9124	25.5759	27.5805	28.5817	24.9203	25.6879	18.9133	14.8669	22.4693	33.6148	30.2387	23.45
CLASP1	36.8101	50.635	35.1971	36.1164	54.4696	37.9642	65.2398	37.4271	35.8397	33.9787	39.3154	39.7107	32.7698	56.3212	35.7374	38.6537	41.6366
CLASP2	41.7133	68.2145	40.5812	37.7152	38.2853	40.5096	46.8956	45.9692	34.7493	41.7601	40.6911	42.6785	35.2981	46.0256	36.3511	34.1255	41.9727
CLASRP	19.3064	52.2478	26.3608	35.7843	29.7636	49.6501	50.6349	36.6841	23.3109	33.0718	49.9474	20.938	26.9965	28.8944	40.914	29.7063	34.6382
CLIC1	42.9121	32.0284	77.3558	44.2308	211.85	130.532	180.932	367.202	381.116	420.105	265.004	342.967	741.525	403.783	336.566	710.31	293.026
CLINT1	50.6095	124.441	80.1877	100.091	117.825	139.886	142.467	104.12	141.882	100.737	114.326	107.621	65.0761	144.667	88.4115	79.5758	106.37
CLK1	802.306	672.946	462.47	514.397	886.211	611.158	657.961	653.086	886.221	536.311	588.92	584.672	662.62	538.692	492.513	545.022	630.969
CLK2	17.4431	17.4562	26.0568	16.5028	15.9958	20.0876	14.7149	11.7463	16.037	15.5786	17.5444	8.28164	8.74196	8.97842	17.3196	15.0212	15.4691
CLK3	216.822	168.511	146.376	201.743	242.608	257.426	186.932	161.826	190.986	186.412	221.905	232.503	170.585	211.066	226.097	186.413	200.513
CLK4	131.804	149.616	85.5079	106.228	92.8903	101.202	118.968	111.327	55.691	93.3487	94.4558	107.912	66.1436	115.35	111.633	82.3697	101.528
CLP1	14.1936	5.53621	19.7641	16.0027	20.3208	10.5545	15.3776	10.6794	26	35.2717	16.9463	20.8232	26.2549	27.4443	24.2228	21.2872	19.4175
CLTB	2.33881	6.27519	14.2022	7.36205	7.91181	15.7574	10.4956	7.48439	9.63372	14.1228	11.9909	2.55376	27.6233	7.83239	8.89228	6.11334	10.0369
CLTC	38.4372	56.2077	66.2444	51.2733	60.8727	57.5613	118.071	64.4563	84.7556	84.0412	105.068	123.071	66.3236	95.8879	88.7798	90.2019	78.2033
CLUH	5.13288	20.5011	12.0582	8.56003	4.91638	17.4028	8.62082	5.20474	11.4563	22.4931	22.7101	12.7404	14.0296	21.9564	9.3693	23.9567	13.8193
CMSS1	54.2009	34.1879	38.4216	32.7727	31.1857	17.4391	28.2856	14.5893	20.098	25.457	15.9521	15.4885	32.3162	14.6399	12.3275	38.0612	26.5889
CMTR1	62.3734	60.672	45.3637	40.6527	73.2191	49.2491	69.7364	54.4753	61.8278	43.7067	74.6929	39.7129	45.1667	53.1837	61.302	47.5485	55.1802
CMTR2	26.313	27.3415	29.1536	25.5589	17.7671	28.2271	57.4008	21.7784	27.7352	18.9376	49.2814	51.8181	19.3626	28.3655	51.0853	48.8576	33.0615
CNBP	1149.21	604.269	892.764	841.115	1018.71	819.049	673.396	834.549	929.655	905.541	834.777	1029.8	721.18	874.403	814.478	768.553	856.966
CNDP2	136.925	148.394	150.7	156.124	146.789	124.129	132.406	111.743	168.926	132.241	182.857	166.056	130.607	117.382	157.549	108.113	141.934
CNN1	3.08194	4.61378	3.91743	5.84212	4.07472	4.76842	1.49711	3.20436	2.51911	3.54373	6.06056	3.05779	4.49073	4.23161	5.67558	6.09794	4.16731
CNN2	732.95	665.969	665.777	642.805	799.878	994.554	842.495	741.227	866.274	606.724	845.953	827.791	330.231	427.684	452.535	513.77	684.789
CNN3	26.8132	12.8715	23.9817	22.268	4.71239	0	1.61331	1.12222	2.0544	0.852805	0	0	2.82228	0.690135	0	1.90661	6.35678
CNOT1	192.329	216.013	122.696	151.088	188.555	195.352	199.629	167.009	220.76	205.283	209.754	213.094	178.896	149.101	173.86	190.1	185.845
CNOT10	86.9792	79.4045	71.851	72.623	72.9553	65.1047	75.0081	74.3946	73.8278	61.1251	67.124	49.2228	75.9912	54.1034	73.8269	76.1142	70.6035
CNOT11	33.2823	26.7413	24.2822	28.3002	16.1265	37.7686	28.9983	13.8616	35.9345	19.6359	15.8756	26.9506	19.4688	13.3335	26.3058	17.3428	24.013
CNOT2	372.815	248.473	294.58	358.079	349.117	289.451	258.279	281.421	272.96	337.481	275.941	381.499	230.146	306.7	230.434	287.155	298.408
CNOT3	1.50132	40.479	31.1672	24.2716	6.32229	35.6148	27.605	26.911	20.1239	38.6258	54.981	5.94666	8.6585	32.5487	26.3487	11.6068	24.5445
CNOT4	46.1112	65.3533	40.7208	56.2496	62.0522	53.8302	54.0892	47.2372	43.9569	42.6825	56.5632	44.6978	29.224	43.9001	36.478	54.3921	48.5961
CNOT6	16.7924	23.6601	13.2486	17.8221	13.1062	12.0919	15.3627	11.0583	12.7495	16.7237	16.6107	12.8693	15.8375	15.6779	19.4348	12.5219	15.348
CNOT6L	50.5	69.6508	64.8738	53.1074	41.5923	35.439	71.4927	54.104	62.3155	35.7303	70.9037	61.1918	54.7133	43.4338	64.2575	60.5194	55.8641
CNOT7	382.219	311.843	366.403	341.973	277.481	259.909	259.421	248.727	306.259	217.741	245.079	358.013	197.424	231.855	232.567	249.241	280.385
CNOT8	185.812	166.932	166.547	163.96	175.907	164.858	182.604	132.953	195.755	136.052	176.544	208.645	89.4906	158.959	162.405	123.094	161.907
CNP	36.4896	43.5262	34.055	40.2416	49.0023	33.384	45.7436	45.9525	62.2129	43.2432	57.6533	45.7366	34.9749	46.4991	56.823	40.8717	44.7756
COA6	8.68171	8.07883	12.2485	7.85849	6.89911	8.48724	21.845	18.3858	9.24506	5.86954	16.0289	12.8449	24.356	9.72834	16.2048	8.09619	12.1786
COASY	88.3585	115.409	65.3482	80.1121	99.3957	112.633	88.9659	59.7691	98.5515	69.8704	87.3667	104.248	56.7821	90.778	115.719	78.5222	88.2393
COIL	20.639	34.9179	20.4472	21.1258	15.319	12.7171	17.2605	15.9987	20.0373	19.8666	29.6443	22.5222	15.0534	23.3676	24.9318	15.4411	20.5806
COPA	202.099	193.333	126.33	132.548	222.599	191.638	192.654	185.611	191.368	161.154	205.853	222.503	193.828	206.073	179.301	212.389	188.705
COPB1	93.2218	92.543	72.1489	86.7665	87.9125	78.471	148.315	89.1078	106.21	92.5241	127.013	122.785	73.7391	115.588	101.215	79.1093	97.9169
COPB2	105.581	113.068	98.1838	109.929	91.1527	92.1388	137.67	128.839	125.05	102.65	131.461	136.207	91.7455	136.543	131.239	119.48	115.684
COPG1	75.0778	115.167	79.8214	76.2028	78.55	68.8645	115.947	83.6673	124.391	90.3038	145.984	141.602	77.6689	99.3566	128.455	114.669	100.983
COPS2	84.2173	58.6567	47.686	55.8919	77.2082	73.7115	49.6132	53.3133	71.3924	48.2468	41.8768	42.2922	39.573	48.9982	51.0286	38.7713	55.1548
COPS3	124.748	108.091	141.046	120.937	103.2	113.451	104.801	94.9548	134.113	104.314	131.019	114.662	108.093	101.854	101.64	122.105	114.314
COPS4	60.9697	31.5593	65.9572	53.0162	54.105	39.6176	54.2316	53.3027	73.7209	66.5585	58.725	59.2053	59.2758	64.9205	45.4556	61.1477	56.3605
COQ3	13.2532	9.85543	11.0139	9.2087	9.26811	10.8748	10.907	18.508	11.0117	6.28609	5.60658	7.94245	7.52589	2.48195	5.67645	7.5609	9.18632
COQ5	47.706	35.7768	49.754	56.2487	36.947	35.0327	28.736	48.1614	54.6637	52.7232	35.9436	53.1498	30.535	44.3034	34.2261	50.4399	43.3967
CORO1A	1301.03	796.94	1272.02	1323.02	1321.32	1131.96	891.886	1290.36	1957.57	1458.72	1422.35	1758.97	1205.16	1527.78	1278.3	1722.46	1353.74
CORO1B	1.14041	3.82266	3.55645	6.59166	6.86834	6.51621	11.2802	8.02784	4.5837	2.49049	7.15603	4.73746	4.9199	8.25411	6.22235	3.45123	5.60119
CORO1C	7.30857	7.55595	6.75725	1.08641	10.0413	8.1861	9.16739	7.60821	19.5852	22.3334	23.8641	16.4877	17.0859	27.9737	23.2189	18.8818	14.1964
CORO7	150.198	253.036	194.805	192.04	231.071	293.508	309.261	289.679	170.906	197.226	252.074	220.074	146.612	163.245	163.685	182.046	213.092
CPEB1	1.44131	4.40689	7.94001	3.37771	1.18836	0.049944	1.00734	7.43159	0.89295	1.38902	0.024728	0	0.027734	2.83506	0	0.828431	2.05257
CPEB2	2.64078	1.03675	2.26247	0.959977	4.51397	2.97937	4.86974	4.60558	2.61526	3.73681	4.63708	6.59645	2.92322	5.45983	3.00726	6.31884	3.69771
CPEB3	0.540164	6.55457	2.31259	1.37695	0.239247	5.50519	2.05486	0.748957	1.56771	3.66373	4.02608	1.75614	2.59513	1.35672	6.08248	1.50436	2.6178
CPEB4	13.1861	27.525	17.241	9.04008	5.69283	17.0115	21.1635	15.5388	10.7079	14.4428	30.561	22.6204	14.4462	11.7951	23.6438	12.6818	16.7061
CPNE1	754.455	584.695	546.41	497.414	699.473	664.616	477.556	577.161	611.021	652.88	665.662	550.033	548.303	609.285	587.958	530.959	597.368
CPNE3	49.7437	73.4605	47.486	76.1777	52.1146	59.5255	71.8564	41.9592	61.7601	50.2488	52.6144	54.4995	57.0098	62.7009	53.3646	51.2474	57.2356
CPS1	2.49865	4.18279	2.84038	0.899502	2.68568	1.54317	10.3591	2.73638	3.08288	7.47584	2.24678	0.155687	5.9572	4.20222	5.46853	1.62322	3.62238
CPSF1	60.19	81.4051	48.6817	48.377	65.038	78.681	70.149	53.156	68.6546	60.8489	47.394	40.8271	51.842	60.3371	51.3256	39.0955	57.8752
CPSF2	23.7594	28.4548	43.674	18.9873	20.6209	35.8105	22.5127	30.3207	24.5606	32.9568	36.5749	31.092	21.8177	30.6939	34.9948	27.8382	29.0418
CPSF3	46.5564	43.9057	47.3951	35.5691	33.7297	19.1503	40.1546	38.1862	57.8928	27.0253	59.6613	48.4239	26.3874	21.0655	39.4374	40.6957	39.0773
CPSF4	35.1822	29.5791	30.4556	23.228	12.2656	28.1575	25.2315	18.9328	20.9283	20.7771	21.5032	12.2597	18.135	16.127	38.7608	18.302	23.1141
CPSF6	70.9562	80.6727	60.9146	86.8795	94.5343	106.212	102.06	95.4694	130.426	73.1702	98.4803	122.681	60.7279	68.6992	72.8124	73.9135	87.4131
CPSF7	87.716	130.274	82.9692	97.1051	95.8121	88.4045	97.4284	81.5618	69.9912	74.5286	88.1173	70.3601	38.3014	75.1534	71.2829	76.3043	82.8319
CRACR2A	27.5837	17.6729	28.2209	28.308	31.6275	45.6471	34.9693	24.3401	38.4812	40.8104	36.1208	55.8674	42.7305	44.2033	42.0627	36.1859	35.927
CRCP	28.551	37.0053	23.6078	24.9822	50.3035	40.9092	38.5358	28.9101	30.54	34.5045	25.8898	37.826	48.4316	26.5696	22.2396	35.3914	33.3873
CREBBP	64.8538	59.144	82.4605	60.5429	98.7055	66.054	53.3017	72.3395	77.5002	40.5493	37.5374	87.3153	58.9293	46.7836	51.7209	40.7658	62.4065
CRIPT	37.4945	34.233	22.8742	24.3164	31.9862	14.568	22.9727	22.202	21.7531	25.144	35.5025	21.9484	19.9802	22.0857	21.4425	17.4107	24.7446
CRKL	40.1171	82.9833	65.4173	63.5203	34.2737	59.4053	78.2033	50.8375	54.8765	77.7804	115.152	55.0482	47.64	66.1478	84.5703	45.5209	63.8433
CRNKL1	34.617	33.0662	25.5901	23.8897	19.4546	30.6417	42.2939	23.8664	34.779	42.4528	27.2594	28.9183	27.3477	22.5499	28.2143	25.9004	29.4276
CRYZ	28.2633	29.2627	29.2951	32.6343	53.9254	20.5088	29.7587	25.1864	43.2391	51.2777	48.4861	54.0346	39.6853	43.4846	57.3788	34.8019	38.8264
CS	173.741	231.183	177.826	159.969	209.929	179.737	208.469	163.3	166.324	166.915	208.338	184.555	133.311	172.702	177.533	218.81	183.29
CSDC2	0.173935	0.239053	0.172745	1.15297	0	0	0.211717	0.187618	0.405613	1.33419	0.074813	0.143312	0.207417	0.125677	0.480924	0.96915	0.367446
CSDE1	607.524	775.452	538.921	575.579	628.557	670.972	745.518	468.588	531.56	322.444	425.437	536.641	348.017	500.813	431.201	353.104	528.771
CSE1L	55.7338	59.4931	71.8299	54.4195	54.1585	37.4893	83.8385	48.412	47.3808	38.0038	66.226	53.3872	34.4684	39.4135	54.4632	41.2047	52.4951
CSKMT	9.38712	14.0668	9.68381	9.21082	6.14329	9.02695	16.926	19.4929	15.836	7.28901	16.1823	11.0363	7.42379	3.19828	14.8842	7.33131	11.0699
CSNK1A1	235.184	197.513	199.222	232.569	244.666	213.121	221.704	181.9	253.705	183.029	208.285	291.341	188.416	199.018	196.575	200.413	215.416
CSNK1D	121.354	180.087	118.071	85.3284	126.663	163.732	157.246	120.784	154.586	120.832	204.834	127.889	132.167	140.419	171.559	149.844	142.212
CSRP1	51.2648	23.5744	30.4837	49.7161	70.104	50.2393	40.325	59.6206	92.6982	64.9256	54.2015	97.9626	58.4018	71.6655	55.2273	72.5385	58.9343
CSRP2	4.77554	2.04017	3.90934	5.27946	0.767045	0.713266	2.34804	3.01182	0.762647	9.97516	0.748146	0.726959	2.05188	2.58341	0.881335	3.68961	2.76649
CSTB	7.59554	7.78679	8.02341	19.3538	10.8385	10.9308	13.2497	14.4876	7.10232	7.92783	11.0219	14.5817	19.3077	4.52103	13.5168	10.6549	11.3063
CSTF1	61.9928	40.0208	38.7336	52.1479	54.4644	57.7729	49.6364	44.3686	51.8122	29.7596	79.1984	47.9258	30.984	50.686	37.8953	38.3018	47.8563
CSTF2	20.6827	21.5094	15.5794	11.849	21.1021	16.2985	18.3114	17.3013	29.0694	24.3643	41.6699	36.0089	18.8095	19.7075	31.7236	21.1233	22.8194
CSTF2T	37.4781	22.0318	26.3503	20.2365	31.2967	16.47	20.2691	19.8512	23.3355	20.8892	21.2314	19.7007	15.4352	32.851	24.0655	23.0195	23.407
CSTF3	26.7369	34.483	30.148	31.4984	27.5679	26.5479	34.6948	36.9452	43.495	17.6058	22.3634	32.7559	26.2334	29.4883	29.1153	29.0505	29.9206
CTCF	36.9963	31.549	29.8317	26.141	27.9522	30.6239	29.5751	18.8053	23.7517	28.2164	35.1193	24.4944	27.6295	11.8491	40.0368	17.1271	27.4812
CTIF	0	0.132017	0.495718	0.246639	0.760609	0.450802	0.108121	1.69935	0.87302	2.86252	1.1786	0.205089	0.787776	1.93542	0.298484	0.278618	0.769549
CTNNA1	62.3502	27.1953	60.2931	39.7651	30.6823	49.2637	33.2661	48.1572	43.7625	52.1899	58.9306	48.5267	61.4542	64.6352	68.0825	53.6491	50.1377
CTNNB1	67.2956	98.9752	88.8519	75.6714	99.234	97.5593	122.846	72.1678	90.5254	106.514	138.717	88.7499	80.662	81.5429	168.715	92.4856	98.1571
CTNNBL1	72.7507	49.9552	49.3041	64.6786	49.2076	71.3117	61.6519	57.8903	95.1389	96.283	80.2631	116.154	54.6868	65.6967	90.455	54.3369	70.6103
CTNND1	23.9027	11.8691	17.1091	21.7229	20.883	5.00875	10.0614	21.7747	11.3085	8.87926	9.40734	17.0521	8.13281	16.455	9.97173	8.44755	13.8741
CTPS1	48.3448	23.5995	32.9428	30.8371	37.4311	27.9538	33.3111	23.6921	49.9257	28.718	40.4221	35.7006	53.0431	27.1618	37.7073	32.5057	35.206
CTR9	69.1287	66.3051	59.7058	63.1742	75.8636	68.2756	103.126	75.7863	76.5935	48.2488	66.5195	104.478	55.8894	105.611	69.514	92.8718	75.0682
CTTN	0	0.4837	0	0	1.29491	0.346444	0.087552	0.877316	0	0.072529	0.507559	0	0.128341	0.695919	0	0	0.280892
CTU2	14.8541	25.5763	17.7329	13.6986	18.7388	17.2088	13.4715	12.8218	24.8107	6.03114	15.0297	29.3197	18.9811	28.7378	13.8042	10.6343	17.5907
CUL1	78.752	93.408	76.5654	59.2696	73.578	77.9551	81.8749	49.0671	79.4678	67.1099	97.7292	80.2421	60.5046	67.3389	82.5453	57.3326	73.9213
CUL4B	38.7205	82.7777	40.2154	43.7716	44.9574	52.9291	61.9187	41.9914	47.2507	47.6659	54.7223	34.9476	30.5512	46.3044	50.4063	39.2725	47.4002
CWC15	129.997	77.046	84.8359	74.1378	80.7262	88.5075	90.9589	88.1786	107.97	89.8117	78.5356	114.177	114.92	105.29	101.802	84.3539	94.4531
CWC22	44.3278	62.0106	41.7466	48.2494	40.3541	50.8204	47.5829	46.3214	37.0479	42.7335	46.82	61.3779	22.3892	33.7798	50.3695	41.2081	44.8212
CWC25	32.9737	37.8886	29.6087	54.4306	45.8257	58.1671	47.1799	37.253	42.085	32.0217	55.5739	46.2847	40.037	62.528	62.1184	44.9322	45.5568
CWC27	58.1708	32.1129	62.8013	43.0697	50.8338	52.5084	42.7301	44.7177	53.3707	41.2701	30.0337	56.4106	47.8082	31.2928	34.0787	59.1431	46.272
CWF19L1	59.0519	66.1796	53.2467	52.4408	39.7844	39.3051	35.8569	32.9557	52.0314	36.1743	48.7642	32.0741	34.714	30.1609	52.3234	31.2819	43.5216
CWF19L2	21.6941	24.8711	21.4488	23.7702	26.1847	11.875	26.4168	17.7188	15.2481	10.8901	13.5554	25.286	11.9257	14.1301	16.7088	25.2845	19.188
CYB5A	17.6304	19.9073	26.5511	19.6925	11.0048	12.8264	13.9263	25.9584	10.7019	7.38605	10.5498	12.9972	27.6258	14.6839	12.8251	16.5872	16.3034
CYB5R3	41.9222	47.2918	30.1655	34.0075	38.3692	91.5436	47.8614	37.5195	66.91	110.367	75.7111	82.3936	53.6307	85.8306	93.5841	56.1838	62.0807
CYFIP1	1.12447	2.58549	1.83906	1.86818	1.46479	11.4376	7.97189	6.39845	1.51219	2.1766	4.11209	0.20898	2.01699	0.024602	2.81605	0.026795	2.97401
CYFIP2	399.836	537.248	392.315	403.144	296.066	343.617	428.335	284.5	291.7	318.527	374.63	432.221	342.89	404.525	444.929	388.034	380.157
DALRD3	73.6848	44.3645	57.9632	76.0446	112.8	107.623	57.7314	89.9599	67.9088	75.4526	68.0519	79.3157	78.4785	80.6377	69.0744	76.5201	75.9757
DAP	35.0601	58.6056	53.1747	55.4263	38.2539	89.196	63.3706	43.0688	54.5382	52.1249	61.28	40.8833	45.2164	55.9679	67.0209	32.2585	52.8404
DAP3	185.881	142.942	192.626	205.321	164.79	179.302	140.183	159.294	198.264	175.827	174.325	176.707	133.517	175.778	132.697	148.26	167.857
DAPK1	0	0	0	0.911273	0	0	0.058239	0.275664	0	0.026867	0	0.391227	0	0	0	1.06596	0.170577
DAPK2	24.3498	25.2558	24.557	20.332	23.709	29.1625	22.7198	22.1539	23.7237	20.8637	23.2886	31.3275	18.6723	17.1884	27.2992	36.3687	24.4357
DAPK3	2.5417	23.1187	34.9698	24.3615	12.9676	35.4817	30.6053	26.7562	38.8815	24.9976	43.7637	26.838	22.2764	43.6641	40.8699	11.978	27.7545
DARS	229.611	142.761	220.824	158.876	146.613	212.556	133.047	136.518	128.898	149.229	144.652	118.613	78.2211	94.9108	113.013	89.2099	143.597
DARS2	10.8548	11.1927	13.3053	22.5891	3.7111	5.53744	15.0951	8.09121	9.5824	19.2738	14.8931	11.8602	5.32888	9.5114	8.62159	13.1451	11.4121
DAXX	109.483	114.875	101.583	95.5957	118.57	131.115	155.342	98.844	170.885	136.675	216.72	222.904	111.793	156.453	189.837	119.599	140.642
DAZAP1	13.4378	14.0134	15.5701	9.22408	18.2438	33.7647	14.8133	17.4587	12.5836	16.6307	9.83558	9.57054	17.6227	12.8517	10.9743	11.7903	14.8991
DBN1	28.9028	51.3225	26.1238	22.899	38.023	17.3629	13.5317	11.762	6.6134	13.7881	7.07692	9.81862	15.4144	28.9456	13.4638	15.0978	20.0092
DBNL	130.398	174.029	163.59	174.4	144.348	179.293	140.062	138.338	175.897	201.359	185.111	216.787	121.791	179.905	162.035	161.478	165.551
DBR1	34.5035	32.8139	30.1969	30.9872	33.3381	45.6988	34.7091	24.1157	29.5236	26.0605	39.7969	52.4942	18.8138	27.0781	29.3124	28.6365	32.38
DCAF1	28.9475	44.199	32.1057	35.6126	30.9018	19.5975	35.8254	25.6087	23.0054	22.7516	33.1034	30.8094	19.659	33.328	30.1082	23.1598	29.2952
DCAF13	69.9031	43.6041	66.1952	79.5462	81.7552	37.7022	39.7367	72.1105	93.1897	63.3393	88.3661	95.3541	75.8684	68.6342	51.8002	84.0443	69.4468
DCN	9.62586	12.241	14.6581	9.61615	5.28394	10.6793	13.0985	11.8231	5.88716	7.77382	6.72252	15.7708	12.5335	5.74495	8.42921	14.05	10.2461
DCP1A	137.436	87.5402	96.8767	87.4017	138.452	136.679	94.6782	118.4	117.763	126.904	141.089	120.142	90.2402	106.74	100.097	98.254	112.418
DCP1B	34.6978	17.8727	25.0065	24.6196	29.5405	27.4228	37.0985	23.1277	33.4316	39.7312	37.8857	46.5274	29.1806	30.2085	35.9089	26.3144	31.1609
DCP2	36.6888	47.7581	43.3445	44.6592	43.4277	24.9494	66.3006	57.1436	48.0594	48.0648	57.5323	50.5222	40.6236	38.3323	44.812	39.3016	45.72
DCPS	22.8566	8.26057	33.645	21.8103	23.9438	13.3294	16.911	30.8662	44.564	29.2667	24.8396	23.4677	30.8208	24.8288	15.578	30.9902	24.7487
DCTN1	73.0268	107.779	72.6403	86.0139	97.4713	97.5258	101.003	83.8523	117.495	107.335	105.905	101.027	79.3486	134.823	132.603	111.229	100.567
DDB1	148.703	156.084	105.973	110.003	143.225	101.954	186.06	103.182	146.419	130.113	179.461	152.903	101.991	139.725	131.504	116.753	134.628
DDX1	91.8862	81.6034	87.9815	74.2606	66.1929	58.4524	89.528	57.2485	90.2165	57.4754	78.3173	88.8867	53.4388	72.9852	87.8311	68.1574	75.2789
DDX10	29.5252	31.5674	21.8708	33.6767	38.1337	32.0223	30.3104	25.4067	31.9952	20.8927	29.9307	33.2609	20.0666	26.9609	27.1748	23.2293	28.5015
DDX17	243.093	186.124	246.19	233.532	213.935	181.365	188.941	186.927	147.015	92.9107	119.163	168.795	133.351	175.279	93.6713	148.958	172.453
DDX18	83.0728	99.1153	95.3846	93.2085	82.7295	54.4846	100.669	64.3276	48.7613	51.075	93.6881	57.0412	47.5064	59.7371	58.5927	60.0692	71.8414
DDX19A	100.641	84.6996	60.9492	64.357	63.7109	48.8822	51.7921	57.6386	62.991	53.376	59.2203	73.8824	46.3269	65.0854	61.011	58.3152	63.3049
DDX19B	70.8356	58.428	70.5144	66.5653	87.38	65.3962	67.5112	70.0597	92.4317	90.9604	78.7105	93.2493	72.2922	93.479	65.1943	72.1015	75.9443
DDX20	38.8785	47.221	22.7932	21.239	28.4013	18.9115	34.4137	15.2706	27.2362	26.5076	32.6369	24.5135	21.6612	25.8579	36.7939	26.1542	28.0306
DDX21	58.4451	41.99	34.424	27.4586	53.4478	47.0554	38.6722	26.418	40.4934	38.644	32.3649	28.5117	25.3217	28.3686	41.5724	25.5295	36.7948
DDX23	84.0617	123.588	99.4622	69.1294	87.6344	92.3549	123.956	91.0966	87.0737	91.169	116.108	104.318	66.3344	115.95	85.9092	82.2409	95.0241
DDX24	110.819	127.044	101.088	79.6967	114.606	129.59	145.279	103.939	109.163	86.0446	151.869	116.24	88.2834	82.1701	131.832	99.1369	111.05
DDX25	0.576211	0.666932	0.680577	0.878611	0.810424	0.552061	0.782707	0.728312	0.863341	0.940933	0.770748	0.825446	0.854719	0.971249	0.946379	0.726532	0.785949
DDX27	81.6805	83.5699	64.9116	78.722	81.2427	70.1933	77.7716	63.8719	70.4102	67.5378	89.781	75.8477	46.0551	56.5547	74.5713	59.6375	71.3974
DDX28	45.1266	16.0941	28.1415	26.1564	28.3363	20.4174	18.6715	13.1169	24.6006	22.612	20.9689	19.7219	18.414	20.9086	20.8902	18.9639	22.6963
DDX31	10.3511	21.3276	22.2703	23.2911	12.2782	12.4511	10.7103	8.61703	7.63913	5.72336	9.37123	8.74388	11.7801	6.44444	9.0991	9.12844	11.8266
DDX39A	283.027	198.332	286.732	259.333	344.907	284.881	233.715	222.802	360.269	270.578	315.803	382.848	330.242	344.571	276.508	344.052	296.163
DDX39B	244.714	163.682	283.399	246.552	223.219	254.026	251.096	232.38	275.088	176.172	193.376	212.873	153.035	290.687	165.12	206.989	223.276
DDX3X	238.104	379.652	328.603	342.618	385.006	318.148	621.045	364.704	273.025	247.463	436.676	380.569	184.744	243.142	347.639	324.983	338.508
DDX3Y	315.793	462.202	0.057405	0.025063	729.727	316.338	0.031643	0.066672	352.8	280.235	0.027544	0.135991	261.967	345.925	0	0	191.583
DDX41	71.082	61.8355	61.0268	52.9628	59.2603	93.9678	59.7405	55.0068	62.9243	75.5277	89.34	80.5079	43.7139	60.4481	63.8034	56.4014	65.4718
DDX42	76.2542	92.9596	75.5741	55.994	54.9098	51.5783	109.009	54.0592	47.8814	52.6463	70.7843	49.5524	35.9419	30.8614	71.1567	43.9609	60.8202
DDX43	2.39131	5.48505	2.14381	1.43636	2.88391	4.51437	3.52947	4.86925	3.26422	8.10142	4.97239	3.38221	0.940327	8.18027	5.8136	2.28318	4.01195
DDX46	48.3133	97.0971	45.2291	56.8199	66.1572	45.6743	82.9905	40.1431	53.7716	64.7116	100.749	67.6233	46.1815	46.1612	73.2611	51.7577	61.6651
DDX47	193.809	101.077	113.045	134.418	125.118	118.917	120.572	109.181	108.907	80.6105	115.351	116.236	73.0699	87.2964	83.6355	68.5293	109.361
DDX49	31.3118	21.9412	46.1009	24.3078	29.7575	27.5207	16.3802	29.9555	35.6447	32.1131	38.4155	35.6879	30.2519	28.5239	37.8385	30.736	31.0304
DDX5	5017.89	5314.97	3961.28	3558.82	5054.16	5622.75	5698.88	3735.93	4527.3	4635.79	5800.37	4623.09	3817.09	4805.59	5420.18	3470.69	4691.55
DDX50	80.8356	96.7676	50.9685	68.7478	42.9136	71.0883	74.8222	52.4517	47.9106	68.2692	87.7368	80.1547	38.1309	54.572	58.8216	51.377	64.098
DDX51	7.95839	16.1354	10.6671	8.17663	10.1682	9.53699	7.1322	5.60444	6.84807	7.5086	7.42133	17.014	8.17879	7.77875	10.2938	8.26585	9.29304
DDX52	29.4275	39.8057	19.944	31.1228	29.5631	26.3737	28.8553	28.8525	32.0484	22.2411	26.467	36.9671	27.5185	28.7793	23.2538	25.4552	28.5422
DDX54	20.1777	51.2015	50.7747	66.8187	37.9173	35.57	76.753	35.8636	42.7064	57.8213	70.7715	31.5715	34.5447	56.1819	69.1654	38.6215	48.5288
DDX55	49.8425	31.5061	63.6783	49.1726	66.3689	53.1197	49.0641	58.2763	50.5798	26.3528	38.4513	53.3055	53.643	68.1819	28.4686	45.3718	49.0865
DDX56	152.925	134.708	115.204	130.214	95.4967	113.157	107.381	90.1001	96.2475	74.1849	114.842	134.241	79.0441	91.1662	85.3007	97.0555	106.954
DDX58	43.3117	34.746	25.1515	26.5238	34.1604	40.2453	44.0814	30.5411	39.2993	24.069	39.0214	40.4398	30.8871	31.1521	34.7174	31.3855	34.3583
DDX59	23.6898	44.5744	31.5993	46.2809	54.0919	52.1906	54.9537	49.277	48.7773	31.8255	54.556	49.1287	35.455	44.9618	59.0818	37.6954	44.8837
DDX6	218.179	171.751	178.749	177.354	194.391	138.609	141.23	173.732	161.067	141.039	132.118	169.815	195.562	183.017	127.323	191.771	168.482
DDX60	44.0601	23.1531	39.4658	36.7688	60.797	18.5811	42.9127	35.1879	53.536	20.8482	27.6095	41.169	40.4953	30.3205	29.7102	38.4482	36.4415
DDX60L	28.4265	34.8971	43.4954	45.4216	46.0595	31.4207	67.5007	35.932	37.4578	40.2637	38.2905	52.1765	30.0653	55.2944	28.9367	39.9077	40.9716
DEK	82.2258	113.671	72.1494	71.1799	117.469	120.56	146.24	101.752	132.765	153.047	193.269	168.768	94.1934	114.098	180.324	107.025	123.046
DENR	127.317	117.239	94.238	125.988	124.843	110.803	113.059	95.4434	97.5296	97.584	119.905	106.505	77.9993	83.0732	87.7407	73.1696	103.277
DFFB	15.4664	25.1118	17.9374	21.1934	20.1346	16.8046	20.8837	16.1973	15.725	23.1773	16.4212	13.9399	12.8086	14.0884	15.4673	13.1998	17.4098
DGCR8	35.221	62.3933	31.543	20.3927	29.1639	47.1199	41.2924	41.31	32.0686	37.6339	39.4081	75.2971	22.6796	34.9907	38.1492	55.4165	40.255
DHRS4	27.1444	22.2879	31.385	32.8155	24.1592	44.7587	23.2226	41.1353	28.1544	34.745	26.2035	33.2704	35.0845	35.9899	20.1807	37.6942	31.1394
DHX15	216.226	231.981	183.127	215.222	174.622	125.127	256.316	130.567	149.983	149.139	170.108	172.161	112.567	192.149	153.8	159.319	174.526
DHX16	54.1712	87.0722	61.5915	60.5835	57.5655	66.3331	72.3124	59.4533	54.4013	58.0727	83.8444	79.698	32.928	57.159	49.6788	51.9535	61.6762
DHX29	23.4121	20.6112	16.0434	18.3693	22.1508	26.0423	23.2283	16.4122	21.6553	26.7902	21.7023	15.5507	19.744	25.1556	19.2551	20.9418	21.0665
DHX30	99.0348	120.63	85.6325	107.761	85.504	75.5383	119.11	76.1385	88.5607	100.81	105.775	80.9964	69.3189	78.4459	85.6914	81.9203	91.3042
DHX32	5.59465	15.0605	12.1765	9.60272	2.02965	20.0894	7.22152	2.46072	0.752794	2.09812	6.76447	0.245442	2.02997	5.50013	17.0254	0.866833	6.84493
DHX33	1.99026	2.21956	4.92136	3.90001	4.29798	5.28311	5.09019	4.17872	3.73822	2.45031	2.9388	3.14468	3.07288	3.06248	2.51993	1.92007	3.42054
DHX34	5.65977	15.8576	11.7341	15.1858	2.32312	11.3146	14.646	3.64781	5.15935	9.36194	8.45462	1.94911	7.90233	6.02999	8.64976	2.62802	8.15649
DHX35	20.3121	15.7621	25.8124	19.2193	20.2705	18.4222	16.0375	15.7293	20.2349	27.7788	13.2381	15.4405	7.97964	21.7402	13.194	17.3425	18.0321
DHX36	77.4992	61.9955	61.9356	80.2364	94.6241	31.3344	52.7567	40.7626	63.1918	47.0769	47.3673	76.1978	62.4676	48.9202	30.3424	47.2831	57.7495
DHX37	14.8688	25.7289	24.2712	17.8759	16.2946	29.8952	25.8659	16.5285	14.8744	11.1075	15.2141	13.3963	9.36591	16.577	11.2471	10.1258	17.0773
DHX38	64.8601	81.4509	65.6999	81.0895	86.0007	76.1536	80.6334	78.5639	77.7504	78.9505	91.5646	95.0077	69.5636	111.584	78.3216	70.9384	80.5083
DHX40	36.9477	34.8744	32.539	25.1382	28.3034	17.7099	43.7131	31.4782	30.5126	16.837	46.0128	31.5146	25.5417	27.7837	36.4398	25.7281	30.6921
DHX57	14.3239	20.2883	15.9944	12.2586	17.3429	23.4294	13.6409	13.9814	22.9106	9.50721	11.4096	12.4932	12.1306	15.6976	11.703	17.4928	15.2878
DHX58	35.1983	14.9527	33.1535	35.3661	24.3822	26.2458	28.4203	30.1486	29.1997	15.5913	17.2852	19.4577	13.9735	13.1281	24.6615	12.2098	23.3359
DHX8	72.4687	53.2027	72.882	88.713	80.237	61.5348	66.4	73.6432	90.2653	94.7235	100.004	89.4909	84.9603	78.8025	109.499	94.5706	81.9624
DHX9	163.932	198.901	128.093	146.932	159.328	172.598	182.437	112.127	123.652	135.566	149.516	143.512	87.5482	150.399	148.047	107.606	144.387
DIAPH1	86.3034	98.1097	56.1404	51.4193	69.0747	101.8	101.448	68.3155	148.142	148.76	145.148	186.1	100.264	106.32	188.024	125.587	111.31
DICER1	24.5424	27.1638	22.922	21.6792	27.7848	17.6308	32.1619	22.715	15.6906	18.4104	22.0755	19.3747	10.2861	14.6984	16.3819	15.6029	20.57
DIDO1	64.5862	69.6584	53.5967	68.1131	67.8088	54.5974	42.0976	56.8751	64.5079	37.4159	40.5832	62.094	43.9598	54.385	37.1798	51.2196	54.2924
DIMT1	104.744	68.6011	97.6089	79.8636	76.0601	75.184	95.0816	85.5357	76.6278	64.0675	75.6023	76.9262	44.9995	61.2553	61.1632	49.664	74.5615
DIP2B	27.1192	17.1091	20.3256	28.3764	19.484	14.4959	21.6381	14.0313	7.41377	7.43147	13.1885	14.3599	6.94271	18.7157	9.26704	10.446	15.6465
DIS3	15.21	32.055	20.4556	32.8553	40.8289	25.0955	40.9054	35.0855	34.6583	23.5392	33.7878	21.8952	25.3893	28.3939	31.068	24.9444	29.1355
DIS3L	53.6808	75.1044	44.6506	65.1837	70.567	84.4513	74.267	74.3283	52.5076	64.7942	74.45	63.6787	41.0892	80.5671	51.575	47.8271	63.6701
DIS3L2	61.5943	42.2556	43.6645	48.9791	48.9522	40.8132	53.8057	32.9018	41.1835	32.7321	42.8196	49.9427	28.7904	22.7695	45.6975	39.4516	42.2721
DKC1	67.3578	72.6296	101.866	82.1416	84.4408	55.9524	73.7191	87.6299	64.7131	76.6897	56.9755	98.864	66.2925	87.4504	76.0989	44.1146	74.8085
DLAT	31.3465	41.1958	28.2666	31.7394	32.3518	30.9499	37.9064	32.2408	30.1569	26.9119	48.0879	52.5419	22.3351	42.6712	30.9951	27.5404	34.2023
DLD	153.589	118.927	111.039	125.307	173.873	123.528	154.161	120.135	162.672	171.975	153.918	162.931	110.039	155.215	166.02	126.227	143.097
DLG1	37.3947	51.1763	24.7961	23.0005	34.9762	36.6824	36.0541	26.6692	29.1688	27.7693	38.0047	42.6468	19.8789	23.3669	23.0586	26.8898	31.3458
DNAAF2	0.818796	5.60389	16.3049	6.17919	5.20124	12.6765	13.4097	11.0614	8.1914	8.97545	15.9023	4.43934	6.2823	8.61665	14.2317	6.09781	8.99953
DNAAF5	6.0797	6.08723	8.45983	2.85769	4.96499	3.53185	6.9009	5.43527	2.51713	3.58824	1.71314	2.82812	2.06577	1.25184	5.40855	2.06677	4.10981
DNAH2	0.957223	1.43567	1.74284	0.871869	1.30968	1.71269	1.99363	1.15274	1.0955	1.27086	0.624185	0.570641	1.28769	1.08324	0.406469	1.43969	1.18466
DNAJA1	220.662	144.449	212.818	174.681	368.506	246.371	320.868	302.887	443.136	199.335	363.673	295.213	272.714	193.694	299.592	276.831	270.964
DNAJB12	34.7324	35.911	32.4521	24.3336	43.8704	24.7408	33.8772	42.0537	40.3791	28.8449	32.5847	46.5538	29.2031	24.0048	30.6536	46.0359	34.3895
DNAJC1	0	9.03498	8.90303	4.44509	6.1552	28.0116	16.3841	14.0209	50.7944	71.2122	44.2928	17.2478	58.3673	28.5171	64.5911	18.1946	27.5108
DNAJC13	15.1463	19.3181	18.2983	20.1443	9.47169	12.0347	18.8285	17.6633	16.4592	17.6553	11.2889	10.9583	10.0603	15.6937	11.0507	14.0574	14.8831
DNAJC17	57.1732	25.4021	55.7042	48.2857	58.644	39.8185	28.4126	41.7087	31.3937	46.3401	29.3492	41.4615	56.9619	45.5635	31.8435	54.074	43.2585
DNAJC2	85.8225	77.401	67.3799	58.2745	97.1698	71.6882	74.4197	79.9986	74.1717	55.0512	62.5879	71.8182	70.711	79.3805	66.2343	69.307	72.5885
DNAJC21	27.8403	22.7838	16.6439	9.50409	28.2206	13.7722	24.5218	15.1411	17.3296	21.6901	18.7942	14.8668	24.758	19.2791	20.1935	21.1908	19.7831
DNAJC27	37.3233	24.7661	30.1495	22.1439	43.3514	18.9457	20.9296	33.4782	16.7812	19.6875	27.2512	26.7295	29.9879	22.2369	9.22063	26.2449	25.5767
DNAJC7	237.496	237.938	173.394	194.256	234.02	193.093	207.127	212.662	218.039	203.464	243.572	184.503	178.101	189.871	226.243	193.116	207.931
DNAJC8	187.31	99.8471	154.395	137.776	137.72	88.4429	111.801	126.672	205.607	176.27	158.068	216.716	155.544	170.851	148.958	168.717	152.793
DNAJC9	59.7144	38.3367	58.3782	61.4827	45.479	78.6743	51.3954	49.7872	81.5967	71.8573	62.4271	78.2372	49.5652	80.661	55.8468	61.5727	61.5632
DNASE1	58.637	48.998	45.9968	38.6063	27.4246	53.2264	41.2514	28.6065	33.7957	27.7066	29.148	30.5239	29.3643	45.9896	33.7648	24.5085	37.3468
DNASE1L1	15.0457	32.4135	14.0716	16.592	15.5727	26.1587	19.4813	16.8499	7.8512	6.52069	26.0894	17.4408	9.56581	6.90752	13.8407	7.73295	15.7584
DNASE1L2	0	0.093767	0	0	0	1.78116	0.886654	0.284504	0.161125	2.23217	2.81368	0.460394	0.91687	1.37071	0.649286	0.273296	0.745227
DNASE1L3	0.780571	1.29251	0.811149	0.82085	0.497106	0.448379	0.846743	0.513537	0.730321	0.693226	0.606531	0.884247	0.439774	0.643808	0.366883	0.705356	0.692562
DND1	0	0.124372	0.425321	0.25457	0.387054	1.05374	0.137116	0.319315	0	0.273488	0.328138	0.225201	0.135406	0.332505	0	0.243173	0.264962
DNM1L	78.5531	97.8429	91.3659	52.7731	59.2059	80.0956	88.7497	89.3993	88.0693	70.689	69.5226	67.4699	44.6116	76.6922	78.0448	55.2015	74.2679
DNMBP	3.03411	4.25186	3.49346	3.06571	1.54217	2.21551	1.09299	0.71726	1.60898	1.31764	3.36342	3.02922	3.94667	5.48594	6.44999	3.51388	3.00805
DNMT1	276.325	295.653	189.788	230.097	222.258	208.417	262.488	209.705	139.181	128.892	159.323	181.537	142.043	97.9067	134.443	99.9809	186.127
DNMT3B	0.041471	0.048151	0.784821	0	0.046297	0.030432	1.22046	0.036482	0.124601	0.622413	0.030135	2.85867	0.062026	1.27805	1.01979	0.630396	0.552137
DNTTIP2	151.299	100.683	96.2864	102.671	119.862	127.751	100.008	77.4159	179.008	97.3639	123.128	114.787	141.19	157.963	130.64	115.556	120.976
DOCK7	14.7509	21.8834	9.82675	8.94826	12.7883	7.46443	8.84004	8.10937	5.84476	10.6026	11.6694	9.41119	13.3142	9.6658	11.7804	15.1852	11.2553
DPP3	20.6096	38.9009	18.2922	21.0188	36.1447	45.3176	36.6796	33.3392	79.2833	54.9558	50.5579	64.2302	39.8997	51.5117	70.088	63.508	45.2711
DPYD	64.312	55.3951	56.1324	63.2595	63.5369	49.5632	69.1535	69.5898	46.4585	42.6938	62.5292	46.3333	34.5665	34.4318	41.6033	45.7044	52.829
DPYSL2	8.01776	6.54194	9.75817	11.0011	20.2928	17.5874	35.4157	26.8966	28.6195	40.146	43.5818	31.4079	31.4112	34.089	57.181	32.6215	27.1606
DRG1	134.4	60.1622	130.961	86.2468	129.199	130.734	84.9406	115.47	118.317	88.5272	71.5274	91.9851	99.3158	94.5003	53.7448	118.533	100.535
DRG2	46.1933	47.0555	49.5367	50.5007	64.5839	48.975	69.1135	55.1814	62.4581	61.4676	67.1561	72.7681	64.8069	59.2834	63.2297	61.0664	58.961
DROSHA	66.9445	77.2831	57.4532	48.3348	48.4236	17.3648	36.0511	49.7533	27.3327	57.7778	54.0976	37.6578	28.7169	19.549	44.4647	25.564	43.5481
DSC1	28.0059	39.6177	27.4317	31.1277	1.79945	2.56344	6.95216	11.9354	0.513676	0	1.0287	0.029216	0.627855	0	0	0.272831	9.4941
DSG2	0.203122	2.17418	0.648113	0.312686	0.530168	0.156211	0.544963	0.350764	0.313668	0.440304	0.307297	0.273091	0.215948	0.181939	0.688466	0.251775	0.474544
DSP	2.67572	2.12631	1.18067	1.29976	1.29998	0	0.568789	0.778924	0.930922	1.48623	1.10451	0.655191	0.751469	2.03025	0.409514	1.30445	1.16267
DST	26.4982	28.0159	28.0802	25.6217	24.5936	27.2833	23.5748	37.2842	22.1856	23.927	15.339	20.955	25.543	14.5749	7.47748	27.3478	23.6439
DSTYK	13.2741	20.6393	15.5525	17.1028	8.28099	17.9334	21.2978	11.7674	10.3507	7.57264	15.1781	14.8813	9.58564	13.2991	16.2316	12.573	14.095
DTD1	32.2223	19.089	32.0496	23.8374	39.2204	28.3837	27.7882	45.8956	52.0791	59.346	32.2489	52.4465	68.1006	58.5794	39.8812	67.4862	42.4159
DTYMK	31.6597	20.5019	30.7558	26.0764	22.584	23.0728	33.1286	35.0736	30.8034	34.3775	23.0965	34.1467	43.7731	23.3752	17.6711	32.4192	28.9072
DUS1L	20.2456	13.1415	12.4523	9.73881	20.5659	18.1693	18.5625	9.28004	16.6257	16.3506	12.3358	17.735	14.7143	7.48427	14.7563	10.3696	14.533
DUS2	28.4648	30.7697	27.0319	21.4127	29.0179	25.1843	30.6537	22.603	27.2502	23.7527	24.6022	35.9571	19.7663	27.5897	24.2365	24.0187	26.3945
DUS3L	57.6556	99.4828	63.9961	126.914	116.478	62.1994	75.8982	71.731	88.549	73.5701	51.8223	58.2197	88.8336	81.9922	54.3314	61.9589	77.102
DUS4L	19.2968	16.9519	12.4503	14.7943	14.3209	13.4629	10.2975	13.3862	8.93708	15.1151	7.17146	4.74844	5.23626	7.97159	18.6462	7.52012	11.8942
DUSP11	70.1701	26.8345	68.6171	49.499	76.7345	47.0524	36.1053	44.8392	71.6673	56.1983	48.6215	82.7414	43.5811	49.6774	49.308	43.7612	54.088
DUSP23	2.67403	16.0339	8.26193	6.49067	5.04259	13.4984	17.4847	11.4286	10.2612	9.83874	16.7582	9.62748	39.134	11.2671	19.058	17.7302	13.4119
DUT	23.0592	43.9633	53.1813	56.0232	39.9958	60.619	51.1848	62.9996	53.7144	91.6384	64.2521	33.9319	46.222	44.4841	64.1547	39.1678	51.787
DXO	63.878	37.8419	64.3541	55.6316	52.1759	62.1515	38.3092	63.0852	53.6195	40.3544	50.4296	51.9572	44.8547	41.7013	41.1677	50.9893	50.7813
DYNC1H1	111.052	75.6995	107.57	81.7598	165.117	136.486	101.016	92.5073	132.933	85.4795	93.8667	146.906	95.7507	121.659	83.5461	99.153	108.156
DYNC1I2	49.2037	50.0123	48.1819	42.148	55.2664	46.1555	64.7811	45.8308	46.4456	77.8663	68.0772	57.7083	38.4004	45.8168	66.3399	52.9668	53.4501
DYNC1LI1	30.2791	27.2333	19.1566	27.4188	41.1852	42.3016	70.4176	46.5421	52.7807	42.8156	38.8293	39.0757	27.4693	46.4337	32.5047	32.6963	38.5712
DYNC1LI2	81.7335	60.3995	63.8926	48.2269	62.5239	51.0795	88.5176	57.5742	66.7316	50.1784	35.7604	79.0793	59.7	101.244	41.4304	86.328	64.65
DYNLL1	25.7036	34.6327	37.1158	38.8627	36.2489	35.6604	82.9831	71.0129	66.0184	43.9113	68.4936	44.2986	141.247	47.5604	96.2582	76.9125	59.1825
DZIP3	32.5347	45.5294	36.7905	38.5265	43.2152	39.866	43.5147	36.7445	33.9372	26.8221	31.9995	44.0663	14.974	25.3728	23.0088	28.3894	34.0807
EARS2	32.2846	33.426	47.1284	45.0163	38.0311	45.3493	51.4472	33.2384	43.4835	31.8727	49.6754	49.8303	30.9637	40.2225	40.2303	35.6632	40.4914
EBNA1BP2	42.2525	49.5932	58.825	41.1121	62.1478	29.4821	47.2163	53.3372	46.4449	70.0584	34.1445	52.6613	42.2432	52.9741	30.4701	63.7723	48.5459
ECHS1	56.8862	25.5842	60.5811	43.6983	70.4112	33.1397	38.7237	52.3071	68.2011	49.813	36.3682	65.5148	58.2998	60.4495	27.3755	59.7223	50.4422
ECPAS	16.1845	21.449	12.9914	12.7804	26.0049	28.9892	31.4355	21.528	16.6515	23.3461	28.3695	30.0452	24.5823	20.4664	26.6536	31.2756	23.2971
EDC3	40.3085	48.7107	40.1331	40.777	42.3349	31.5778	37.0921	36.5691	26.8636	24.7617	33.3003	44.5679	20.4677	31.7505	26.5939	27.2176	34.5642
EDC4	31.6934	73.4598	62.2909	67.7642	36.4884	70.1384	83.1478	69.5313	43.9193	60.8045	83.011	65.1762	53.5771	68.9035	67.0964	30.4682	60.4669
EDF1	91.0986	93.706	82.5341	105.174	69.1486	113.585	107.083	126.998	77.902	79.117	78.8921	75.7446	196.413	96.1458	112.547	143.971	103.129
EEA1	29.8777	18.5352	17.8975	27.0536	17.8925	16.4863	20.7727	10.8035	10.7388	7.05541	14.0394	17.1536	14.2113	25.7077	8.86366	13.9147	16.9377
EED	59.0953	36.9493	54.05	46.919	41.3715	53.0502	54.256	53.715	81.7898	53.5983	75.0165	81.1632	55.0308	48.3225	77.1686	41.3716	57.0542
EEF1A1	22662.5	14529.6	20291.1	19811.4	15772.4	22157.4	12090.1	13255.5	11406.5	11579.8	10315.9	11676.1	6950.5	11339.6	9469.64	9174.96	13905.2
EEF1A1P5	7.52585	5.53237	9.62691	12.2236	6.96989	16.3727	10.8339	7.64555	12.7563	6.30265	3.20504	6.20923	7.67812	5.31521	4.05182	1.99037	7.76496
EEF1A2	0.401101	0.442313	0.159134	0.237247	0.643809	0.189752	0.288466	0.074225	0.247433	0.149298	0.372176	0.183563	0.238004	0.181525	0.335863	0.405868	0.284361
EEF1AKMT2	37.6079	41.9594	28.4752	40.7409	22.0769	22.3554	25.5624	29.6855	38.4209	29.1006	41.8137	25.7771	29.4921	26.5493	25.2028	29.6426	30.9039
EEF1AKMT4	4.70169	2.31402	2.33291	3.29004	1.44812	1.77189	1.65869	2.37094	2.59822	1.38749	3.54462	0.21445	3.57674	0.381811	1.26836	2.95329	2.23833
EEF1AKNMT	30.8254	33.6152	26.912	26.231	58.9067	15.613	51.1877	27.8179	34.579	43.5261	30.4886	24.4026	23.8399	35.6822	24.5291	30.9668	32.4452
EEF1B2	699.73	816.255	984.614	868.883	496.896	591.732	593.76	776.309	255.688	279.556	247.296	195.156	650.015	293.66	342.653	437.812	533.126
EEF1D	816.283	604.576	987.958	639.162	596.294	579.539	529.197	958.066	475.552	568.807	443.733	345.639	778.581	587.854	404.692	650.198	622.883
EEF1E1	57.7282	55.8885	60.1835	45.4135	48.3352	35.7939	48.0541	55.0128	35.2291	38.8443	28.4436	28.2572	67.3466	20.6383	48.5286	61.218	45.9322
EEF1G	4760.23	2212.61	4766.81	4092.8	2761.65	3061.35	1540.82	2504.87	1514.92	1705.17	1087.7	1617.38	1047.95	1634.31	918.545	1450.07	2292.32
EEF2	891.833	796.003	825.827	823.863	743.673	1133.32	859.837	652.429	609.333	355.08	412.588	403.333	326.012	484.804	337.747	413.432	629.319
EEF2K	9.92148	17.6569	7.56162	6.1273	5.53697	8.05969	11.1514	9.73582	5.05709	6.98356	6.69102	5.80178	4.48916	6.10826	9.62812	6.63419	7.94652
EEFSEC	26.7256	29.6301	28.897	16.0761	18.5794	16.7495	25.9144	26.4139	25.0802	20.6471	30.8056	29.9266	16.592	29.2644	23.3977	21.6712	24.1482
EFHD2	2.05092	2.93941	4.867	3.44103	5.00999	20.5253	7.95739	6.30514	42.4201	65.8487	48.1286	30.6516	81.4434	47.0639	93.673	49.5935	31.9949
EFL1	30.5115	34.3543	34.6705	40.899	25.4707	24.4481	56.7218	28.3552	57.7548	47.2041	36.443	25.6132	23.7749	30.2856	19.0559	34.3956	34.3724
EFTUD2	166.713	174.185	153.275	177.721	176.022	119.073	180.521	140.787	171.785	166.606	216.84	135.997	126.898	207.607	199.426	162.358	167.238
EGLN2	106.355	144.109	176.941	185.987	158.766	171.641	144.126	154.035	111.832	118.211	161.448	161.748	95.6318	127.34	147.496	134.564	143.764
EGLN3	4.17276	0	5.45208	0	2.22496	0	2.23147	0.213033	0.705553	0.133723	1.06942	0.091837	0	3.02685	0.310984	1.07396	1.29416
EHD1	101.224	187.854	143.542	141.692	169.591	268.948	311.499	183.68	217.318	233.277	333.113	229.419	145.527	262.709	258.606	197.696	211.606
EHD2	9.67665	14.1415	2.2357	4.34618	0.719149	5.51958	6.59258	9.11899	3.15224	2.49413	18.8772	4.16538	5.06681	2.94818	2.47575	0.636845	5.76043
EHD3	1.12294	2.77694	3.19122	3.9959	2.55734	3.4393	4.05971	3.6972	3.29587	6.79777	7.33824	4.1809	5.98254	9.80309	6.84325	3.00651	4.50554
EHD4	8.32239	15.536	15.8754	9.41419	11.1708	14.382	23.3201	17.1444	13.4759	12.7764	17.441	12.2831	13.2547	10.4933	15.9364	15.5726	14.1499
EIF1	2315.78	1432.58	1979.14	1628.33	3670.78	3264.59	2452.11	2834.4	3148.18	2678.96	2252.49	2621.56	2787.58	2561.14	1724.35	2427.47	2486.22
EIF1AD	31.211	48.0329	39.9588	42.5556	57.1823	38.7116	35.1047	33.9547	42.0299	43.8881	36.8039	49.8088	61.5963	29.7995	53.2652	49.922	43.3641
EIF1AX	66.7684	59.5798	108.711	100.685	61.1422	59.8151	95.1814	86.9511	63.0083	43.6355	104.119	105.583	57.2761	52.9164	91.8225	87.2414	77.7773
EIF1AY	45.3828	30.1015	1.20623	0.766303	28.3691	17.6698	1.44758	0.692858	37.1589	39.9321	1.06108	0.290655	33.1016	25.9424	0.610236	0.468655	16.5126
EIF1B	185.031	136.905	141.645	135.231	145.976	97.639	126.941	121.936	65.4942	122.868	94.7301	94.1488	121.401	125.425	83.1668	106.877	119.089
EIF2A	263.645	278.091	201.902	197.733	218.951	195.823	196.458	146.845	160.062	121.237	152.327	131.525	130.791	143.512	165.711	147.096	178.232
EIF2AK1	30.6509	78.3632	24.4328	22.4949	32.4615	84.4716	66.5247	31.0923	46.6461	46.5327	75.3663	31.0394	35.1259	45.0901	76.4169	40.7247	47.9646
EIF2AK2	76.125	43.6165	45.9569	39.5914	100.79	44.1669	60.0256	46.5214	89.0935	32.2422	45.6522	55.7263	67.2718	59.4506	42.0395	46.02	55.8931
EIF2AK3	12.6171	26.72	12.3956	13.8309	15.1086	30.6687	13.6256	13.4137	10.0974	12.5006	20.8958	11.1469	7.01569	8.12588	30.6536	5.34056	15.2598
EIF2AK4	41.9941	41.0755	33.317	25.4269	32.1079	39.2387	34.2264	27.6156	28.1649	36.169	31.9182	28.0854	22.4639	19.6472	33.297	36.9897	31.9836
EIF2B1	113.515	91.0258	97.7419	90.7969	89.1342	87.3844	77.8876	75.903	68.2637	84.0916	94.3535	99.5968	59.1713	94.7546	82.7097	84.4198	86.9219
EIF2B2	54.8573	24.3696	37.5237	31.3972	48.615	30.3302	44.4279	42.8535	92.8074	38.8477	46.436	82.9414	60.2734	54.3711	31.1686	57.0833	48.644
EIF2B3	62.461	29.1821	53.1398	53.8507	52.7002	42.5183	33.7504	29.739	26.7956	42.2626	39.1432	26.5771	26.4226	38.0299	24.7007	36.1594	38.5895
EIF2B4	79.606	109.128	65.9539	76.5056	69.6703	74.1195	67.9263	53.2685	68.5173	68.5887	80.9558	79.4237	56.2117	66.9701	67.4978	87.5231	73.2416
EIF2B5	34.1145	60.5145	42.4199	32.2166	20.016	55.1354	50.0657	18.7849	22.2191	27.745	56.5282	30.0517	16.8684	28.4134	47.7134	13.7425	34.7843
EIF2D	89.2722	93.9987	82.9644	97.6044	82.6962	78.4867	87.4138	67.8743	60.4429	38.5577	54.8973	73.3673	46.1623	54.884	47.3899	57.8071	69.6137
EIF2S1	93.3994	54.6056	119.426	86.3765	119.485	79.1954	91.7849	106.321	139.969	59.8603	124.537	186.006	123.478	97.593	125.143	98.9074	106.63
EIF2S2	38.6455	33.4714	39.5267	37.4688	26.1898	26.0882	31.9254	36.1804	44.5292	47.4563	55.4899	34.662	29.1186	30.8069	39.8646	34.5671	36.6244
EIF2S3	251.99	232.853	318.83	333.073	176.39	186.25	236.122	216.326	142.643	124.283	233.619	224.614	109.924	141.459	196.634	174.221	206.202
EIF2S3B	0.291989	0.217515	0	0.606564	0	0.065128	0	0.212832	0.131955	0	0.332434	0.067868	0.07467	0.122218	0.060117	0.107875	0.143198
EIF3A	81.1431	75.9907	71.2491	67.8972	122.21	137.712	151.902	103.776	125.018	71.6091	118.407	105.095	97.8847	94.6336	110.734	92.0426	101.707
EIF3B	104.292	117.066	64.2807	58.1638	73.2481	46.4935	73.3851	57.2537	67.6175	38.6952	61.8344	54.2474	40.8098	39.3555	45.0265	31.0877	60.8036
EIF3C	211.511	306.114	196.138	137.365	156.74	238.674	203.972	102.59	182.391	169.933	160.963	171.636	129.102	205.52	161.21	114.738	178.037
EIF3CL	0	0	0	0	0	0	0	0	0	0	3.88586	0	0	0	0	0	0.242866
EIF3D	422.36	343.05	411.475	413.677	308.009	330.525	273.879	302.654	331.62	335.88	318.995	368.742	217.679	264.967	257.116	226.935	320.473
EIF3E	977.798	625.075	851.087	945.222	721.547	541.307	430.999	554.412	447.949	380.01	320.941	500.212	228.586	309.965	307.998	353.718	531.052
EIF3G	236.787	208.038	268.482	191.238	223.613	235.54	206.475	284.381	216.718	232.024	201.725	178.139	240.418	200.951	158.944	267.601	221.942
EIF3H	588.106	380.694	681.271	535.162	472.697	422.434	285.191	487.542	407.282	303.373	240.256	356.595	256.282	306.313	210.576	348.282	392.629
EIF3I	164.688	86.5759	157.942	114.826	184.638	151.178	91.1743	169.16	229.635	171.505	135.404	200.804	158.685	158.366	122.864	181.676	154.945
EIF3J	41.7164	51.481	60.9841	49.4705	52.7972	42.4537	54.2312	43.9088	64.0553	55.4004	60.3252	46.8995	38.6776	60.6734	63.8644	39.015	51.6221
EIF3K	112.413	177.934	163.893	177.714	113.467	136.734	181.799	225.223	100.548	85.3967	139.658	80.0468	292.032	119.081	143.278	145.847	149.691
EIF3L	1051.13	769.035	894.765	965.45	704.453	949.824	553.287	608.899	495.81	501.979	503.667	602.057	312.509	525.479	449.296	400.249	642.993
EIF3M	586.969	288.461	475.403	449.038	461.652	300.05	262.387	426.595	422.801	366.735	266.217	312.724	301.502	320.663	270.961	313.474	364.102
EIF4A1	938.076	635.821	792.697	730.425	924.103	1035.72	772.763	750.178	1203.36	917.491	943.691	1034.06	926.002	868.259	768.78	837.266	879.918
EIF4A2	1535.24	1323.01	1197.95	1265.33	1300.55	1359.76	1185.01	1028.63	1049.29	995.757	962.598	1058.14	725.636	1014.16	966.394	840.552	1113
EIF4A3	74.5688	79.6116	114.786	123.824	168.719	121.423	94.5416	123.362	222.57	115.783	155.784	96.0697	130.815	109.281	137.701	67.1542	121
EIF4B	425.327	523.02	393.869	425.719	355.679	428.074	423.418	295.578	274.737	271.213	267.056	277.882	188.374	316.365	280.519	278.638	339.092
EIF4E	122.947	116.845	128.943	131.49	166.025	123.123	119.53	113.966	118.929	104.727	142.859	130.895	92.076	99.9278	113.121	116.219	121.352
EIF4E1B	0.185805	0.19806	0.126777	0.22049	0.405096	0.238043	0.933142	0.463179	0.192419	0	0.362867	0.264764	0.210123	0.079923	0.325325	0.413639	0.288728
EIF4E2	78.2004	100.119	59.516	54.2247	96.5498	77.7546	84.1592	96.4961	113.091	116.71	82.1504	99.5363	79.9049	110.973	81.9321	88.0916	88.7131
EIF4E3	13.7216	10.3713	7.7204	9.55403	17.7931	20.8106	22.3505	15.3798	27.9896	26.6712	16.9572	31.4013	13.3875	22.8124	19.7734	28.4443	19.0711
EIF4EBP1	3.94792	4.35155	6.42645	2.64152	5.10609	4.29766	6.15814	12.5613	2.96416	5.95786	5.81381	5.37725	14.8783	2.038	11.9917	8.679	6.44942
EIF4EBP2	25.9011	42.6085	20.2541	28.2109	37.6864	38.1613	37.6452	28.354	43.7488	37.6748	50.979	52.1949	32.6495	50.4656	52.3963	41.9224	38.8033
EIF4EBP3	6.24071	11.9237	11.1149	11.2179	4.14325	5.4269	2.89388	4.12987	1.30228	0	0.85728	0	0	0	0.737599	0.851671	3.8025
EIF4ENIF1	16.8843	35.0762	34.7306	31.8994	29.4746	21.2715	28.3457	19.5612	30.2228	27.3135	23.5354	24.3935	26.9872	18.0029	10.9886	22.038	25.0453
EIF4G1	37.2121	83.2396	54.4276	69.1799	41.8027	76.362	91.517	62.4555	56.7474	67.7345	104.578	67.2726	50.6614	67.061	84.5975	55.6369	66.9053
EIF4G2	516.084	616.438	476.3	424.663	651.869	687.928	792.095	523.082	665.051	587.202	770.191	714.842	424.355	608.358	692.222	558.156	606.802
EIF4G3	16.608	26.993	19.3031	9.70488	21.5473	11.2084	21.6308	13.1684	21.8628	30.2793	34.758	50.3887	50.3914	38.9934	31.8737	38.7796	27.3432
EIF4H	307.052	259.964	269.198	214.16	304.834	243.714	286.549	237.655	337.292	264.282	308.738	315.409	219.881	262.278	272.999	225.871	270.617
EIF5	236.083	213.476	226.991	211.254	314.136	229.472	247.563	256.431	190.782	240.978	256.087	176.958	374.954	193.565	232.493	258.189	241.213
EIF5A	134.819	249.621	303.705	503.955	190.5	301.773	195.319	555.986	256.652	346.734	279.8	294.649	259.608	273.39	245.535	343.839	295.993
EIF5A2	6.92791	11.1409	7.01489	7.07771	12.7537	17.7788	10.333	9.61175	16.1045	10.36	12.2435	43.2603	13.8789	21.548	24.3033	19.5959	15.2458
EIF5AL1	0.535471	0.929617	1.60466	0.07056	0.683489	0.555547	1.39492	0.130788	0.813212	0.40815	2.29355	0.148805	0.68815	0.378968	1.79131	0.170943	0.787384
EIF5B	44.2945	44.6931	48.8925	39.4825	44.7339	64.1055	54.9617	32.4041	43.2601	33.4608	47.6443	50.1813	29.871	29.2997	29.5807	23.0736	41.2462
EIF6	79.0998	34.4092	114.808	48.6144	81.6066	45.6161	53.4271	100.576	94.2536	108.434	82.8129	51.8873	161.243	97.1695	69.6689	114.868	83.6559
ELAC1	15.1544	13.2006	30.3636	21.7107	18.4028	8.19193	24.3593	16.6375	12.4909	19.9927	10.8078	11.5523	7.65191	5.82862	4.72235	10.9314	14.4999
ELAC2	77.7055	108.891	80.2646	95.3119	105.62	77.1966	97.247	97.4244	104.576	104.204	134.393	129.599	62.8245	98.1151	92.8053	113.377	98.7222
ELAVL1	54.3541	92.1993	69.495	59.0736	41.8426	90.8836	79.1718	49.3925	34.4156	65.7758	82.6315	40.7533	42.5264	34.3806	66.4099	44.0077	59.2071
ELAVL2	3.68527	3.93502	3.91785	5.12783	2.35356	1.6997	2.30411	4.37751	3.36737	1.78731	4.5778	3.67798	2.48651	5.32786	3.32496	2.82525	3.42349
ELOA	22.7718	35.1449	26.013	24.4736	27.0789	36.8364	33.0636	23.0183	44.0075	40.1797	51.9631	32.7155	34.8087	42.2472	49.9414	32.0601	34.7702
ELP1	38.4753	33.3442	33.9227	30.9095	28.9485	24.0874	39.9558	27.0628	22.8675	24.1423	30.4238	35.3829	19.7346	30.7239	35.3711	23.6622	29.9384
EMD	105.504	73.0141	111.283	75.0956	148.146	115.579	78.0858	90.4468	127.395	153.09	123.147	114.461	101.938	108.719	94.407	104.94	107.828
EMG1	84.4877	46.5899	118.877	76.8881	104.294	53.2207	54.1476	78.6468	53.6314	39.2196	43.9547	59.2925	70.4303	49.5565	29.3731	69.6596	64.5169
EML1	6.73282	11.9902	15.1444	9.11572	7.26809	6.39175	9.99844	9.6423	6.54372	8.95528	6.38209	4.19256	2.97865	8.59792	5.00357	6.33025	7.82923
EML4	104.745	108.777	91.0099	99.8902	167.302	158.388	171.07	135.336	117.519	145.813	160.273	136.991	85.0056	82.8706	121.081	94.5918	123.791
ENAH	1.28899	1.04349	0.76486	0.620362	0.508776	0.71569	0.85196	0.700042	0.48846	0.646613	0.599982	0.711609	0.250794	0.465441	0.934032	0.571125	0.697639
ENDOD1	3.57004	12.4304	7.75321	3.83579	6.15501	4.57238	11.2414	8.9392	10.1828	6.78303	14.0251	11.1729	9.83583	19.1578	14.0137	9.05248	9.54507
ENDOG	0	1.16401	0.303076	0	0	1.26542	0	0.740379	0	0	1.39004	0	0.709186	0	0.224078	0.702576	0.406173
ENDOV	26.9474	32.8151	18.8971	18.0992	27.6076	19.9627	28.0165	23.2986	20.281	13.48	14.9639	14.8324	11.3814	11.4492	19.395	23.4924	20.3075
ENO1	892.746	473.635	700.085	696.985	734.641	749.29	558.52	566.367	919.621	741.617	689.135	798.259	547.229	751.751	600.313	657.878	692.38
ENOX2	35.2755	23.6879	26.9292	29.9292	18.5817	17.5313	25.554	24.5729	24.0839	22.3346	17.9713	12.2636	10.8682	27.4474	14.1105	21.9094	22.0657
ENPP1	1.90011	1.26611	2.39689	1.5912	1.16136	1.91648	1.00073	1.24902	0.424971	1.74455	1.33703	1.24855	1.75368	1.71931	1.05742	0.737639	1.40657
ENPP2	5.80647	3.2639	1.35319	3.71131	2.31042	0.034921	2.74486	0.596798	1.26915	0.06488	0	0.033259	0	0.044253	0	0	1.32709
ENPP3	0	4.82759	2.24379	1.40566	0.063284	0.63986	0.994953	1.90469	0.567725	0.816643	0	1.07837	1.41495	0.053688	0.075944	0.622555	1.04436
ENSA	103.248	59.0967	72.8226	70.0977	127.172	91.2985	66.9468	84.0288	100.191	105.486	57.5699	95.5297	106.079	84.247	61.2294	82.1341	85.4486
EP400	18.9612	35.685	27.405	22.3883	28.2524	19.9619	21.2383	19.5666	16.1734	17.9721	18.1185	34.2878	15.4535	20.0333	21.6192	19.6367	22.2971
EPB41L2	8.80337	7.32572	2.62973	5.03431	6.56799	2.02548	2.65606	8.14872	2.25239	0.792177	3.67808	2.29574	1.35989	2.54004	3.08809	2.19501	3.83705
EPPK1	0.52587	0.582314	0.630185	0.597264	0.022368	0.022106	0.142525	0.23831	0	0	0	0	0	0.056931	0	0.12201	0.183743
EPRS	97.1872	120.704	75.345	95.1648	95.9048	100.016	106.951	77.0849	84.9126	73.5776	79.9466	84.4107	60.248	95.2465	70.6787	89.7929	87.9482
EPS15	50.8076	68.7064	58.1775	43.2133	119.15	96.5938	139.516	90.9364	137.119	134.175	153.017	135.707	95.4087	160.366	138.494	127.995	109.336
ERAL1	55.9655	26.3247	44.1075	29.7987	43.458	58.499	38.9971	29.6331	40.6644	51.8874	43.9109	52.5395	25.6299	31.7375	37.6511	47.447	41.1407
ERCC2	9.18856	37.2402	16.7105	31.4451	23.3875	16.3141	27.7617	22.3219	13.7512	11.4412	19.9571	20.1437	12.165	18.5068	24.9972	15.5301	20.0539
ERCC3	84.8801	115.398	71.0503	54.0209	89.9705	89.485	107.28	66.9304	73.8987	80.2267	118.862	106.037	51.664	76.0979	96.4306	81.4456	85.2299
ERCC6L	0.085622	1.95783	1.02185	1.37715	0.416981	0.437001	1.35885	0.820661	0.675892	0	0.056968	1.92144	0.062808	1.20316	0.362555	1.20686	0.810351
ERCC6L2	52.4321	62.1381	55.349	49.6468	47.2969	41.3572	38.5371	38.3359	21.032	24.0544	17.1344	26.2526	20.4226	29.9085	13.4936	19.9159	34.8317
ERH	64.7986	50.023	55.079	48.41	76.3365	27.2796	56.6896	69.1603	65.7784	37.4488	53.8333	47.3003	174.795	51.8917	37.5789	65.4613	61.3666
ERI1	15.0002	20.7966	20.2473	16.08	12.2974	11.3744	21.1763	13.8064	29.3103	18.1045	29.7407	28.0365	24.4788	19.5253	21.1664	20.5374	20.1049
ERI2	14.7565	10.5723	8.44093	15.5251	15.9253	9.22364	12.9579	11.3489	6.53284	6.09936	11.4856	6.71556	10.5361	11.7958	4.77929	12.2619	10.5598
ERI3	35.6571	13.1234	33.1708	27.7178	24.3228	20.9049	22.2967	28.7059	22.1585	14.8563	20.0029	21.057	27.6995	26.5518	23.4448	22.2871	23.9973
ERMP1	6.33885	13.8848	2.74347	4.47084	3.30618	8.23077	11.733	7.80622	7.2849	5.13518	4.66157	12.5731	3.08586	8.4279	8.79095	5.77419	7.14048
ERN1	13.1287	17.4086	11.4118	19.5694	55.636	61.9802	90.5045	68.7205	59.8309	51.8231	104.411	93.6723	40.2726	47.6309	49.2446	56.449	52.6059
ERN2	1.23485	1.49015	1.37014	1.03428	0.636038	0.793133	2.02296	0.873537	0.739391	0.958754	0.889015	0.755479	1.3344	1.07096	0.827757	1.20884	1.07748
ERP44	46.9565	22.3609	38.0929	34.2519	51.0555	36.6433	37.3193	34.181	59.2444	39.2524	39.0981	57.9392	38.7527	51.027	40.0646	39.7565	41.6248
ESF1	28.5377	36.6425	28.2337	29.8799	20.3158	32.4356	20.5331	21.6635	19.87	19.7219	18.824	14.0875	12.4217	14.891	14.24	13.8165	21.6321
ESPL1	0.441813	1.20391	1.19698	1.13897	0.844197	2.5237	0.910802	0.883882	2.31801	0.717964	0.786068	3.88674	0.756568	0.486348	0.558307	0.511123	1.19784
ESRP1	1.12485	2.28248	0.54378	0	2.69558	5.86567	0.837205	1.8154	0.452484	3.33698	1.34868	1.54233	2.18575	1.30509	1.35046	1.34071	1.75172
ESRP2	0.561853	11.5879	5.93727	1.26445	6.85991	2.62157	0.841865	2.85493	8.36066	7.62467	8.87705	4.28261	7.25272	8.31765	5.40146	3.76892	5.40097
ESS2	19.9652	16.5851	14.1807	16.1058	20.3313	17.3489	10.3118	22.9337	34.0275	16.1625	21.6154	23.3529	19.4582	23.0702	21.2232	25.7888	20.1538
ESYT1	321.487	487.664	361.184	338.531	367.341	351.865	443.539	341.142	285.08	328.153	412.024	446.134	202.826	262.127	388.851	348.656	355.413
ETF1	64.0016	55.2419	50.9854	55.2726	117.851	71.7811	79.8522	70.4552	110.438	55.369	60.3539	68.5773	66.9426	73.3045	48.116	58.5841	69.1954
ETFA	87.3332	48.3964	93.9946	98.2308	75.0691	83.0557	66.4182	118.444	120.501	118.645	91.772	121.591	100.381	67.5427	72.797	117.758	92.6206
ETFBKMT	3.11758	3.83782	5.87569	4.71103	1.60667	3.32263	2.46006	2.03857	1.02704	0.741877	1.41896	1.62445	2.1218	2.75565	1.09091	1.77239	2.47019
ETHE1	26.8454	19.7231	35.2389	24.2613	50.5809	25.8629	26.0644	57.3528	40.151	20.3758	25.9766	20.8035	57.3732	32.1738	35.6567	44.1802	33.9138
EWSR1	455.232	417.187	386.565	389.123	499.57	445.909	421.966	503.508	654.78	437.26	609.258	673.612	417.244	459.344	523.471	563.976	491.125
EXD1	2.56905	6.59726	3.24908	3.42705	5.58418	4.16527	4.1455	3.06219	3.22086	3.52656	2.95952	2.57202	2.9411	3.39477	2.66983	3.98294	3.6292
EXD2	18.559	20.007	28.239	13.9346	10.8964	13.0023	16.4677	7.63016	5.1881	4.52525	5.99693	6.40633	1.47687	4.94998	3.05749	8.2695	10.5379
EXD3	10.2283	12.3317	14.2453	14.4423	6.05568	9.77879	8.72787	12.9739	10.4285	17.9986	14.9683	10.6609	5.80066	13.5839	9.22695	13.7479	11.575
EXO1	2.27379	5.97735	0	3.14898	1.64919	2.31317	3.92187	3.99325	5.38592	6.71184	2.97498	0.990541	3.7117	3.28255	4.01547	0.722144	3.19205
EXOC4	70.0463	120.634	86.4895	96.8564	76.9507	109.409	98.2342	79.6434	58.5074	95.0775	106.982	166.944	104.758	87.5234	52.0551	121.825	95.7459
EXOG	34.0274	38.3092	23.5228	18.1251	21.673	25.4818	36.6197	28.8422	18.7112	30.7074	30.2495	48.9483	23.6137	22.4954	30.9963	31.5644	28.993
EXOSC1	50.1918	44.5384	44.3766	42.0669	37.1871	34.9976	45.2312	41.5695	38.2332	39.6661	40.2143	47.6851	73.2646	47.7807	42.824	52.2136	45.1275
EXOSC10	243.595	200.286	189.994	176.466	195.46	174.541	211.602	147.841	160.645	181.936	205.236	196.166	138.491	190.972	183.473	143.901	183.788
EXOSC2	37.1903	37.3612	31.7198	40.0337	49.0023	31.0134	25.862	35.7569	33.4353	26.2928	30.9166	30.9865	33.4045	33.2646	15.924	29.7694	32.6208
EXOSC3	41.5966	66.3672	42.602	56.6435	62.4528	42.3955	36.9069	60.605	29.4915	43.0919	38.3334	38.1735	35.6776	37.155	27.5202	35.7095	43.4201
EXOSC4	5.52537	3.50707	9.32024	6.8708	2.3432	3.78126	8.27049	9.62849	8.6605	8.06363	7.10444	5.9395	23.3516	4.72003	11.7249	5.34444	7.75975
EXOSC5	26.6962	14.4342	34.7475	21.6136	13.4978	17.6527	22.1766	24.2221	10.809	12.4017	12.6253	10.738	19.668	6.71158	12.5454	26.628	17.948
EXOSC6	20.0103	25.0304	21.1821	16.742	20.463	17.7839	16.4941	12.2689	16.5241	23.8595	25.185	14.0231	19.3747	13.53	21.1342	14.3383	18.6215
EXOSC7	60.3064	59.5512	65.7065	47.9839	63.3624	26.848	49.1971	58.5788	51.1016	39.0556	46.7388	39.9968	45.6039	37.0029	42.8109	42.8931	48.5461
EXOSC8	108.328	77.1407	99.4055	80.6317	77.7377	52.8956	70.1986	64.2962	71.1069	89.7494	74.494	55.9148	66.2305	70.6915	70.2479	61.492	74.4101
EXOSC9	66.3664	31.257	41.0202	33.4539	83.7202	54.7478	56.1163	40.845	89.4651	58.3835	54.5669	63.6183	42.1627	56.3186	45.1122	48.4519	54.1004
EZH2	8.97298	21.9697	14.5991	10.4199	10.093	22.0801	29.2286	31.5146	68.6743	40.4868	42.391	23.2646	15.0628	13.328	16.0439	11.2668	23.7123
EZR	132.864	193.736	116.653	108.874	395.62	382.986	342.352	274.252	384.963	411.564	486.317	435.266	257.321	329.212	428.591	332.167	313.296
FABP5	5.55611	14.1824	26.0503	10.1541	8.84913	0.523163	23.1386	25.6872	31.9227	26.6455	38.687	26.7908	18.4307	4.84204	16.9915	12.4076	18.1787
FAM120A	17.9399	50.7172	26.5528	17.4781	25.8097	23.571	29.492	20.8932	33.0434	32.282	29.9576	28.8007	19.5261	22.0484	34.1186	22.2038	27.1522
FAM120B	76.5671	55.967	79.0741	84.0292	52.0886	64.954	73.1045	57.4491	62.8222	49.9472	50.2513	73.5605	47.2543	56.8845	47.9998	64.966	62.3075
FAM120C	3.93079	10.1934	11.4843	10.667	10.653	16.7535	9.24395	4.82477	1.88793	4.91014	4.80766	6.74969	4.71525	4.86333	7.37687	3.78182	7.30271
FAM172A	29.0922	39.4885	24.752	38.2143	33.9795	36.7204	38.9094	25.6895	34.0081	31.4608	35.0744	42.5689	40.4361	45.184	37.8662	29.8679	35.207
FAM207A	1.69213	3.45269	2.95161	1.61701	3.18021	1.96664	1.82669	2.76107	1.73046	1.79251	2.06857	0.55706	2.83324	1.05832	2.1378	2.00983	2.10224
FAM50A	12.6342	25.6134	34.251	24.0073	3.25324	65.0599	35.1687	12.5683	10.7622	49.3279	59.5335	19.0708	24.3318	7.59703	59.0928	8.59622	28.1793
FAM83A	0.06468	0.035764	0.103329	0	0.05094	0	0.114544	2.11866	0.12302	0	0.023536	0.599524	0	0	0	0.059221	0.205826
FAM83B	0.315379	0.488096	0.47445	0.315036	0.439736	0.288071	0.350513	0.41358	0.181296	0.57303	0.340534	0.764908	0.362046	0.362691	0.260209	0.596571	0.407884
FAM83D	0.228267	0.34459	0.043383	1.07684	0.745994	1.03222	0.529748	1.89209	8.34602	4.84968	3.76673	1.5414	3.64072	0.60417	3.03123	1.81735	2.09315
FAM83E	0.70092	0	1.0985	0.205462	0.401614	0.142578	0.709165	0.501542	0.928526	0.441672	0.579724	0.846593	0.174377	0.390416	0.480691	0.613006	0.513424
FAM83F	2.01682	3.50188	0.88844	0.73207	1.01652	0.754187	1.00199	0.659174	0.686059	0.603335	0.690633	0.752495	0.864235	0.781189	0.544629	0.612732	1.00665
FAM83G	3.03274	3.92256	1.707	2.74871	4.28421	4.07507	8.81597	7.31659	8.49521	8.9218	15.0646	3.65824	6.94345	7.41233	11.7784	5.36676	6.47147
FAM83H	0.599371	0.145765	0.205405	0.193113	0.252894	0.251901	0.122547	0.031629	0	0.504619	0.3016	0.195963	0.19252	0.065186	0.532541	0.08648	0.230096
FAM98A	19.8131	43.1549	17.412	12.3495	18.1861	9.28589	39.6171	24.5631	18.8776	23.4344	33.9361	32.5144	14.4327	33.2508	26.2684	35.4522	25.1593
FAM98B	16.3494	8.02259	10.7929	7.68756	8.74186	15.2858	9.76323	8.703	9.05097	7.73014	10.3494	16.2799	7.89707	6.82379	6.90801	6.00498	9.77442
FAM98C	14.6677	22.3057	31.2094	21.2647	13.9024	41.6097	23.8298	15.2189	17.2169	17.881	32.8823	14.082	16.0659	11.6364	33.1202	14.2694	21.3226
FANCD2	31.6739	33.9364	36.3722	31.9092	29.8768	40.0582	31.8996	21.3902	10.4991	16.7412	13.9516	18.1622	13.4054	14.0157	20.0473	16.4053	23.7715
FANCI	9.96753	10.1045	8.2107	13.5528	18.3934	12.1214	28.5683	31.2361	28.5267	20.9439	23.435	18.247	14.4588	7.62225	10.8185	16.6821	17.0556
FANCM	17.2843	25.1391	11.9332	12.664	19.1278	24.3721	8.77752	8.5085	7.41897	9.2318	8.53815	4.44895	11.4153	20.5327	3.51322	10.3035	12.7006
FARS2	50.1877	34.0823	42.8611	42.7167	41.3073	45.6751	36.0778	37.9364	37.3613	27.9601	28.0326	56.7273	34.6978	44.4832	33.2453	24.9483	38.6438
FARSA	62.6719	48.1433	66.2645	70.1907	60.4119	76.287	53.8747	49.4343	70.9492	58.0693	54.7759	68.6826	40.3988	53.7719	54.713	42.9167	58.2222
FARSB	17.0096	12.2896	19.7865	20.3861	12.9198	6.54762	12.6552	11.0161	11.2022	7.93987	15.4238	12.4268	9.11494	8.85819	12.1756	12.2017	12.6221
FASN	2.42265	12.2771	6.50435	4.25942	6.74763	11.2808	10.249	3.83305	4.40283	8.34623	7.89249	2.49311	4.70058	5.01708	5.65705	1.63124	6.10716
FASTK	34.4055	56.6952	62.0991	59.9627	46.5171	99.257	50.8972	47.2432	45.0862	46.413	64.0902	53.8183	50.9158	37.1947	72.5161	38.6112	54.1077
FASTKD1	70.8263	68.2215	33.0748	48.8125	67.1041	29.7208	52.4099	39.7209	39.8865	46.9776	40.0162	29.8659	35.985	31.8298	29.1588	52.031	44.7276
FASTKD2	63.981	56.5202	46.9887	44.3011	48.0641	39.1917	34.7957	38.6131	30.5844	33.3167	47.975	40.869	19.622	37.8649	25.7915	35.4107	40.2431
FASTKD3	19.3167	19.5895	12.6114	15.7099	31.026	22.6691	23.9658	22.0829	29.9181	20.3065	21.385	24.3346	22.0753	29.8526	24.1202	16.8985	22.2414
FASTKD5	59.3918	52.7616	26.2939	35.7669	41.597	30.7334	36.2537	19.4657	35.6218	36.5024	30.703	30.9175	36.4983	40.498	39.926	32.0022	36.5583
FAU	228.611	614.153	257.734	470.198	222.86	403.654	611.561	314.853	138.908	156.976	404.15	168.093	419.112	132.856	461.419	218.097	326.452
FBH1	25.4822	47.877	49.9868	32.4314	42.5578	35.7795	36.1459	35.7222	31.5163	25.588	37.2484	24.8697	21.0072	14.9019	38.9969	24.4564	32.7855
FBL	91.4976	85.2113	322.559	176.028	143.76	95.5673	85.8879	133.447	112.046	115.116	70.7435	80.3227	123.778	139.114	62.9095	124.231	122.639
FBXO17	1.18849	1.29676	1.10735	0.660494	0.609392	0.657388	1.00785	0.517768	0.45769	0.394217	1.0741	0.956288	1.14978	0.582141	1.26746	1.13721	0.879023
FBXO22	23.2827	27.3072	38.5592	23.4492	20.6262	17.8162	24.7585	17.0211	24.2658	23.5149	20.1154	30.8729	11.6312	32.9967	17.3675	17.9847	23.2231
FCF1	82.4577	40.1274	41.8559	56.051	49.9935	30.2183	40.2719	42.82	56.2745	50.2465	61.0326	44.0171	44.9924	43.3717	50.4062	31.0585	47.8247
FCHO1	31.8684	98.8957	80.1806	79.5464	57.4085	97.3165	93.9461	67.6072	51.742	44.5811	63.1604	58.4278	36.9079	35.579	48.4518	42.5257	61.7591
FDPS	88.8773	68.4681	104.849	80.1814	98.0565	74.8588	78.2392	111.198	155.631	171.055	102.005	133.243	136.969	146.148	101.805	134.49	111.63
FDXACB1	13.4985	22.0878	13.1037	12.9818	13.4766	9.59281	10.1315	7.6182	13.3339	14.6045	13.4767	14.0545	11.1615	8.07955	8.49672	7.98407	12.1051
FEN1	15.4911	11.2433	19.5815	8.65362	16.6397	13.7472	9.5644	10.6491	37.5754	18.3763	20.6281	31.2349	12.1742	16.761	18.6131	11.9549	17.0555
FERMT2	0.605183	1.88545	0.269602	1.17838	0.426137	0.535236	0.536779	0.677311	0.225648	0.234424	0.549225	0.207666	0.843216	0.303365	0.290961	0.277161	0.565359
FH	40.1286	17.0563	32.9735	25.9029	39.525	39.1185	25.9881	17.4097	34.4548	11.567	19.7165	34.4816	17.1895	18.8309	27.5598	21.1756	26.4424
FHIT	36.4701	21.6978	25.6565	17.3202	29.1721	10.6196	29.9629	10.7254	3.84763	4.21487	4.34228	8.51632	2.90457	1.68332	3.44596	1.18857	13.2355
FHL2	2.77057	13.1352	5.98982	11.735	12.0763	18.2597	7.50191	17.291	10.0148	9.62184	10.2914	15.5739	8.67141	12.194	7.97433	4.76598	10.4917
FHOD1	35.6189	15.6748	24.0369	16.0503	28.719	46.0653	25.0901	12.5171	25.5788	26.7038	24.9761	22.7547	28.8478	24.8633	20.7257	20.4081	24.9144
FIP1L1	92.6497	50.8769	103.462	83.7449	84.1997	85.421	106.36	68.9605	101.399	94.0513	96.8965	106.976	59.0776	68.7562	86.349	71.0212	85.0126
FKBP3	64.8063	83.29	96.4093	76.9454	85.3195	60.4024	72.007	75.3449	78.9722	87.3405	85.4103	73.6898	67.9531	82.9087	77.956	74.6782	77.7146
FKBP4	50.7573	42.2554	54.5294	42.4145	45.6344	33.7398	41.7942	39.1223	35.0431	26.5067	57.2276	41.7986	35.941	48.2053	64.7759	47.5643	44.2069
FLII	156.2	229.981	142.541	212.326	192.927	176.839	321.193	174.432	228.579	202.898	264.221	255.184	166.396	213.459	194.105	202.274	208.347
FLNA	238.761	295.005	177.584	199.668	384.44	555.598	584.207	389.725	897.673	815.142	1107.75	1121.66	705.655	879.299	1362.8	929.897	665.304
FLNB	52.827	55.3774	45.1717	38.4874	12.916	14.0921	16.3988	10.0775	13.5534	6.7711	5.74217	5.00787	5.0253	7.55316	11.4873	6.1347	19.1639
FLYWCH2	13.2538	4.87374	18.1216	12.4994	7.76157	8.88463	5.03706	17.1764	5.9573	9.61388	7.45261	6.79277	14.7291	13.7758	7.44622	9.46716	10.1777
FMC1-LUC7L2	0	0	0	0	0	0	0	0.714511	0	0	0	0	0	0	1.24548	0	0.1225
FMR1	28.5018	24.1202	21.377	20.986	26.2496	44.1099	20.6095	25.5846	34.6245	30.096	20.5655	33.9711	27.452	27.8474	31.3943	23.2864	27.5485
FN1	13.5215	10.5059	17.3963	20.4839	6.29434	10.1419	2.67699	13.0649	1.45995	3.27673	3.57582	10.4301	0.545561	1.79615	2.70857	6.15875	7.75234
FNBP1L	0.416934	0.888056	2.35944	2.20579	0.034561	0	0.495431	2.22055	0	0	0.345904	0	0	0	0	0.339784	0.581654
FNDC3A	53.1757	29.2803	33.4524	35.951	48.4985	37.9789	37.8308	26.1735	31.1671	32.5701	21.0411	27.7397	19.6099	31.4167	15.0585	28.4373	31.8363
FNDC3B	11.9524	13.8195	16.3703	9.42063	9.25605	4.74833	10.041	6.89143	8.1445	24.6187	24.0823	22.3178	15.7907	19.0329	28.3638	29.0435	15.8684
FRA10AC1	24.5551	20.3659	28.9113	24.7234	6.20285	13.6438	38.4017	24.2975	8.96864	18.8276	22.2367	61.6512	15.2425	9.2903	17.8506	21.0853	22.2659
FRG1	93.0469	75.9928	84.7231	40.8528	56.0438	63.5237	64.4271	63.1166	74.0939	97.1795	58.9147	56.5296	76.9206	72.3439	78.4468	54.5779	69.4209
FRMD4A	3.10513	9.56116	8.49004	6.73466	4.47995	4.13506	6.7536	4.0922	2.03193	2.17614	6.20886	3.76332	2.26429	4.11129	3.63493	2.38433	4.62043
FRMPD3	0.338051	1.26412	1.16792	0.866989	1.31988	0.549108	1.04503	1.40387	1.53497	3.52308	2.00109	3.17928	2.17935	3.23138	1.88812	4.72799	1.88876
FRYL	97.1273	105.431	103.505	102.693	75.1008	56.6158	121.086	76.729	87.9416	74.6774	76.2325	68.896	68.0301	62.4429	70.3536	75.8851	82.6717
FSBP	5.51274	10.942	6.12934	11.16	2.94125	9.13398	1.01864	3.78091	2.14474	0.426534	1.2889	5.13075	1.59588	1.1444	0.992898	1.38012	4.04519
FSCN1	0.084418	1.23783	0.304543	1.11606	0.769139	0.486931	0	0.342002	0.25312	1.10496	0.499862	0.405841	0.066703	0.749482	0.838749	0.117754	0.523587
FTH1	1096.41	652.826	1174.48	769.628	2315.47	1404.14	1209.05	1997.76	1313.07	1248.04	937.462	866.844	1782.54	980.078	760.711	1069.06	1223.6
FTO	88.0107	126.554	82.8902	103.744	108.606	72.8181	135.204	91.4727	91.5747	84.6517	105.765	91.7941	64.2894	74.8997	78.6524	85.5649	92.9057
FTSJ1	70.7815	46.2246	77.5767	88.7342	64.6039	73.6465	60.7717	61.1046	84.5797	73.8088	87.9559	88.5633	75.8391	89.9777	89.6901	72.811	75.4168
FTSJ3	50.302	44.6229	53.3197	36.6578	27.1163	43.1327	46.8622	40.3306	39.9836	40.1012	58.7794	32.6032	28.8191	30.6862	27.4014	26.4347	39.1971
FUBP1	413.188	546.498	318.096	327.374	291.047	266.224	307.53	286.132	293.718	258.02	268.553	284.72	230.513	228.205	270.428	237.578	301.739
FUBP3	18.9008	34.1415	34.9875	21.9978	20.0298	20.5856	27.7043	33.4669	13.3034	18.9114	21.3144	16.2183	13.4385	16.8076	19.852	14.6194	21.6424
FUS	286.983	321.707	346.219	308.169	365.941	314.681	284.457	285.583	299.823	188.598	230.364	263.452	286.726	261.422	187.673	342.817	285.913
FXR1	105.536	96.4253	91.0438	95.5591	79.752	65.3629	75.1942	67.9915	80.7679	93.9717	72.579	61.5018	57.5521	53.4701	68.9594	69.4457	77.1945
FXR2	10.9811	16.9742	18.2941	12.937	13.1135	16.8876	9.61428	13.9315	9.77878	6.84455	14.5392	7.93698	10.6816	4.26003	21.941	11.1187	12.4896
FYCO1	11.3945	5.84585	8.51142	9.74699	14.7011	19.436	19.4752	15.947	15.2231	29.4569	24.7141	16.1053	13.1228	12.5579	16.338	22.6098	15.9491
FYTTD1	93.843	56.1349	67.8749	66.8394	53.8984	61.1094	107.65	49.2833	65.0095	70.2451	87.4303	72.4063	67.415	93.5985	104.272	51.419	73.0268
G3BP1	253.336	208.245	225.638	197.284	254.113	217.345	265.386	185.825	258.228	199.286	253.771	280.482	168.77	220.389	218.148	223.085	226.833
G3BP2	250.11	249.17	188.553	222.522	306.556	211.592	208.197	162.689	205.161	151.551	169.227	227.633	183.928	190.948	140.37	159.651	201.741
G6PD	51.1791	65.6494	56.6357	66.3964	59.0373	70.2695	67.969	64.7039	113.734	117.176	129.742	108.229	113.758	145.535	169.127	112.37	94.4695
GAB2	1.12064	0.063114	0.288205	0.665136	0.480522	0.019951	1.05658	0.549684	2.19254	1.65505	0.343716	1.33771	5.6376	0.933046	0.56469	0.642249	1.0969
GADD45A	15.282	0.987448	5.78004	4.29765	5.90872	4.62844	7.5299	3.57807	10.671	10.7436	4.94932	6.91418	12.0557	2.01805	6.4148	6.80779	6.78542
GADD45B	18.629	11.9441	15.3644	21.6112	60.4907	21.3336	17.4261	49.2805	74.07	34.3896	31.0258	51.2926	68.1035	30.8153	21.3169	62.1194	36.8258
GADD45G	0	0	0	0	1.7084	0	0	0.611015	0	0	0.138182	0	0	0	0.382913	0.32422	0.197795
GADD45GIP1	2.25956	7.28857	11.0873	5.27856	3.00732	10.4873	11.7329	4.94655	2.70487	9.09771	14.4584	2.77174	8.31052	3.46931	16.8016	4.71101	7.40083
GALNT2	10.1537	24.6452	16.9914	16.1331	19.543	19.9006	31.422	14.4752	17.3023	20.2467	23.5753	25.2004	19.9023	21.0995	28.8662	19.1627	20.5387
GANAB	154.192	241.94	132.518	137.617	136.128	119.822	136.098	125.203	93.2577	95.4508	115.227	113.45	80.777	114.242	122.32	110.178	126.776
GAPDH	822.932	377.091	753.161	610.73	1600.15	1189.46	829.453	1491.04	2959.09	2212.45	1271.27	1572.95	1767.24	2087.83	1149.58	1983.12	1417.35
GAPVD1	71.0715	91.8876	85.7524	93.0627	82.7926	73.9209	89.7607	70.6071	56.9069	61.3917	61.0429	86.9067	46.0429	83.7307	51.9397	57.2749	72.7557
GAR1	19.3391	5.22675	16.8457	20.0745	22.177	9.05055	14.8561	20.7254	21.949	4.05773	10.5516	15.8026	19.2036	21.0429	8.65058	17.8944	15.4655
GARS	122.667	120.448	86.1433	86.297	88.4749	123.885	108.985	80.0563	134.652	75.0063	107.416	145.738	80.2878	105.241	98.805	101.396	104.094
GART	118.247	100.781	132.465	99.7503	99.2662	76.0422	101.613	89.2334	81.4478	79.4638	89.154	91.1488	56.7082	53.4636	89.4639	71.5914	89.3651
GATAD2B	43.2732	85.8604	45.6745	54.0435	44.9661	39.7981	39.4285	70.8872	31.2471	50.6986	41.7585	41.0333	29.696	46.9987	44.4117	37.7577	46.7208
GATB	22.6712	5.4457	13.9095	14.0929	14.4191	12.3345	12.51	18.2883	17.6862	8.67755	8.80533	11.2541	9.90222	4.1416	13.0158	9.12785	12.2676
GATC	28.5799	25.7016	21.026	20.0018	19.0201	14.4145	20.1544	12.7408	16.8074	18.8756	28.6991	18.539	14.0455	19.4361	19.196	16.1186	19.5848
GATM	1.88469	0.648761	4.20113	0.633719	1.34094	1.85423	2.55239	0.617525	0	1.77678	1.46596	1.73551	0	0	1.85813	0	1.28561
GBE1	16.7717	12.377	23.8932	21.2035	16.2531	20.7176	14.6734	11.4843	19.4939	12.4177	10.9417	27.0758	16.5862	30.046	19.307	12.3332	17.8485
GBF1	29.0663	29.5298	28.4373	24.7616	38.8977	29.3838	33.502	33.8718	27.3481	27.0255	35.8901	35.2021	26.3156	30.9249	30.818	34.4919	30.9666
GCC2	351.604	313.991	278.781	285.608	316.897	321.047	307.336	222.198	214.422	187.381	195.676	246.307	180.104	151.219	158.873	150.955	242.65
GCFC2	18.4704	59.7931	41.3343	31.0103	29.2354	41.8215	39.4807	22.3608	38.2444	48.3162	30.3285	30.4362	26.7203	26.2159	35.1154	22.4049	33.8305
GCLM	4.73926	28.5275	7.05675	5.95681	9.38379	36.425	24.6093	9.25392	9.79357	40.0375	51.021	15.0239	10.7615	13.2492	54.4632	6.66297	20.4353
GCN1	25.2778	30.6682	21.4766	22.7443	39.0989	22.7521	51.6787	22.1111	27.1628	27.1688	21.0559	17.1656	22.2949	24.3325	17.6092	28.8605	26.3411
GDI2	230.028	206.333	183.344	163.004	225.534	199.262	229.333	184.618	261.472	204.57	281.541	239.603	171.728	209.024	245.291	162.548	212.327
GEMIN2	15.3305	22.5005	18.7346	25.5136	17.8357	10.998	12.3053	24.1167	21.3683	14.224	14.7497	15.3667	20.9868	22.61	10.0858	24.2741	18.1875
GEMIN4	25.9033	25.0651	29.9801	23.1065	13.2251	23.3423	24.5412	12.8478	12.286	7.68836	16.0817	15.4958	6.71781	11.0698	23.5354	13.6203	17.7817
GEMIN5	7.57118	8.49954	13.2416	3.78293	7.23747	12.3473	9.32475	4.35768	6.33963	4.40995	7.14116	2.43554	3.66493	7.00608	4.28446	5.91235	6.72228
GEMIN6	9.2071	13.6305	9.6951	12.9002	11.051	7.38572	8.06798	12.4216	6.78602	9.67106	6.36162	6.38266	12.8185	10.4205	8.86581	7.64478	9.58188
GEMIN7	16.0392	10.5319	35.7421	10.7277	8.61441	22.0526	42.8379	51.6263	25.7542	35.5509	38.9264	23.3167	66.3921	53.5321	47.7724	54.1392	33.9723
GEMIN8	29.0249	24.7948	22.3047	29.5747	25.7198	23.095	25.6417	30.624	28.21	13.1992	28.2263	18.3747	13.8989	21.7332	24.5909	20.168	23.6988
GFI1	0.611021	4.81666	2.88254	4.43796	2.56039	1.61208	2.24735	1.18254	9.24661	15.5265	19.3155	7.95922	13.0229	8.25225	14.3199	2.93995	6.93334
GFM1	70.9497	99.9795	73.2541	74.4976	74.4838	54.6355	99.9828	71.5991	71.7899	72.1629	61.6898	55.1754	50.33	68.1241	71.5193	58.7032	70.5548
GFM2	36.995	43.3432	24.4633	32.1634	28.2386	21.7689	33.6242	30.0957	25.2345	41.1027	38.5465	37.9535	18.571	26.0439	36.9985	24.0989	31.2026
GFPT1	17.168	25.7391	30.303	20.5198	26.6162	36.8109	43.3003	24.9402	20.2111	19.1958	31.7519	39.2061	21.018	30.7628	32.5424	18.5206	27.4129
GGCT	27.4596	8.1133	24.8946	18.9832	26.1802	8.99263	14.0692	26.0956	35.2061	15.5245	13.5266	19.7923	19.4532	25.1933	9.40467	24.0306	19.8075
GIGYF2	93.3333	97.2384	68.2289	135.68	107.597	91.6103	105.605	79.8193	80.7661	70.4999	76.985	95.1263	86.1872	91.3646	83.0103	85.7447	90.5498
GIMAP1	22.8372	44.4617	80.0621	68.3648	15.29	68.0732	63.2926	36.1582	29.381	50.9538	64.0599	21.2601	23.7778	24.1577	46.8972	13.884	42.0569
GIMAP1-GIMAP5	0	6.85949	55.5142	26.5816	0	54.8401	35.2343	13.7751	15.0623	26.2427	43.5024	0	0	13.6865	26.0035	7.90224	20.3253
GIMAP2	377.199	158.118	291.77	279.909	216.743	180.213	176.974	272.231	246.566	165.155	168.625	187.125	152.153	179.381	127.097	183.992	210.203
GIMAP4	381.636	154.914	427.632	361.728	305.686	243.876	405.303	348.753	575.815	324.664	503.36	529.891	277.556	305.337	437.197	289.458	367.05
GIMAP5	411.072	193.078	392.224	324.3	369.439	261.764	367.507	349.463	330.005	254.705	261.587	366.466	170.857	257.429	193.773	199.69	293.96
GIMAP6	150.758	179.892	165.867	210.331	145.025	165.813	282.635	204.819	171.146	151.776	284.016	227.302	102.193	180.103	209.691	185.659	188.564
GIMAP7	195.812	102.925	291.846	247.675	218.204	159.773	252.703	429.146	191.203	187.884	177.721	164.314	306.37	186.171	141.037	254.268	219.191
GIMAP8	36.5976	46.6662	42.397	38.5138	40.4688	31.433	59.7532	41.1859	36.2824	26.6814	39.0967	32.4498	16.7408	27.9423	29.8593	24.7449	35.6758
GLE1	27.2222	29.0857	19.5625	20.7728	31.3586	26.5429	34.4775	34.39	41.4134	47.6912	43.8701	47.3502	26.7362	23.3632	47.636	44.494	34.1229
GLOD4	154.189	137.294	112.378	111.965	120.376	103.445	136.285	122.802	109.61	139.714	125.646	144.896	98.6501	113.968	127.492	123.471	123.886
GLRX3	103.003	60.5481	100.375	101.979	99.7405	114.065	76.5418	104.103	145.967	120.952	70.763	114.253	100.096	83.3309	90.339	109.049	99.6941
GMPS	84.9009	78.5582	65.5362	71.5026	71.9885	96.1853	96.5007	73.133	116.601	51.4575	82.5916	106.488	50.1135	70.1246	85.6191	82.6438	80.2465
GNAI2	23.5022	38.1194	56.8595	51.0517	18.6546	86.84	57.7426	55.4244	112.618	98.206	83.373	69.5686	85.4081	78.5839	128.165	84.4548	70.5357
GNAI3	11.1214	9.91659	9.43191	10.8059	12.1842	9.61004	13.5306	10.6573	15.8428	13.8971	19.6676	18.2405	10.6546	15.8959	15.2562	13.3535	13.1291
GNL1	33.3771	62.4743	41.1066	27.8488	31.0975	105.288	83.1112	50.4576	64.3473	48.063	44.2547	58.2062	25.7877	40.6613	38.3657	37.9814	49.5268
GNL2	55.6476	61.9995	51.075	73.9173	56.1893	63.1081	63.3671	40.3506	79.3235	59.6961	58.886	73.8491	49.426	57.7657	83.3586	62.67	61.9143
GNL3	247.077	214.967	189.79	200.888	189.371	150.355	180.56	144.311	147.402	116.119	130.599	144.263	68.5945	104.564	97.7391	101.209	151.738
GNL3L	21.8967	14.7004	16.6791	17.1751	21.1035	11.54	13.5724	14.1302	16.7686	14.2268	22.6873	23.6211	18.9404	16.205	19.1257	17.0301	17.4626
GNMT	1.18914	1.53098	2.97667	2.97919	2.10994	1.79258	3.12125	7.98867	3.40709	0.91746	0.95578	3.37818	1.53825	3.22142	5.04473	4.16418	2.89472
GOLGA2	13.129	23.9033	14.3054	21.1189	17.7368	17.7841	20.1911	25.4126	27.819	8.90534	16.6752	15.7005	20.6311	11.6359	22.1425	16.9867	18.3798
GOLGA3	30.6871	29.748	17.7728	24.8353	25.3467	22.4995	25.5697	20.7955	20.5146	14.167	26.8656	12.3029	15.9306	23.5595	11.5771	15.5345	21.1066
GOLGB1	110.036	63.7755	71.9546	46.8407	114.554	117.312	84.8115	88.0492	85.9088	67.56	47.9064	102.727	59.4232	61.1193	38.2415	78.099	77.395
GOT1	26.2861	15.191	22.4861	15.4494	19.3936	15.0769	21.9988	24.988	30.8103	25.298	23.2457	26.6338	15.1153	17.7301	22.3615	23.3498	21.5884
GOT2	95.2858	105.136	85.3658	71.5326	91.6706	97.82	104.798	78.5073	108.685	87.8695	110.55	103.542	61.2582	95.6175	97.4232	71.6489	91.6694
GP2	2.3858	3.07934	2.82926	3.40693	2.52732	2.65158	1.71136	2.05981	1.46405	2.04178	1.26606	2.10158	2.53772	2.13237	1.40778	2.33033	2.24582
GPANK1	27.4258	19.6296	22.471	29.3428	12.5053	13.4611	19.2919	18.4203	30.6876	21.6137	13.7054	18.1743	17.1883	11.5655	15.1632	11.1073	18.8596
GPATCH1	35.3773	29.0719	31.3344	13.5451	17.8869	12.1375	20.8647	29.9832	17.0131	15.9082	35.6379	17.4223	8.71204	26.7996	19.9861	16.1594	21.74
GPATCH11	11.0857	3.06872	13.4542	10.9005	9.51909	12.3663	19.9405	18.4159	12.4563	11.9084	24.1353	15.2842	9.68961	15.8785	15.8068	14.5027	13.6508
GPATCH2	12.7659	12.0607	11.994	12.271	17.7364	10.5871	22.3579	16.4999	7.20016	4.04265	12.4519	10.7141	10.8875	3.7789	8.31043	13.5839	11.7027
GPATCH3	26.2617	19.7685	27.7401	23.7531	23.6868	35.8375	33.2674	18.9754	36.8139	23.2784	37.1519	34.3833	18.7585	22.4271	22.6891	18.2743	26.4417
GPATCH4	39.6321	42.7178	38.9344	40.3032	28.0385	37.152	46.0912	38.5227	30.8173	33.2607	17.5443	37.064	45.4863	21.8203	23.7367	35.9702	34.8182
GPATCH8	68.206	134.647	120.807	101.973	83.3025	112.68	131.769	88.3848	84.6546	89.407	89.5763	78.9187	85.2671	88.6334	91.4554	62.4815	94.5102
GPD2	2.21796	13.1656	5.42484	3.43078	2.24637	3.70252	3.86475	4.77624	4.38937	6.30816	4.76384	5.14501	7.0342	9.98238	8.54776	9.82234	5.92638
GPHN	20.5899	35.7994	22.6326	19.4064	18.3118	14.7057	10.7884	11.7225	9.64352	12.1186	17.0632	4.05921	10.7275	20.2561	14.0773	7.65151	15.5971
GPI	179.146	148.742	131.128	144.576	170.18	289.97	206.665	193.384	298.017	265.192	271.536	225.191	188.068	331.756	191.476	256.556	218.224
GPKOW	22.6733	5.4237	22.9194	25.0368	20.5195	15.2356	13.6914	19.0202	31.9074	20.7497	27.2844	30.8763	25.3166	23.7367	20.1154	20.1647	21.5419
GPN1	61.9751	49.0474	63.2547	72.2212	75.9698	64.9153	53.7725	82.7582	107.049	109.666	105.86	146.724	75.0831	93.0305	105.673	64.2168	83.2011
GPR161	1.85425	3.75544	0.151157	0.070528	0.10917	0	1.50712	0.593278	0.344665	0.13806	0.140387	0.154962	0.293579	0.078426	0.639979	0.241684	0.629543
GPS1	83.3661	62.7954	55.1189	57.6483	73.6272	80.0537	75.7662	82.7572	99.8337	112.575	89.7813	121.124	71.7768	133.272	83.6126	82.6446	85.3596
GRB2	145.927	207.922	204.838	177.359	206.982	166.117	185.134	208.907	178.554	182.504	210.168	182.511	152.668	184.862	170.786	180.204	184.09
GRSF1	57.3326	113.596	147.221	129.535	62.617	140.658	152.755	82.1381	106.076	123.417	117.437	62.0197	113.018	50.45	107.501	57.036	101.426
GRWD1	23.3366	35.4176	47.2455	37.4167	27.0104	43.2385	45.323	34.5536	31.6012	24.3613	33.2264	35.8949	20.3947	24.9113	37.6083	32.5375	33.3798
GSDMA	1.04945	5.13981	3.03608	4.88292	2.01913	2.4087	2.97848	2.65662	2.08247	1.99712	2.02297	2.86804	2.49523	2.09616	1.48801	4.11918	2.70877
GSPT1	44.376	62.3382	45.9549	25.0109	58.6453	65.9925	61.2568	35.7415	51.3364	47.2139	63.3575	42.822	35.3628	13.2923	48.0986	28.4094	45.5756
GSPT2	4.61345	9.12516	5.8976	4.66259	4.42375	5.58281	4.59267	4.8483	5.45667	6.42096	5.88789	11.512	3.27988	9.67497	3.60674	6.69621	6.01761
GSR	10.6386	29.5607	19.0123	16.4586	12.9152	46.4695	63.9309	15.9019	25.8952	29.0029	57.9708	23.9936	24.3311	21.5629	66.0281	20.2116	30.2427
GSTCD	8.68831	14.2069	11.3273	6.59494	4.26092	5.22171	13.3816	5.35963	4.00006	3.01335	9.50191	9.89953	3.59622	9.18764	2.54015	6.39635	7.32353
GTF2B	77.1183	23.4813	63.7842	42.0606	88.6315	39.3955	50.5016	56.9255	79.4765	47.4479	48.9883	72.021	69.4648	55.102	35.9904	51.169	56.3474
GTF2F1	32.6996	48.2763	62.9043	45.6624	46.3326	45.6045	39.765	48.2338	40.555	42.2951	42.0243	39.3322	34.937	47.2534	33.1809	40.5568	43.1008
GTF2I	125.324	170.539	124.441	118.812	71.2829	155.938	183.37	80.0913	66.8681	117.087	141.101	48.6479	62.7679	70.3577	115.582	48.178	106.274
GTF3A	428.023	228.818	456.057	390.805	456.229	492.765	299.264	541.713	367.221	484.471	289.97	485.682	374.477	410.729	379.95	437.19	407.71
GTF3C1	19.8447	25.7412	20.0523	19.7948	35.3817	34.7624	35.847	30.808	77.6861	54.5461	41.4726	67.1886	107.648	103.745	66.4318	118.453	53.7126
GTF3C3	51.3546	74.6032	42.7079	85.3165	50.7046	35.7991	54.4084	85.4521	53.6409	43.7491	58.1016	101.212	30.1258	42.9044	40.5165	74.7736	57.8357
GTF3C4	2.33974	4.10711	1.90915	2.10054	1.73713	3.52127	1.96846	0.827944	1.60404	2.08785	2.91113	2.86612	2.45939	1.48738	3.58174	2.79072	2.39373
GTPBP1	27.4617	59.7683	44.8424	28.3541	51.5695	41.2329	72.6421	37.0149	55.8495	41.0964	52.1472	43.7622	34.2959	44.6243	45.2134	54.0179	45.8683
GTPBP10	49.661	32.0311	47.9977	41.2333	23.2546	40.8094	23.1427	28.0021	23.9523	22.1819	22.1098	30.1518	21.3135	22.213	16.8791	27.8894	29.5514
GTPBP2	24.868	30.5223	24.369	24.5016	24.231	25.8508	29.7464	22.1231	28.8688	25.5259	23.4766	12.3427	20.8935	11.7844	18.6629	22.8413	23.163
GTPBP3	29.4997	39.6511	37.5595	42.1358	26.1119	22.9484	22.4797	26.2226	11.5902	15.1831	28.2958	24.613	14.1989	16.605	15.0874	18.2426	24.4015
GTPBP4	48.5858	35.1395	26.3221	36.9725	46.34	21.4536	45.8254	36.1556	44.7783	27.8354	64.6743	53.1027	33.7674	48.5027	49.7931	38.8415	41.1306
GTPBP6	11.7473	13.4969	13.5838	9.22637	10.1436	29.7551	11.4839	9.22167	8.30425	19.3221	16.61	8.88589	8.50602	13.6799	10.9758	10.0426	12.8116
GTPBP8	20.7881	29.09	34.8324	27.9453	22.0642	17.0861	30.1806	19.8508	30.8712	22.6593	28.21	30.1835	33.7803	27.2698	24.6067	28.135	26.7221
GTSE1	3.65529	4.20702	2.7718	2.66759	2.99113	3.2194	2.40969	3.1375	3.84807	2.2688	3.05227	2.71216	4.51778	2.0182	2.06013	4.80144	3.14614
GTSF1	3.32953	5.50442	6.06202	6.24731	5.39773	1.16451	11.5124	5.88226	4.07546	8.98488	4.82057	16.0936	9.40519	13.7177	13.0013	9.94083	7.82123
GTSF1L	0	0.304648	0	0.172619	0	0	0	0	0	0.182489	0	2.9941	0	0	0	0	0.228366
GUF1	23.8048	34.8533	23.7486	28.1549	23.3418	14.7963	25.965	32.3731	27.1025	15.0537	23.5978	28.4296	12.9971	17.0859	20.1732	20.4447	23.2451
GZF1	11.7868	30.3986	4.76541	4.18674	8.505	10.1276	3.99921	4.98926	13.3111	10.8617	9.30513	7.35426	17.8808	7.98116	11.8077	13.0903	10.6469
H1F0	2.52081	2.00312	2.21144	2.87438	0.838028	4.34474	0.250025	0.132102	0	0.992348	0	0	0.122343	0	0	0.253773	1.03394
H1FX	0	1.29125	0.372912	0.40775	0	1.44786	1.43801	0.217934	0.24797	0.25804	2.42099	0	1.41162	0.11724	1.40703	0.106626	0.696577
H2AFV	48.7551	86.4013	57.8204	57.2409	46.8646	88.6885	71.7334	54.7286	52.98	65.7761	74.3093	54.3719	77.7611	47.3307	72.8446	37.7537	62.21
H2AFY	40.3574	38.6159	43.242	45.4162	35.4165	52.6964	48.9148	44.6286	57.3448	38.1824	61.5899	40.3335	33.7821	38.0946	60.1092	32.225	44.4343
H2AFY2	7.93408	4.54605	13.1397	10.6633	6.21509	9.78372	6.13251	7.87709	4.20713	4.34938	3.61077	7.99504	2.09738	5.21686	2.58462	2.36791	6.17004
H3F3C	0.19728	0	0.291347	0.252236	0.229204	0.457412	0.156266	0.16771	0.395098	0	0.136445	0.134778	0.498233	0.844753	0.518102	0.160068	0.277433
HABP4	5.87271	11.9199	6.03159	3.7549	5.89864	9.04817	4.41394	3.21589	5.03716	2.09156	3.30357	4.26513	0.485409	0.219502	4.16672	2.34001	4.50405
HACD3	34.2229	47.7175	59.5208	49.6529	54.2953	47.3707	49.9023	47.7872	45.787	95.8708	54.409	53.866	42.1603	53.8692	56.9161	36.0617	51.8381
HADH	33.3482	20.8473	42.6521	32.8148	26.6585	33.3871	19.3502	28.4203	45.838	18.6449	35.0451	28.2058	22.6885	26.7272	29.0863	30.2035	29.6199
HADHA	138.887	158.64	122.471	153.117	119.212	129.907	157.663	138.862	121.398	112.932	158.268	174.242	87.7381	121.847	136.783	120.325	134.518
HADHB	131.418	79.0716	114.389	109.352	141.367	77.7937	100.034	93.5833	128.057	110.44	117.406	110.575	85.995	114.543	113.913	90.1801	107.382
HAGH	36.5944	43.9931	51.7344	38.2788	37.7306	43.5796	32.384	44.5613	28.1527	42.4838	38.2562	47.3943	42.5563	50.7321	35.965	46.471	41.3042
HAGHL	10.2289	7.48129	18.2732	12.3528	17.9559	9.14013	12.9841	11.939	8.79964	8.09783	9.60036	5.90392	10.5518	19.9464	15.6545	12.4512	11.9601
HARS	122.707	112.673	126.619	96.2842	91.0366	126.934	113.284	83.9763	132.209	134.944	105.476	132.987	83.4351	113.662	113.899	106.292	112.276
HARS2	105.03	78.3827	77.2399	58.903	77.0281	96.0868	72.4497	87.2569	66.1879	68.3977	79.4691	108.371	75.9087	84.9149	89.8583	84.0298	81.8446
HAT1	65.9802	44.651	80.0058	57.4997	73.8452	60.1148	46.7731	63.7305	96.0861	65.2611	73.9306	83.7503	57.5642	51.2111	67.264	74.3998	66.3792
HBP1	142.957	161.383	113.956	110.06	185.67	105.674	168.097	113.861	125.528	90.4552	109.427	146.652	75.5142	110.736	133.271	103.106	124.772
HBS1L	92.2626	137.923	99.9514	79.7589	74.3251	81.7176	79.6801	59.338	71.8747	47.2923	53.0212	86.8061	53.9809	56.9084	48.7806	37.2213	72.5526
HCFC1	27.6707	21.4448	40.7975	19.2687	37.1311	34.1934	30.7472	18.2167	51.6538	17.8659	25.2224	31.9145	31.4496	28.764	21.1968	24.6613	28.8874
HCLS1	659.771	576.277	641.601	642.88	682.464	728.701	687.364	678.447	814.669	677.126	871.573	852.847	632.742	719.048	791.128	705.677	710.145
HDAC2	151.592	95.8467	125.091	193.62	128.38	123.349	129.183	180.17	151.669	138.33	140.564	169.053	112.625	147.876	116.239	132.139	139.733
HDGF	16.9569	8.82294	12.9329	11.4524	10.3256	10.4581	14.9552	8.69893	17.693	17.6475	14.8134	24.8399	9.57203	10.6752	15.1402	13.8292	13.6759
HDGFL2	0.556425	2.89194	3.75476	2.16676	2.04894	3.55294	3.9891	1.40428	1.25351	1.40424	3.64301	4.24606	3.02929	2.53165	4.69432	3.23688	2.77526
HDGFL3	1.89446	2.08768	3.15842	2.01377	1.22624	2.12248	5.30163	1.75726	1.54356	3.93545	1.14549	1.41662	4.98726	7.4446	4.44895	1.4605	2.87152
HDLBP	57.6582	130.853	89.1063	79.9664	58.0978	120.42	110.596	62.7583	63.8443	66.9238	96.2026	77.6201	59.0993	63.673	93.5345	48.8699	79.9514
HEATR1	25.6826	26.5602	25.7869	32.2097	33.5748	28.1383	44.8341	25.8955	23.4187	20.6581	23.9331	20.8122	12.3824	13.2974	23.9979	15.296	24.7799
HEATR3	4.82614	7.96335	9.39055	14.0435	3.48401	4.25704	16.9483	5.62771	9.37608	4.18927	13.9478	4.92162	8.88616	3.69595	12.8781	4.60798	8.06523
HEATR5B	77.35	67.7414	61.8143	66.7979	82.4649	71.712	64.9761	79.2048	76.1977	80.4377	63.467	81.9426	68.9322	77.5146	51.4363	92.2794	72.7668
HEATR6	41.7636	38.3381	51.0051	28.236	42.3498	27.0336	35.2544	40.1474	35.6465	29.5272	52.4273	32.3131	23.1322	40.5265	37.9109	43.3427	37.4346
HECTD1	62.2401	87.1803	69.8502	60.3681	91.5945	86.7011	91.9628	72.6754	78.9728	74.1422	86.8028	64.2291	58.4169	64.248	61.0556	58.1651	73.0378
HELLS	10.6777	22.4775	16.0608	17.218	19.1789	9.3	26.9021	26.1364	29.8548	23.7622	25.1681	18.4377	8.34857	10.4126	16.3211	13.8458	18.3814
HELQ	36.9903	62.2549	49.0339	39.1202	47.3089	36.2673	59.0513	42.331	18.7036	22.6216	27.2501	43.3389	25.2856	37.2456	21.8733	27.0468	37.2327
HELZ	72.5425	92.218	73.7589	78.9419	132.479	133.347	127.085	81.2637	117.719	100.867	116.849	87.1547	129.935	81.7658	89.5154	106.043	101.343
HELZ2	4.57668	10.4883	10.8455	10.4763	10.3048	14.0108	18.2916	12.7096	16.2453	12.2423	18.2256	9.73344	20.3425	9.25875	20.6827	8.33499	12.9231
HEMK1	46.6196	44.0734	59.0474	50.3107	33.7572	37.011	50.2296	40.2141	13.1226	35.0144	27.7875	68.8511	15.9743	32.1858	31.1794	36.4718	38.8656
HENMT1	63.1767	43.8494	66.9572	45.4106	58.3926	64.3705	50.7825	57.5419	84.5562	101.139	73.8643	74.3641	71.832	131.62	88.4758	100.822	73.5722
HERC1	88.7324	130.115	140.091	121.092	112.215	100.684	118.461	124.699	66.6409	84.0871	64.3271	129.844	75.3403	96.5559	96.1672	99.02	103.004
HERC2	82.1155	80.6052	65.6565	91.014	51.3523	65.4805	67.8982	70.6087	42.0934	61.4696	73.2189	62.3503	51.1725	61.1861	51.8513	52.725	64.4249
HERC5	2.29433	8.45387	6.47538	8.67798	23.7815	19.7353	35.5008	19.6144	20.5675	2.11144	21.0299	10.1612	10.8861	11.1115	28.5517	12.7883	15.1088
HEXIM1	16.3598	14.5576	13.3375	24.0788	12.2783	12.3786	13.2558	14.3748	14.8748	20.4883	14.1364	22.351	14.214	22.3911	19.2423	22.0718	16.8994
HEXIM2	6.54513	10.3816	8.88068	4.1424	5.50598	8.9062	4.77478	7.22671	3.22704	7.25958	8.42736	7.43739	3.53537	4.31265	8.48023	6.71939	6.61016
HIC1	0.940645	0.879426	0.271842	0.35868	0.379179	0.434629	0.199505	0.34765	0.693945	0.646467	0.364817	0.40594	0.616101	0.335549	0.288987	0.260474	0.46399
HIC2	3.904	1.8616	2.39344	1.41102	0.394678	0.225025	0.45311	1.10039	1.88836	2.18839	1.33679	1.11631	0.742315	1.58934	1.66642	0.601082	1.42952
HINT1	149.65	224.107	161.074	175.784	156.108	187.943	284.347	207.069	134.661	124.892	165.616	88.0226	181.357	91.2767	150.548	113.83	162.268
HINT2	1.2109	19.7149	17.4273	15.5124	7.87925	13.8125	20.4531	22.0241	8.08652	11.5722	19.7113	7.9164	28.2712	7.22264	20.2492	9.56408	14.4143
HINT3	10.165	16.8507	10.8249	13.4735	14.1229	14.3525	18.8011	15.7654	11.8907	15.9258	11.1963	16.6525	8.25995	20.4485	9.12205	9.66575	13.5949
HIRIP3	20.1295	16.3797	19.1529	18.4934	12.9572	18.2706	14.6416	15.1787	16.9246	15.3233	21.4622	23.4492	17.5551	11.3482	28.6971	27.5473	18.5944
HK1	105.573	123.44	97.6225	107.491	112.779	100.514	131.716	89.5268	95.3521	94.7588	139.707	113.871	81.3257	100.877	91.8018	75.4697	103.864
HK2	10.8618	7.36093	11.0679	7.15096	2.75563	3.34856	2.0729	2.28495	4.65647	0.835294	1.48108	0.809649	0.025555	0	0.588339	0.240993	3.47131
HLTF	32.4415	21.9146	25.0536	31.6107	35.2887	12.4442	47.908	29.7484	18.7161	24.833	22.1788	15.886	24.2301	26.4107	19.0622	24.6131	25.7712
HMGB1	962.565	1140.45	856.848	952.871	940.2	1026.39	982.094	878.433	1204.74	1089.22	1162.33	1142.86	830.854	874.517	1098.12	938.446	1005.06
HMGB2	69.5058	40.7341	77.6589	53.4129	154.403	104.647	111.657	187.925	321.616	214.478	131.825	148.84	163.215	168.268	118.408	108.203	135.925
HMGB3	0	0.336704	0.146316	0.063904	2.19982	0	0.226576	1.40337	3.26512	2.70745	0.491458	2.42695	0.440171	0.503331	3.75193	0.367576	1.14567
HMGN5	6.45277	4.11994	3.88879	3.28561	0	0.741571	3.19305	2.89668	2.31498	8.92126	2.59914	2.44823	3.79411	1.89829	1.98338	2.59661	3.1959
HNRNPA0	4.67594	20.6973	26.5633	21.8583	8.4055	35.4584	27.7705	14.5398	11.1429	22.1707	25.6952	3.55797	13.3575	14.7566	24.7955	5.59995	17.5653
HNRNPA1	2707.35	1685.33	2626.07	2410.23	2361.61	2279.93	1736.13	1988.69	2071.16	1662.52	1428.78	1804.26	1287.16	1563.62	1292.26	1596.69	1906.36
HNRNPA1L2	49.2676	37.3269	42.7124	34.2399	40.8426	25.6428	25.347	16.8105	17.4274	31.9074	35.8971	31.3712	23.1428	19.345	29.7754	20.3907	30.0904
HNRNPA1P48	33.8125	31.2296	42.8029	30.9449	25.1543	40.9775	14.2232	31.0098	37.2151	20.1701	20.4485	22.3465	14.6685	23.1596	20.6668	26.4819	27.207
HNRNPA2B1	870.348	549.418	796.964	718.299	801.836	774.149	625.379	674.252	1001.36	575.252	605.68	773.254	679.223	799.973	613.014	674.962	720.835
HNRNPA3	120.613	66.3997	93.1408	103.176	122.651	77.1503	122.459	104.773	125.256	72.2241	114.824	111.782	93.8561	99.2725	82.4951	103.238	100.832
HNRNPAB	13.1855	9.74931	19.5921	16.936	11.4564	28.9888	23.2292	14.2095	16.8447	12.9053	23.5155	20.2721	20.9204	11.3982	20.7312	13.58	17.3446
HNRNPC	926.834	653.387	825.673	732.764	881.798	819.731	776.159	782.728	1020.4	782.157	739.147	894.677	649.016	835.77	652.528	712.86	792.852
HNRNPD	104.122	60.0506	91.5742	69.8148	85.4814	77.2616	88.4958	62.4725	106.756	65.1682	75.6251	88.5974	68.5506	51.9946	93.6186	65.7366	78.4575
HNRNPDL	669.484	651.826	646.616	650.504	585.979	569.355	513.513	572.017	558.691	683.131	519.283	524.262	524.543	644.612	583.005	578.039	592.179
HNRNPF	219.027	193.667	214.973	218.432	267.712	313.216	352.613	285.269	448.945	273.473	417.747	434.136	237.527	280.159	369.631	312.824	302.459
HNRNPH1	1001.38	945.144	816.885	794.536	909.603	824.238	878.128	795.092	766.524	675.099	758.962	715.514	843.43	581.358	702.963	609.183	788.627
HNRNPH2	209.525	143.13	107.978	143.563	141.073	105.236	149.66	120.518	194.413	147.937	179.827	189.688	135.463	143.687	150.119	153.099	150.932
HNRNPH3	293.09	167.838	258.302	239.271	300.63	272.076	255.669	222.969	246.157	154.512	166.841	260.097	216.155	234.98	153.203	231.543	229.583
HNRNPK	1648.72	1196.59	1325.42	1411.75	1608.54	1526.01	1586.67	1283.09	1914.3	1112.12	1287.66	1945.17	1277.69	1534.57	1219.56	1370.39	1453.02
HNRNPL	74.505	86.2074	71.5918	70.2017	64.6218	93.128	79.0803	77.3585	89.6853	75.9864	101.704	64.1556	90.0941	70.8329	107.659	76.7829	80.8497
HNRNPLL	5.15363	19.3262	10.7479	11.8167	51.7953	161.81	154.497	74.7669	156.648	198.882	200.799	54.9651	20.0296	26.6109	29.7533	19.3748	74.8111
HNRNPM	274.35	295.452	217.301	208.62	255.936	263.748	259.357	237.184	280.017	219.079	289.853	296.126	197.878	258.888	272.793	232.138	253.67
HNRNPR	161.244	199.98	179.769	171.861	194.842	153.899	202.166	166.83	263.483	174.65	219.495	220.244	157.263	189.199	181.12	200.246	189.768
HNRNPU	214.847	416.815	159.317	187.415	198.737	288.535	318.27	134.93	159.691	174.138	327.566	147.5	116.75	106.103	253.568	123.064	207.953
HNRNPUL1	86.1441	100.027	53.4367	54.8712	84.5445	131.256	95.6177	77.7576	78.4462	83.3709	101.239	73.0863	61.1109	94.1836	96.9271	59.4319	83.2157
HNRNPUL2	3.7637	2.6211	3.03001	10.3848	0.815194	4.17467	4.17016	3.69756	2.54681	6.06312	3.11562	6.5446	7.2321	1.44333	7.73566	6.09185	4.58939
HP1BP3	118.511	277.684	176.93	180.728	118.916	245.909	284.137	147.333	168.224	224.227	257.225	114.336	116.574	153.1	236.349	110.615	183.175
HPRT1	70.7103	25.8607	61.0078	60.6946	99.7898	57.5391	40.9828	65.444	107.552	89.783	57.0374	85.3283	62.1368	80.0484	48.1723	68.5525	67.54
HRAS	3.61633	5.62552	3.31092	1.65007	6.95708	8.27901	8.21497	0.636724	6.41271	12.4655	5.37577	0.680502	1.95179	0	13.8983	3.23408	5.14433
HRNR	0	0.078154	0.879828	0	0	0	0.014065	0	0.454782	0	0	0	0.315418	0	0	0.383261	0.132844
HSD17B10	45.7406	24.8378	55.0174	34.8876	46.0419	34.4842	30.7048	60.5349	59.6404	54.0417	43.7799	46.7443	89.1483	53.8783	45.3702	81.4753	50.3955
HSP90AA1	191.932	229.146	203.537	154.544	256.654	285.082	265.286	272.737	305.691	242.862	304.998	239.401	411.54	239.297	302.213	296.488	262.588
HSP90AB1	806.935	1042.64	728.508	672.28	594.3	623.869	684.159	451.971	532.507	509.06	703.634	549.853	381.458	447.418	642.403	392.566	610.222
HSP90B1	416.232	420.72	287.834	271.333	467.921	514.507	465.456	356.484	446.807	463.457	534.135	512.454	405.377	433.705	619.016	407.478	438.932
HSPA1B	0.964517	1.00207	0.143297	0	0.596488	3.2912	3.25834	2.13234	4.00434	2.81361	7.92159	3.10895	1.36373	4.428	5.79288	2.55015	2.71072
HSPA4	71.1508	92.684	42.3801	71.1475	85.368	80.5729	88.2349	65.1616	64.7803	76.0832	82.5196	51.6573	60.0271	63.6022	73.653	71.5506	71.2858
HSPA4L	10.6667	9.7697	7.43781	12.0805	6.27388	10.8638	14.5189	3.25604	3.46766	3.73964	6.87821	2.72549	12.1302	5.07217	8.83994	3.65037	7.58569
HSPA5	292.063	174.717	127.496	142.038	478.095	254.236	307.216	206.816	561.633	300.027	399.038	411.973	400.668	324.481	397.506	284.625	316.414
HSPA6	0	0.259919	0	0	0	0	0.237314	0.525659	0.967146	4.74304	5.07207	1.70365	5.88311	5.75258	4.2054	2.74027	2.00563
HSPA8	1754.61	1613.5	1673.63	1541.96	1636.79	1747.24	1819.36	1252.93	1880.56	1570.72	2174.61	1772.8	1054.3	1509.72	2283.42	1258.75	1659.06
HSPA9	263.355	275.409	236.639	241.365	319.194	255.224	310.22	206.913	265.853	204.743	276.627	264.961	214.619	224.618	228.404	275.411	253.972
HSPB1	4.45356	18.6233	12.725	14.0072	4.83	10.4514	15.6929	12.5227	2.98869	6.74486	9.94264	7.67041	16.4871	3.78994	7.15362	10.4948	9.91114
HSPD1	212.166	267.326	299.857	259.98	215.167	255.617	267.863	192.66	215.205	115.445	193.289	199.253	126.613	149.344	203.641	138.132	206.973
HSPE1	42.8949	95.0711	114.737	109.009	110.051	111.917	158.429	125.136	126.319	78.7606	105.75	127.429	143.294	86.1692	131.289	130.491	112.297
HSPH1	50.3867	128.137	72.2421	59.8935	31.3963	54.8562	114.959	25.5372	40.3542	51.0488	88.6814	20.08	27.5594	40.3198	104.374	18.443	58.0167
HTATSF1	29.2458	79.2652	74.7599	59.3865	17.0524	53.0511	84.5063	33.9199	42.6636	48.6795	75.159	38.8702	31.0672	40.3319	69.0812	23.998	50.0648
HTT	30.0352	24.5794	15.022	25.2049	29.1411	21.2774	21.2816	13.2782	36.8409	45.0413	43.6209	74.8363	44.5123	37.9557	36.6558	58.453	34.8585
HUNK	1.17372	0.823069	0.831111	0.965389	1.09321	0.782477	0.527162	0.812611	0.698466	0.678528	0.621877	1.00115	0.889748	0.69489	0.137144	0.658018	0.774285
HUWE1	80.1252	91.3288	70.8634	90.649	89.4756	134.903	91.6092	94.4959	122.653	92.7006	66.3572	114.156	69.8693	104.349	93.9155	102.084	94.3459
HYOU1	15.6578	32.413	21.8003	11.13	26.8422	20.8804	34.4479	17.4225	38.8099	33.6542	60.5963	28.2126	25.9793	32.7353	58.2114	27.7951	30.4118
IARS	197.669	379.606	175.395	177.957	184.339	142.306	193.92	128.098	130.419	119.069	140.404	159.981	131.025	128.738	99.7846	116.005	162.795
IARS2	39.1468	86.1239	58.6105	65.7111	67.4672	73.3837	102.382	70.866	74.6996	53.138	83.0888	68.4236	50.5047	72.8762	77.9293	64.0583	69.2756
IBTK	27.142	29.702	18.4709	24.2574	35.5189	24.2851	31.0756	29.4167	35.5882	25.4493	19.1748	24.848	15.861	33.6124	24.688	24.9128	26.5002
ICE1	10.4275	22.0548	13.1949	13.3423	14.4519	18.5984	13.1173	9.06394	10.6953	8.62424	9.53342	13.7767	8.51643	7.96399	10.1557	10.5029	12.1262
IDH1	16.0593	21.9017	14.249	10.5772	11.9734	12.6256	11.8663	20.0991	22.947	20.0292	27.0967	21.3438	12.794	18.2984	25.0354	19.2805	17.886
IDH2	77.3173	61.3964	74.0886	77.5938	168.269	156.483	112.067	143.88	474.434	331.15	253.872	328.763	218.386	247.663	207.073	271.665	200.256
IFI16	79.3269	54.0697	84.5581	51.5467	143.358	100.109	174.526	115.886	263.445	151.563	259.71	216.395	151.725	145.09	215.767	173.952	148.814
IFI44L	278.821	7.07073	70.8019	41.5634	353.106	8.58872	95.4152	93.9371	171.492	15.3405	39.807	62.41	122.941	9.4648	25.8741	38.9532	89.7242
IFIH1	7.32208	14.7647	15.596	11.7595	8.93282	24.9515	24.3291	7.98073	24.8047	19.7605	20.5269	10.2553	16.4297	5.25438	21.5206	7.9407	15.1331
IFIT1	5.89152	2.60505	6.18646	4.52168	4.87294	1.8187	3.60778	2.8115	9.96205	1.48028	3.87491	2.35269	2.93038	1.36062	2.43202	2.88795	3.72478
IFIT2	1.98942	6.08266	6.5637	3.37764	8.0173	1.60629	5.57475	3.43243	18.7941	8.81458	15.0486	13.6281	15.4316	17.1827	20.1034	15.0467	10.0434
IFIT3	11.5316	2.61139	3.57778	3.67196	20.7949	2.3596	9.55227	8.56865	34.1007	7.23649	13.206	13.4543	23.3512	4.61325	20.4615	16.6556	12.2342
IFIT5	14.7867	8.46867	12.9906	5.60401	21.6784	7.37073	13.3249	4.32713	15.194	5.9215	14.0216	7.23532	16.8182	15.9082	14.5796	12.5304	11.9225
IGF2BP1	4.66049	7.84121	14.2098	6.54935	13.1671	11.8236	10.4711	5.61973	5.059	4.10818	7.90193	6.40546	6.29133	5.48029	3.87112	4.1589	7.35116
IGF2BP3	1.69856	2.69435	2.91393	2.39368	1.90993	0.85298	1.55957	1.21641	2.2194	1.88476	1.91938	1.76889	1.50633	1.08479	1.05377	1.38396	1.75379
IGHMBP2	28.8329	15.3802	19.794	13.8346	19.2998	28.1676	46.8122	19.2012	21.4336	20.1912	41.9733	23.2865	22.5804	18.3364	46.7078	23.3719	25.5752
IKBKG	27.7706	37.2176	35.6806	34.3983	46.3079	51.0366	39.1346	48.4168	59.7166	68.4697	63.5109	54.0574	55.3917	60.3716	72.9237	67.0853	51.3431
ILF2	241.95	170.04	167.96	179.527	261.608	223.446	155.985	151.493	264.933	235.75	201.941	213.426	184.921	180.436	199.899	165.67	199.937
ILF3	214.295	183.427	272.445	279.038	283.701	212.045	179.993	235.726	217.965	107.157	138.173	203.191	162.812	214.812	134.901	254.2	205.868
ILKAP	79.9668	98.2586	112.549	80.7437	126.218	97.0318	91.1998	114.049	91.4962	70.5355	73.9474	95.8559	88.4706	67.2202	77.8996	99.465	91.5567
IMMT	74.9794	74.2504	86.7409	78.1024	58.8553	56.0616	86.951	80.6545	85.685	78.8965	105.417	104.405	52.7661	67.3501	78.9278	82.1235	78.2604
IMP3	110.743	56.5742	157.632	83.348	82.2761	55.2937	77.0156	124.294	90.1314	106.505	50.6886	86.4315	119.545	106.661	65.1539	126.563	93.6785
IMP4	197.227	108.932	146.486	112.432	151.89	112.747	113.719	167.157	149.464	179.268	152.284	150.29	165.676	180.971	157.319	212.647	153.657
IMPDH1	14.7249	54.6939	48.5586	33.9216	43.2082	112.152	73.7013	54.5538	46.2778	105.257	119.204	51.9128	74.4247	99.0199	151.905	43.9557	70.467
IMPDH2	294.542	170.167	219.547	238.513	180.444	163.598	173.539	165.563	105.133	98.2267	115.931	110.846	71.9322	120.444	97.3117	112.947	152.418
INF2	6.92351	5.69892	18.0587	15.9849	3.69605	8.95428	11.4833	13.7882	1.9305	3.96831	9.07544	5.44623	1.9298	2.07652	2.22232	3.70123	7.18363
INO80	11.7069	7.97843	19.6721	10.0716	6.36087	2.537	7.55121	10.1276	10.4567	4.86911	13.3523	22.99	7.30342	4.94139	13.0318	6.36506	9.95722
INPP5A	6.63193	3.45356	2.76835	5.73621	2.47623	1.76223	1.63741	1.91302	2.72804	0.573368	0.581751	0.410326	0.279829	0.878047	0.076659	0.435066	2.02138
INPP5B	45.7589	57.2209	44.9496	43.4699	47.1417	44.4087	54.9142	45.485	28.7951	43.5356	34.4813	28.7894	36.0531	24.4214	42.7263	39.4658	41.3511
INPP5D	153.923	205.235	150.176	169.898	251.406	202.366	271.87	217.581	279.704	277.757	286.737	344.544	241.133	268.92	268.932	289.477	242.479
INPP5J	0.496291	0	0.606806	0	0	0	0	0	0	0	0.08643	0	0	0.524604	0	0	0.107133
INPP5K	66.2164	118.89	87.9057	97.8491	132.828	94.0815	135.286	113.331	157.527	117.925	179.069	205.685	124.626	142.322	136.108	125.468	127.195
INPPL1	20.2456	17.614	21.1929	13.4128	23.9728	25.1088	32.392	18.0494	27.0295	37.098	36.7377	31.6712	21.905	26.3446	23.4405	35.6665	25.7426
INTS1	10.2627	34.1717	19.0158	19.2966	9.33384	31.3158	25.5953	24.1509	10.4777	19.9907	26.1923	22.7502	15.8001	17.6614	28.3886	14.5558	20.56
INTS10	156.609	264.304	154.473	141.904	146.332	169.77	141.724	124.683	96.7835	141.988	146.961	156.814	88.1118	109.677	120.512	128.272	143.057
INTS11	111.818	106.768	112.338	120.399	146.264	114.757	115.51	111.106	145.277	133.213	158.313	170.276	82.9885	141.239	102.968	123.55	124.799
INTS12	44.9486	17.3894	35.4217	27.3164	29.5844	24.84	20.6668	32.0719	31.1538	32.8004	41.6109	40.6913	28.5822	36.2238	22.5903	30.6118	31.0315
INTS2	6.81544	7.86672	10.6387	12.3548	14.9302	12.7681	12.1416	12.9401	12.4964	9.13955	10.9834	11.6228	8.34525	11.0378	11.0126	12.1856	11.08
INTS3	41.9536	58.3608	36.0494	40.8797	35.2144	45.0629	46.0158	27.8767	23.6893	38.5951	37.7774	25.9188	26.8317	38.2269	47.1682	31.1201	37.5463
INTS4	80.8003	54.1574	78.2478	84.5879	62.0092	45.9584	92.9917	61.0914	72.2088	40.7009	69.1853	100.383	42.7757	73.3965	85.4246	52.9457	68.554
INTS5	18.2357	31.3666	38.2146	37.9441	26.6342	33.589	40.7081	19.3464	18.4397	17.6938	33.5655	33.08	11.0337	24.3148	21.5777	20.1964	26.6213
INTS6	36.8405	27.6097	26.6415	33.5479	35.795	28.9146	29.3292	23.0907	24.683	26.3116	28.081	25.3908	19.3325	31.6392	32.8666	35.1244	29.0749
INTS6L	45.0824	51.0457	40.0802	41.1593	35.4032	30.713	47.1486	24.1222	22.8316	21.4621	40.3982	32.9526	22.371	31.1804	37.4588	28.854	34.5164
INTS7	19.252	8.33324	16.9522	10.812	24.8354	13.6299	30.2435	12.4725	36.885	23.1295	26.8571	46.3776	23.7229	25.6997	29.2471	19.5801	23.0018
INTS8	54.2643	161.373	102.42	89.3557	54.7975	94.0752	148.581	65.4973	44.4441	71.8403	111.319	59.155	47.8634	43.6531	87.6257	47.4174	80.2301
INTS9	26.5254	45.0196	53.4283	25.6815	35.3987	17.8802	43.3214	37.5629	47.5114	40.5589	36.6085	59.8207	28.6942	48.6263	33.2126	42.4387	38.8931
IPO11	13.6207	38.6731	13.4617	21.8322	18.8474	17.9844	13.8534	27.7986	12.3575	18.9806	12.0102	19.7078	16.0291	13.9701	13.3517	14.7855	17.954
IPO13	8.55942	19.0827	13.1235	9.14512	4.5491	32.3325	29.7625	3.12708	3.42978	34.0431	36.2499	7.65802	12.3747	10.2453	34.2425	3.3869	16.332
IPO4	42.7754	41.4441	33.8503	26.9921	40.2637	15.6322	36.2118	27.2358	31.5501	23.2035	21.7827	29.3765	27.8064	18.4243	23.2569	21.6475	28.8408
IPO5	69.6254	75.7087	48.9129	50.8761	52.315	51.2997	93.1271	42.656	49.4951	39.8662	62.2923	74.9127	37.074	59.6669	39.2098	45.9557	55.8121
IPO7	44.4563	32.9922	43.7444	35.7417	51.2381	30.7509	47.8484	41.5713	29.1368	11.3256	16.9403	29.8949	26.085	34.7932	21.6541	15.7189	32.1182
IPO8	55.2139	56.1977	56.6001	55.3601	65.5831	46.6476	56.6869	48.4524	43.9005	40.5048	42.8029	48.6955	48.3624	44.7191	48.3904	38.7667	49.8053
IPO9	27.8083	36.9954	32.8449	43.9513	35.5486	52.2696	61.6128	37.6354	44.8398	37.2561	50.5367	38.3778	27.85	47.48	38.4484	38.5747	40.7519
IQCG	23.8217	24.4115	18.2666	13.6056	19.0027	15.8134	29.4876	23.403	18.563	16.7621	19.8488	34.425	16.6614	26.9651	41.9901	23.0722	22.8812
IQGAP1	99.2483	96.4426	83.5607	69.602	187.137	156.237	179.068	171.901	230.04	232.235	202.801	320.184	231.238	307.729	270.862	280.104	194.899
IQGAP2	50.1633	28.6807	44.3604	68.0481	113.837	80.747	123.138	105.351	130.466	88.753	84.0058	245.707	118.943	117.777	131.825	157.356	105.572
IREB2	48.6628	59.9298	42.3407	44.301	44.0536	43.2622	46.6946	32.6853	30.9788	32.5599	43.3473	29.3484	34.4403	49.3729	45.393	41.086	41.7785
IRF2BP2	22.1854	55.7798	36.0004	19.9621	15.3933	45.7033	43.1099	17.8722	13.7732	24.8654	38.0665	19.3151	17.9824	12.0272	51.5764	18.0953	28.2317
ISG15	10.3927	16.9284	13.2379	24.8174	21.2699	24.9388	24.5666	29.7369	38.549	15.8812	43.5434	19.2218	95.4166	8.26567	36.6163	28.0318	28.2134
ISG20	130.677	149.728	418.328	198.922	147.602	138.308	283.323	230.203	114.149	117.404	162.171	101.655	241.481	73.98	165.404	130.998	175.271
ISG20L2	30.9077	23.7772	29.3159	29.9022	49.6625	27.9489	44.7395	40.6476	52.582	52.7013	57.0091	39.4596	40.678	48.5307	53.8504	44.1118	41.614
ISY1	136.94	58.0494	74.8011	73.1611	110.427	125.235	58.7176	106.311	124.089	94.3182	89.3705	115.855	76.9379	88.1918	83.8263	89.4782	94.1069
ISY1-RAB43	8.20956	4.65078	18.2738	17.4142	6.95073	0	3.99336	3.35541	4.74253	4.94233	0	6.09007	3.71436	5.28916	4.39142	3.9509	5.99804
ITPR3	8.32005	12.9128	7.30697	10.481	12.0408	15.8397	14.1864	10.1981	11.5929	12.8249	10.9815	20.8001	10.403	13.9495	13.1962	10.3027	12.2085
ITPRID2	10.1659	26.33	16.7802	12.6159	5.07411	15.5617	30.7283	12.2606	9.10593	10.7397	25.225	17.6623	7.99917	18.4646	21.844	4.90735	15.3415
IWS1	49.5667	38.4232	50.043	51.2005	41.6577	51.5504	45.5915	51.9087	50.0527	48.4004	50.2336	55.4872	39.8925	50.2657	29.1994	45.9087	46.8364
JAKMIP1	0	0.084214	0	0	8.32837	23.3242	15.1306	13.2949	73.1889	57.2326	66.4085	54.9187	43.021	53.0034	60.2113	28.6187	31.0478
JMJD1C	142.798	86.4614	103.34	113.002	160.46	100.933	130.755	113.145	119.204	44.9207	58.2876	73.9934	81.5621	72.8861	57.7736	72.1907	95.732
JMJD6	60.7739	23.2729	47.8716	37.9283	101.124	70.6347	69.8923	54.0397	189.535	106.938	69.4003	83.678	129.454	105.041	74.2109	78.3113	81.3816
JPT2	15.7619	16.1431	15.752	22.9756	10.3329	14.1811	15.0897	12.3941	16.6115	6.93366	19.6812	9.83311	8.60278	15.3235	12.3433	9.11741	13.8173
JUP	1.39074	1.12303	0.201789	0.916724	0.476508	0	0	0.375515	0.234408	0	0.077503	1.13573	0.078854	0.960098	0	0	0.435681
KARS	257.856	226.925	236.49	219.865	287.639	304.375	223.611	180.055	288.533	221.977	209.73	244.108	165.705	214.673	192.343	175.151	228.065
KAT5	70.5473	56.6438	97.0674	83.5528	77.5669	82.7206	59.0731	66.7765	63.1825	109.388	118.87	76.1264	70.656	95.8912	120.657	64.9546	82.1047
KAT8	56.2414	43.3103	27.0437	32.4763	26.999	43.392	32.1285	23.1327	30.0212	12.909	25.4941	11.9469	21.0638	16.0528	29.3295	17.9682	28.0943
KCNN4	15.7461	61.2463	19.191	24.5244	23.0873	27.9163	16.2233	21.0905	5.00496	16.0345	9.90602	12.0963	1.02067	16.6543	2.4436	3.70805	17.2433
KCTD12	2.15821	0.45922	0.958654	0.627845	0	0	0.859063	0.023185	0	0	0	0	0	0	0	0.066755	0.322058
KDM1B	8.56479	16.2438	5.68914	4.97448	6.34929	10.4423	7.84538	6.36963	7.02414	6.64614	9.63015	4.33058	5.31936	4.08988	5.5151	5.71863	7.17205
KDM3B	30.0234	38.7671	17.7846	20.1797	18.3494	32.8792	29.7445	22.3269	27.6107	19.5934	26.1605	30.6006	15.2613	15.3052	28.2676	28.4649	25.0824
KHDC1	3.18023	2.3135	5.98915	3.60675	5.12132	6.52247	4.50572	7.38526	13.3929	6.96211	4.50425	8.39819	9.38182	7.70939	5.04488	6.55718	6.28594
KHDC1L	0	0	0	0	0	0	0	0	0	1.02996	0	0	1.00506	0	0	0	0.127189
KHDRBS1	17.0151	53.7505	44.5041	38.9812	22.0064	59.1596	40.2799	21.162	30.617	49.2754	37.4797	26.7443	40.5536	21.726	37.2325	17.1975	34.8553
KHNYN	21.2999	18.9379	12.888	18.4371	19.5231	17.5491	19.6	16.5576	18.4097	20.5758	24.3921	22.4597	16.3545	19.7505	26.9182	22.925	19.7861
KHSRP	3.62039	25.6817	17.307	17.8642	5.27218	24.2397	10.9395	8.42201	11.5385	13.6698	15.6999	8.02195	9.56346	19.8405	23.3638	5.3484	13.7745
KIAA1671	2.13878	1.23243	1.5812	3.17385	5.41713	4.67597	8.11448	12.347	8.91026	17.1517	21.3354	16.6453	14.3179	19.6391	30.9086	29.9143	12.344
KIDINS220	35.1962	41.2062	37.0441	26.0693	37.5807	28.1203	49.2351	36.8402	33.9004	45.9009	47.2695	53.8863	35.7101	46.7053	44.7049	46.2552	40.3515
KIF11	1.19453	1.62483	0.917122	0.730622	3.70252	2.70324	3.65276	5.85999	11.466	6.70248	5.77338	3.8218	1.46407	2.1829	3.83513	2.24994	3.61758
KIF13B	7.98959	9.94952	6.22795	6.93282	12.2808	6.79828	8.5543	7.86343	13.8012	8.08026	7.74283	15.8633	22.3008	14.5569	8.26736	17.1992	10.9005
KIF14	0.181982	0.340268	0.093726	0.164914	0.201095	0.215864	0.135397	0.169118	0.209985	0.357705	0.212046	1.21242	0.521243	0.182659	0.165647	0.142288	0.281647
KIF15	0	0	0.026458	0	0	0.253054	0.028955	0.338065	5.15659	1.07082	1.82098	0.899423	0	0	0.772793	0.181925	0.659316
KIF1B	2.63922	3.86571	4.70803	3.69312	6.88787	9.29773	9.40457	5.80624	4.38189	13.8959	7.97548	3.62672	7.29003	6.88967	11.6686	4.43126	6.65387
KIF1C	3.05458	4.02455	1.61045	2.37686	2.19102	2.5976	2.83312	2.57682	2.30149	2.44287	3.00237	3.31393	1.77126	2.13519	1.35469	2.68945	2.51727
KIF20A	0	0	0	0	0.785058	0	0	0.360904	3.93222	1.61848	0	1.8842	0	0	1.03385	0.049508	0.604014
KIF23	1.66389	2.15781	1.33053	1.575	2.07583	2.94871	4.21403	3.63219	7.03097	5.75023	3.64897	2.25541	4.0717	4.63274	2.10644	1.88957	3.1865
KIF2A	97.1	115.517	75.9097	73.8565	103.917	126.375	171.318	109.65	97.3176	72.2002	112.472	75.5138	68.7158	77.5466	84.5009	57.5835	94.9683
KIF2C	0.389398	0.069906	0.318791	1.03615	0.134487	1.85473	4.85121	0.900898	5.34794	1.66521	3.58511	0	0	3.78555	1.76163	0.203556	1.61904
KIF4A	0	0	0	0	0	0.123603	0.597043	1.66135	2.47837	0.799551	1.05139	0	0	0	0	0.332326	0.440227
KIF5B	40.3661	35.1426	40.5746	37.0477	59.0357	51.4631	46.9765	49.602	69.2248	72.7284	56.812	73.1254	45.9294	59.6308	51.1919	51.6581	52.5318
KIFC1	1.10251	0.084615	0.137758	0.057939	6.48331	1.16544	1.85762	2.52257	12.4586	4.66318	1.72639	3.49457	3.75731	0.873696	4.04004	1.53186	2.87234
KIN	13.2055	10.6685	15.0418	11.2256	21.4054	11.5137	14.1775	18.2021	19.6489	21.3048	27.6404	17.8126	11.551	16.1604	20.6349	14.8322	16.5641
KMT2A	59.3282	51.3939	63.8636	55.0654	69.118	57.0364	74.2785	68.199	51.2612	64.6604	70.0232	101.361	59.424	64.2386	54.0109	53.7694	63.5645
KMT2D	29.1731	25.7309	27.8326	31.3192	34.1427	37.4669	30.9448	28.9163	37.2732	17.8239	12.4014	41.5645	26.0227	19.8388	19.7364	25.5266	27.8571
KNOP1	7.34581	11.9237	7.57708	13.949	7.37144	8.64331	4.81103	6.84228	6.46098	4.42883	9.74492	4.28936	8.51936	3.71139	6.71618	6.93559	7.4544
KNTC1	41.7616	52.0463	36.9932	54.3899	41.2983	31.7664	36.4818	43.3715	37.192	22.1934	39.2658	37.7478	25.822	27.5586	21.6015	35.3592	36.5531
KPNA1	77.1843	64.2921	61.4442	59.5509	67.23	58.347	68.2777	86.625	71.8823	53.7418	84.0882	79.0812	58.0223	61.5777	88.2647	51.7926	68.2126
KPNA2	38.2758	29.4906	23.1423	25.0063	86.4405	53.0893	57.2582	49.4437	129.421	64.9985	69.4732	97.4113	78.7471	54.5379	73.5288	55.8135	61.6299
KPNA3	30.0134	25.6952	20.7468	23.9429	34.1796	23.0796	39.1022	22.0138	35.6944	34.827	24.4969	26.43	26.2458	31.5137	31.549	26.6298	28.51
KPNA6	57.6326	83.9149	46.6662	49.148	44.1936	53.6505	77.8425	44.4865	51.9962	47.743	72.3163	63.9616	44.396	66.2217	60.7522	57.6406	57.6601
KPNB1	142.806	146.873	93.4794	79.4979	130.142	104.655	100.902	93.1333	124.294	123.363	155.652	82.1171	77.9787	101.1	145.8	89.7446	111.971
KRAS	17.9714	28.7394	32.4809	21.2277	17.3239	33.787	21.371	20.6721	37.0176	36.5065	31.0626	28.1258	23.1455	36.1287	33.6459	14.2769	27.0927
KRI1	75.7986	78.4275	89.367	79.1224	55.7961	103.649	87.8819	72.4693	45.8831	40.1127	64.9456	81.8151	45.2083	50.1545	52.7646	61.3166	67.7945
KRR1	162.871	82.9571	98.0777	104.752	124.462	76.1208	73.7217	85.3355	102.291	88.8524	67.1872	88.1915	102.677	97.0231	79.244	73.6534	94.2135
KRT18	7.64634	3.52205	10.3175	9.07183	6.16118	2.85597	4.7569	2.11645	0.812763	0.581162	0.469793	0.406579	0.42868	0.644171	0.458686	0.458457	3.16928
KTN1	56.6927	107.001	61.7408	76.7499	62.6465	110.988	125.049	59.6547	51.1325	62.9098	71.1901	59.6391	46.3789	71.0305	63.2137	42.268	70.5178
L1CAM	0	0	0	0	0	0.291514	0	0.459411	0	0.531101	1.17709	0.569159	0	0	0.931414	1.71136	0.354441
L1TD1	0.440064	1.22155	0.4145	0.72	0.542657	0.686346	0.827363	0.428058	0.65553	0.777225	0.576575	0.717575	0.899381	0.084839	0.2451	0.327645	0.597775
LACTB2	19.6572	7.82843	34.6515	25.4958	14.3117	7.00395	12.9833	14.4752	15.3664	13.2521	23.0329	14.4483	16.3305	17.6568	14.275	20.4142	16.949
LAMA5	3.93278	1.08559	0.432874	1.97533	1.46856	0.539027	0.699994	1.41161	6.71396	1.73857	2.20327	1.99362	2.53082	3.05427	3.78255	4.23854	2.36259
LAP3	72.2693	47.6236	47.0725	50.0891	92.613	40.4984	82.1558	63.9235	167.789	58.8921	108.874	89.86	86.4653	61.5792	92.1631	66.0427	76.7444
LARP1	26.7528	31.9766	45.2135	48.9847	30.9079	36.282	35.5559	29.7363	26.1884	23.3359	24.1425	29.3795	18.6208	19.1026	14.8133	43.3732	30.2729
LARP1B	14.5441	11.8242	13.5152	5.64067	11.5438	13.82	7.67228	13.0321	9.33237	9.47365	11.3661	10.7272	6.46305	9.86303	12.9221	9.16798	10.6817
LARP4	43.7549	38.3168	31.0419	38.6487	30.0182	52.361	36.8475	26.745	38.7618	21.0442	32.3296	34.652	25.15	27.4186	25.58	22.2614	32.8082
LARP4B	44.3516	58.7789	42.379	40.3303	49.4896	49.0413	46.9205	44.0626	47.8406	44.7052	51.4466	63.8307	37.0098	38.6379	50.6759	45.8271	47.208
LARP6	0.238982	1.33654	1.00975	0.774481	0.429917	0.576719	0.642177	0.290359	0.432296	0.79764	0.541508	0.639626	0.40842	0.360142	0.589936	0.515904	0.599025
LARP7	72.4391	48.1313	65.2479	64.0684	73.4932	31.9116	33.0914	78.5026	71.2457	71.0572	77.6264	69.8741	85.3875	61.0041	66.8903	52.8033	63.9234
LARS	101.974	128.658	81.8162	81.1943	94.152	78.7199	97.4203	97.7282	57.2558	65.1474	101.462	81.8989	53.8773	62.9311	82.6612	79.9051	84.1751
LARS2	14.2258	18.4009	21.7293	17.7575	13.5975	23.0935	15.1352	18.7672	15.7761	12.9563	15.9418	20.2172	10.1194	8.12817	9.16895	17.2107	15.7641
LAS1L	67.0098	79.6274	55.3358	58.5144	58.3281	60.2311	59.7564	52.9294	54.3106	66.2033	56.1537	62.357	38.7986	52.9153	51.1054	49.4293	57.6878
LASP1	82.7931	93.6922	97.6184	90.8888	113.045	117.091	157.712	109.687	169.509	144.548	175.037	144.849	135.435	177.078	194.511	180.754	136.516
LBR	133.856	158.556	130.541	130.305	123.491	99.7399	190.874	110.818	171.965	141.739	170.773	199.129	110.353	161.047	138.496	123.55	143.452
LCMT2	6.16108	11.782	9.74277	9.46631	12.0142	6.04092	9.62316	3.56049	3.80679	0.800724	6.13399	4.92739	2.23346	4.00501	5.23596	2.14482	6.10494
LCP1	508.341	806.58	484.022	543.374	961.519	941.907	1239.81	811.646	1617.77	1162.61	1670.08	1928.85	1052.77	1404.91	1781.84	1445.62	1147.6
LDHA	525.35	280.837	323.406	321.022	586.945	582.074	373.895	474.106	860.071	631.137	527.803	573.57	576.92	604.103	559.231	499.133	518.725
LDHB	2048.19	986.787	2021.53	1642.39	1668.18	1307.94	920.808	1520.49	866.32	736.71	491.56	681.244	344.11	478.129	281.967	438.757	1027.19
LEMD3	29.9854	53.6328	31.1896	27.7354	11.3787	26.7645	46.266	21.8904	19.3802	28.9826	50.6876	27.2739	21.0113	19.2746	37.5575	18.355	29.4603
LEO1	30.1487	29.1231	46.1548	36.631	33.8248	40.7454	44.2894	26.4431	38.3843	34.1024	49.6329	32.1658	27.8828	30.8454	39.8417	35.3196	35.971
LGALS1	4.41775	3.26265	3.29462	2.4695	3.64776	15.2508	70.3221	19.201	18.472	36.2438	156.302	61.376	123.114	26.2279	266.83	80.2665	55.6686
LGALS3	2.02075	3.47337	2.52724	3.19445	40.0345	6.34841	24.6984	17.4914	18.9371	5.66596	12.2016	25.9854	32.4269	4.4997	38.8534	21.7731	16.2582
LIG1	77.1147	70.2411	54.8931	64.8154	43.8766	32.4818	61.8055	39.0947	42.9766	40.1894	31.6455	39.6899	22.3106	30.5853	24.9472	46.6836	45.2094
LIG3	33.465	15.025	33.4697	20.1868	30.8825	41.247	55.132	16.444	19.7202	10.7087	24.7148	35.2694	13.8499	52.9066	24.5711	28.9274	28.5325
LIG4	9.5339	11.1801	4.88875	8.01643	4.28509	3.01621	6.40228	5.12109	4.8211	1.85164	4.53015	6.13837	2.2405	0.189808	3.16754	2.89901	4.89262
LIMA1	14.5348	11.0061	22.7848	12.3761	10.087	10.7943	28.5797	18.0135	21.2289	25.7386	21.6494	29.1581	15.7555	31.3828	25.1382	16.0307	19.6411
LIMD1	9.6495	12.5575	12.2978	19.252	20.8374	10.6635	11.9735	18.7927	14.962	12.8816	15.6017	13.5792	9.87767	14.7003	14.6215	25.5721	14.8638
LIMS1	22.7643	21.9214	25.1718	27.8171	135.847	61.6257	94.9727	107.37	100.433	47.8261	64.7372	84.6073	30.1432	31.1493	26.0742	37.1864	57.4779
LIN28A	1.52482	2.47568	1.611	1.90338	2.45211	1.45002	2.29086	2.59412	1.33977	1.61442	1.78761	1.61991	1.16993	1.28155	0.97165	1.77683	1.74148
LIN7C	40.9808	35.3041	28.6358	41.0816	37.0186	28.534	44.0152	30.1311	25.1348	20.0567	34.9883	25.6636	20.9524	30.9125	31.0236	21.7194	31.0095
LLGL1	5.70247	1.84223	4.78891	6.75974	9.07766	1.78895	8.94298	8.44936	8.56593	0.096402	10.6991	13.6566	7.6757	2.4683	8.59761	8.88806	6.75
LLPH	48.9031	21.9233	39.1669	26.9973	41.7341	28.2267	28.5525	35.279	39.869	52.6043	20.9129	34.6303	47.9125	40.5105	29.428	25.4646	35.1322
LMAN1	41.615	51.6112	56.6338	48.4722	41.5314	40.4295	53.1924	50.8739	47.4682	57.3416	51.8482	65.5544	28.8507	47.796	48.7303	62.7931	49.6714
LMAN2	180.461	107.128	192.081	173.484	202.87	168.956	132.928	235.677	262.084	250.616	215.49	268.834	252.096	287.31	269.112	237.018	214.759
LMNA	7.00421	21.0083	6.79273	7.69426	131.742	149.159	142.746	112.467	104.2	140.952	149.021	142.135	67.4492	100.643	71.9113	72.1867	89.1944
LMNB1	3.00031	11.4057	17.885	16.2667	3.4597	14.2653	28.4804	14.9565	65.2738	6.24796	23.9639	17.0424	24.1141	6.56897	11.3981	7.57461	16.994
LMNB2	8.70616	7.46997	5.59029	3.16013	8.64348	5.76595	8.2831	1.35299	6.69087	6.63237	6.12066	12.4394	5.10647	5.53427	13.4262	7.02598	6.99677
LMO7	74.9741	83.5389	63.5473	69.0561	35.3237	20.2102	23.7773	29.1431	12.1653	7.71344	12.4414	9.20536	10.8842	10.3567	10.83	9.67084	30.1774
LONP1	36.5605	46.8566	27.8963	30.9514	29.5873	35.4173	44.8233	30.4845	33.7423	51.553	48.4015	31.258	26.0032	21.4275	27.1847	21.225	33.9608
LPP	45.2581	33.9386	57.0165	67.9806	124.286	123.108	121.894	112.214	128.078	44.6855	70.3664	127.124	139.845	123.605	84.6256	196.381	100.025
LRBA	30.9112	33.9373	24.9616	23.8298	32.9197	29.2609	34.7301	26.2979	35.6985	32.569	42.0051	42.1705	29.029	42.4237	40.3738	30.176	33.2059
LRP1	1.4203	4.01456	1.80186	2.34109	3.43633	2.80012	2.93667	1.87237	0.821549	1.3653	3.84157	0.762486	1.7943	0.926496	0.606464	1.65108	2.02453
LRPPRC	96.8697	142.58	96.6085	114.825	78.0422	92.3606	116.343	69.6185	46.8698	44.7693	104.448	83.5867	43.6034	59.7483	60.4641	50.3051	81.3151
LRRC40	18.0205	15.9844	16.5142	14.3494	18.1528	13.478	24.9334	15.2136	24.7308	19.5956	21.5867	11.0937	13.2526	20.1695	19.8718	12.0894	17.4398
LRRC47	11.1075	44.1036	24.2035	14.2188	9.46266	39.0403	46.3039	7.13962	5.42375	13.4857	56.6615	7.82457	17.9546	4.84878	50.0461	6.50388	22.3955
LRRC59	17.0576	24.0054	24.3766	15.2859	42.7738	29.6283	45.2659	27.9956	46.7405	29.9566	36.2666	31.0343	29.6678	31.4448	33.2094	30.8728	30.9739
LRRFIP1	119.426	224.566	169.477	154.906	184.812	220.483	233.315	169.448	158.032	277.369	293.218	187.215	151.264	202.559	312.496	136.21	199.675
LRRFIP2	20.8865	46.4782	37.567	40.7058	43.5453	68.0275	74.39	35.6128	43.0747	70.1356	59.9301	66.8707	56.7672	57.1121	88.6371	47.8803	53.6013
LSG1	148.95	84.4101	74.9576	72.5867	119.722	76.9066	69.9799	55.7924	103.535	52.28	74.3603	69.1911	78.5627	76.1901	49.3024	52.3395	78.6917
LSM1	28.6203	17.5397	38.8433	23.8155	34.4726	24.6675	31.411	55.9225	33.5929	41.5573	32.7004	29.6098	79.394	42.8088	29.911	44.1949	36.8163
LSM10	28.6305	22.5227	43.7949	33.0803	33.2631	27.9261	46.3478	72.447	25.7716	33.6856	26.4655	22.7439	86.0366	28.4714	42.6415	39.3009	38.3206
LSM11	0.751181	2.57935	1.14332	1.54621	2.18841	1.98904	1.53942	0.627904	0.335159	1.56175	1.90821	0.676964	0.344722	0.414762	1.95277	1.26568	1.30155
LSM12	84.809	71.0467	74.6372	78.3542	80.8226	75.8803	78.1506	67.4951	87.5087	69.0722	93.7423	94.9997	76.9127	74.3311	87.063	82.8286	79.8534
LSM14A	136.781	139.637	129.738	135.354	161.23	159.614	189.259	130.778	167.541	149.115	179.859	161.887	129.134	151.947	150.71	122.047	149.665
LSM14B	1.15847	1.59239	3.87396	4.17738	1.05669	0.54506	1.82565	1.42368	2.18596	0.893963	0.518749	0.560115	3.17545	2.01672	0.679117	0.457041	1.63377
LSM2	22.0519	24.1113	40.4623	24.461	25.405	16.3948	31.7614	28.3006	15.1247	11.8681	15.5969	14.349	42.2939	17.8633	22.8674	23.2089	23.5075
LSM3	7.26111	12.8443	3.83559	6.88083	5.94241	3.82156	6.47962	6.93119	4.20601	3.0777	5.88385	2.57042	6.44967	4.93775	5.65249	3.20233	5.62355
LSM4	36.9332	96.3856	111.966	79.8334	64.6543	82.3062	83.5829	93.1455	60.2899	84.2297	68.2134	55.4445	89.281	70.2915	73.5861	87.4885	77.352
LSM5	48.1222	48.493	35.8621	39.8309	23.5622	26.0417	33.9827	19.7703	16.8548	16.1417	20.1579	11.8555	29.7689	15.7133	18.6373	11.6179	26.0258
LSM6	38.6825	58.3625	30.3218	36.6203	27.4928	33.6303	43.1281	41.8503	11.3921	16.3288	22.7034	11.6142	31.0856	19.1305	29.3438	29.927	30.1009
LSM7	55.9563	72.9389	50.4577	76.9085	37.1508	68.5373	67.8694	47.7284	18.8132	42.8814	43.6687	37.3722	50.7103	30.5836	48.1516	25.9771	48.4816
LSM8	46.1216	65.6731	57.0635	46.6777	37.2691	56.0093	81.8095	50.1064	44.1887	18.8902	59.4134	27.3631	68.189	37.2753	27.4594	55.1245	48.6646
LTA4H	137.855	97.7845	101.013	121.129	90.9766	118.916	93.0628	78.0468	75.2936	64.2166	80.4135	74.2921	56.5535	53.843	76.3134	59.8986	86.2255
LTN1	24.5231	26.6254	35.4914	33.3392	20.3087	43.9009	16.3709	33.9888	17.8684	15.3587	20.6719	41.9067	20.9344	30.7867	14.016	28.4122	26.5315
LTV1	72.3331	57.4504	73.0509	52.2462	63.3889	66.3544	45.0059	41.1049	62.5655	59.031	63.7485	71.8993	44.5928	55.0844	45.6	60.7592	58.3885
LUC7L	124.436	155.575	129.674	131.269	103.202	124.652	138.276	88.9593	93.9034	119.496	99.3346	75.0603	82.7668	105.26	124.532	77.8023	110.887
LUC7L2	126.56	133.968	107.36	93.2438	89.8015	102.999	132.073	94.8113	99.5707	85.5752	137.442	86.5727	54.635	80.7287	78.8292	68.0182	98.2618
LUC7L3	344.95	390.16	338.448	383.623	198.359	241.302	238.897	337.711	206.886	168.078	203.437	239.836	283.423	202.082	139.728	249.274	260.387
LUZP1	18.0425	7.61242	18.8737	13.2903	25.2772	11.1592	20.9033	30.1386	28.0857	21.8068	16.3186	22.7159	41.2586	25.2538	11.7707	17.668	20.636
LYAR	26.7448	18.1946	19.202	23.8716	94.7579	99.6571	116.837	55.2303	103.863	126.624	133.747	100.121	126.491	102.914	149.632	92.7203	86.9129
MACF1	110.728	125.619	105.744	139.97	213.373	195.882	290.622	226.702	205.56	145.054	190.609	250.996	224.628	186.707	184.36	278.859	192.213
MAEL	0.548153	0	0	0.175879	0.641723	0.787827	0.242003	0.565035	0	0.325041	0.384039	0.250291	0.705008	0	0.150965	0.215256	0.311951
MAGED1	47.8069	57.9346	44.2715	47.6171	40.465	33.1786	38.4499	30.3784	44.5625	42.354	43.7054	48.7643	26.1185	33.6475	61.8054	38.4373	42.4686
MAGED2	271.966	241.228	212.615	164.824	243.328	235.091	227.044	198.604	159.939	242.882	242.19	258.065	211.835	270.075	251.967	263.394	230.94
MAGOH	20.0773	13.5175	9.55845	17.6673	19.7002	19.1318	27.0103	21.5706	19.0495	15.1271	26.6747	10.2219	59.676	17.9811	26.8161	23.255	21.6897
MAGOHB	39.8569	33.2553	39.8361	48.3459	24.9915	22.2051	28.9135	27.7582	18.8491	19.0738	21.2449	12.2604	42.8539	17.1124	20.6761	25.8838	27.6948
MAK16	28.027	44.6586	27.0764	35.3597	32.9683	13.9852	22.223	19.8341	18.6581	13.5546	24.1844	21.0069	19.1503	23.1249	17.8373	17.4406	23.6931
MALSU1	36.3356	19.7163	23.8198	19.9022	24.3567	18.0529	15.8297	19.8508	17.6502	21.983	25.0653	12.4648	34.3154	15.5052	23.8087	10.7118	21.2105
MAMSTR	0.819442	0.126031	0.368184	1.41643	1.75807	0.865059	1.38914	0.944984	0.217752	0.960558	1.76899	2.22933	1.27252	1.67101	0.914415	0.742947	1.09155
MANF	13.2824	6.45686	18.6878	12.8318	21.6852	14.8788	16.9072	27.5299	14.0179	22.6446	25.6732	2.94214	43.2983	15.3812	23.4692	9.97474	18.1038
MAP1A	0.032148	0.071153	0.17525	0.364896	1.48713	0.697473	0.6403	0.538682	0.153346	0.021954	0.0891	0.120891	0.112368	0.321241	0.010269	0.10338	0.308724
MAP1B	1.65056	1.47719	1.24343	2.29897	0.534193	1.51685	0.84625	0.769612	0.684609	2.65864	0.934857	2.63698	0.546264	1.0618	1.04531	0.588439	1.28087
MAP1S	15.6649	57.4246	34.6881	31.6097	49.8852	31.5506	61.6099	37.5113	44.8535	27.9154	77.9668	36.9974	40.2158	57.4437	65.8722	45.1082	44.7698
MAP2	0	0.072449	0	0.041476	0	1.64949	0.05212	0	0	0.021729	1.55651	0	0.025429	0.029541	0	0.026334	0.217192
MAP3K20	3.31717	4.4179	3.74964	4.83632	3.84578	9.34008	6.27549	4.96899	14.4716	7.64395	12.2334	11.0348	7.81208	15.7723	14.7256	9.48487	8.37063
MAP4	48.954	49.3238	45.6866	33.4474	122.973	92.5335	80.5165	95.4569	119.286	60.6543	76.1958	123.246	120.36	166.049	80.9749	101.028	88.5429
MAP4K4	63.1355	78.4026	62.2448	52.3427	41.2162	36.3614	53.1272	40.5347	41.7542	28.4953	36.6732	34.419	20.0013	17.2548	24.1446	25.0364	40.9465
MAP7D1	11.5312	11.9043	10.8456	10.3508	10.6029	17.3033	9.55969	10.9136	6.95368	7.72034	8.69425	5.47415	14.2592	7.88581	15.1194	4.82623	10.2465
MAPK1	14.862	20.7271	14.1672	16.1682	16.379	25.7226	39.4636	11.3923	19.4743	24.5112	52.5039	25.7223	19.9244	17.9387	53.9564	24.1277	24.8151
MAPK10	60.1743	73.5008	58.488	55.158	56.3188	46.1845	63.0554	51.8533	38.2996	34.6872	31.6951	42.2056	31.5908	35.2323	28.1188	45.8943	47.0286
MAPK9	7.55357	9.10771	7.09124	10.0537	9.09136	11.7178	16.4139	7.43426	6.43533	8.59132	13.0931	11.6385	7.40773	7.92985	9.32948	8.67265	9.4726
MAPKBP1	16.8015	6.65499	13.7546	11.8482	13.8113	15.2598	12.4267	16.282	10.5248	27.8995	15.3941	20.3357	13.9745	13.5345	9.08368	24.5293	15.1322
MAPRE1	131.769	108.05	97.0977	91.8138	125.365	89.1296	125.032	78.6372	154.768	126.192	140.861	138.729	121.449	119.483	146.115	115.814	119.394
MARCKSL1	2.66473	6.72886	11.8432	3.98431	4.72605	7.69285	7.33162	10.0073	7.87382	7.98414	13.0547	5.97609	8.07827	2.06183	5.49923	6.03776	6.97155
MARK2	8.15951	15.371	11.8198	11.5322	6.09713	21.0944	35.528	19.0127	5.30947	8.56509	25.6584	13.1899	4.68085	4.25625	19.9161	5.94918	13.5088
MARK3	59.1591	73.3938	64.1737	61.0706	61.8334	55.6426	70.2958	56.8846	63.8209	84.6042	66.5124	66.1318	52.297	52.0719	70.5673	48.2344	62.9183
MARS	234.31	226.035	205.868	153.022	190.375	200.484	213.809	156.932	184.622	186.296	222.121	201.059	173.84	200.554	280.816	171.41	200.097
MARS2	6.54207	14.7329	11.7421	9.58517	10.9442	14.2525	10.2058	12.2643	14.9258	8.0868	14.074	11.256	6.97416	13.1488	11.957	7.75521	11.1529
MAT2A	152.724	235.115	200.559	191.459	177.183	173.942	233.953	183.918	200.025	95.2227	196.944	182.593	173.543	181.6	207.108	219.686	187.848
MATR3	582.459	614.741	470.151	498.398	519.178	528.252	716.383	478.583	508.035	397.247	478.111	559.206	360.3	448.149	422.747	380.274	497.639
MAZ	29.1175	24.6918	59.7738	41.1003	42.0215	55.0357	47.2858	61.288	67.1438	73.4902	59.7985	44.2007	44.2049	33.6817	38.9433	42.1366	47.7446
MBD1	47.8656	107.05	73.9572	53.0071	47.5163	81.9748	101.564	82.3658	71.8875	70.7153	100.229	44.0226	60.8982	87.5891	100.877	65.9377	74.841
MBD2	7.63695	2.12891	5.96602	5.15617	6.66895	11.3961	5.51333	9.10764	12.6953	7.13781	3.77416	8.25685	4.75769	7.98286	7.15803	7.29333	7.03938
MBD3	6.52813	21.2257	18.5121	12.8522	10.0953	16.8326	12.9894	11.3695	12.0651	19.0517	15.1495	9.27699	11.7069	11.9248	12.2787	8.0775	13.121
MBD4	66.6222	103.595	59.6246	60.2157	74.5435	94.8208	71.4118	55.5958	67.4719	72.1892	80.1624	72.042	56.7219	83.481	80.9154	57.5398	72.3096
MBLAC1	4.15037	0.752036	0.854156	0.215531	0.357755	0.478081	0.800314	0.721959	0.661177	0	0.474514	1.74906	1.2036	0	1.53619	0.84164	0.924774
MBLAC2	8.1772	13.6199	7.11082	9.65238	3.77399	7.13776	8.90164	8.34506	2.31146	3.24115	2.52187	4.88291	4.78213	7.53589	4.62187	7.8258	6.52761
MBNL1	603.266	812.61	542.112	515.005	596.099	549.502	696.623	522.836	465.087	462.877	560.948	577.447	352.3	547.734	477.629	478.337	547.526
MBNL2	31.4656	34.9299	20.7015	26.5668	32.1685	30.2829	41.2135	39.1454	32.243	48.3717	46.8846	60.6964	24.4673	47.9881	53.6976	34.1974	37.8138
MBNL3	11.447	7.77703	39.1719	14.6784	21.6518	47.3821	24.9443	29.6671	26.2272	11.7194	8.14378	23.8931	72.5149	58.8424	20.0818	34.1287	28.2669
MCAT	1.48271	8.01032	19.3922	12.358	4.82105	13.7497	15.9452	10.8148	8.98536	7.60708	10.9156	5.08111	13.5872	7.41243	12.5896	3.34667	9.75619
MCCC1	27.8184	28.6375	37.6208	41.3567	22.1802	42.0446	45.0156	29.7539	34.9057	36.3512	46.8005	46.2566	20.0096	23.4938	34.7472	26.4457	33.9649
MCM2	2.26553	4.05356	6.77118	9.06353	6.79371	1.74749	13.3738	6.27962	32.622	13.2222	11.0469	12.8945	5.65596	12.6158	8.20089	9.07061	9.72983
MCM3	57.2173	100.002	69.4887	66.9872	60.7658	46.0809	98.2974	52.9689	100.393	65.0221	104.878	74.0482	49.2684	66.2978	103.773	62.4559	73.6215
MCM3AP	55.4753	108.455	93.3545	94.6959	79.9003	106.756	89.4318	71.2309	62.7217	76.2691	64.7154	69.351	58.5789	67.8536	63.2361	86.9233	78.0593
MCM4	8.46589	21.3589	11.3883	9.73591	14.873	15.321	16.7655	14.3245	49.2505	15.4209	24.8069	22.4764	11.7666	8.57271	15.418	8.32256	16.7667
MCM5	42.4385	48.8517	38.3513	40.8121	45.6015	37.0776	49.8915	43.2617	131.974	46.7561	99.95	67.869	42.3534	72.4114	55.3171	51.897	57.1759
MCM6	26.7078	30.0498	22.8627	23.9384	36.9958	16.9845	31.099	24.6655	42.8158	22.434	36.8463	23.9809	19.6623	21.2664	41.113	19.4096	27.552
MCM7	176.737	149.352	134.619	126.007	147.635	143.438	98.0787	99.2295	257.496	140.266	163.89	147.706	126.327	101.095	149.743	96.9736	141.162
MCMBP	6.05317	21.218	14.4671	6.71042	10.0923	21.7207	30.1902	4.79213	10.3968	17.8176	35.2223	11.4245	9.32672	2.50487	30.2439	9.06527	15.0779
MCRS1	81.0066	59.3191	74.5262	77.5375	108.751	94.4873	73.3332	79.2423	101.673	109.871	99.6115	120.074	89.4516	91.9424	119.621	100.383	92.552
MCTS1	18.9988	13.8446	22.4355	17.3897	17.8823	13.9149	16.797	23.9595	20.3882	16.3263	16.5404	12.0179	32.5076	10.0508	20.4344	35.3362	19.3015
MCTS2P	5.65719	4.78798	10.7581	8.32387	9.1853	3.65335	4.77808	3.80252	2.05412	0	5.19879	0	1.9179	1.80725	5.80332	4.0573	4.48656
MDC1	21.9239	20.8776	14.0098	14.3248	14.9276	13.905	19.6873	16.7439	15.6262	19.8933	18.3264	4.18095	23.2563	31.0092	28.3771	17.8589	18.433
MDH1	271.304	150.09	211.676	174.822	251.065	161.255	138.484	245.328	248.86	195.182	138.995	219.411	200.49	212.36	124.96	213.576	197.366
MDH2	101.3	65.0621	119.744	99.394	128.285	86.3491	69.8619	130.013	138.941	155.112	74.5001	133.857	123.1	131.009	85.3314	159.617	112.592
MDM2	60.3311	82.278	46.1883	85.3021	95.6849	52.0705	74.1055	85.9678	81.0562	88.9009	87.0496	105.282	82.9956	126.012	63.8667	77.5902	80.9176
MDM4	270.836	239.865	213.278	198.036	178.625	120.96	149.053	189.224	135.272	145.136	108.022	128.078	148.709	133.708	95.2681	188.236	165.144
MDN1	27.094	31.9288	22.9094	22.4062	31.0308	31.8139	23.9264	27.656	18.238	15.964	25.7646	17.8699	12.8918	10.0277	14.8393	11.4401	21.6125
MECP2	140.821	153.111	90.0983	72.6883	83.4389	84.6542	89.1844	130.885	112.698	98.3023	129.953	83.5489	44.8588	125.504	79.3166	133.072	103.258
MED12	41.7379	57.9934	45.853	53.1509	64.2206	57.5416	63.496	41.3596	45.7984	44.6311	47.044	36.0039	35.0446	45.4554	47.1371	52.9264	48.7121
MED14	39.2957	28.0307	33.6959	29.9749	31.1348	20.8518	28.8933	24.5834	11.3753	11.7659	21.6426	30.332	14.6736	28.7971	15.0532	25.0208	24.695
MED15	148.721	231.871	143.361	147.705	259.983	255.125	387.622	317.119	213.501	266.922	368.672	267.628	166.368	243.488	302.657	255.337	248.505
MED16	65.417	61.6668	48.3358	60.4591	70.9681	93.3476	70.9425	54.5379	59.7464	73.6494	67.1801	76.7186	31.8086	74.5177	45.9895	42.8516	62.3836
MEPCE	12.5475	6.68971	6.58706	6.99977	0.959699	3.17345	8.54391	4.21813	8.01366	6.30686	6.09382	8.51416	4.13934	6.83565	5.84279	5.08617	6.28448
METAP1	80.9466	99.342	75.8384	86.8839	102.514	92.9681	119.521	75.3705	85.7902	75.7427	110.773	105.67	58.698	70.6535	99.5003	86.2162	89.1518
METAP2	127.68	151.377	117.552	104.857	113.349	83.2476	90.4548	106.184	88.4697	102.728	131.002	117.965	67.6918	78.557	119.912	80.5788	105.1
METTL1	53.4424	19.2687	23.3723	21.5474	31.412	30.8357	7.72627	20.6277	20.366	6.84873	4.67724	11.5197	8.621	7.1593	6.42481	7.82424	17.6046
METTL14	72.4295	43.7944	70.2334	45.7361	55.1076	52.02	82.7483	50.0711	48.8755	57.8691	55.9362	51.621	36.6991	52.8265	32.569	50.849	53.7116
METTL16	55.7554	53.6841	30.7164	41.9307	36.1818	43.4445	45.0822	58.3567	23.8115	29.8109	41.6255	33.8967	24.8739	53.4607	25.3368	36.7638	39.6707
METTL17	221.253	199.746	188.599	181.884	238.005	193.739	156.71	171.172	223.891	160.773	155.99	156.986	140.489	205.418	174.167	180.077	184.306
METTL18	37.1896	6.14167	24.3483	16.9075	25.7846	12.4832	9.43473	13.5409	31.8605	25.159	18.5218	22.8554	21.4274	20.1968	19.2693	16.6824	20.1127
METTL2A	12.877	11.5697	24.0185	15.4962	16.8172	15.6914	13.7539	13.6849	19.1531	14.6814	21.1	18.2526	14.3192	25.0417	12.5326	15.0436	16.5021
METTL2B	42.5488	41.8941	42.8941	36.704	55.0431	27.2778	33.7173	30.6659	36.6898	51.9693	35.6665	49.1539	24.6113	42.2469	38.4436	29.8652	38.712
METTL3	152.642	141.663	164.367	156.741	136.254	140.229	132.447	109.136	96.4841	120.015	113.062	89.4319	94.3968	125.424	139.064	124.281	127.227
METTL4	20.9459	30.606	22.5782	27.6483	32.1798	22.2216	33.6019	24.7584	17.0851	19.2718	28.7896	19.7929	13.7444	16.0008	26.9264	26.7522	23.9315
METTL5	33.7358	39.0783	62.4591	62.4352	37.3599	36.1592	52.1997	69.849	44.7999	34.8805	30.6904	26.3914	88.4427	34.3678	32.9025	54.8957	46.2904
METTL6	30.6092	24.0747	29.713	19.9186	31.2814	38.2989	25.746	21.7347	18.0369	23.5167	13.736	23.0156	23.8216	21.1818	12.0002	21.816	23.6563
METTL7A	2.59013	9.41473	10.1017	11.574	8.35279	5.82861	4.32115	7.08098	2.47741	2.76448	3.67201	6.49328	8.50849	6.39332	21.3126	6.95402	7.36498
MEX3B	0	0.231697	0	0.131919	0	0.439207	0.041626	0.526769	0	0	0	0.071574	0	0	0.167155	0.042147	0.103256
MEX3C	8.51618	16.7495	7.81084	9.6158	6.81388	13.2966	24.9176	13.7877	14.7173	13.5686	18.938	24.9863	15.3821	21.2034	17.7518	13.4872	15.0964
MFAP1	16.2704	11.38	20.8597	20.4617	17.6035	16.6728	21.9117	21.5076	18.161	20.5975	29.991	23.6036	17.2732	26.7976	32.393	18.3668	20.8657
MFN1	29.7303	33.7642	32.3308	23.3811	28.7448	28.3978	33.1613	29.021	39.921	38.1754	35.2609	13.4509	25.3673	23.8173	32.848	13.7936	28.8228
MFN2	32.8666	47.6785	33.6011	35.8482	28.9535	35.7575	43.0272	29.6869	35.4024	29.3456	50.7318	54.5454	38.1033	50.5381	63.2732	40.879	40.6399
MGA	55.1077	35.33	42.8763	49.2089	36.3668	38.8975	52.0472	45.1328	23.7069	21.9043	35.3559	44.0838	27.5733	26.1289	19.3965	29.0653	36.3864
MGME1	11.9068	12.6046	13.7582	15.8246	18.7587	26.8418	21.2248	13.8591	29.5205	31.0448	23.4358	37.0893	12.0766	21.4571	15.85	28.9018	20.8847
MIA3	231.147	266.636	224.185	240.329	284.884	242.79	288.593	196.757	178.402	150.483	248.747	209.774	186.342	160.503	202.535	207.039	219.947
MIB1	3.1606	3.87199	4.2485	1.89983	6.94286	5.04554	6.0484	2.58853	3.96382	3.13635	2.0791	5.19583	3.78437	5.50397	2.97186	4.66912	4.06942
MICALL1	2.4284	4.73622	3.75527	2.32361	3.3005	5.09952	7.22044	2.66868	5.06403	3.07802	3.92755	4.32974	4.60059	1.75354	4.43182	3.79049	3.90678
MIF4GD	45.2523	51.9773	51.1344	72.9411	56.7627	52.297	46.733	76.499	117.829	107.466	69.7051	63.1938	96.6085	69.7727	89.2063	83.7045	71.9427
MKI67	0.029663	0.032827	0.2464	0	2.73082	0.114185	0.583489	2.62034	7.97196	0.996841	3.13664	1.68336	1.10655	0.066905	1.06512	1.04874	1.46461
MKRN1	108.278	217.298	89.0706	78.0197	100.058	121.202	113.967	76.4503	55.5652	59.9011	115.762	74.7304	45.599	49.4436	125.247	50.3016	92.5558
MKRN2	61.5602	51.9954	57.7377	45.1437	37.951	50.8836	54.8168	43.413	41.4329	44.5021	66.9918	43.3667	44.7459	44.7469	75.5959	45.32	50.6377
MKRN3	7.89921	9.44361	3.96414	11.5409	0.989349	6.72068	2.77086	6.46656	1.66165	2.00879	1.82268	3.83138	3.39471	1.94993	0.948763	6.01696	4.46439
MLEC	12.9295	16.8242	9.70695	8.69061	10.121	17.1303	9.9667	8.87306	16.1888	14.5817	14.1165	14.9231	12.8424	23.3534	24.5295	9.67496	14.0283
MMS19	160.05	186.989	105.177	102.495	107.952	147.587	123.692	133.134	86.2744	103.472	94.6817	81.8263	86.1922	107.593	105.233	110.426	115.173
MOGS	15.0912	21.4056	30.616	28.8539	17.3257	28.3627	24.2741	22.4349	25.4137	26.8455	41.5458	32.4304	18.8976	29.908	34.1468	38.17	27.2326
MORC2	55.9818	40.6765	43.1158	45.0312	34.7547	36.1928	32.5756	30.8474	26.8988	27.9501	26.8923	35.0032	15.0861	23.8692	19.5045	27.0785	32.5912
MORF4L1	409.328	234.95	269.314	274.256	372.237	281.317	233.212	262.967	315.192	340.311	247.179	246.906	235.531	228.319	226.372	192.558	273.122
MOV10	82.5043	114.066	66.6047	114.444	91.773	63.5908	97.3922	79.23	63.4341	81.2133	84.1726	61.1259	52.8113	59.7266	79.0449	70.4662	78.85
MOV10L1	0.645205	0.372344	1.09579	0.766227	0.287808	0.540371	0.294119	0.699557	0.518676	0.972879	0.63093	0.43476	0.739429	0.339413	0.665564	1.33185	0.645933
MPG	16.6007	12.7748	24.4605	18.3882	25.851	13.7058	26.4094	38.6072	29.0421	36.1161	24.5175	21.5837	47.7753	30.9454	23.564	40.4568	26.9249
MPHOSPH10	61.3021	59.776	58.6926	50.0794	42.9473	37.8322	45.276	36.2162	39.9172	42.4311	46.3467	54.4071	33.7728	41.9048	54.0724	36.5285	46.3439
MPHOSPH6	50.0719	44.5717	67.3812	63.8014	40.7483	49.381	72.5963	71.9335	24.7667	58.7998	40.2744	47.5897	34.7967	65.5232	52.1346	64.6564	53.0642
MPRIP	45.0678	45.0249	70.8708	62.6508	94.7232	112.5	106.915	95.1008	69.2719	74.5635	63.6316	88.2262	43.9316	61.1514	57.2881	68.1536	72.4419
MRAS	0.275276	0.845083	0.486981	0.357233	0.636642	0.657652	0.227999	0.306638	0.088413	0.511331	0.575339	0.542434	0.149075	0.657195	0.424739	0.513456	0.453468
MRE11	28.5555	23.5381	26.2832	31.9813	34.0934	21.2117	29.9247	20.4019	41.4769	26.8279	30.0253	39.0851	35.0619	29.6658	20.6828	29.1582	29.2484
MRI1	37.5903	62.2411	70.9109	69.3161	77.7662	77.2097	67.7471	51.6841	44.4791	43.3555	57.7274	45.4109	33.6838	43.6383	52.6727	37.3749	54.5505
MRM1	17.7212	25.6805	17.7326	15.0316	11.4674	13.2556	8.53947	11.67	7.60223	6.60516	7.87797	8.6408	6.90678	9.34426	9.51689	7.49033	11.5677
MRM2	32.1871	22.8022	34.074	34.8211	27.4069	22.9401	24.4405	27.7924	26.506	19.5886	37.5463	48.4985	15.3845	22.7971	40.4965	18.768	28.5031
MRM3	46.3004	30.2501	41.0609	31.1966	40.8215	36.6153	21.0873	27.161	44.009	36.5102	40.701	28.5797	24.9634	23.1863	26.8967	26.1294	32.8418
MRRF	83.893	79.1946	67.7616	74.8964	51.3939	53.5841	53.1681	49.3389	46.3437	42.679	36.6456	58.6177	28.9333	61.6927	44.8096	41.1781	54.6331
MRTFA	41.3979	51.4757	53.1516	45.1823	38.3869	41.8133	43.3963	49.9437	28.7905	36.2359	33.0164	29.2542	38.096	40.3828	29.9886	28.9574	39.3418
MRTFB	24.9236	26.2037	18.7783	30.97	26.1005	12.2994	20.7044	14.6901	15.1688	10.558	9.85432	12.132	11.5599	10.3975	12.1589	7.97635	16.5297
MRTO4	41.166	11.8906	37.7161	30.9429	27.424	12.7704	13.4939	30.524	15.0991	15.8929	13.0351	17.3714	15.0522	11.495	7.73776	16.7701	19.8988
MSH2	61.9212	71.2316	64.7303	65.8237	42.7186	31.4522	39.3363	45.8341	48.6745	28.1067	42.4146	55.3857	30.4056	40.2961	26.5615	28.9348	45.2392
MSH3	12.6119	23.6134	17.3441	24.1485	19.6301	26.1678	22.1181	15.8625	19.7655	11.7664	20.469	19.456	10.5988	15.1017	18.5625	17.0941	18.3944
MSH6	22.7791	49.6563	31.9272	31.0287	24.8937	26.7934	41.7335	25.447	36.8641	26.6452	28.3776	14.2878	13.0201	20.0422	24.5799	20.1139	27.3868
MSI1	0	0	0.17569	0.115129	0.129688	0.085178	0.145278	0	0	0.161732	0.295253	0	0.094682	0.110022	0.194533	0.339866	0.115441
MSI2	64.1843	58.8894	59.8092	56.67	70.4147	44.1205	40.5986	39.6098	31.1141	32.9679	30.9137	46.7026	28.2431	28.2231	30.7809	32.4963	43.4836
MSL3	181.112	122.36	157.52	199.473	100.946	113.675	144.315	102.298	84.5133	58.0781	110.255	93.6907	62.7019	65.8143	87.6279	69.6238	109.625
MSN	323.936	485.874	309.526	309.613	480.572	426.644	630.739	447.296	840.992	767.757	985.391	968.491	657.278	924.858	1224.14	827.757	663.179
MTA2	15.5242	67.3953	42.7594	37.8729	28.1789	39.9946	64.7539	27.4378	41.048	68.3034	75.5162	18.8418	36.499	47.8117	62.3083	20.907	43.447
MTCH2	58.1356	31.1346	51.7806	41.8551	53.2336	37.7671	47.0512	64.1746	99.9732	75.9521	67.1425	74.3841	95.0388	64.7033	58.2323	93.1477	63.3567
MTDH	23.5944	100.586	72.722	44.2254	31.7019	121	70.8942	30.564	42.2883	146.082	109.37	21.4642	37.356	55.4854	119.453	24.5798	65.7104
MTERF1	24.0543	31.0943	24.3419	28.3107	38.8036	24.1203	18.1538	18.6872	33.0513	19.9831	18.683	33.7955	19.0963	15.5172	8.30507	10.5909	22.9118
MTERF2	27.2634	21.2127	23.534	24.7015	19.7143	27.849	21.9297	9.03513	17.0053	22.0511	29.1173	18.9022	27.3428	26.6722	29.2922	25.4902	23.1946
MTERF3	45.7654	23.0781	55.9638	28.0689	47.299	27.492	42.2385	44.6075	35.1823	39.364	33.6853	31.3508	24.6004	30.3112	32.9812	28.3402	35.6455
MTERF4	176.124	135.196	120.582	134.924	161.986	100.565	109.197	118.683	107.772	73.3549	66.8508	65.2311	60.6461	71.3084	55.9057	37.8128	99.7587
MTFMT	28.6298	45.9882	35.9616	29.6679	23.154	31.5367	26.8408	22.9811	24.428	16.2854	35.7469	38.9904	21.8863	17.7523	18.1896	37.7684	28.488
MTG1	75.6503	51.1211	69.5218	53.391	102.066	57.9298	63.0762	68.1279	86.3857	90.4685	46.4884	76.6473	104.666	88.667	44.1908	98.3721	73.5481
MTG2	34.1062	39.4445	42.6121	24.8923	25.4115	29.101	39.1121	32.4282	29.0072	23.0011	46.7968	42.761	24.9477	25.9435	55.2267	40.4141	34.7004
MTHFD1	76.9216	109.162	70.0632	79.3007	67.8368	48.1569	66.581	77.9616	106.515	71.6666	86.0107	113.403	55.8615	75.9681	91.9873	64.5449	78.8713
MTHFD1L	0.340706	5.09098	2.17242	2.55847	1.0632	2.06325	2.94741	3.03387	2.98685	2.74965	3.53933	0.673021	0.459207	1.63761	1.31781	0.137111	2.04818
MTHFSD	21.2418	14.5496	29.0923	19.5385	23.8487	6.6478	13.2533	8.62167	11.7471	10.4394	20.6512	16.3519	13.7586	12.2825	27.6453	24.8308	17.1563
MTIF2	21.7009	55.0229	30.5688	42.4953	26.7968	28.3019	33.6704	27.3522	40.3751	29.5937	32.3457	49.4249	19.5602	44.1859	32.1819	37.223	34.425
MTIF3	124.06	110.683	82.4146	76.3101	80.8718	129.123	83.252	121.413	86.409	88.6299	71.1137	78.4443	77.9373	102.182	79.3779	98.1897	93.1507
MTO1	98.0286	96.0098	83.9755	111.886	91.143	158.396	106.25	103.739	93.8985	134.53	120.593	159.864	57.6728	90.6365	101.638	117.43	107.856
MTOR	25.0591	15.3831	29.3921	20.0884	21.0869	27.5282	35.1645	18.638	24.593	20.7723	31.5436	23.2969	14.5049	29.841	31.0831	23.3125	24.4555
MTREX	70.6336	75.4675	66.0196	48.4376	64.9497	52.6422	54.0417	40.7477	39.4539	50.087	64.5135	48.8633	46.5757	60.1586	53.1466	41.9966	54.8584
MTRF1	120.921	88.8309	111.53	124.904	61.3292	58.7782	65.1362	49.191	71.7315	47.5257	84.9804	62.7573	56.0419	51.0561	42.5347	38.4572	70.9816
MTRF1L	16.8362	27.9113	20.167	24.4481	25.4492	25.7655	22.4132	29.2855	24.5831	27.801	30.5652	27.6627	23.0657	35.419	22.72	29.8084	25.8688
MVP	194.374	388.283	185.304	152.455	296.899	298.438	303.892	216.908	246.968	204.876	323.097	240.542	222.955	249.717	284.476	224.834	252.126
MYBBP1A	47.5905	45.5002	52.6121	50.7434	42.8121	34.2265	59.9096	36.2497	28.2271	16.355	39.736	37.4824	22.7418	22.7256	22.917	29.2629	36.8182
MYCBP2	93.7398	98.8286	68.8444	62.2756	82.0659	69.7201	61.746	50.0138	61.1145	41.4511	65.5464	100.823	37.08	44.2971	62.525	37.2646	64.8335
MYEF2	14.7326	23.4494	12.08	7.80939	15.5416	6.46392	13.4758	8.95637	6.35666	8.98809	15.4408	8.29604	2.46383	7.61017	2.36186	7.07039	10.0686
MYH10	23.408	14.7282	12.133	17.1592	20.5954	18.3921	16.8606	18.5954	13.1105	20.1116	11.1087	13.6215	17.5717	18.683	9.48917	11.4246	16.062
MYH11	15.3509	15.1913	11.7123	15.6473	11.5194	14.2422	11.8504	14.5007	4.55528	11.8579	9.26261	10.0061	11.445	10.8276	8.58338	10.5631	11.6947
MYH7B	7.37948	6.32501	9.74838	4.28234	3.59387	6.43489	7.29228	4.71391	3.83204	4.3211	4.22914	3.76602	5.54923	8.61983	4.33481	4.14606	5.53552
MYH9	216.21	349.494	276.194	214.271	354.038	318.143	422.717	323.847	293.291	321.675	445.238	321.276	216.142	366.014	354.041	313.374	319.123
MYL6	260.984	338.708	272.74	312.265	316.392	417.187	590.673	493.882	492.855	455.992	734.422	463.258	1153.1	442.24	949.959	607.067	518.858
MYLK	1.87748	3.18583	2.20648	3.65687	1.64017	1.9711	1.4578	1.30362	1.06859	1.04623	1.51688	0.900993	0.903584	0.972722	2.02133	6.64791	2.0236
MYNN	63.5551	42.3553	48.03	41.2215	45.6623	51.3231	30.8407	38.4057	47.2078	44.7056	44.424	52.8875	38.998	45.7424	23.9115	31.8736	43.1965
MYO18A	16.7625	29.6812	12.5426	22.5178	45.6105	65.6135	79.019	47.5075	60.0008	59.1863	63.4216	42.4936	35.4279	52.236	34.8268	52.9242	44.9857
MYO1B	1.16201	3.93756	1.11182	0.555924	0.290756	0.76903	0.776177	0.839921	0.499929	0	0.35721	0.409677	0.80959	0.132243	0.088655	0.246774	0.749205
MYO1E	0.125398	0.042577	0.105653	1.17476	4.72536	2.21621	2.10548	0.733795	1.35506	0.466699	1.2405	0.723237	0.030163	0.107719	1.52121	4.39909	1.31706
MYO5A	15.6551	17.0735	35.5942	23.368	49.5027	32.0963	34.7078	31.4125	36.7577	29.4329	25.159	36.1172	26.9287	24.5623	22.793	29.9142	29.4422
MYO6	3.15727	8.63611	3.02392	1.39059	9.38386	20.49	7.73642	5.49126	16.4828	28.5865	13.4288	14.0469	37.7772	57.8918	41.181	26.8515	18.4722
N4BP1	23.4205	35.1205	10.4287	20.2525	42.5588	20.0363	27.111	32.6614	37.0182	17.4141	27.6892	18.7503	14.6657	11.1667	40.9376	16.0581	24.7056
N6AMT1	30.6375	22.3927	29.0155	28.6959	19.0465	17.2211	18.2651	16.5608	7.45711	10.0129	8.15844	9.44844	6.36372	4.92877	6.64968	10.707	15.3476
NAA15	100.738	58.4294	80.5338	63.6919	97.5456	68.4661	56.4319	55.1199	69.8641	64.8465	56.6242	50.9406	57.4569	59.9089	56.3289	68.331	66.5786
NAA38	2.12366	21.9748	8.12891	17.4653	3.89586	18.3586	24.1686	7.0746	8.52785	6.48308	19.7416	11.7231	13.6499	4.53993	25.0185	12.2813	12.8222
NAA50	50.1447	91.6737	55.4094	60.2163	118.239	102.829	137.635	94.1094	205.712	158.038	206.029	154.649	140.209	205.416	160.531	120.732	128.848
NABP2	32.3782	11.6514	28.3749	18.6354	30.8413	22.2044	21.8634	43.1478	52.2504	38.5374	32.0017	36.4563	30.383	51.9062	37.3301	38.6957	32.9161
NACA	548.617	516.991	698.108	548.883	369.995	397.115	478.984	603.586	299.539	270.291	284.184	261.72	674.296	265.512	301.684	381.289	431.3
NAE1	161.058	148.943	123.766	152.375	157.642	137.643	107.075	114.433	124.151	142.684	134.795	174.06	110.341	131.392	121.477	116.069	134.869
NAF1	26.8196	18.1779	12.6802	10.2325	16.7308	10.9398	17.6617	12.8994	10.8067	9.81927	8.22882	8.69763	8.45846	9.51557	9.11977	9.1564	12.4965
NANOS1	0.547303	0.560193	0.699399	0.446002	1.05926	0.719448	1.13875	0.728102	0.755468	0.672574	0.451105	0.312567	0.442333	0.377054	0.559745	0.542554	0.625741
NANOS3	0	0	0	0	1.67437	0	0	0	0	0	0	0	0	2.12792	0	0	0.237643
NAP1L1	527.569	359.116	510.718	414.393	374.738	411.67	303.712	380.66	344.682	263.749	206.616	236.907	149.356	204.061	178.658	188.209	315.926
NAP1L4	322.951	382.672	355.119	364.437	285.775	314.163	444.073	316.511	233.464	192.389	265.809	227.587	161.361	186.192	205.69	160.635	276.177
NARS	201.555	194.886	132.415	144.416	129.427	179.16	155.493	108.867	144.848	148.165	164.978	150.452	94.1823	125.009	159.698	128.088	147.602
NARS2	29.4126	61.279	33.6834	40.8232	20.5356	16.2407	37.2944	20.9486	26.0918	26.2734	23.9056	27.2001	15.2561	12.8568	18.1417	18.9981	26.8088
NASP	118.737	95.3747	139.762	117.997	111.34	111.954	118.107	131.759	183.485	115.124	101.651	150.714	104.812	107.55	98.3935	111.43	119.887
NAT10	65.1516	76.248	49.2945	38.8751	29.2602	40.1182	57.7384	45.6624	43.1718	24.9577	56.4423	40.3981	19.214	27.3235	38.7477	39.6585	43.2664
NBPF10	3.18837	5.70388	8.41092	7.2785	5.09992	2.38366	11.9448	4.69471	4.3486	2.76027	4.38081	5.13111	3.46041	6.11101	6.22545	3.4932	5.28848
NCAPD2	21.396	21.9074	36.9307	30.7622	35.1086	27.6649	36.3706	38.587	28.5312	18.0965	46.4469	40.4785	18.4217	16.6917	33.8518	33.8615	30.3192
NCAPD3	10.2157	27.4296	14.0847	29.9699	19.2784	22.8366	38.5627	19.3026	21.9412	25.3106	30.1991	26.1608	17.7075	23.1297	16.2219	34.2038	23.5347
NCAPG	0.583797	0	0.201569	0.300613	0.208677	0	0.610558	2.12935	5.18897	0	4.27552	3.66712	0.718737	1.91772	0.457141	1.6452	1.36906
NCAPG2	3.5495	7.06625	1.55708	4.13783	7.93069	4.6217	10.9253	7.97746	15.8479	4.77982	9.98277	13.1755	7.76152	2.20978	10.9473	8.34498	7.55096
NCAPH	1.20481	0.773294	0.813691	1.29106	5.35667	12.0871	4.74041	7.47855	12.8524	3.56772	8.0759	11.6554	4.45528	6.47214	5.4183	1.57043	5.48833
NCBP1	46.0767	53.6914	36.0411	53.7315	93.8424	58.5698	75.6348	59.0379	57.655	34.7372	36.1425	63.1222	57.8979	28.0202	50.0391	75.1355	54.9609
NCBP2	163.875	153.315	132.831	126.206	137.916	91.6862	109.849	93.0818	95.7836	86.1239	104.457	109.244	69.4502	101.287	105.985	82.1344	110.202
NCBP2L	0	0.320808	0	0.912396	0	0	0.153363	0.162284	0	0	0.066868	0	0	0	0	0	0.100982
NCBP3	21.2112	21.2972	22.069	19.2123	12.925	30.532	32.1729	25.0187	26.9393	30.9266	30.2516	15.6927	26.2754	32.3296	34.2476	11.4663	24.5355
NCL	709.805	794.814	595.26	565.096	671.962	715.813	787.81	523.062	712.265	537.745	640.15	616.943	575.413	574.769	612.437	489.61	632.685
NCOA5	12.8315	25.7248	24.1462	15.3893	6.47662	18.7873	33.0253	8.38109	10.9386	9.25703	27.677	7.9327	10.9836	14.9284	20.9499	9.299	16.0455
NCOR1	326.161	413.448	362.905	323.562	418.75	402.167	341.473	319.228	352.802	440.924	403.53	490.15	253.773	337.142	351.094	310.932	365.503
NCOR2	6.13394	7.46366	7.18104	10.1433	5.46596	6.32402	8.46713	3.86093	5.79545	10.2192	7.7668	7.1008	8.6258	5.96172	14.4581	5.90985	7.55486
NDC1	13.146	15.6925	18.6439	19.213	12.4617	5.94057	12.5081	12.2454	7.04149	8.06085	15.5348	20.4334	10.6015	13.368	17.1475	18.8186	13.8036
NDRG1	21.6555	42.4664	17.6722	18.0184	19.0037	29.1062	58.8373	54.7769	66.6889	55.4145	65.277	30.1591	47.0294	62.2828	59.0062	86.6095	45.8752
NDRG2	57.3145	62.1312	62.6123	57.3581	47.318	59.6654	41.4359	50.8212	26.4926	37.6303	34.0121	31.48	37.2662	18.7508	35.79	41.1529	43.827
NDRG4	0.614521	1.39045	1.22234	0.937313	3.13957	2.14679	0.481514	0.112972	0	0.308497	0	0.116103	0.926673	4.23413	0	0.380382	1.0007
NDUFA2	27.7112	44.7699	24.7544	29.8359	37.2228	31.2004	44.7166	27.5725	39.0832	31.14	34.1091	41.0107	59.778	28.8955	46.5803	40.5841	36.8103
NDUFAF5	34.1595	33.8331	33.989	12.2473	20.7379	37.7544	37.677	38.4748	64.5701	39.2675	35.6041	49.8178	33.9991	28.3925	37.2224	40.3434	36.1306
NDUFS1	61.8821	48.8061	48.5985	39.5379	45.5084	50.9006	69.4332	43.1371	72.9956	34.8352	59.8689	88.8427	44.9702	64.1805	54.9684	49.5096	54.8734
NDUFV3	13.5094	12.6529	10.144	16.7332	10.2034	10.6579	18.1651	8.45849	7.56322	9.72537	10.0007	9.63109	10.3898	8.33988	9.44119	14.4431	11.2537
NEB	6.76919	6.14306	12.0663	4.46902	1.01355	5.13314	3.17614	3.47175	2.07682	5.48082	3.22109	6.29422	3.00864	4.06149	1.92172	4.79096	4.56862
NEIL3	4.05684	2.03708	1.15496	1.07279	3.7909	1.06753	2.10532	1.78716	4.57268	2.42741	4.6133	0.996272	1.29959	2.20578	1.45549	1.59162	2.26467
NEK10	2.36491	2.27409	0.781354	2.04792	6.81447	0.337914	2.36748	1.66374	3.76742	5.69074	1.07596	3.15247	0.470317	2.11428	1.61192	3.63148	2.5104
NELFB	4.14585	6.51859	5.20805	6.67485	3.9863	16.9298	9.16676	4.22929	8.52309	14.3778	12.9751	4.47978	5.64812	5.02687	13.1502	3.92319	7.81022
NELFE	93.744	53.9254	74.9891	72.9781	111.207	84.0831	69.0164	88.8002	94.8477	90.8958	65.5335	93.115	90.3064	104.381	58.7361	122.844	85.5877
NEMF	181.8	160.869	201.45	161.339	179.035	148.197	151.312	178.906	147.05	191.423	152.335	157.911	149.422	137.092	130.67	144.922	160.858
NEPRO	41.6336	59.1437	38.7014	53.7991	36.6271	61.8327	57.1509	37.3788	53.9847	45.7247	56.5196	53.6659	29.6653	48.5523	42.1542	39.6492	47.2615
NF1	37.3424	32.5618	27.0353	40.7536	75.3491	57.8549	67.6382	52.0985	34.11	22.174	47.6671	71.7732	22.2146	23.546	49.3433	30.2993	43.2351
NFIC	19.2042	17.7724	22.8978	22.0618	19.4725	25.7051	23.0227	20.3723	11.4939	19.4717	10.2288	20.2158	11.9342	15.8031	11.372	15.1254	17.8846
NFX1	89.6532	106.745	74.6261	87.863	63.7832	80.0849	73.1593	76.0286	44.8814	38.207	66.8768	70.4921	39.0946	68.6756	54.0581	62.7819	68.5631
NFXL1	31.4343	33.7107	23.3103	36.211	30.8094	26.7168	29.9905	31.6699	27.6868	22.8762	31.6468	40.9583	16.3777	19.7707	16.6432	20.2769	27.5056
NGDN	394.205	212.896	218.865	198.553	273.209	192.97	150.612	167.521	212.53	161.931	162.339	221.256	240.493	199.409	169.355	256.012	214.51
NGRN	37.2518	22.8842	58.5698	39.9533	42.3327	49.4653	38.6859	47.0787	54.5715	27.9054	54.7033	51.0495	42.0689	43.667	46.3354	44.4113	43.8084
NHP2	50.8657	45.1816	56.296	52.4538	44.2649	41.1428	51.8818	75.1974	52.44	28.0006	42.4494	29.3543	82.6767	26.1978	35.3037	47.5653	47.5795
NIFK	50.5387	57.2577	87.322	50.1187	52.5453	30.2722	36.7129	59.0877	43.1256	47.1363	45.3766	56.9577	39.0746	43.2486	44.9596	39.0965	48.9269
NIN	65.4233	55.7652	67.9804	57.649	63.7742	76.4342	78.8851	62.624	54.546	43.9786	53.3843	53.9332	40.3616	51.6669	40.4739	41.0622	56.7464
NIP7	54.129	28.2071	37.8031	44.1796	47.8133	42.3922	32.6244	52.8694	82.3591	67.1965	71.3533	91.9275	52.5426	71.6794	66.6635	65.6676	56.838
NIPBL	124.872	89.2726	114.165	107.08	111.777	142.584	110.838	115.987	92.0609	67.5662	60.3264	131.511	81.5714	118.781	58.6963	92.5931	101.23
NKAP	20.3387	20.4246	22.3692	20.2095	12.1196	13.7646	14.9559	16.6875	18.7554	21.5788	20.4107	12.064	18.1368	11.6789	13.7135	11.2804	16.7805
NKIRAS1	12.8638	5.6436	5.13947	6.65402	5.8269	9.93482	7.22123	4.67715	14.5435	10.5248	8.4809	9.85692	11.0022	5.54987	9.55793	9.20364	8.54254
NKIRAS2	50.0677	33.6506	31.7834	30.8453	42.6903	43.2843	39.4595	39.445	38.9089	48.0839	45.788	51.1492	34.7013	36.853	36.8592	40.4611	40.2519
NKRF	11.0401	16.1541	16.4977	18.2155	11.4145	8.39472	12.3329	11.2061	5.89962	12.127	11.2767	8.769	6.77702	5.64973	10.4573	5.77217	10.749
NKTR	348.744	329.339	290.125	342.381	381.587	355.317	342.794	314.91	321.133	215.639	225.491	343.067	197.534	209.667	215.664	206.108	289.969
NLE1	21.7864	27.3599	29.6338	39.6776	10.6342	17.2961	19.1553	27.6837	8.92829	6.90419	21.0966	30.1633	9.77313	4.05726	11.4583	13.8215	18.7143
NLN	5.75534	8.59454	10.0285	6.98126	5.9503	5.78417	6.59661	4.31465	1.36654	2.77395	3.17779	6.15792	4.02267	6.32401	4.37487	3.52058	5.35773
NMD3	76.4792	79.3306	72.9593	65.3846	79.1723	57.8397	63.4053	51.5159	53.7391	68.0744	68.6182	93.1562	45.568	68.8631	59.6194	66.1764	66.8689
NME1	12.9495	18.4025	28.3285	14.0974	16.1999	12.9406	15.7076	13.4567	17.5438	25.6247	14.8937	15.0591	30.455	15.9629	11.8952	13.9192	17.3398
NMT1	100.651	34.2822	42.7782	51.7382	73.9167	74.2762	34.3631	51.1534	57.6518	42.3976	58.7419	85.8001	62.8827	78.675	67.5039	81.3027	62.3822
NNMT	0	0.243468	0	0.317105	0	0.07605	0	0	0	0.227967	0.130024	0	0.243252	0	0.274015	0.11963	0.101969
NNT	42.0367	69.5526	53.1181	48.5695	62.9329	55.0658	89.09	37.8584	76.0603	72.6731	62.7	73.1931	45.2853	79.3943	72.1133	58.5216	62.3853
NOA1	18.0153	59.3767	50.1683	44.2191	37.0249	49.0532	41.9398	37.6553	34.963	26.3303	41.298	29.7105	25.3756	38.4166	32.7663	28.8198	37.1958
NOB1	72.0994	36.3778	70.4115	75.5748	37.861	58.9345	51.6816	49.0977	60.1844	49.3647	57.2246	66.0323	38.1363	52.8111	37.6542	38.9232	53.2731
NOC2L	70.6905	95.2064	68.6286	69.6105	69.3218	77.0108	90.1186	56.628	63.3099	58.2785	74.4711	70.2596	55.2525	63.3398	69.0317	67.4181	69.911
NOC3L	16.8273	17.2898	26.8753	24.2145	24.4132	29.7945	18.9226	17.1316	13.9533	10.9774	21.8366	29.6471	8.12547	10.2556	9.96077	17.5028	18.608
NOC4L	12.2531	10.9088	30.8713	13.512	12.8642	21.2208	18.7801	12.2263	25.8054	24.9452	20.7643	10.2116	19.9996	24.7696	17.6517	17.2685	18.3783
NOCT	6.80339	4.88827	5.98578	6.53531	5.70751	4.91621	3.38576	5.10217	6.29066	7.38945	8.63126	3.25849	1.85006	4.13089	3.50033	5.35756	5.23332
NOL10	43.2626	37.3579	29.9916	26.5465	51.6298	30.0224	42.9072	38.2951	35.0355	49.3245	33.7728	60.2649	40.561	38.4786	42.4411	50.2375	40.6331
NOL11	92.014	88.9845	63.2743	61.1893	66.6264	51.9351	69.3256	62.9857	50.1011	41.642	49.6595	48.3727	29.1668	51.1332	58.9107	41.4029	57.9202
NOL12	33.7931	19.5572	27.9667	20.635	32.5385	27.9466	22.8842	48.0585	32.3391	40.9786	29.7775	35.965	61.4716	24.3303	25.0899	38.3142	32.6029
NOL3	5.42848	10.581	4.81051	7.87519	9.34575	8.05288	11.5243	5.4086	4.26416	6.48836	4.08774	6.79892	4.2279	4.16736	4.55832	9.05164	6.66694
NOL6	35.9596	35.7875	28.3258	31.4945	29.8323	26.3184	23.2251	27.6576	14.6495	10.2396	24.5004	23.9742	17.0473	28.0195	21.5477	21.792	25.0232
NOL7	12.919	44.6644	54.3523	53.3916	17.8195	27.8505	39.8515	41.7597	20.8494	44.167	41.9852	9.2635	50.0188	26.1515	42.6036	11.9078	33.7222
NOL8	108.918	133.227	86.6536	100.638	90.8734	103.668	75.9655	77.3463	87.7504	68.6575	91.2327	110.767	61.8141	91.9071	69.2386	64.7284	88.9616
NOL9	33.8938	42.6037	28.1699	42.6848	34.5936	40.3134	33.4534	49.7424	26.0406	23.4169	35.2759	11.3556	17.8684	18.8295	18.429	18.1225	29.6746
NOLC1	80.4636	96.7435	68.7222	73.9672	69.0012	48.2428	79.9008	51.6682	65.4461	58.5417	71.9831	71.5319	44.3892	56.5655	68.4543	48.1376	65.8599
NOM1	10.5125	24.4214	18.1455	19.9039	7.4996	27.3774	8.45438	7.17413	12.5862	17.1589	20.8889	5.8534	7.14013	4.63295	7.40832	6.22139	12.8362
NOMO1	7.02492	21.5102	12.171	13.1182	15.0757	19.6748	19.447	8.7978	13.3631	16.0233	22.4555	12.0463	7.28773	22.2107	26.1252	7.85713	15.2618
NONO	419.541	507.522	394.433	382.324	384.963	349.407	378.964	303.121	388.086	337.719	348.532	313.627	300.14	321.988	337.674	289.728	359.861
NOP10	4.71325	26.4872	13.6476	17.8562	8.37889	14.3947	40.4893	15.4104	13.0234	13.4288	30.0258	8.1814	30.8504	10.4151	29.8061	8.95548	17.879
NOP14	11.9834	31.0776	23.6402	18.3222	14.1302	24.4978	26.3671	12.6826	5.64411	15.0233	23.5622	17.4272	11.3329	13.7859	24.9758	7.06433	17.5948
NOP16	57.8891	35.3208	32.0406	23.1525	31.0952	23.5954	30.6647	55.8871	29.2145	13.3116	25.3095	32.4662	40.4028	18.1548	24.5204	45.1992	32.389
NOP2	151.008	170.523	133.245	153.334	121.565	158.373	202.138	101.761	89.7689	106.888	139.485	109.577	76.9831	83.3463	134.607	114.322	127.933
NOP53	103.07	229.581	205.899	169.633	124.037	288.571	172.274	117.102	82.4347	130.693	203.773	47.0906	68.6286	94.8408	158.942	55.5626	140.758
NOP56	213.299	198.756	233.329	192.649	189.184	268.051	261.566	207.772	200.354	190.311	213.771	202.147	160.236	162.295	228.57	194.526	207.301
NOP58	375.489	231.123	321.716	306.374	400.531	303.189	279.962	259.467	343.018	268.13	248.927	254.534	235.273	200.628	197.62	174.04	275.001
NOP9	5.22701	3.28453	5.05585	7.24914	5.00318	3.17077	4.09945	5.19799	6.01261	4.77264	4.05059	4.05096	3.04099	4.94719	6.77494	3.81407	4.73449
NOSIP	460.188	314.927	577.167	443.329	248.013	261.211	243.172	535.308	114.013	117.692	125.144	107.995	131.849	81.6669	92.0133	134.434	249.258
NOVA2	2.5313	6.66631	3.33305	2.34085	2.91872	1.52892	2.28334	1.15215	2.08654	5.06343	1.58828	1.7098	4.07018	6.45473	2.00452	2.08275	2.98843
NPEPPS	106.181	107.443	93.4722	75.6806	141.279	108.852	141.511	110.559	109.095	75.1044	105.85	132.328	89.0832	132.103	116.082	101.253	109.117
NPM1	2393	1236.51	2421.76	2062.53	1547.11	1325.49	892.627	1363.65	1145.03	1066.36	677.007	1002.21	603.995	881.784	623.16	768.934	1250.7
NPM2	0	0	0	0	2.55013	0.897754	3.03354	2.59188	0	2.32936	0.484673	0.708919	0.492954	2.47661	0.258314	0	0.989008
NPM3	6.23878	9.69708	19.8987	12.9963	5.73787	4.86604	7.95118	9.6418	1.49022	2.23205	2.37156	4.24989	8.87504	7.24968	4.62599	3.7875	6.99436
NQO1	2.102	4.1789	7.8886	3.31064	4.99345	2.89324	4.13044	3.72317	5.6249	3.22804	5.16564	6.61586	4.41245	1.93234	4.25181	4.18931	4.29005
NR3C1	85.6987	87.4738	66.9202	70.6816	131.626	77.2482	105.17	101.477	88.0512	116.342	130.276	92.818	81.5111	94.8105	98.8919	89.2361	94.8895
NRAS	35.2304	52.7069	26.7047	31.5222	56.9278	39.0369	53.6259	34.7782	58.4675	46.3045	59.857	61.014	43.543	48.0157	47.2594	38.2786	45.8295
NRBP1	216.138	195.837	178.334	171.706	248.968	245.358	267.67	235.477	243.583	238.654	302.682	286.022	204.615	226.611	265.923	239.962	235.471
NRDC	160.007	177.802	148.141	136.084	165.625	132.399	179.865	166.09	181.037	212.218	185.039	205.697	137.097	155.101	201.523	160.48	169.013
NRDE2	18.6968	13.7184	16.5402	13.5843	19.5834	15.2672	23.4953	10.8841	14.0389	8.70278	8.97927	18.5449	15.5898	14.3192	10.7887	5.37509	14.2568
NSA2	85.3346	38.4269	71.5645	61.9349	58.0278	33.2699	33.1871	73.2238	32.408	26.8144	41.2055	25.4427	64.8502	29.1397	34.866	53.6088	47.7065
NSF	43.8853	62.6739	85.7292	53.5957	51.3322	38.3064	76.0477	96.7744	77.2832	63.6665	98.0853	98.5883	48.5602	68.2793	79.765	82.7429	70.3322
NSRP1	153.264	199.166	150.001	155.985	209.648	157.969	154.888	144.344	135.199	151.689	114.171	144.711	112.756	110.724	113.302	130.666	146.155
NSUN2	61.0366	149.815	133.012	115.397	52.0517	98.151	182.576	78.1097	63.0161	82.1369	156.1	53.3554	62.7558	87.506	142.021	60.6693	98.6069
NSUN3	25.4393	34.7213	29.7521	22.2126	36.0177	31.3876	39.2875	29.1771	30.4383	30.69	21.7678	33.0187	30.9165	22.9997	21.3717	25.0021	29.0125
NSUN4	15.5225	21.3513	19.9169	17.5349	19.7813	22.0356	20.3049	17.4244	19.7625	20.2925	12.4681	11.895	18.6613	17.8854	16.7124	9.27584	17.5516
NSUN5	82.1399	38.9882	80.2168	65.2344	57.927	41.2789	49.0755	43.3145	45.8219	33.9317	41.5603	64.7185	28.3557	34.3249	44.8959	40.8469	49.5394
NSUN6	55.4549	59.2065	53.9916	63.8892	47.8068	43.5614	41.7676	42.8047	41.3006	43.298	32.8944	41.7468	34.2494	38.4582	27.913	31.9284	43.767
NTPCR	24.7165	5.95051	14.1082	10.2053	12.3279	12.5023	14.1858	19.2131	23.7859	15.1895	10.1271	18.8238	25.7795	6.33262	11.2726	9.69066	14.6382
NUAK1	0	0	0	0	0	0	0	0	1.88619	1.77042	3.55561	1.61692	0.214978	0.522152	0.626788	1.2545	0.715473
NUAK2	25.9005	56.507	76.7307	63.4738	14.8489	50.9146	39.2095	24.5279	7.72608	13.532	20.8373	20.1196	10.7165	16.3638	16.937	25.2231	30.223
NUCKS1	44.3805	63.4595	38.9427	44.7576	33.0642	26.377	43.893	31.3384	42.7405	25.9472	51.8262	46.9415	35.4296	32.7414	40.2926	38.9181	40.0656
NUDC	116.427	78.5388	122.907	89.4876	102.531	91.1186	83.1956	98.5506	93.3435	121.207	84.3978	100.991	93.3475	104.866	74.8251	109.909	97.8528
NUDT16	2.15746	4.70064	2.93094	2.26249	6.11553	3.92543	0.922012	1.80572	3.84076	1.16834	3.77024	9.34886	2.54842	3.04788	2.71992	2.49535	3.36
NUDT16L1	58.338	31.2753	71.776	69.8968	48.4705	57.6587	39.6666	47.0629	55.5857	50.8856	37.4446	47.9638	51.337	59.906	45.6803	49.097	51.3778
NUDT21	93.1003	64.8355	90.9694	63.1273	109.479	93.7937	89.7736	99.3912	105.365	121.23	104.466	95.4891	87.4581	99.6308	85.8538	90.4902	93.4033
NUFIP1	5.16709	6.28089	4.42563	2.41634	3.86347	3.39674	4.59523	3.77025	3.71001	1.62909	2.58481	4.4748	2.46334	6.4168	3.52707	4.24048	3.93513
NUFIP2	15.123	12.0908	18.6597	16.413	21.5303	24.9233	16.3291	12.5273	13.0889	7.30742	8.40702	18.9039	12.7758	12.4753	9.92598	20.0995	15.0363
NUGGC	3.42489	4.21333	2.27109	2.5781	8.32682	3.9671	5.30467	6.75563	7.37115	2.84438	6.59203	5.33758	6.02147	5.49736	8.99831	4.43909	5.24644
NUMA1	180.194	249.367	175.136	172.987	178.381	114.914	172.789	128.29	112.037	115.954	121.408	124.671	97.0607	120.381	131.358	96.76	143.23
NUMB	64.1501	96.0879	53.2701	60.5481	76.7883	92.8494	83.2591	64.7889	71.5055	72.4899	97.794	64.4778	46.4344	79.2872	81.3899	52.3943	72.3447
NUP107	126.148	85.9204	103.148	131.581	94.4607	81.6168	116.178	100.839	69.834	74.5872	87.6987	105.012	73.8525	87.1931	89.5914	104.908	95.7855
NUP133	43.7307	47.4991	47.5992	41.9344	43.7921	50.2457	40.3052	37.903	27.619	38.1564	39.7517	41.3817	32.0066	36.6032	27.8985	32.8175	39.3277
NUP153	17.1068	28.7411	13.8675	15.4679	15.4278	24.7951	28.0202	16.7875	18.1564	29.4546	32.7491	24.5795	14.8246	13.9071	27.4092	17.5268	21.1763
NUP155	23.6792	24.8439	18.9923	16.3473	19.186	18.499	27.202	12.308	14.555	13.7315	15.2271	19.6325	10.4864	15.9211	14.4395	10.9441	17.2497
NUP160	89.7101	125.749	74.3754	111.242	96.0924	66.6454	79.8722	73.3591	51.4487	84.4975	75.7848	97.8065	59.7406	81.5863	60.4486	79.1673	81.7204
NUP188	51.4817	59.2811	43.4673	55.4562	47.9027	59.2511	64.3572	47.5181	44.7826	41.8727	62.2956	50.9086	31.0415	47.437	52.3435	50.5233	50.62
NUP205	21.8186	16.1879	23.7441	18.9617	30.507	22.674	20.9394	19.6872	19.0656	35.7749	21.8704	26.3145	17.838	20.7354	25.077	21.7019	22.6811
NUP210	76.3226	134.246	84.1375	77.1612	83.7738	97.6434	96.2397	59.0144	73.4155	73.8825	82.9933	97.0523	56.7249	83.884	87.334	83.498	84.2077
NUP214	68.4888	79.2488	45.7089	51.2001	78.4401	45.196	69.9128	51.6887	36.0979	47.8795	59.598	49.0154	50.4084	61.7633	51.6607	60.9732	56.705
NUP35	29.4333	23.799	39.1912	37.2592	30.7927	9.55271	24.5074	18.799	20.394	19.2594	19.2606	22.204	16.4722	25.9069	18.5976	24.4989	23.7455
NUP50	88.2705	144.274	61.6658	81.6481	83.4951	71.4198	125.907	93.5938	58.4204	88.2808	94.8844	80.1345	59.1045	66.8206	55.6998	63.555	82.3234
NUP88	181.174	153.496	168.645	135.648	202.227	168.148	138.553	110.994	135.814	87.3441	102.672	127.815	127.349	140.043	93.2241	93.58	135.42
NUP93	102.854	103.491	109.942	56.9788	96.8398	99.6253	146.716	55.8666	102.457	117.853	143.371	88.7779	87.8633	80.3425	109.942	114.739	101.104
NUP98	154.411	167.088	97.6994	92.861	146.989	78.0344	124.132	136.231	87.956	88.1825	86.9435	102.047	72.6875	90.8474	97.1524	76.0463	106.207
NUSAP1	8.1367	11.6201	6.58548	13.8337	14.8464	16.447	12.7402	5.58911	31.6498	17.427	10.9567	25.4567	8.24668	12.433	10.0996	8.98311	13.4407
NUTF2	30.6589	16.7973	44.6857	34.4746	40.452	28.2766	31.6901	47.5691	33.3718	45.3184	32.5662	34.1477	68.4852	35.1745	40.1594	49.9979	38.3641
NVL	45.6161	108.231	55.2864	45.7697	60.1079	54.7909	55.3772	37.2228	51.8865	56.4166	38.7889	62.0868	31.5868	56.8909	32.7274	40.7445	52.0956
NXF1	209.839	289.111	220.604	221.694	283.677	301.626	296.43	242.654	215.668	256.544	289.587	256.71	176.625	279.741	267.516	238.249	252.892
NXT1	32.0487	16.0145	54.0498	29.9165	35.4073	22.1283	32.5305	51.2891	36.1917	24.5206	23.4656	24.186	73.0578	37.315	33.7313	40.5619	35.4009
NXT2	16.6318	24.6952	14.9019	15.0368	22.0377	13.5883	13.515	17.749	36.9993	26.0711	34.0672	30.6443	21.7567	31.4258	31.7903	31.7311	23.9151
NYNRIN	0.38108	0	0	4.25677	0.166872	0	0	0	0	0	0	0.107274	0	0	0	0	0.307
OAS1	70.5071	14.4258	28.2874	12.5426	81.7255	16.5243	50.3001	47.8027	169.722	39.4877	91.9386	74.4646	106.283	37.5069	91.6798	53.8859	61.6927
OAS2	79.8942	49.3514	75.4313	58.3255	114.337	72.0583	118.676	83.388	159.726	68.0525	115.13	86.9915	92.6455	67.9273	111.561	74.4522	89.2468
OAS3	39.0086	19.5734	27.4027	21.9341	69.149	31.5258	37.9387	30.4489	49.5993	17.0257	24.9046	26.2741	29.7308	27.7936	21.9265	23.9675	31.1377
OASL	1.64342	1.5147	3.52146	0.979898	34.4656	6.02766	14.6336	17.4856	85.5972	56.6316	74.1922	101.989	49.4478	47.2475	92.1134	69.8696	41.085
OAT	105.586	53.9501	87.6082	65.1655	73.9417	68.2109	72.7394	74.5898	132.508	107.473	102.797	95.9947	92.5462	84.9636	96.5689	100.939	88.4738
OCRL	0.981455	0.19179	3.29478	1.15855	0.604207	1.21345	1.88521	0.853121	0.593715	0.161554	0	1.1335	0.080785	1.16037	0	1.41552	0.9205
ODF2	41.3189	53.0241	27.2201	32.9361	34.0173	40.965	31.9409	33.0663	49.5669	35.5384	28.316	42.7212	34.6504	51.077	47.8829	39.3601	38.9751
OFD1	73.8581	62.1222	100.317	91.7416	80.1536	60.8768	101.26	111.333	42.1024	74.1853	121.671	111.728	60.7119	51.3902	102.063	89.2683	83.4238
OGDH	43.4451	61.5698	40.7759	46.7036	117.997	119.094	138.18	110.175	116.561	130.417	119.513	120.212	74.2647	123.935	114.237	120.154	99.8271
OGFR	2.40916	17.4349	2.52268	1.49884	3.24186	11.8015	9.18651	0.797356	0.778553	4.67724	30.5126	3.54111	2.57177	1.96774	24.7332	3.645	7.58251
OGT	343.304	406.448	292.951	274.575	342.022	247.441	326.384	297.769	271.068	220.103	254.895	296.459	154.438	215.865	239.027	247.827	276.911
OLA1	78.3381	50.2757	75.0174	84.8601	84.8316	93.4503	55.6846	69.0524	84.8399	74.9331	58.9561	81.8129	63.8868	76.3689	67.9227	54.5657	72.1748
OTUB1	96.1739	76.4395	95.7437	77.0871	114.646	109.704	79.4519	147.78	138.508	147.533	123.228	147.495	128.349	127.364	134.592	152.434	118.533
OTUD4	18.3789	18.9824	22.7096	17.5798	22.8001	22.7292	20.5709	11.8408	21.6038	19.2967	19.3906	20.3622	21.4115	18.0605	17.9915	12.0206	19.1081
OTUD7B	1.82264	2.66276	3.02054	4.99662	2.0975	3.62665	4.09328	2.68769	2.28013	5.13075	2.1361	2.26995	3.67398	5.70553	3.11226	3.50722	3.30147
P3H1	29.0237	88.2929	70.1159	62.0806	31.6743	87.976	83.5238	81.3421	67.1381	52.3727	77.5426	51.0325	42.9229	51.4596	71.9788	46.296	62.1733
P3H2	3.49657	3.96925	2.65955	1.24032	2.58591	2.75489	2.56327	2.19204	1.61789	2.3307	2.88086	3.34246	2.21525	0.734612	3.01492	3.02344	2.53887
P4HA1	27.817	48.3217	23.0258	24.0639	37.8562	30.2582	40.1301	43.0537	33.3525	43.0993	42.1512	37.9721	31.5069	38.2071	34.1811	37.3681	35.7728
P4HA2	14.7386	11.3931	8.77566	8.47988	12.7976	8.59209	6.45743	4.60786	6.45601	10.5552	7.98954	4.72888	5.97232	6.10724	6.82188	4.40339	8.05479
P4HB	140.116	207.753	137.209	159.77	175.37	299.989	319.075	199.937	281.766	346.21	422.344	347.044	203.852	315.963	372.812	268.929	262.384
PA2G4	306.299	194.061	296.961	214.843	266.62	227.729	176.923	218.689	231.789	276.832	222.736	252.774	211.256	220.497	223.046	255.377	237.277
PABPC1	2925.45	3144.82	2424.9	2284.61	2618.64	2840.58	1958.68	1824.12	1412.97	1127.51	1370.44	1210.89	900.82	1132.47	1257.22	983.317	1838.59
PABPC1L	30.8559	44.7081	32.4409	29.2077	24.9019	13.571	22.1659	17.6349	19.3972	15.8139	13.8367	14.9795	20.3074	8.31117	14.258	14.8436	21.0771
PABPC4	70.3218	146.69	126.121	102.599	91.8931	112.665	71.0969	77.5893	88.6432	75.2264	70.4778	64.9422	46.3947	68.8781	86.5691	83.9468	86.5033
PABPN1	10.3962	22.7723	19.3551	16.3562	11.4819	27.2623	13.1589	16.9866	19.7929	22.9692	10.5613	7.27458	12.9587	15.0469	24.4575	8.79771	16.2268
PACS1	106.193	198.017	119.325	112.657	95.1226	102.272	116.066	108.553	45.4379	83.4329	92.8556	85.0164	45.368	54.2189	84.0358	63.3247	94.4935
PAF1	142.082	80.053	80.3684	80.3905	141.836	99.9205	119.132	111.317	88.896	93.4273	72.4351	93.9898	73.5642	49.9312	68.0757	65.8061	91.3265
PAICS	64.1502	48.1923	52.8018	50.0365	42.4974	33.1845	47.1269	30.1641	28.4903	16.9967	24.4941	22.4547	10.3769	17.4442	13.0672	14.2999	32.2361
PAIP1	41.2974	75.4694	56.4738	69.8751	49.6439	61.3895	62.3734	39.8262	57.4555	43.2516	69.6792	41.5791	46.1134	40.2762	43.9873	20.5801	51.2044
PAIP2	407.028	190.536	368.659	328.618	370.718	276.999	225.494	314.905	396.259	399.328	281.631	366.007	304.44	355.821	277.629	300.712	322.799
PAIP2B	6.51743	9.37861	6.72899	7.59874	4.41969	3.48637	7.33491	3.95629	0.604385	3.3144	5.38578	2.43309	2.01623	2.41713	3.77262	1.66406	4.43929
PAK1IP1	32.6789	12.5569	39.4073	18.8169	20.3428	14.4	10.1138	18.9651	21.7023	23.6961	18.7512	11.0199	15.2426	15.0415	18.8504	18.6474	19.3896
PAK2	54.7705	91.2986	63.279	50.8462	75.343	61.6726	69.3001	55.3823	66.9653	70.7215	79.183	73.0914	56.5202	55.529	86.4202	73.9127	67.7647
PAK4	12.0353	16.2099	7.35344	12.4476	11.6614	15.9229	8.04866	22.6246	7.34252	16.6968	16.7602	8.37334	4.48701	2.95448	18.7449	9.26508	11.933
PALLD	4.9709	8.77593	6.22481	4.85079	5.24013	7.26278	5.33547	4.06732	14.607	42.6705	20.1072	14.0849	20.8095	17.7691	22.6673	28.7094	14.2596
PAN2	76.7496	127.266	69.6654	102.587	88.6498	70.9103	86.2687	62.1039	68.4283	36.1925	72.3116	45.0693	46.8474	62.3703	65.9458	60.2049	71.3482
PAN3	82.2117	78.4205	74.4071	73.099	81.1651	75.2472	71.0268	59.8078	68.2676	80.4421	102.444	74.065	51.1521	62.6946	70.2545	53.6201	72.3953
PAPOLA	125.261	308.889	218.933	181.99	125.848	210.338	237.303	123.962	118.036	190.044	224.325	102.157	135.256	138.482	203.492	90.3037	170.914
PAPOLG	28.0591	23.0788	24.3264	32.2399	26.9496	30.9577	32.6107	25.5807	36.6971	27.6822	31.7478	39.5001	22.3765	36.0648	41.1942	32.3339	30.7125
PAPSS1	23.7501	19.696	17.7967	22.208	37.389	31.0612	45.7963	35.0813	47.4242	37.3913	43.7094	25.1232	32.4538	26.1936	34.5247	24.5793	31.5111
PAPSS2	2.11208	6.90833	2.69503	1.26764	1.12213	2.68034	1.02868	1.48609	1.14312	1.74958	2.05884	3.04555	1.67524	2.11881	0.611855	2.20358	2.11918
PARD3	0	0	0.451868	0.066823	0.07889	0	0	0	0	0	0	1.84108	0	0	0	0	0.152416
PARK7	184.307	139.578	183.241	149.522	189.532	127.879	177.297	252.008	225.834	236.002	140.268	132.874	354.236	185.471	167.883	202.1	190.502
PARN	99.3775	120.531	107.813	81.3115	76.0041	88.8548	117.96	70.9878	66.2166	72.9313	78.1106	109.565	55.1187	75.5529	67.2099	75.2462	85.1744
PARP1	84.9163	105.94	92.9135	77.2282	97.1932	91.0121	112.357	97.5227	116.707	121.37	155.494	173.498	68.9352	90.2489	132.67	113.054	108.191
PARP10	16.6039	256.109	114.751	95.818	37.5962	206.529	248.457	39.0245	42.2606	155.435	291.936	23.9513	69.7691	71.641	210.856	43.9796	120.295
PARP11	52.3891	24.6865	32.5663	22.869	31.5312	28.8888	26.9473	22.4248	27.6072	22.4621	19.8787	31.6318	22.0894	27.627	16.1772	15.7205	26.5936
PARP12	38.0342	136.226	41.1031	10.552	55.3128	96.1436	141.757	28.0146	47.9884	94.3664	168.804	38.4725	43.3608	22.8282	148.194	23.1624	70.895
PARP14	20.9495	20.1634	13.1775	18.5389	35.7769	24.2579	33.8007	34.1827	43.4304	28.5098	32.6307	38.5699	37.2045	31.2847	31.5413	40.2733	30.2683
PARP15	79.0308	114.866	57.5305	52.4652	117.684	90.6998	118.24	97.5312	103.507	125.949	141.484	170.772	147.96	158.39	166.116	139.563	117.612
PARP16	52.7458	54.9948	48.4664	43.6095	32.4074	36.0789	31.5031	35.7855	36.5032	44.2821	48.518	55.3477	29.6318	49.9425	44.6593	35.7614	42.5148
PARP2	46.4915	40.9756	26.6943	39.8974	49.3083	44.1755	31.9417	46.1465	34.529	59.2106	36.5545	44.0435	43.9931	56.307	41.4255	40.9263	42.6638
PARP3	23.021	15.0367	18.7112	11.9376	19.5434	16.3752	32.7417	12.9758	23.52	19.7813	20.6499	10.8583	5.78884	12.1938	7.33423	8.57515	16.1903
PARP4	42.0068	46.4259	49.2922	34.4791	58.2111	48.2941	96.884	43.0198	48.7604	36.0041	72.3962	73.9262	44.1907	53.9851	78.0959	46.0144	54.4991
PARP6	40.8079	114.872	93.0009	87.252	58.3139	114.372	131.209	72.7908	56.8607	94.0918	97.8519	65.4719	44.493	62.2139	101.798	43.6836	79.9427
PARP8	212.757	397.372	229.368	248.099	446.743	413.33	511.763	356.23	473.685	359.758	462.177	588.153	312.771	427.88	487.635	474.574	400.143
PARS2	3.44646	5.19593	0	7.93377	1.16658	1.96869	3.3563	6.1079	0.971793	0.675132	2.49166	0.963054	1.03402	4.17073	6.14664	0.820074	2.90305
PATL1	23.1442	29.6083	14.2021	13.2376	19.4025	24.5862	28.3705	23.7866	21.9203	22.9679	24.4031	23.2636	22.6285	24.9986	29.8832	17.2487	22.7282
PATL2	58.5627	59.375	97.9038	80.5371	98.9293	118.447	160.551	118.14	343.53	530.71	487.557	517.848	472.628	596.202	733.775	543.082	313.611
PATZ1	22.5842	38.6132	26.0048	30.4624	9.34545	23.483	21.2179	17.0443	7.65007	13.6233	14.8213	20.5854	8.11873	13.1184	9.6806	5.33534	17.6055
PBRM1	31.3352	54.2613	48.0174	41.2336	44.1271	59.1893	61.7155	39.9543	38.8798	50.0304	49.2149	29.5975	32.9314	47.4565	41.7273	28.4135	43.6303
PCBP1	82.5853	170.571	103.227	65.7581	65.3419	243.381	101.751	63.1044	99.564	79.9702	287.101	60.3385	80.0293	69.0116	252.383	77.8938	118.876
PCBP2	247.687	211.603	201.234	199.156	209.05	195.757	151.12	173.642	225.26	195.004	155.876	105.335	149.609	143.652	141.557	143.536	178.067
PCBP3	6.93824	5.50973	10.4724	2.57982	2.09372	1.1577	3.02645	0.865031	0.794433	1.27202	0	5.62932	0	0.201454	2.24803	0.271359	2.69123
PCBP4	3.99527	6.08923	6.11483	6.1663	17.2143	14.618	9.50124	19.1064	26.5299	37.8979	29.2572	26.6239	26.0408	27.2433	23.3152	23.0507	18.9228
PCCA	31.8135	15.3693	26.2141	32.3242	28.8873	31.3131	22.3899	22.5821	12.7372	32.8047	27.7193	26.2464	14.6741	27.1878	17.2063	24.6104	24.63
PCF11	113.453	65.7052	90.3586	101.429	109.688	111.099	93.2606	102.716	102.189	83.0545	89.889	97.0015	68.1398	88.9074	82.1796	88.8586	92.9956
PCMT1	155.131	69.603	163.321	138.536	132.393	104.128	96.8874	148.787	182.11	187.44	149.937	169.857	162.85	167.9	157.579	186.968	148.339
PCNA	28.1507	10.5986	37.2855	22.662	33.8777	20.5347	35.5611	43.7068	113.699	71.3452	38.8657	54.7765	34.8345	40.523	43.4985	45.3536	42.2046
PCNP	170.642	191.634	114.867	151.13	175.837	158.96	162.609	124.543	143.778	178.161	171.357	138.75	98.5588	156.74	153.22	88.8912	148.73
PCNT	46.3083	52.7664	44.4946	40.882	62.817	59.1572	42.7852	48.8449	41.3305	20.3576	21.8276	50.8466	39.8364	76.1048	14.5108	58.3096	45.0737
PCSK1N	0.979531	4.08713	6.93889	15.5406	2.50265	3.66489	2.15878	12.5859	2.42562	0.139537	0.726735	0.863235	0.163804	0.190607	0.53708	6.82491	3.77062
PDAP1	83.8201	141.799	96.0568	86.732	94.6109	64.7665	67.0148	114.046	83.314	107.456	69.1255	84.1973	97.2159	97.0802	110.801	90.4991	93.0335
PDCD11	34.2762	24.7554	32.1655	21.7536	15.3217	20.1427	23.1356	20.6757	20.6986	20.7201	18.7083	29.5539	18.0781	17.9641	13.4403	19.6113	21.9376
PDCD4	492.112	516.018	404.882	436.662	669.969	615.301	646.144	497.348	593.875	460.382	565.488	496.941	289.682	446.5	500.378	283.642	494.708
PDCD6IP	169.574	230.345	218.594	145.437	152.647	174.075	279.435	172.513	151.903	160.262	205.11	188.198	135.935	194.829	190.041	148.025	182.308
PDCD7	6.06943	7.18662	6.67106	4.48949	10.8877	8.41477	6.28172	4.27523	6.39723	5.2873	7.99266	5.05802	5.32015	4.02191	4.69092	3.30437	6.02178
PDE12	24.3905	34.3308	28.5306	25.8743	26.5699	22.5532	36.5377	25.0872	24.3137	18.4548	24.7508	28.7806	21.4388	28.1437	29.5455	24.8475	26.5094
PDHB	115.052	73.0143	119.583	94.3772	132.343	81.4698	73.6385	116.378	151.067	129.987	85.9219	136.836	91.6201	119.406	95.292	100.952	107.309
PDIA3	356.752	214.406	278.201	260.011	459.89	411.839	337.191	368.959	689.232	492.214	428.932	836.386	572.736	680.03	555.528	610.186	472.031
PDIA4	90.6895	109.25	87.28	78.3445	67.0019	93.4224	122.511	91.3851	103.147	128.078	170.327	159.95	75.5844	97.0265	131.89	96.1142	106.375
PDIA6	41.2947	73.1955	49.4743	57.2946	96.4571	140.604	117.004	79.6563	190.835	185.705	203.568	200.3	135.99	160.073	201.428	133.046	129.12
PDLIM1	0.139139	1.31438	0.212177	0.186106	5.92296	4.69671	3.89061	8.49731	20.1437	18.4858	11.8123	47.8646	45.6919	43.0843	29.6108	44.9005	17.9033
PDLIM5	35.8529	79.3559	25.327	26.4618	77.0654	83.0858	70.951	67.8593	57.5026	85.8703	80.3827	112.138	82.513	83.2567	74.6485	108.912	71.9489
PDLIM7	19.6708	15.0786	10.017	17.5021	26.4763	8.63629	9.67922	10.655	10.8383	9.99494	7.87334	11.5723	15.8351	12.1065	5.84848	8.38637	12.5107
PDS5A	42.8588	50.8655	60.2155	38.5174	48.3332	57.5357	69.1507	40.9589	32.6294	46.9741	55.3286	49.5177	33.4564	25.9397	45.3705	33.2424	45.6809
PDS5B	25.2528	29.9426	35.5774	32.4332	34.4348	30.1818	38.9544	25.2012	41.3407	26.9189	33.0729	33.975	28.6716	44.6561	24.3156	28.7989	32.108
PEBP1	218.999	127.098	213.834	164.812	207.452	169.083	127.216	180.619	130.709	193.568	125.528	148.544	130.925	128.589	116.313	153.139	158.527
PEF1	114.756	78.5765	120.693	121.796	146.286	119.848	82.894	133.339	181.472	141.301	113.834	143.545	118.384	157.979	108.361	135.365	126.152
PEG10	0	0	0	0.222397	0	0.098723	2.17277	0.338672	0.257073	1.95979	1.70446	0.571011	0.376587	1.66494	0	1.91761	0.705252
PELO	7.82461	4.70523	4.97834	2.87137	15.8038	8.28892	5.00964	9.0716	12.0868	11.9756	6.21467	9.48558	2.04989	8.63486	3.6638	12.2273	7.80576
PELP1	26.0703	25.5522	16.1667	11.3689	14.2701	15.4992	15.6017	17.4755	5.90085	15.8563	11.946	6.75093	9.18282	10.8412	7.42503	14.7361	14.0402
PES1	44.5004	46.8831	47.2349	41.7932	38.3347	47.7373	47.7379	36.4177	37.0275	28.4556	54.2198	38.2596	24.3131	40.1666	41.5869	31.5076	40.386
PEX7	9.42135	4.2638	5.17317	10.6306	3.63169	12.1229	4.7134	5.72698	5.60127	4.38744	2.73251	3.62085	2.19876	1.84844	3.30521	2.09223	5.09191
PFAS	24.7248	15.2736	19.5593	20.2338	17.5243	11.7259	15.4619	14.2623	8.3474	6.90236	9.66387	18.5191	12.6318	14.1198	11.8222	7.67312	14.2778
PFDN2	6.90611	13.6747	11.2837	15.4393	12.7627	9.27618	13.9279	13.9528	6.16309	11.5144	10.0728	5.94534	24.4125	8.32274	12.8254	10.6365	11.6947
PFN1	191.979	240.596	375.318	282.981	381.041	351.648	495.048	678.487	545.531	467.428	639.291	477.789	1445.86	507.507	776.299	852.11	544.307
PFN2	17.0817	10.9486	10.713	11.1447	5.22271	10.6325	10.2581	8.24358	1.84901	5.25092	6.27366	1.98583	1.14628	6.34776	2.49156	5.1274	7.16983
PGAM4	1.7933	0.688903	2.05933	0.092665	5.18262	0.127381	1.1997	0.10743	3.41241	0.95534	2.34187	0	4.30077	0.32721	3.17503	0.103762	1.61673
PGD	45.9614	30.3579	41.7249	41.6758	33.0344	33.7478	27.0492	37.6254	50.5882	35.773	44.3659	37.7637	30.5733	48.9129	35.0429	37.6236	38.2388
PGK1	611.063	435.631	483.211	521.524	613.167	622.873	433.868	500.967	565.569	511.666	398.24	580.753	319.531	441.914	407.492	445.327	493.3
PHAX	108.186	60.8338	73.5114	49.6575	57.5843	71.144	78.3523	69.7939	105.027	86.9084	65.2101	104.441	98.9921	117.421	69.9544	60.2222	79.8275
PHB	76.7873	58.9248	98.7369	71.5601	61.271	61.7629	64.2544	92.0585	85.6548	75.6595	74.8003	88.497	114.844	94.8077	95.6142	110.991	82.889
PHF14	23.6134	19.1705	11.3111	19.8776	9.07979	10.1835	12.8815	15.1109	12.1771	8.08459	7.52589	12.2975	5.16796	4.96832	7.48076	10.2212	11.822
PHF3	95.0744	53.568	65.0819	73.3718	84.0812	74.6987	85.822	61.3175	55.6561	46.6503	34.2655	48.7235	45.3657	68.6566	44.7475	50.0026	61.6927
PHF5A	77.1126	33.2562	62.1741	41.6418	108.074	51.8411	27.7845	93.8243	79.1194	53.5716	21.9477	51.5115	117.261	78.4999	30.8823	69.9692	62.4044
PHF6	28.3729	48.1959	29.8501	26.4429	32.2611	25.0983	35.1127	22.4538	23.5142	20.6622	24.6172	24.6491	15.9192	19.3867	23.4496	25.1603	26.5716
PHGDH	23.5476	21.3868	27.3136	27.3125	12.1386	8.44698	6.43993	17.6762	16.7904	5.15219	5.7056	13.8308	1.8669	0.937055	2.91551	4.84939	12.2694
PHIP	45.0956	59.6374	36.2068	40.1897	41.5264	40.0793	40.1207	34.0308	34.0074	39.7099	38.8134	39.9087	29.9924	39.6714	40.1929	33.3246	39.5317
PHLDB1	24.9693	21.2401	22.2776	23.1805	23.7193	17.523	19.4404	23.7003	13.3966	21.9355	20.1278	20.8989	15.8674	12.957	16.092	16.4947	19.6138
PHRF1	1.64969	16.5723	7.92024	5.31376	5.33759	17.6354	9.47932	4.83797	7.3868	6.01748	12.8566	1.44556	4.29299	5.99509	14.1667	3.65566	7.7852
PI4KA	103.559	129.395	87.6688	88.4923	88.4739	94.9325	79.7204	83.7363	71.4356	78.8735	91.2909	89.5026	81.9721	65.0357	59.0821	113.217	87.8992
PIEZO1	20.6951	22.0435	22.6419	17.2719	51.1103	98.4892	90.7529	63.9793	75.382	79.4119	83.7865	72.4457	53.919	64.6213	78.9034	40.6678	58.5076
PIGR	0.665985	0.7062	0.565499	0.589936	0.695647	0.452105	0.420989	0.311297	0.182234	0.473072	0.550293	0.415493	0.192637	0.265032	0.384678	0.307646	0.448671
PIH1D1	191.547	227.172	195.196	160.714	163.327	186.635	146.349	216.084	188.803	166.044	204.646	184.229	117.684	179.158	161.82	198.627	180.502
PIH1D2	1.34785	3.56505	4.03098	2.07473	3.67528	0.243073	0	0	1.58784	3.09128	1.35633	3.96003	3.42711	2.06012	0	0.799649	1.95121
PIH1D3	1.53066	3.375	1.51801	2.22692	0.702032	0.39287	0.985292	1.04573	0.59429	0.977932	0.858821	0.896365	0.751733	0.294395	0.53471	0.847094	1.09574
PIK3R4	40.2948	32.9915	19.4331	16.8003	15.3926	20.4935	25.7533	15.357	16.1345	18.5591	24.7238	23.2725	13.2168	24.2291	24.6058	20.9316	22.0118
PIN1	11.61	45.4362	47.9329	49.9918	38.3111	51.9696	45.0109	64.6485	47.434	75.9605	54.5243	31.5452	84.8038	64.6149	61.2851	45.7287	51.3005
PIN4	3.72996	6.04285	11.979	16.928	3.50085	8.83214	6.74427	9.95136	3.77859	7.52522	7.59619	4.42287	4.82192	3.87736	10.6275	7.36401	7.35763
PINX1	38.388	27.2298	36.5794	17.9909	22.9944	35.4248	23.5621	12.9497	20.6927	13.2915	16.7113	19.0837	21.0683	16.1359	8.52791	18.5539	21.824
PITRM1	115.098	120.021	72.0599	70.5194	94.7512	69.1481	74.6332	56.6188	68.6076	58.4809	69.9922	89.7319	53.922	71.938	59.0823	64.2464	75.5532
PIWIL1	0.296182	0.090169	0.203849	0.346033	0.47286	0.345365	0.174671	0.080903	0.346007	0.286405	0	0.351325	0.46037	0.363513	0.064419	0.305049	0.261695
PIWIL2	3.98199	6.97649	3.75774	3.62283	4.27391	4.46734	2.54378	3.66056	3.01458	5.36479	4.48883	2.36368	3.37613	5.94795	3.66793	3.8531	4.0851
PIWIL3	0.347392	0.810276	0.647725	0.60122	0.552897	0.524749	0.190307	0.304921	0.109032	0.201102	0.410777	0.374777	0.147397	0.115551	0.12755	0.420172	0.367865
PIWIL4	0.560192	0.695568	0.073858	1.26728	0.60817	1.09841	2.47001	0.083685	1.24213	0	0.625179	6.12301	1.63836	0.634163	0.575926	1.47099	1.19793
PKM	396.128	456.842	314.941	372.262	421.22	562.851	474.442	417.585	389.552	407.751	516.399	424.676	232.515	360.609	467.194	306.438	407.588
PKN2	35.245	26.8217	50.6409	35.4807	31.5436	40.6187	37.3787	27.0386	29.9592	14.88	9.76033	31.4806	27.8575	24.6197	18.0279	18.4294	28.7364
PKP2	0.972767	2.90999	0.653396	2.12252	0.991738	0.853692	1.86121	0.971666	0.474941	1.65634	2.20838	0.61169	0.748983	0.387797	0.359733	1.51862	1.20647
PKP3	0	0	0	0	0	0	0.970577	0.21568	0.061378	0	0	0	0	0	0.697799	0	0.12159
PLAA	26.3376	29.5019	22.0966	66.225	46.1204	51.4242	70.4221	39.2597	94.9568	62.6185	43.1278	45.4049	39.2143	82.3446	63.7131	59.6357	52.6502
PLAGL1	2.96044	2.76703	4.73218	9.13113	13.1714	8.61088	8.22448	9.77283	6.80196	3.51231	9.24231	13.7731	8.20363	0.560207	3.23873	15.1921	7.49342
PLCB3	0	0.272395	0	0.262253	0.237859	0.698345	0.486318	0	0.274129	0.415469	0.19762	0.305151	0.636107	0	0.853951	0.572503	0.325756
PLCG1	126.293	356.896	248.809	246.064	103.062	219.411	245.269	133.957	138.794	72.2504	133.257	138.076	52.7367	87.1141	64.7554	93.6707	153.776
PLD6	2.10517	17.9048	10.0224	8.38827	5.69922	25.9454	16.3256	15.5493	2.64566	8.96728	4.35384	9.69151	2.06682	4.23038	4.6399	6.64051	9.0735
PLEC	15.9296	19.3217	20.5005	13.161	18.1929	26.9147	32.896	18.0185	14.6375	22.0685	22.2105	24.3629	9.427	12.8255	13.5483	13.777	18.612
PLEKHA5	5.09783	6.62738	5.60181	5.2408	3.94813	11.6964	3.47484	7.09899	8.90619	31.1814	17.0432	22.4527	11.4158	12.7109	6.46878	22.8976	11.3664
PLIN3	16.3217	11.12	8.3293	11.6911	20.9254	16.7379	18.9696	18.3044	16.3537	23.8106	27.0844	26.1817	12.6199	18.2392	21.5251	19.784	17.9999
PLOD1	2.97326	10.8817	3.92168	5.76349	5.66118	13.123	7.5743	5.57686	31.8842	54.6853	35.0291	35.9377	56.3454	67.5716	87.0276	54.078	29.8771
PLOD2	0.711348	0.81642	0.821219	0.987924	0.870313	0.648911	0.770408	0.841568	0.455236	0.427072	0.533354	0.458147	0.451325	0.440016	0.449164	0.417237	0.631229
PLOD3	24.1852	33.853	25.6796	28.69	45.2374	43.9179	55.7505	37.0738	40.1429	51.3641	60.2425	40.6545	41.4119	45.0721	63.5214	46.1264	42.6827
PLPBP	61.4331	73.4532	63.9443	61.0978	50.7186	81.3597	70.0121	72.1099	77.7351	85.0638	102.596	79.7574	61.2704	105.757	72.6367	58.2739	73.5762
PLRG1	128.625	136.914	122.636	143.802	124.788	115.249	90.4008	117.594	152.081	107.462	118.232	132.203	117.87	98.1759	115.182	114.056	120.954
PLS3	0.747419	1.47302	0.491947	0	1.12702	0.387345	0	0.319677	3.70388	2.02644	0	0.273823	1.20612	0	0.386012	0.761591	0.806517
PML	41.1545	40.9592	40.2661	41.791	54.5239	45.8762	55.9276	40.5174	58.4819	41.3233	63.4651	43.8231	56.0621	49.4503	51.0536	50.2232	48.4312
PMPCA	94.1306	84.88	75.2733	69.5777	85.1875	83.2976	83.9605	66.8832	87.921	78.6736	108.233	88.5579	67.5898	73.9919	66.8942	75.4992	80.6594
PMS1	58.4667	77.2187	52.2197	46.4548	74.8284	74.5439	68.393	56.7385	57.7117	44.9605	59.8122	70.3738	48.8643	60.0165	55.2581	47.1314	59.562
PNKD	12.8273	30.5448	21.4831	22.8585	10.6161	9.30746	19.5412	14.9648	7.32467	10.1131	18.1953	12.6748	26.8166	7.21326	27.1644	11.1316	16.4236
PNLDC1	0	0.217936	0	0	0	0	0	0	0	1.67513	0	0	0	0	0	0	0.118317
PNN	138.702	187.153	143.721	142.196	166.544	136.611	143.547	136.015	127.389	133.353	146.711	106.479	128.168	111.027	126.262	112.817	136.668
PNO1	37.5604	27.5964	39.7806	28.1812	47.9998	36.4676	24.4298	29.8499	33.8005	28.2577	32.66	20.7802	27.655	30.0238	25.2425	29.0128	31.2061
PNPT1	49.2344	63.0835	49.1693	49.1615	51.6661	47.5155	64.4994	46.6048	42.7969	45.2635	51.7957	45.4762	30.6987	36.1448	46.814	31.7103	46.9772
PNRC2	288.616	278.145	237.621	239.877	275.282	272.493	304.704	225.442	312.742	278.394	294.234	373.908	237.898	277.895	326.208	247.386	279.428
POC1A	0.684045	2.45994	0.135531	1.70051	1.62417	1.7725	0.52282	0.63214	5.03665	2.98321	2.54418	0.128686	1.07012	4.81998	2.83333	1.29958	1.89046
POC1B	32.8765	77.0748	42.5741	31.3595	53.6888	51.4251	46.5564	39.7043	65.5422	50.1477	46.8946	78.7468	44.5286	46.2552	70.0538	63.3999	52.5518
POGZ	96.0389	41.7353	107.05	150.292	125.58	130.549	151.527	115.163	38.2949	65.5814	59.1772	106.526	71.7994	37.7214	59.857	86.9954	90.243
POLA1	2.82014	7.29846	5.45273	6.04706	8.32697	6.48715	11.7165	9.47359	8.843	10.3319	4.21201	7.81925	4.97688	4.54485	8.15064	8.69354	7.19967
POLD1	15.189	37.5763	27.3111	28.9556	21.3511	26.3464	35.6226	14.2059	22.1517	11.2163	29.9193	18.7687	11.4705	21.8867	16.6554	18.5262	22.3221
POLD2	82.3073	54.8577	120.542	97.1592	66.3512	57.7423	50.3717	57.8246	53.3542	75.1642	49.3353	94.9701	34.2085	46.2904	38.7675	60.6275	64.9921
POLDIP3	71.8978	110.445	77.8405	79.2252	76.0688	61.6699	110.704	59.6343	92.0417	76.5523	110.079	80.115	58.1288	78.0802	94.4713	69.9017	81.6785
POLE	14.1077	18.2568	20.9342	20.6543	11.5812	24.0475	18.7188	13.1438	19.1084	19.3744	24.2165	37.4592	17.6661	19.4893	18.5855	14.6215	19.4978
POLG2	78.4707	102.139	74.7492	93.411	74.0751	64.6258	72.7815	62.9567	56.5037	85.6037	69.6806	76.6152	44.4783	59.7463	59.6913	54.3028	70.6144
POLQ	6.98818	10.05	3.33226	7.2782	5.42568	3.82564	5.43886	8.66844	5.74105	5.80951	5.085	7.01004	5.31134	2.54632	3.15802	3.91655	5.59907
POLR1A	6.84463	14.0232	13.6769	7.27237	6.8202	7.5041	8.97807	6.56442	5.15167	7.91554	6.71578	11.1386	4.41265	9.43977	7.18891	10.0273	8.35463
POLR1B	37.1854	31.9943	33.7871	41.8208	24.0207	13.7317	33.5372	28.9964	23.3017	30.8406	30.799	30.3033	16.9269	24.2481	26.6214	34.6863	28.9251
POLR1C	86.6171	69.9153	55.6862	64.7141	79.68	39.7569	52.0195	56.4183	44.9678	45.0797	38.8265	41.8567	29.4826	45.2973	42.5957	35.5692	51.7802
POLR1D	87.6485	67.3529	114.05	88.0388	88.6459	79.3814	118.247	79.9191	90.3274	54.2622	83.8806	67.3078	127.179	56.553	84.924	63.3806	84.4437
POLR1E	39.3179	14.8149	28.3924	12.7149	15.8434	20.8219	17.6914	16.6989	19.882	8.06565	19.3615	18.8653	13.2959	16.4933	19.5165	17.3798	18.6972
POLR2A	220.56	180.993	168.254	170.942	164.944	182.362	204.703	173.605	186.042	136.588	151.844	182.731	148.729	182.692	150.377	136.642	171.375
POLR2B	144.82	150.871	90.518	110.529	95.5407	149.856	144.273	98.6742	112.43	106.416	124.889	135.747	103.975	113.943	138.762	131.728	122.061
POLR2C	85.9459	41.9341	88.3627	69.574	88.5221	79.9337	55.6822	81.3549	75.205	78.6522	59.4584	44.7817	64.8531	66.5413	65.5904	61.1244	69.2198
POLR2D	48.5795	41.8689	49.3229	32.4732	48.7233	47.8385	38.5978	29.5137	64.7946	34.8699	49.7407	51.0261	37.7833	43.5281	62.8224	34.4176	44.7438
POLR2E	178.757	80.3317	185.366	117.036	173.125	131.031	104.75	170.72	189.568	173.13	128.251	193.938	149.657	175.771	95.4067	192.884	152.483
POLR2F	25.0664	33.7564	19.6594	27.1978	29.4182	27.6098	43.2115	29.9802	26.1058	37.1201	44.1289	29.9721	48.4324	23.4703	37.3422	40.0112	32.6552
POLR2G	103.981	121.181	170.548	120.934	109.946	101.782	142.241	157.218	143.359	142.954	131.09	121.062	262.056	164.287	154.368	167.794	144.675
POLR2H	46.8052	48.1135	50.3537	42.7263	40.539	36.5114	41.6035	44.1693	32.3667	24.6536	39.5669	39.915	46.6368	49.8712	38.6309	54.7628	42.3266
POLR2I	14.2711	25.8808	15.8744	18.9815	10.1342	29.028	28.0748	15.9074	19.8766	12.6214	29.1291	12.7984	43.3249	14.2666	22.8193	17.6431	20.6645
POLR2J	20.7762	22.5362	24.8208	25.799	30.644	26.1116	35.2935	20.0829	32.8359	38.932	36.6849	22.5565	45.581	34.4788	34.8798	29.0994	30.0695
POLR2J2	16.0149	58.7875	26.5961	12.2025	17.2971	26.2606	26.464	13.1829	11.8009	40.5369	27.4147	12.3781	10.5974	38.9017	16.4762	11.84	22.922
POLR2J3	157.377	186.597	138.698	47.2602	139.458	127.644	153.262	46.3006	90.8012	185.688	184.115	75.611	100.325	174.556	132.897	72.2509	125.803
POLR2K	77.8961	73.2925	53.6125	70.0282	117.402	77.4232	51.3366	103.105	99.5594	103.149	46.6139	98.868	152.309	122.007	89.1664	131.357	91.6954
POLR2L	6.32448	15.1833	7.11305	10.1831	4.98752	8.51252	15.2801	12.921	8.28396	7.31431	15.2594	12.5475	25.9064	9.34553	23.1465	12.8997	12.2005
POLR3A	20.3217	21.0246	13.6678	24.5509	17.4797	21.8673	27.6828	24.4307	19.9786	21.6391	27.4139	20.1365	23.3557	18.885	15.2709	24.1929	21.3686
POLR3B	5.00266	16.6217	17.3106	14.0094	7.44593	6.20161	4.2798	14.3654	6.44453	7.13019	8.02261	12.3483	7.21212	6.03129	5.56262	10.913	9.30637
POLR3C	87.8627	69.7192	68.4584	77.1953	56.559	71.5482	69.4885	74.8423	68.6035	63.1853	70.8587	87.1282	54.2878	64.3102	55.0785	59.1122	68.6399
POLR3D	6.52441	21.629	12.0412	10.6964	7.61493	20.647	21.7657	11.6671	7.65789	21.0378	22.1809	3.17365	8.21704	11.12	24.855	4.31882	13.4467
POLR3F	28.7007	28.1038	13.8714	15.5462	16.7138	21.4081	17.7444	10.702	9.98959	8.4461	18.2822	17.0125	18.7553	21.0189	23.2328	33.2074	18.921
POLR3G	7.88577	8.91056	4.9036	6.6613	3.28938	1.19251	1.78993	1.07132	1.18893	0.246386	2.82694	1.03521	4.50579	18.8906	7.3294	3.36539	4.69332
POLR3GL	107.223	73.6412	118.598	84.7473	101.336	76.1836	69.5174	101.795	93.7135	135.941	79.4266	96.0249	112.612	119.646	104.509	128.475	100.212
POLR3H	18.463	29.9098	28.813	25.9998	16.9058	31.9682	31.5437	17.9128	15.3241	17.608	29.8651	7.81568	15.0279	15.3056	21.1669	15.2497	21.1799
POLR3K	11.8054	20.7984	18.8726	19.4014	13.8369	19.1705	15.4381	16.4339	9.36057	11.2722	13.6435	7.97746	24.9926	11.4661	17.3326	14.2933	15.381
POLRMT	3.95222	150.847	32.8889	31.3765	4.27522	103.291	83.1399	7.13628	3.7189	49.8321	86.3764	12.3753	18.2275	6.06042	65.0596	6.95005	41.5942
POP1	0.626407	3.87226	1.51514	1.62487	1.17557	6.21791	4.35971	1.60559	2.42562	3.49639	1.58176	2.82048	2.18798	2.30973	5.70701	3.26936	2.79974
POP4	74.3359	53.2003	57.1383	75.4627	111.81	35.1695	76.1332	69.9079	119.618	98.7793	94.1126	81.3956	157.088	75.2851	84.4032	116.469	86.2693
POP5	140.646	175.479	163.138	153.076	117.783	108.475	126.069	127.174	76.4578	103.541	81.0699	94.2075	101.994	115.721	90.5469	115.689	118.192
POP7	8.95649	8.67668	14.6974	9.15555	8.67206	9.21642	14.0412	12.3169	18.1537	23.4788	13.0602	6.47005	40.4339	9.80708	19.143	15.6029	14.4926
PPA1	306.944	120.853	217.646	189.23	258.646	128.801	82.7096	187.254	179.732	125.018	63.3549	114.51	97.7375	107.615	53.1849	103.092	146.021
PPAN	11.5202	16.7907	14.1945	10.7895	7.76921	13.4959	11.0268	10.4037	4.22101	9.47887	9.02385	6.99721	6.52927	5.92047	10.1078	8.37084	9.79
PPAN-P2RY11	0.77623	1.58008	2.21541	0.982655	1.50033	1.99704	0.692718	0	0	0.78751	1.66533	0.694484	0	0	0.911699	0	0.862717
PPARGC1B	6.22369	6.98848	7.32642	2.86104	6.45566	5.76379	4.51066	2.91324	1.27576	5.21762	1.82827	2.71448	2.24102	2.07203	1.47429	2.6017	3.90426
PPFIA1	28.6758	27.8086	43.8208	36.0184	32.568	33.7292	25.6072	21.0837	26.8794	24.2246	21.5863	38.1805	29.414	23.6163	22.9012	16.4197	28.2834
PPHLN1	205.868	114.5	162.146	143.58	165.475	130.314	131.678	165.65	160.126	135.653	117.399	129.206	119.94	131.077	114.843	131.608	141.191
PPIA	385.084	542.448	534.53	493.105	464.288	475.393	684.75	764.32	485.522	506.34	599.373	315.562	1356.78	485.157	729.828	783.626	600.382
PPIB	89.7043	74.0407	118.35	88.3141	130.676	122.769	172.597	237.877	158.225	186.996	171.331	128.317	372.091	157.2	200.407	253.58	166.405
PPID	79.5663	52.2612	60.2546	60.4922	61.0832	62.3827	60.6	67.1378	53.831	71.6972	79.5721	72.5989	53.6285	45.3609	94.0128	65.5617	65.0026
PPIE	96.463	52.0484	115.165	79.0942	90.2819	49.413	69.862	74.0173	93.6671	77.3542	82.2325	63.9392	87.5351	67.9803	71.6567	70.8518	77.5976
PPIF	7.18019	12.2871	21.9672	19.4653	22.8582	21.6652	29.5569	20.2612	37.2953	43.5864	27.7084	49.3307	16.0982	32.2434	23.632	29.7152	25.9282
PPIG	135.209	92.9834	134.895	123.654	108.939	153.515	94.3348	111.834	78.3348	94.4539	123.341	91.9676	112.064	103.496	94.906	110.817	110.297
PPIH	55.4693	35.1424	40.8661	39.384	40.2127	41.4136	39.1482	41.5703	21.2347	17.7359	34.637	14.7694	55.0023	35.3443	38.8919	44.6078	37.2144
PPIL3	131.728	59.4814	110.961	102.012	84.4931	62.1059	77.8317	94.7452	74.6792	101.347	60.3141	68.0024	78.1435	81.6067	61.3626	83.4609	83.2672
PPIL4	35.0274	35.8272	44.2659	50.8286	34.6082	36.6545	37.1441	45.5114	27.5083	32.3263	32.7041	65.5037	20.7876	26.3688	31.3999	37.2328	37.1062
PPM1G	80.3559	98.1451	78.5275	91.5993	100.666	118.916	125.792	107.686	172.394	137.049	155.935	136.248	91.0808	122.469	122.606	113.858	115.833
PPME1	30.7618	26.4656	27.4641	19.0163	26.6294	26.6817	33.0042	28.3029	26.1952	29.9907	25.082	24.7871	15.4737	22.7347	24.2427	26.1789	25.8132
PPP1CA	174.18	101.089	242.534	181.885	311.124	294.531	230.096	345.598	658.441	577.268	382.774	569.556	454.385	561.461	404.283	515.751	375.31
PPP1CB	172.322	187.515	166.885	177.939	250.263	187.865	227.37	202.501	191.912	195.01	222.866	211.338	169.958	188.749	204.776	192.905	196.886
PPP1CC	56.3004	218.411	96.3882	76.5798	81.5607	205.91	174.694	62.3486	87.8041	102.286	222.921	56.9968	58.0378	64.1699	168.158	53.0334	111.6
PPP1R10	57.9726	70.0856	59.6781	52.33	66.0831	51.2577	52.5318	58.2152	60.9243	53.57	80.0999	65.116	40.6233	56.3083	50.1626	87.4387	60.1498
PPP1R12A	234.359	263.182	215.311	197.838	331.83	364.872	327.115	292.995	364.354	364.076	431.783	440.949	268.98	352.019	451.124	318.176	326.185
PPP1R12C	1.66346	7.01405	6.09991	4.10763	1.27313	4.82181	4.28781	3.85991	6.69533	2.63572	6.14064	2.66382	5.01224	1.02754	7.06276	1.36643	4.10826
PPP1R13L	2.83087	5.55459	5.41313	4.75258	3.44548	3.5002	3.03748	3.79857	2.47619	3.50537	4.06067	2.83209	2.44493	1.28159	1.878	2.45507	3.32918
PPP1R18	71.4582	34.8169	86.6278	46.2889	111.503	68.0157	84.3482	112.627	194.836	163.797	150.094	134.081	139.36	133.526	132.561	163.697	114.227
PPP1R8	34.4615	12.1969	13.3653	30.9896	25.3519	36.2472	26.7657	26.562	25.7695	17.6931	37.7074	34.5193	21.1718	27.1517	27.9902	26.5235	26.5292
PPP2R1A	183.94	218.966	222.204	186.144	249.988	217.572	236.714	200.54	287.831	229.649	261.522	261.872	205.538	254.579	301.01	219.046	233.57
PPP2R1B	21.361	35.1276	27.2738	17.2251	54.9446	28.9372	36.5254	19.1739	37.4371	24.6614	30.5776	45.1128	27.2814	35.4899	27.3648	25.9775	30.9044
PPP2R2A	45.4228	41.9558	32.6458	26.2492	43.6128	35.4451	44.1988	36.5539	31.2092	36.855	38.7206	33.21	33.1599	32.6579	30.7299	28.9162	35.7214
PPP5C	32.3181	50.4983	56.3979	31.6454	45.8139	37.074	44.4305	42.4493	87.0193	70.8896	74.2102	46.388	67.0132	69.3117	72.2573	77.0177	56.5459
PPP6R1	66.9865	84.2922	60.7475	46.7415	72.6851	64.4596	77.5154	46.2641	87.0437	84.0968	100.49	90.4673	65.1584	71.3303	103.937	69.5252	74.4837
PPP6R3	148.099	173.169	122.944	126.907	127.188	121.972	141.086	126.746	98.0194	135.146	109.318	111.912	85.4894	90.9817	118.029	122.093	122.444
PPRC1	12.1537	25.5254	14.7127	24.5156	8.47299	33.8757	23.1452	9.34626	15.3944	12.3435	22.1015	28.6168	12.0408	16.802	31.3902	12.8985	18.9584
PPWD1	182.763	174.392	185.79	150.181	149.16	217.278	169.236	133.107	103.934	101.427	118.672	174.112	74.0918	96.7211	113.129	101.638	140.352
PQBP1	78.3127	57.0151	106.482	53.8458	67.2206	60.7818	61.3507	85.6199	46.7701	59.6577	52.4176	43.72	69.7821	56.5297	47.1235	52.4889	62.4449
PRC1	7.95994	4.37909	7.80026	9.39164	13.0879	13.6236	28.0156	9.88698	28.6834	15.5943	19.0825	15.181	7.2324	13.3355	5.93597	5.04951	12.765
PRDM10	15.2988	4.26684	8.60405	11.8295	11.1874	12.7803	6.60568	10.407	6.30663	6.93132	8.47893	14.433	11.1886	9.77027	5.64173	8.88993	9.53875
PRDM4	13.6029	15.6517	14.8662	3.2053	19.6591	17.4925	13.4389	6.68871	9.728	9.82983	13.0303	9.40088	15.1131	16.8466	26.1421	12.5106	13.5754
PRDM5	17.9406	25.544	18.0674	21.2322	13.3954	10.404	13.7273	12.4141	18.2431	14.1729	8.1136	9.7166	11.6406	15.2194	8.90199	9.02725	14.235
PRDX1	75.7026	63.1351	135.807	66.5029	105.867	90.345	106.717	209.731	110.387	126.629	83.1685	76.3239	160.962	95.5176	80.876	158.243	109.12
PRDX2	136.746	58.5699	157.075	97.506	114.069	35.7292	99.9962	140.546	77.5455	48.5241	64.8973	85.0358	127.325	47.7756	95.9499	102.377	93.1042
PRDX5	29.3755	37.976	48.8979	40.3543	33.8682	46.1887	44.536	80.5913	32.4053	36.5074	48.2683	38.1929	79.3517	39.4045	59.5659	59.301	47.1741
PRDX6	148.331	167.125	210.028	153.802	132.262	130.286	112.984	145.414	96.2028	122.496	80.1902	94.6113	83.9523	92.1456	93.0978	104.97	122.994
PREB	28.0263	84.1558	113.58	101.544	20.7252	153.84	98.5072	85.9723	63.057	133.933	178.654	34.0325	91.8639	81.9128	134.878	50.1925	90.9296
PRELP	1.42368	1.48831	1.77896	1.54768	1.098	1.16482	1.07738	1.18091	0.847849	1.21115	1.03246	1.17342	1.45646	1.07095	1.02749	1.0827	1.22889
PRIM1	39.7914	42.1826	67.176	56.4691	37.7219	23.8646	35.2435	53.1802	26.9352	32.8519	39.9897	40.6105	25.6027	22.1553	30.9888	33.2109	37.9984
PRIM2	23.2569	26.962	36.9277	43.4651	26.9903	22.311	41.0327	32.6032	29.6371	37.8554	28.6216	30.8295	33.9628	20.9122	28.3759	26.5056	30.6406
PRKAR2A	9.33529	28.3338	18.9351	16.0759	14.8583	19.0054	25.3816	20.8906	23.1987	18.9377	24.9692	12.1714	20.2064	21.8202	31.788	12.9063	19.9259
PRKDC	38.7813	73.9115	47.9239	40.002	41.1268	51.4525	40.0558	26.7886	34.6313	29.8934	44.7422	48.6249	26.1464	33.6603	41.0648	25.6389	40.2778
PRKRA	117.761	67.7017	117.594	102.779	84.3629	78.4392	79.5287	91.8587	76.6454	71.6045	67.4455	82.0115	40.4729	75.2209	60.6026	49.2714	78.9562
PRMT1	191.305	68.0329	169.788	123.142	164.874	102.076	102.969	126.593	115.887	123.953	105.091	128.21	119.713	131.862	83.0307	133.582	124.382
PRMT2	516.679	480.417	529.949	520.092	251.865	291.38	248.345	310.749	193.844	324.986	258.826	390.95	141.005	366.422	277.079	449.621	347.013
PRMT3	17.229	21.5176	29.9717	16.9897	19.4738	7.36894	20.7145	9.85192	19.7483	9.0581	12.7001	31.5516	12.0601	17.7324	12.88	15.1081	17.1222
PRMT5	61.6403	37.5427	63.3481	50.0373	50.7096	60.3676	50.1864	67.0406	38.0547	35.1194	53.5158	41.1162	25.5597	26.3837	61.0582	35.5046	47.3241
PRMT6	12.9925	10.2711	23.7854	14.8429	16.4171	12.4946	19.0665	14.8787	9.91784	12.8387	14.392	28.6359	9.1606	12.7528	24.0103	9.07486	15.3457
PRPF18	69.2944	36.8117	58.9945	53.0894	69.5523	51.6004	40.6554	63.7061	66.5361	47.6835	70.1567	89.4455	48.1173	53.7886	48.579	42.7	56.9194
PRPF19	10.626	4.8912	10.6706	24.8458	23.6375	18.8979	12.4368	9.70694	8.18061	5.93545	4.44917	5.66219	8.24453	7.50675	2.02314	16.3927	10.8817
PRPF3	192.528	178.171	120.713	167.75	163.087	111.315	164.352	141.948	114.545	105.991	137.648	135.344	86.3405	115.335	132.933	116.796	136.55
PRPF31	83.4211	65.7985	69.0614	83.4531	87.3441	81.6974	75.761	72.6133	106.876	100.24	84.6101	106.421	62.1576	96.5606	79.0289	86.9993	83.8777
PRPF38A	39.3539	40.3355	41.4833	51.3526	69.86	38.3072	50.9961	46.5086	64.1416	64.8286	49.2238	54.1475	45.6777	45.5482	55.3275	51.1337	50.5141
PRPF38B	245.892	204.492	177.944	179.386	210.018	195.336	159.469	188.405	207.805	195.007	202.999	192.453	176.937	225.598	179.782	219.931	197.591
PRPF39	101.808	107.78	67.9074	72.3431	72.9145	110.689	84.738	65.1933	70.3757	69.2162	86.4347	81.1857	40.6248	88.0954	74.621	55.6283	78.0972
PRPF4	28.7842	28.3089	30.543	30.9737	29.3804	24.0663	36.0871	29.5266	28.3185	27.9882	29.3624	40.6553	22.3054	34.0756	39.4305	28.3679	30.5109
PRPF40A	273.388	175.84	211.325	222.833	235.099	204.622	196.609	217.862	275.536	159.396	166.824	244.021	201.495	245.134	152.384	204.321	211.668
PRPF40B	35.7475	17.2387	35.0097	34.9991	25.7484	35.0093	39.6422	22.1411	17.2604	10.5436	14.5594	37.9328	15.7574	21.463	16.0709	23.9434	25.1917
PRPF4B	64.7693	123.677	48.2096	43.5345	56.231	67.5906	54.7619	47.6605	60.228	74.316	74.2219	55.7583	35.5881	43.032	80.7839	56.4883	61.6782
PRPF6	75.5836	99.327	70.3354	76.5824	64.2275	55.8573	87.6821	52.2218	64.7998	52.2882	80.8606	80.1277	52.0942	65.4354	73.4084	62.739	69.5981
PRPF8	193.63	218.705	157.944	143.713	206.092	186.139	205.78	163.453	141.132	131.631	183.103	173.531	122.615	143.284	165.679	156.04	168.279
PRR3	91.4486	29.8337	31.728	40.8879	43.3038	43.2761	30.5677	25.9837	9.45803	37.5846	8.0822	23.6087	18.5964	30.0284	15.6111	12.7281	30.7954
PRRC2A	37.7237	33.1029	41.6922	42.3155	50.9822	56.0548	29.7586	36.3264	29.5671	39.4755	31.5912	38.1787	48.525	37.9011	31.9562	32.5443	38.6059
PRRC2B	52.1428	65.5839	43.312	43.5256	35.4094	56.5601	60.1536	38.5669	38.2398	37.1118	49.7471	49.1891	33.3607	34.3705	48.9313	35.5953	45.1125
PRRC2C	331.733	248.396	292.704	275.484	292.637	251.922	275.825	243.311	230.449	269.427	261.407	259.938	230.133	255.016	247.46	272.373	264.888
PSIP1	112.034	236.323	132.861	116.566	71.2307	125.126	145.724	75.1374	46.0542	84.5533	123.927	57.1314	57.9648	47.5121	103.124	56.1944	99.4665
PSMA1	379.397	397.476	343.83	325.181	564.501	287.313	260.915	386.06	545.258	462.25	325.083	375.601	327.763	302.794	328.75	385.259	374.839
PSMA6	131.899	90.8649	153.925	114.243	206.379	104.863	138.098	195.498	214.503	201.861	154.447	160.424	305.506	153.469	142.572	219.342	167.993
PSMA7	344.684	185.544	325.178	263.79	358.978	345.099	282.898	374.427	433.202	340.418	343.249	327.695	546.342	344.701	351.49	375.587	346.455
PSMC1	104.188	86.2662	92.3268	85.4264	138.862	128.197	86.3909	88.9288	136.143	151.448	92.3913	175.178	135.256	120.49	127.109	117.186	116.612
PSMC2	121.899	84.0191	86.708	81.5153	102.857	123.211	88.8267	88.8922	136.413	99.2367	112.629	134.4	109.377	101.125	106.359	90.1683	104.227
PSMC3	97.627	56.1817	105.786	90.763	122.342	90.41	55.0488	103.514	190.375	149.614	107.053	194.276	152.199	132.333	114.73	147.61	119.366
PSMC5	293.717	135.358	285.136	218.346	282.315	213.64	194.829	240.639	281.45	321.789	236.964	278.828	213.205	284.892	205.518	262.258	246.805
PSMC6	243.185	154.583	185.959	185.928	214.821	153.281	174.398	175.168	233.404	161.643	199.672	199.026	189.01	169.155	175.31	152.105	185.416
PSMD1	71.2378	93.2272	57.5757	70.9555	81.3299	74.9444	104.655	70.0532	105.492	97.5632	130.041	106.936	55.0006	72.1609	118.053	81.0322	86.8912
PSMD11	83.9121	85.1245	67.9889	91.7343	87.3682	108.409	79.2055	89.492	135.53	145.903	102.859	173.702	97.1902	115.465	120.282	100.874	105.315
PSMD12	44.3332	36.9803	61.8946	48.9336	59.5635	71.8986	35.9795	62.8117	58.8956	61.2347	53.4298	88.7574	40.313	57.61	47.0358	53.4421	55.1946
PSMD13	197.449	106.533	176.548	175.987	196.653	171.737	159.955	190.591	295.81	224.764	166.29	265.519	174.013	200.352	164.512	216.317	192.689
PSMD2	96.5908	423.501	141.285	192.526	98.6661	254.362	290.703	142.05	138.407	313.733	372.479	134.202	184.103	201.667	389.36	113.182	217.926
PSMD3	14.6546	60.2198	57.3054	57.5536	19.2417	80.6445	69.6814	30.0958	29.0384	71.7382	73.7166	10.9596	31.2214	25.358	68.4681	13.5902	44.593
PSMD4	181.061	102.408	193.527	153.889	213.316	130.679	134.423	193.671	250.954	181.18	143.584	238.342	202.09	173.806	138.085	210.308	177.583
PSMD5	44.2221	71.84	35.836	31.1619	35.2047	36.8412	57.1839	56.9195	49.5594	44.0975	52.6495	58.4203	38.084	50.0263	40.6827	38.8987	46.3517
PSMD6	208.363	116.708	184.124	122.892	176.459	155.562	121.875	185.367	211.758	140.717	116.09	174.126	157.266	184.376	127.593	141.327	157.788
PSMD7	118.089	83.8734	101.22	76.1918	100.154	92.3805	94.926	109.212	125.795	98.957	91.5666	102.411	148.824	136.345	115.287	116.918	107.009
PSMD9	64.8736	42.7571	79.6671	65.0474	80.9573	50.3244	56.9217	118.495	71.8103	85.7844	55.4208	77.1047	111.43	102.21	57.8525	101.493	76.3843
PSME4	23.746	31.7619	27.0211	27.7122	36.8165	20.7876	53.637	24.9292	39.525	42.2532	55.2311	37.2439	23.992	19.6252	40.7375	34.8263	33.7403
PSPC1	27.843	110.256	74.547	97.4667	50.8278	97.5041	101.376	105.509	110.122	91.6047	115.454	89.0786	81.3352	102.557	91.4275	69.0071	88.4947
PSTK	23.7843	19.7995	24.622	13.4076	20.5352	16.6329	11.6464	12.176	15.4501	10.7158	13.8099	11.3904	21.942	9.85627	8.23703	18.8358	15.8026
PTBP1	18.7178	193.698	134.394	166.042	92.7076	192.244	189.957	162.612	156.911	114.473	197.88	69.3119	113.066	141.768	209.977	74.8785	139.29
PTBP2	20.3464	46.8142	21.2143	20.9805	31.9095	15.4957	34.5171	24.6835	19.0411	16.064	13.3391	14.5772	10.157	20.7096	11.5117	16.7595	21.1325
PTBP3	44.7909	40.5704	42.5521	53.8249	55.7692	62.1709	71.9554	58.7177	74.8584	48.3559	50.1345	73.1066	62.7139	90.0551	57.5406	96.1921	61.4568
PTCD1	12.5146	20.5228	21.3978	17.9487	21.7437	18.3793	22.8627	16.0261	15.7597	20.6685	29.1817	22.9149	15.7032	19.1885	16.6169	20.0288	19.4661
PTCD2	20.0926	9.44861	18.465	22.0864	9.75339	16.4834	9.92296	5.54954	5.10169	14.1841	9.26536	12.5971	4.49238	8.86229	5.71014	8.04136	11.2535
PTCD3	302.766	285.417	184.148	264.567	265.227	270.233	303.958	226.319	186.785	190.122	258.253	191.324	118.528	152.03	232.242	227.733	228.728
PTGES3	347.737	168.913	288.573	240.188	288.324	257.569	260.76	225.206	309.502	244.922	256.686	271.892	204.021	229.072	255.302	197.455	252.883
PTK2	26.538	57.6126	31.2879	42.1895	17.8916	20.5869	33.2488	29.4751	7.39033	29.8688	28.8172	23.1424	27.0334	25.1947	32.1921	36.3547	29.3015
PTPN1	66.5317	53.9164	56.4463	53.2521	83.7	74.0386	87.5782	64.5496	77.2181	54.3242	64.7912	79.3744	59.8235	84.8709	69.4253	62.3245	68.2603
PTPN12	29.8358	46.6204	18.8163	26.8537	17.8345	16.3482	26.2479	17.5744	35.5467	55.9867	29.0026	48.3785	69.1999	44.0092	58.7122	74.8326	38.4875
PTPN23	7.833	3.10426	10.4704	6.73237	7.30227	5.80044	11.5795	21.4196	5.81314	4.56008	5.86258	2.44886	3.79068	18.3931	2.9879	1.81435	7.49453
PTPRG	0.365525	0.265754	0.458835	0.30336	0.063935	0.084052	0.095455	0.151102	0	0.315245	0.041569	0.082161	0	0.162641	0	0.096911	0.155409
PTPRJ	6.56825	2.61915	4.06414	5.34679	12.6031	13.3843	9.50692	9.70018	24.3052	16.5152	16.6019	18.0515	17.3899	14.5476	12.6417	18.2913	12.6336
PTRH1	4.32772	14.2748	9.40078	9.58341	8.91389	14.4285	11.6011	10.2465	13.736	16.7837	20.7626	7.51097	30.9509	22.0565	19.6081	16.3358	14.4076
PTRH2	15.9245	11.1607	9.7289	14.7473	6.92098	13.673	13.503	9.99678	5.95259	7.45831	10.6932	5.68907	10.358	7.78885	10.3273	10.8968	10.3012
PTRHD1	4.19826	12.2582	7.82043	8.14611	4.42832	5.20348	15.1923	12.5168	7.8026	4.97552	11.3726	1.24435	15.0482	7.91935	19.5301	14.1204	9.48607
PUF60	199.527	162.772	189.507	197.565	181.398	180.251	154.071	174.146	237.676	206.21	205.764	233.203	153.482	230.599	199.635	194.361	193.761
PUM1	143.208	202.972	115.501	132.171	159.803	109.65	186.67	113.633	131.749	95.2932	109.823	129.369	104.585	93.9821	119.78	104.507	128.294
PUM2	62.9858	72.6063	57.8231	55.4658	62.1449	61.7431	75.6812	62.4748	59.4733	48.1577	70.4877	67.4739	35.8111	49.8104	65.021	54.539	60.1062
PUM3	95.4249	86.1204	74.9266	97.519	79.0806	67.4713	62.2431	58.3392	55.2197	21.1501	53.6205	75.5964	37.7683	52.0564	41.3688	44.598	62.6565
PURA	2.61802	3.4188	3.66624	2.5528	2.89008	4.81129	3.9023	2.97891	1.85211	1.88106	4.35469	2.90624	4.61615	2.24252	4.59776	2.35292	3.22762
PURB	2.54454	3.97692	2.16194	1.78928	2.87015	5.06516	3.92514	2.52326	2.99389	3.79938	2.87209	2.0039	1.61364	1.46957	3.64408	2.69593	2.8718
PUS1	11.5063	21.8365	20.3445	14.2006	8.85455	19.6625	11.8668	9.19776	4.24391	7.26717	17.7507	7.97933	5.18372	4.28692	17.6413	11.4885	12.0819
PUS10	8.80286	7.37613	11.8044	11.831	23.6742	12.1705	15.6932	15.3474	23.6476	17.1584	15.1912	11.2973	11.7123	21.8332	14.0953	13.7715	14.7129
PUS3	12.7188	8.25327	17.7838	16.0603	16.8675	12.8166	6.17666	17.2677	17.9308	7.14644	19.2665	14.5862	15.9851	15.6961	14.4992	15.2388	14.2684
PUS7	5.82946	13.799	9.20274	7.70712	4.97814	7.158	23.5415	7.76204	5.80574	13.768	13.2093	14.3613	9.52244	9.18394	6.18072	3.45881	9.71676
PUS7L	27.2697	12.2492	35.7388	29.8241	22.9779	14.1768	21.2876	27.5279	34.3475	14.815	11.048	25.9966	27.6268	31.915	7.99342	19.5039	22.7686
PUSL1	9.37365	4.13848	15.6087	8.30503	8.67459	12.5851	7.62373	13.6135	13.7087	13.092	8.77009	9.90311	13.8665	21.1953	9.46656	9.07606	11.1876
PWP2	21.2017	5.2763	30.3445	24.9366	21.0059	0.471713	50.6588	25.3834	23.7737	3.90706	31.2538	41.8919	18.8937	3.64429	27.3643	28.5615	22.4106
PXN	85.7635	138.245	90.8778	105.877	130.503	130.874	183.832	124.206	211.205	237.981	277.003	260.281	178.924	261.439	306.379	280.185	187.723
PYGB	46.5181	71.4539	68.4256	56.1363	25.4744	26.8996	48.49	33.7924	32.7383	23.2939	40.7635	38.4658	24.574	42.1771	41.1335	28.8883	40.5766
PYGL	3.93992	8.20244	7.50548	2.66634	3.15497	1.9761	4.49996	3.37852	1.73214	2.06736	1.3022	2.06279	3.08392	3.39272	3.38168	2.35194	3.41865
PYM1	52.0672	18.3418	41.8753	25.4805	27.8231	32.5157	39.5648	64.2026	50.2469	44.1957	26.5766	36.5708	38.613	34.0958	24.6781	40.3014	37.3218
PYURF	248.631	96.7855	243.215	194.892	258.938	174.864	137.901	275.082	298.609	241.901	160.331	316.888	248.726	250.913	166.566	279.604	224.615
QARS	259.557	245.973	188.85	250.968	181.205	224.446	233.631	155.315	231.889	165.501	200.455	206.874	151.518	205.819	216.628	211.521	208.134
QKI	16.9133	19.6308	19.335	8.26013	21.2664	20.7272	10.0328	12.7716	19.3206	19.1384	13.8374	13.3402	20.7381	13.1608	16.5835	18.7633	16.4887
QRSL1	46.2897	38.4899	30.872	24.4063	34.7398	27.3998	25.9665	31.3639	30.1836	22.8326	25.153	36.8903	20.6539	23.6577	20.8517	22.3077	28.8787
QTRT1	111.729	63.3408	112.62	86.6043	73.0229	63.9748	47.1995	56.9246	55.8107	40.2426	30.7872	51.208	51.1331	43.9604	35.7135	56.3544	61.2892
QTRT2	30.729	24.1145	16.4455	25.4693	32.2454	19.1005	18.1219	25.2015	25.7755	32.7109	19.3114	22.7416	19.024	16.084	9.06377	19.6066	22.2341
R3HCC1	54.6698	19.4367	46.1858	53.7268	43.907	50.0903	33.0048	51.7439	68.2531	77.9897	67.4786	69.6183	59.2098	68.2404	67.9946	58.0315	55.5988
R3HCC1L	19.2801	26.9762	13.9647	20.6088	25.5047	17.4474	29.8884	22.6779	34.5967	21.7083	30.7359	30.3301	20.4335	27.0671	33.9553	26.1088	25.0802
R3HDM1	67.7047	76.5064	90.2763	71.2804	68.3044	72.1675	80.0174	68.6492	60.7973	64.6476	52.8351	62.1051	48.6322	47.2526	71.3248	47.1686	65.6044
R3HDM2	35.3233	36.4967	30.5086	31.1337	30.4532	19.8761	48.6094	25.6097	19.9397	22.1289	30.6276	28.3376	28.8499	27.4686	34.211	27.7511	29.8328
R3HDM4	37.9903	94.8933	77.0672	66.7206	43.2106	94.6898	88.8905	54.5295	35.7561	47.1501	94.8033	25.9285	18.6807	31.3343	60.9244	19.3045	55.7421
RAB10	33.3474	113.715	103.145	81.2484	97.0606	106.405	134.594	99.0485	113.786	121.579	133.775	116.565	86.5913	103.769	145.989	103.244	105.866
RAB11A	28.3578	30.9292	66.5946	52.9707	52.0905	31.1359	47.0436	74.251	43.238	45.6827	71.9257	56.7006	65.8062	56.4637	53.4544	83.874	53.7824
RAB11B	32.6218	101.156	85.4776	63.5544	26.3486	123.36	87.2631	31.7339	52.7039	110.102	121.726	27.7321	41.6824	78.3252	104.911	35.2637	70.2476
RAB12	52.6803	26.9266	47.2963	47.0196	51.5509	34.6953	42.6448	42.8604	32.3062	37.0907	21.7634	53.6429	36.8132	34.9932	23.4934	40.1555	39.1208
RAB13	2.97928	3.03828	3.79309	0.760944	2.1366	0.764992	0.933854	1.07266	0.628489	1.34346	1.58858	2.05941	1.18313	1.87021	0.970493	1.80755	1.68319
RAB14	62.4622	47.2832	46.1487	54.5835	66.524	47.8476	73.5249	50.0388	63.0978	64.2057	62.7071	61.9032	56.8478	62.2532	70.6052	49.0931	58.6954
RAB15	10.8817	8.41689	3.63512	6.90057	4.10291	8.49322	8.36203	3.45084	2.56031	4.4809	4.70544	7.14575	1.54643	1.9044	3.71109	3.76899	5.25416
RAB18	150.515	69.2638	92.859	137.896	207.437	154.513	109.927	180.842	206.679	173.006	146.364	137.99	156.334	196.332	161.535	151.074	152.035
RAB1A	107.048	51.4666	93.9192	78.6857	99.2411	88.0536	63.2423	98.1283	128.003	121.701	101.031	125.577	101.954	110.478	105.118	111.424	99.0669
RAB1B	74.0384	71.7655	78.1923	78.0912	99.2013	90.5123	81.0213	96.8455	143.562	199.992	228.426	179.337	123.458	142.122	231.318	179.849	131.108
RAB22A	9.27007	10.3809	13.1295	16.3522	8.1774	19.7053	20.604	10.9044	14.7264	12.6505	11.6933	14.6709	13.12	9.13792	14.2614	10.7487	13.0958
RAB23	2.52856	0.328084	0.053246	0	0.697387	1.6972	1.1536	1.2235	0.644696	0.289064	1.13208	0.809121	0.382468	1.92671	0.592852	0.482792	0.871335
RAB25	1.25259	0	0	0.233253	0.6153	3.74958	0.910581	2.1031	0	0	0	0	0	0	0	0.895226	0.609977
RAB2A	25.0833	133.363	89.6695	109.182	70.8522	102.765	116.559	71.6832	60.1396	113.846	115.466	43.925	109.585	107.665	128.24	48.2541	90.3924
RAB2B	39.0679	31.3718	35.5152	34.2451	49.3265	37.7953	31.2538	54.6587	48.9459	40.8613	49.5298	39.1849	49.8084	55.9145	69.4633	55.392	45.1459
RAB30	50.5298	35.0365	47.1513	55.8214	45.3889	9.77892	27.47	25.543	11.1767	11.4402	15.1654	22.6683	12.6461	9.00136	18.9094	18.123	25.9906
RAB33A	2.81943	3.10973	9.7276	3.96789	3.25233	1.30434	9.41385	10.8561	7.40683	4.81302	6.79086	2.40158	8.56971	4.88093	6.42423	7.79248	5.84568
RAB33B	27.0711	31.9985	24.3217	20.4262	28.7321	28.2036	26.4892	32.3485	16.6015	27.3175	19.9531	29.5608	12.0687	22.988	22.6334	16.5836	24.2061
RAB34	11.9753	11.1145	10.6992	7.36519	3.12823	1.45232	5.67094	11.0847	8.18749	3.05132	3.27153	0	6.83526	7.49861	4.42181	6.26451	6.37631
RAB35	6.80574	11.8643	20.9591	14.7737	17.2578	25.2016	39.5524	19.128	32.9361	29.1224	41.7371	15.6283	28.5243	23.5173	43.6215	23.4559	24.6303
RAB36	2.09714	4.82326	1.38339	2.7983	3.32849	4.31461	4.71399	1.48909	1.57185	2.50935	3.7029	4.47667	1.22532	2.08653	3.99107	2.71043	2.9514
RAB37	100.465	116.191	104.408	119.896	143.994	147.865	206.493	156.14	196.658	239.674	254.256	263.695	173.601	235.781	245.008	235.344	183.717
RAB39B	8.77622	12.8268	9.3012	16.6457	9.77932	13.9097	9.13472	11.1656	4.83515	6.27256	13.4134	15.6352	6.36947	11.0305	15.873	10.468	10.9648
RAB3GAP1	96.4815	98.7809	89.6981	93.8882	74.7919	55.4752	69.9596	63.0182	9.95989	20.6754	31.2945	26.9367	6.25396	16.1097	13.761	18.291	49.086
RAB3GAP2	49.1831	47.6034	37.7072	49.2834	73.4142	42.5693	43.0909	44.1618	52.4819	52.6534	53.9733	52.7047	39.7232	78.5944	47.3821	55.4368	51.2477
RAB5A	47.3759	50.267	59.4179	32.7551	57.5482	64.0619	69.5778	47.9563	61.0279	77.4801	84.4518	61.29	60.2191	64.226	70.6648	50.4827	59.9251
RAB5B	57.5545	107.855	76.9539	66.3704	72.3794	69.1332	70.6571	78.6219	64.1388	99.1375	106.493	50.3443	54.6145	81.1346	99.7624	62.8918	76.1277
RAB5C	195.613	109.646	136.885	117.512	201.533	197.263	121.463	169.268	234.989	323.491	206.033	239.69	236.488	267.735	183.157	211.788	197.035
RAB6A	79.8067	120.424	84.6648	93.8159	103.854	118.489	147.159	122.978	141.317	137.893	179.047	187.913	118.639	187.359	209.469	155.053	136.743
RAB6B	0.711839	1.42931	1.73936	0.944546	2.07365	0.318965	1.97067	1.60795	0.265754	2.30122	1.47344	0.75946	1.35947	2.27614	2.8871	0.79654	1.43221
RAB7A	224.602	186.321	189.412	223.98	250.881	222.13	222.362	227.475	281.815	273.531	301.348	275.331	191.646	225.548	283.8	235.113	238.456
RAB9A	27.0781	16.5968	30.3542	18.2783	46.9793	39.7775	27.3688	44.1598	71.0772	33.6263	41.4289	56.0657	74.6146	74.7812	64.2915	78.9922	46.5919
RAB9B	0	2.69935	0	1.80312	0.249579	0	0	0	0.716474	0	1.94895	0	0.109343	0	0	0	0.470425
RABL2A	40.0787	42.4064	55.1167	51.8789	40.6172	41.5701	51.8179	54.4588	24.5473	22.819	30.6552	29.1356	15.6515	21.7961	38.4788	18.4416	36.2169
RABL2B	76.5532	79.8441	64.7388	112.892	114.008	75.837	77.9636	107.775	53.4608	74.3802	77.3361	109.404	52.5977	67.0913	71.0535	73.5972	80.5333
RABL3	47.2331	35.3389	33.4726	47.9661	44.3142	22.4511	41.6326	42.3753	44.5904	30.9637	33.8921	22.2999	15.4652	30.694	16.921	14.9878	32.7874
RACGAP1	12.4795	19.3803	16.9281	2.9396	23.6459	11.0884	20.8885	11.1503	24.4484	15.6261	18.2134	13.0071	10.7344	11.3772	22.8318	11.5635	15.3939
RACK1	2100.4	1218.17	2554.54	1761.81	1731.92	1353.8	1130.75	2276.35	1237.42	1325.58	828.742	829.173	1273.01	1203.55	757.666	1457.34	1440.01
RAD18	16.0223	16.2311	8.79712	4.48011	13.9046	19.6486	6.9606	15.1188	16.0921	7.62346	8.57003	13.1312	15.6939	17.4173	10.5932	11.3652	12.6031
RAD50	61.5032	60.8291	64.8719	67.5872	54.8422	78.7935	69.0068	59.0089	49.325	33.8306	32.5148	53.8886	41.446	57.8657	47.9123	53.5186	55.4215
RAD54B	3.46401	5.00507	5.58658	4.28656	5.0955	2.11047	1.06878	4.81595	1.64634	1.08625	1.68219	1.76304	1.70163	0.182537	1.76721	3.7593	2.81384
RAD54L	9.43615	3.45058	8.63251	1.23803	9.02123	10.0094	10.1802	13.3167	9.65518	5.72735	10.5682	6.34171	2.63793	8.57425	10.869	4.10859	7.73544
RAD54L2	39.7448	51.8485	33.5038	40.9043	37.3525	48.2182	38.8258	23.9462	36.3621	62.9799	63.2007	29.9669	35.1075	40.8559	52.842	23.9732	41.227
RADX	16.2787	18.3723	10.0651	8.8417	9.14615	27.3036	25.5492	10.9319	18.3317	21.0452	17.625	10.2897	6.00796	11.4828	11.6792	9.36946	14.52
RAE1	98.9973	37.1179	66.5105	53.1671	68.159	72	57.3354	57.2015	82.116	55.3058	53.8112	65.0436	48.0145	77.6487	48.8446	58.896	62.5106
RAI14	0.663614	0.44391	1.32238	0.392005	0.410774	1.31313	1.36633	0.311939	0	0.722817	0.280273	1.68625	0.308754	1.08322	1.03771	0.690501	0.752101
RALY	85.1126	148.837	211.723	177.974	156.156	221.651	203.211	192.83	251.697	309.829	251.818	115.287	248.952	202.565	241.222	102.205	195.067
RAMAC	25.176	22.6368	36.6925	19.2877	26.0121	17.0314	18.4582	25.9027	36.4853	35.4827	24.0221	21.2864	35.485	37.8029	27.2199	22.4879	26.9669
RAMACL	1.2976	0.448728	0	0.108491	0	0	0	0	0	0	0.654425	0.092531	0.115153	0	0.667654	0	0.211536
RAN	520.106	166.106	564.456	340.577	450.661	282.403	306.729	527.794	498.775	373.324	289.651	359.385	561.235	358.171	276.211	402.953	392.409
RANBP1	22.7733	24.7824	71.3193	33.3145	37.8037	54.946	36.516	45.3406	38.8453	51.2802	36.7209	36.8308	46.8262	24.4994	29.8113	29.1166	38.7954
RANBP10	6.761	21.4069	14.7509	22.3231	9.36735	13.4846	22.8695	12.6903	9.81256	10.1849	16.7775	8.48977	6.60829	6.84032	19.2566	5.33047	12.9346
RANBP17	9.98764	6.14873	7.36475	13.7268	7.94935	8.39847	5.80128	7.72741	4.45853	5.23275	8.23136	8.8545	5.71408	5.67369	2.03697	8.44407	7.2344
RANBP2	39.9316	33.8418	41.6887	30.9072	90.6121	37.4003	44.5879	44.5706	36.7878	17.4616	25.5927	23.7447	40.4601	25.7496	23.5973	28.7122	36.6029
RANBP3	85.353	102.528	97.6895	74.0182	87.6399	74.6768	78.9763	68.0416	81.8968	74.0548	95.5679	60.1964	57.4783	61.0181	68.4965	72.0875	77.4825
RANBP6	29.994	18.9123	23.4017	23.3909	29.2412	24.7395	25.5586	21.6732	21.391	23.3437	22.3239	16.8511	17.9912	29.1855	17.8314	20.4752	22.894
RANGAP1	41.855	46.0258	30.2966	25.4674	38.8955	42.7379	38.2246	33.5177	36.855	45.3461	45.8246	36.3581	24.951	39.9546	39.1738	28.1475	37.1019
RAP1GAP2	1.14992	5.53707	2.05671	1.04569	23.713	35.5147	26.6509	14.2531	46.0385	44.1969	44.1196	39.0966	66.805	59.442	61.9524	29.8838	31.341
RAP1GDS1	34.3439	54.455	41.5251	42.2265	58.9203	74.4592	50.4925	65.9056	69.8839	67.4062	83.9622	55.3031	61.9596	65.5158	54.9611	73.928	59.703
RARS	80.2396	78.7759	85.996	71.9663	72.8589	64.7126	53.6773	58.5762	58.481	50.6423	78.8239	56.3751	65.324	76.4805	67.9451	71.0277	68.2439
RARS2	76.4719	136.006	76.3488	57.2503	67.8948	73.303	87.8207	60.3146	63.5065	80.1082	100.979	113.985	61.892	74.9898	97.2373	70.4342	81.1588
RASEF	95.0261	98.1691	108.85	99.3304	84.462	99.1044	118.764	87.3753	68.6301	53.241	64.9182	94.0451	54.9295	73.7456	43.2039	70.7197	82.1572
RASL11A	0	0.934708	2.0519	0.800016	0	0	0	2.78598	0.366214	0	4.15968	0	3.40108	0	0.209076	1.23472	0.996461
RASL11B	0	1.0601	0.413848	0	0.612261	0	0	0.160874	0	0	0.153367	0	0	0	0	0.540973	0.183839
RAVER1	3.91861	62.3218	24.7401	20.7662	10.8921	42.6091	44.0146	7.91479	5.83411	28.4953	50.8425	4.71507	11.8754	8.64205	51.2096	6.08405	24.0547
RAVER2	4.82588	4.49637	3.56785	1.49477	2.91304	3.69841	5.34209	3.50734	2.57074	2.74848	1.8376	3.49432	1.24929	1.773	1.23249	1.9438	2.91847
RB1CC1	47.5209	48.1973	33.3689	40.2962	58.6415	53.2206	55.5404	39.2092	41.4693	52.0566	35.3674	61.6464	28.4966	42.9353	35.6236	45.9988	44.9743
RBBP4	257.524	205.89	200.991	205.32	185.36	172.12	239.645	206.473	314.474	299.384	313.308	284.869	223.772	221.905	276.301	284.751	243.255
RBBP6	68.8343	61.2291	47.465	51.0871	46.0788	49.5218	45.9991	69.5348	40.6338	59.4847	63.3188	75.4604	43.6459	43.7424	45.044	49.1409	53.7638
RBBP7	275.071	215.288	187.401	205.856	237.092	263.612	159.605	149.798	256.132	189.218	206.628	302.446	233.275	232.863	259.963	222.067	224.77
RBFA	43.2412	24.5914	37.5158	23.9673	18.4862	10.7349	17.2883	17.8329	18.2045	11.2009	14.9617	10.5504	15.6179	20.2848	16.5389	24.1444	20.3226
RBFOX1	0.592002	1.90704	1.81397	2.29403	0.837661	1.77557	1.31166	1.56675	1.00318	2.11169	1.02361	0.774604	0.99867	1.18834	1.03942	1.41376	1.35325
RBFOX2	0	0.351164	0.339774	0	1.21755	2.74488	0.019724	2.13042	0	0	0.614116	0.067736	1.11361	0.312892	0.226852	0	0.571169
RBFOX3	3.38082	5.2034	2.41083	3.12833	3.56587	3.31142	2.21829	3.59444	1.63929	2.46706	2.46602	2.54977	1.73611	3.3811	2.33495	4.21227	2.975
RBIS	94.5322	77.2976	74.5278	86.9603	76.8072	55.2504	89.3761	65.8693	59.8534	55.8666	67.2394	35.5066	58.9197	57.392	66.0404	73.5584	68.4373
RBM10	46.4991	38.1209	52.1798	38.4141	43.0534	58.3259	61.5217	42.6974	52.9544	42.0679	48.9297	55.3864	36.8419	61.3911	53.8019	42.5827	48.423
RBM11	47.3276	41.4494	10.0637	15.0778	4.19588	1.82037	2.55388	6.35483	0	0	3.51684	0	2.1244	0	6.86717	1.58496	8.93355
RBM12	60.2359	68.3098	75.8923	57.353	74.3541	59.8763	98.4491	67.5725	54.1639	38.6353	69.636	48.2824	46.0421	51.7516	59.4138	58.4688	61.7773
RBM12B	27.5003	28.7937	21.6399	46.5613	21.0246	33.9387	29.6185	36.803	8.2076	7.4893	21.6403	25.7171	11.6139	29.9883	32.6605	20.2909	25.218
RBM14	124.095	256.256	201.513	179.439	180.376	181.268	205.41	137.44	122.82	113.032	159.718	142.726	83.7437	133.986	144.651	107.731	154.638
RBM14-RBM4	19.3811	26.6987	17.9219	27.0692	35.2018	25.3429	13.8637	19.0783	22.1871	24.5295	14.8933	24.5905	19.1437	22.9825	18.63	18.8934	21.9005
RBM15	10.3765	20.8851	19.1782	13.2748	20.6838	9.11966	16.5293	17.4219	15.1799	25.0457	24.2473	14.0724	15.4751	17.3345	22.8094	16.199	17.3645
RBM15B	4.07779	7.50984	5.59498	2.80987	2.86154	7.11494	10.3338	3.08182	6.9379	5.08659	9.16791	4.1266	4.65184	4.807	13.4161	3.36525	5.93398
RBM17	222.583	439.372	311.462	405.86	297.038	403.47	290.44	286.497	278.561	279.165	345.224	324.343	255.731	316.061	256.47	236.842	309.32
RBM18	37.5997	31.1399	34.004	15.7881	29.592	35.2513	30.6336	41.8621	41.3916	40.0906	55.5165	50.6751	54.2362	60.5053	50.4778	39.6421	40.5254
RBM19	57.4062	62.0157	63.5037	66.7529	41.1365	51.0652	46.1255	61.145	32.8451	47.3045	56.6976	70.6994	34.6449	51.1127	41.2886	49.3702	52.0696
RBM20	4.88194	7.22467	3.33987	4.39128	0	3.17867	2.08727	1.68996	3.93176	2.65327	2.23081	1.38424	1.07141	1.39188	0.819359	0.541967	2.55115
RBM22	152.46	117.647	85.8981	97.5364	170.668	94.3936	144.513	87.104	158.863	96.94	139.124	129.183	126.648	131.753	131.225	109.461	123.339
RBM23	139.676	176.008	118.727	105.463	96.0284	99.7399	134.999	91.6358	103.455	119.38	139.3	89.002	109.739	124.853	120.817	108.156	117.311
RBM25	126.299	129.344	120.102	123.655	112.201	86.6557	104.879	102.641	102.048	82.8816	93.7912	97.2784	96.9665	122.368	107.008	109.361	107.343
RBM26	75.9375	71.5188	57.4619	62.386	43.1256	40.3229	60.0907	41.5638	36.0957	30.305	37.8017	43.6905	25.504	23.2104	36.9883	33.8039	44.9879
RBM27	14.4098	11.7998	13.9356	16.0033	15.8655	8.05023	14.556	9.57565	14.8043	10.7081	11.2809	12.5419	9.15145	14.0638	10.1432	13.7257	12.5384
RBM28	20.6969	34.5596	29.875	33.3569	29.465	27.6874	34.6351	30.7845	26.8286	48.3652	23.9195	39.5553	27.6002	35.7768	33.5258	22.9979	31.2268
RBM3	716.232	332.949	493.071	514.837	722.127	464.427	379.636	519.831	767.984	538.156	448.722	603.937	632.263	547.546	453.094	626.067	547.555
RBM33	22.4637	24.8226	24.7932	35.3552	32.073	24.3469	41.6095	25.6458	32.2223	23.4646	29.5421	30.3602	32.9432	24.4094	32.5954	27.0483	28.981
RBM34	112.322	87.2769	115.516	101.833	125.037	94.9795	81.6874	111.251	112.374	125.625	90.4972	121.138	125.223	119.848	75.4257	80.4659	105.031
RBM38	44.3817	20.6253	25.3857	17.1891	32.3224	18.0411	21.1019	21.4211	48.5933	19.5975	23.6506	19.2402	50.4466	27.9242	18.8352	11.0496	26.2379
RBM39	1538.7	1666.76	1206.58	1131.6	1713.45	1317.78	1452.61	1111.07	1311.61	1531.39	1461.12	1285.67	1127.08	1196.5	1246.57	925.139	1326.48
RBM4	304.357	195.606	287.919	276.694	251.44	273.202	197.429	230.334	240.71	204.652	178.728	208.155	242.393	229.171	204.563	244.311	235.604
RBM41	25.6876	27.1448	25.33	36.0973	32.3077	19.9295	31.5206	33.6187	25.1432	22.7753	25.4469	20.236	17.19	23.3891	30.7128	27.2973	26.4892
RBM42	7.26266	25.6467	50.9728	35.1235	45.5067	46.8927	30.1369	44.2132	64.1759	56.7347	44.0122	32.456	42.5853	57.7659	41.2731	32.7851	41.0965
RBM43	7.39628	9.24057	11.9895	14.8399	8.13895	6.20406	7.00004	4.85518	3.50794	2.77049	4.16228	5.75856	3.24007	6.79134	7.8478	3.82679	6.72311
RBM44	0.334564	1.7301	0.206841	0.778938	0.143498	0.469548	2.65077	0.910415	1.04024	1.24636	0.819767	3.80647	0.55974	2.32771	0.870365	1.64424	1.22122
RBM45	44.3108	52.2415	32.9027	45.5798	38.204	20.8211	28.3561	21.5341	38.7552	42.6325	32.1197	36.6264	14.5359	34.4084	14.2851	21.6436	32.4348
RBM47	3.25082	3.5926	3.89733	2.65435	2.60254	2.55009	3.9262	3.18704	1.26844	2.67171	2.97706	2.48669	2.42446	3.90253	2.86027	2.24526	2.90609
RBM48	85.0491	38.844	44.3631	44.5567	55.6784	37.0495	32.3093	38.7718	37.9799	56.4445	31.6894	39.3982	45.4104	43.7876	43.5958	27.1724	43.8813
RBM4B	53.7046	64.1113	39.7418	65.8617	21.58	28.2676	45.0483	45.0906	32.5196	43.9547	57.9469	37.8768	22.3343	34.0814	64.7802	48.7494	44.1031
RBM5	377.247	512.699	304.503	321.736	341.809	328.046	451.644	360.669	304.218	356.189	375.9	309.992	232.927	329.27	328.306	304.176	346.208
RBM6	273.065	463.19	324.475	264.594	271.376	397.325	218.704	240.546	240.737	464.874	328.092	326.728	205.831	354.588	328.001	233.658	308.487
[truncated: 961 more rows]

## Sheet: RBP expression CD8 (Protein)
Gene.ID	CD8_Naive_1	CD8_Naive_2	CD8_Naive_3	CD8_Naive_4	CD8_CM_1	CD8_CM_2	CD8_CM_3	CD8_CM_4	CD8_EM_1	CD8_EM_2	CD8_EM_3	CD8_EM_4	CD8_TE_1	CD8_TE_2	CD8_TE_3	CD8_TE_4	Rowmeans
AAAS	60314	54703	78553	58446	55915	60166	74594	83029	65283	70082	49742	76906	92575	66109	78754	58812	67748.9
AAMDC	0	21034	6676	29389	29653	14753	96571	99070	34509	14383	47429	0	15877	13684	0	32792	28488.8
AAR2	11281	6147	17822	4137	8116	5931	13507	4933	11630	5529	7917	6905	7052	1711	10371	5047	8002.25
AARS	159180	166866	237292	113078	200933	100832	125519	108038	180325	165753	139536	128992	146169	144925	197227	129366	152752
AARS2	41934	37205	49325	23507	31545	25118	28400	24873	37934	25141	19474	28622	22621	23982	23029	24137	29177.9
AARSD1	24709	21326	29716	20655	24166	11476	21498	12863	16001	30776	16502	13660	17819	7309	24834	2981	18518.2
AASDHPPT	63900	42913	106594	44929	81605	41987	98803	40605	77766	56618	48062	82651	69014	72648	91954	50220	66891.8
AATF	80413	70704	96832	39300	40256	50988	32604	34851	48089	36076	30142	25366	31937	32354	29777	33187	44554.8
ABCC1	9637	9969	10527	6337	13625	7072	6203	8129	7690	11008	4527	3450	4162	7182	3924	5157	7412.44
ABCC4	1879	2486	2473	883	0	1893	1728	3025	1683	3172	0	1913	4694	0	0	1656	1717.81
ABCE1	328542	267072	451961	213477	285535	155284	229428	159529	287748	246000	181674	190669	190373	213051	264046	154492	238680
ABCF1	192949	178412	227501	181265	191184	121244	134665	154407	214809	181361	147531	182298	215957	214275	241058	183668	185162
ABCF2	76997	67385	91877	43994	75522	58170	138043	61117	117869	96884	57397	100848	86298	78097	90841	87765	83069
ABCF3	48821	37311	86977	32426	69809	37063	53600	36758	64451	48038	49740	58795	61177	53431	64306	43788	52905.7
ABT1	37406	27143	24819	15973	26698	24346	39931	32749	46916	43312	10050	40663	13678	23957	39874	23722	29452.3
ACAA2	1120930	1227771	1377751	949143	968241	1276888	1788294	1173415	2241226	3424842	2709314	2881116	2476160	2352744	3524639	2225335	1.98236e+06
ACACA	1648	499	3908	779	1688	481	1759	1159	884	751	525	1767	1233	606	1633	812	1258.25
ACADVL	504870	534673	630208	494320	548491	477163	680762	678558	653369	658529	713695	703530	482523	710269	575032	534363	598772
ACAT1	1427932	1321469	1232949	780438	1644863	1206567	1287669	971287	1641635	1520347	1429094	1184400	1003898	953560	1154755	1275859	1.2523e+06
ACD	6428	8636	12061	6695	8618	9127	9677	4800	13345	8264	11455	8377	15641	11434	25844	15872	11017.1
ACIN1	196767	195236	156877	179674	186023	148175	166306	211109	201177	210002	189290	173734	173381	170439	166464	174562	181201
ACLY	171057	134880	256258	122190	294406	145089	263259	161657	323712	328541	285998	320496	431500	292124	371641	241884	259043
ACO1	90708	72285	174348	59398	73520	37165	67299	63926	70058	48457	57440	50380	67684	72263	89125	59114	72073.1
ACO2	1352868	1422941	1514058	1038813	1344913	911800	1298855	1208144	1454935	1289434	1267702	1078288	1090508	1247524	1217091	1146395	1.24277e+06
ACP1	538956	429742	844972	272338	540028	182181	360650	277717	538232	523530	505342	371061	480540	331300	600601	451058	453016
ACSL3	61070	59018	82994	45968	36165	58422	41593	42270	68978	84052	62393	53412	72985	69572	75790	61653	61020.9
ACTN1	1408182	1463390	2325135	1174622	333956	141842	179360	212879	45236	34761	61435	70370	144427	53788	99908	87011	489769
ACTN4	763281	722515	764344	922218	2351840	1113326	2295346	1977165	3611334	4318586	3324806	3497255	4975836	3682120	4414831	3395454	2.63314e+06
ACTR3	2932143	2710566	4310402	2158760	3700714	2446360	3229622	2861728	4032157	4035245	4437154	4639245	5752528	4092976	6106774	4154302	3.85004e+06
ADAR	300150	301407	325897	254884	260229	219164	250847	238588	277627	285215	202847	186540	252096	249479	235302	234949	254701
ADARB1	14440	11614	17206	8924	22839	16757	18769	24036	31947	16749	17414	15490	21275	26887	11380	22844	18660.7
ADAT1	1264	0	0	1020	0	1306	0	1735	1519	1235	1343	2265	0	2061	1887	1679	1082.12
ADAT2	2340	2964	319	2469	1651	1292	2059	0	2950	3107	2121	2751	3449	0	4726	7293	2468.19
ADAT3	0	4301	16401	3183	10408	2024	0	11807	17383	7873	4150	7047	10513	4685	5374	15602	7546.94
ADD1	320570	362664	334465	270494	354423	226254	280724	228338	285215	272106	208571	231766	319256	237190	285090	262957	280005
ADD3	336231	354337	418491	255483	233391	197389	236255	164682	275611	273108	233331	189743	267571	272530	275117	219869	262696
ADNP	43129	38990	46144	45226	37468	31714	40790	34683	38261	41127	26623	29157	27491	29047	29770	31345	35685.3
ADSL	162110	183519	332815	174594	247893	139733	219499	156199	207779	163783	114725	175316	124990	96818	184890	120272	175308
AFDN	2849	745	1083	11412	11388	134	3419	3239	23304	3057	4042	6136	4042	3483	1427	2002	5110.12
AFF1	669	1144	0	579	1966	1283	534	4133	1817	1959	1702	1122	1852	2129	1542	1261	1480.75
AFF3	1027	2757	4625	775	2072	1144	0	0	2123	0	0	0	2282	4600	2509	0	1494.62
AFF4	4664	4282	740	1740	2019	2574	2304	1466	4545	2781	2847	579	3183	3044	2584	4128	2717.5
AGFG1	64553	46752	78665	46258	67891	34648	63493	48401	60566	57960	54950	65417	59147	48169	59312	45416	56349.9
AGGF1	0	0	0	0	0	0	0	0	0	917	933	0	1282	1117	912	884	377.812
AGL	103838	83904	159926	64609	118224	52877	98913	58100	104580	83376	77939	72017	105563	109366	121806	71863	92931.3
AGO1	97250	111423	171782	82292	104720	64848	84390	74698	119912	114853	81138	78637	104878	119366	115796	79144	100320
AGO2	37454	33207	47276	26076	57535	28769	39154	35670	50809	40458	29563	35263	41882	36466	38809	26357	37796.8
AGO3	16674	15160	11780	5577	15279	10136	13589	10299	8841	12171	6497	10416	14231	11604	18322	13970	12159.1
AGO4	6996	577	5045	931	5775	2092	3182	1254	4929	5830	3448	2913	4922	5002	6330	3227	3903.31
AGPS	35074	31264	57055	19861	43595	36423	34360	43224	54412	70792	45301	29868	54388	45356	52453	50746	44010.8
AHCTF1	32649	30778	41483	25037	41704	35736	34390	33346	37630	42851	31320	27577	38955	40798	33196	36679	35258.1
AHCY	1111577	1078085	1404521	595955	960822	419793	531440	345209	788044	661493	304033	510246	390986	304257	576323	397354	648759
AHCYL2	7340	7867	9915	4676	6170	4232	12030	11250	5618	6587	5941	6019	4352	4630	6311	9431	7023.06
AHNAK	246731	184030	250836	242212	1614109	992010	1146826	1021034	1821563	1871258	1389398	1352436	1865576	1528208	1374943	1218747	1.13249e+06
AICDA	0	0	0	0	0	0	0	0	0	1993	0	0	0	0	0	0	124.562
AIMP1	229247	236830	417309	204393	303656	193938	212006	190667	318696	314808	231803	249487	235866	245844	257888	270549	257062
AIMP2	123071	78736	243909	88178	156617	84016	144464	75545	121340	134888	101259	111320	120976	107786	123022	118827	120872
AK2	1806661	1778547	2281497	1274444	2085325	1498052	1917008	1634475	2139990	2368766	2045941	2178057	1652208	1284668	1779935	1322530	1.81551e+06
AKAP1	8649	6265	8328	6151	3197	3772	6030	3699	3685	5398	4607	7777	3000	2781	2492	1652	4842.69
AKAP12	50	11	19	11	99	3	15	212	17	14	2	81	3	21	6	5	35.5625
AKAP13	29329	27900	47796	21028	43952	29926	39047	29975	48550	45794	39889	36190	63866	37691	63952	49113	40874.9
AKAP17A	22301	20364	15690	15435	21493	16979	18518	14203	18943	24825	16917	11847	17189	18836	13408	24031	18186.2
AKAP7	14291	12821	18373	9197	13928	9701	22626	9457	18713	9260	8765	8225	15124	13905	24437	17783	14162.9
AKAP8	32808	29647	39686	32514	29288	26687	31261	30156	38259	51063	39880	32147	29859	29828	36260	32690	33877.1
AKAP8L	24215	23567	32739	20150	22233	17235	24955	12656	16547	21730	18730	15168	13525	20372	16392	16535	19796.8
AKAP9	12268	10572	17428	9359	13493	10144	14006	10331	12493	11816	11834	10042	11671	10261	11574	10055	11709.2
ALDH16A1	88196	71126	150073	77702	121733	44378	109549	65701	118762	64354	78431	121368	131594	75686	81640	120397	95043.1
ALDH18A1	98951	85321	99973	64970	129512	99595	113342	93263	139275	154784	77667	85868	89688	95613	102499	104284	102163
ALDH2	3254	1905	1050	2247	6194	1482	896	1706	6703	4706	2263	4652	2075	2953	2744	3027	2991.06
ALDH6A1	377342	294573	450557	249435	285584	153580	164086	227004	297485	187829	177846	182546	155001	202246	171678	173792	234412
ALDH9A1	1130745	1104540	1500714	865308	1329532	735718	866798	811932	1378014	1102739	1081053	797136	816140	887455	1251477	649519	1.0193e+06
ALDOA	3181467	3153358	4545889	3357776	5190019	2084887	5484469	3778825	4025375	3804311	3718640	4311094	3647960	2787317	5077575	3652860	3.86261e+06
ALDOC	870859	658223	1146904	895018	678108	331813	594061	563454	664680	462128	503863	538021	348224	516496	665644	447537	617815
ALKBH1	0	0	4647	2682	0	747	1441	1413	0	0	2074	1468	0	1226	2552	0	1140.62
ALKBH2	6046	4976	7133	2462	2602	3442	3483	0	3534	0	2377	0	0	2099	0	0	2384.62
ALKBH3	0	0	6218	1897	4494	0	2325	2012	0	2907	0	2193	0	1834	0	0	1492.5
ALKBH5	38767	62197	29471	50161	25300	28216	64804	54836	48798	40782	32860	41092	46664	55618	42605	48839	44438.1
ALKBH7	0	3138	1648	1631	1980	0	0	1761	2433	2753	2103	0	0	0	2712	0	1259.94
ALKBH8	3333	2177	5735	3323	3994	1849	3719	2051	3919	3018	2132	2149	3765	3223	7002	3576	3435.31
ALYREF	1560713	1426831	2343355	1405555	1738172	1301289	1240207	1045912	1586515	1907140	1231913	1071260	1667237	1186188	1400844	1512463	1.4766e+06
AMPD2	81079	65451	105085	50962	74874	41405	67097	34064	82720	53755	47042	79435	46995	36330	57170	49325	60799.3
ANAPC1	3659	3939	8108	3577	5218	4383	6603	5180	7158	3309	5592	3690	7391	4613	8092	5757	5391.81
ANG	0	0	230775	17912	147324	0	0	0	0	46652	0	0	46031	1546	0	2667	30806.7
ANGEL2	6336	7540	11334	7491	9694	8606	8619	5568	13671	11976	9626	4825	12045	11767	12101	5697	9181
ANK3	290	590	1331	1135	3583	3629	5117	4305	1641	800	1156	668	152	3161	176	1213	1809.19
ANKFY1	59011	58438	82031	53164	72971	46400	65637	49302	87076	91412	67605	73073	78586	62648	81194	75867	69025.9
ANKHD1	12489	11667	33689	10040	16035	14123	14790	13085	17319	17096	16143	17811	13827	11609	15666	12233	15476.4
ANKLE2	6354	14390	11558	19552	18403	55248	61928	76925	69891	35079	6965	21903	22936	33171	23394	14723	30776.2
ANKRD17	1878	1345	2099	921	1251	729	3117	668	879	1355	1286	1344	1311	1384	4002	1056	1539.06
ANKZF1	14191	8636	27706	7613	13570	7447	13616	9421	9823	10600	6817	7726	7722	9480	13322	8865	11034.7
ANLN	0	0	73	721	0	0	4386	2059	1864	1602	1373	1650	2063	1496	2029	0	1207.25
ANP32A	2504172	2381529	2522877	1168373	2306101	1195986	1842688	1559793	2572992	2618795	2558381	1606929	1751198	2047261	2654852	1366114	2.04113e+06
ANP32B	1016898	1039596	1731841	604801	1186084	646119	1246457	1146568	964808	826863	927942	632843	725518	664517	804668	683120	928040
ANP32E	624549	439193	1393700	435218	1006140	346061	476932	360196	988947	574240	633270	432905	502216	542148	754588	488617	624932
ANXA1	2717793	2001064	3483349	1900048	11765377	7117116	10870421	6482488	13990209	11062524	9149453	10227009	9456959	7916230	8078135	7466285	7.73028e+06
ANXA11	855072	858030	1199886	736884	1015420	648767	1158969	714423	977796	1093569	881511	844441	765019	815181	1202125	629226	899770
ANXA2	323295	182969	369501	617873	6930560	3972945	6933639	6411135	11051979	9275195	9560925	9587680	10099326	8457167	9431579	7441787	6.29047e+06
ANXA3	5149	96	783	1040	202	1022	37	13	47	118	28	761	37	25	650	45	628.312
ANXA4	100501	36530	63288	73960	402127	169395	421469	263417	636905	522105	705897	508138	967440	625386	810761	581188	430532
ANXA5	1258144	480885	1823190	789260	2847551	1073485	2106652	1453067	3162760	2425469	2383532	1984297	2817277	1511436	1467239	1157830	1.79638e+06
ANXA6	3825991	4595803	7354682	3738020	6954612	3645481	6198944	4832715	6271786	6648094	6806593	6671782	7621238	7045433	9282571	5717118	6.07568e+06
ANXA7	450528	422160	685219	388042	581057	360519	660507	447916	593113	444813	531712	476004	472367	405722	558763	374255	490794
AP1B1	250942	228315	361416	188093	318665	220446	310072	219570	352968	357825	310685	312889	393688	336708	408067	329839	306262
AP2A1	186250	143814	256110	97455	220403	165879	194673	122266	267239	196337	152663	212529	242640	151709	260194	250175	195021
AP2B1	151800	154491	232787	105018	227726	117453	174271	108293	187963	163069	138102	149757	166678	114638	186158	175730	159621
AP3B1	84897	72238	144223	60116	113110	96841	112959	84987	160611	148583	116557	134943	149160	126795	136829	128429	116955
AP3D1	48677	41604	72501	45939	73130	48881	63062	62113	101999	91767	75529	90351	88169	59066	80470	97060	71269.9
APEH	145422	110602	234271	82810	191932	66275	107435	79822	147455	157495	134350	90965	130833	141147	190890	95113	131676
APEX1	2779620	2628662	2214303	2391562	2832750	1075654	2157348	1489443	2404835	1623875	1402415	2124847	2350712	1954140	1928897	1541589	2.05629e+06
API5	683826	590921	838611	385059	607111	419206	544810	442153	672342	540981	563574	455304	550036	597844	661177	431491	561528
APOB	21881	10372	128291	336876	30714	337147	320492	434257	10057	97223	67833	507297	68952	66805	125687	1110663	229659
APOBEC3A	0	0	924	0	0	0	1070	0	1077	0	0	0	0	0	0	0	191.938
APOBEC3B	1767	3056	0	3046	8458	4694	10750	5920	8027	26398	11939	10336	15838	12343	11539	3301	8588.25
APOBEC3C	89443	46006	83246	50593	114759	102829	109263	143378	217459	264565	131614	118990	276289	165015	316472	206722	152290
APOBEC3D	3288	1599	308	2199	4144	2861	5909	4388	7842	8874	4669	14088	10462	5379	8485	5420	5619.69
APOBEC3F	16107	10644	17846	12217	20270	19291	19850	17481	35326	32386	29615	28884	55337	22006	60782	66788	29051.9
APOBEC3G	62691	43080	71614	33169	199057	183253	247008	162023	504762	569208	579187	430325	951322	462944	1006126	464121	373118
APOBEC3H	0	0	0	3980	0	0	3218	0	0	5098	0	2043	1894	0	3170	2608	1375.69
APTX	16223	8184	31630	10840	17653	10102	24453	11520	20131	19098	15304	23491	18726	18481	23475	7583	17305.9
AQR	67798	67937	85625	52783	75770	55889	68544	74619	65441	63129	50655	63861	80684	78256	78099	68864	68622.1
ARCN1	263712	252908	326525	246087	454823	288625	474475	321853	468979	427358	377827	483024	435783	370175	498575	475693	385401
ARF1	2324471	1907321	2471857	1572538	2923298	2087345	2071382	1680751	3469805	3253024	2910929	2776371	3068285	2541042	3276572	3085324	2.58877e+06
ARF4	96138	95195	148191	98811	162248	102185	176333	85854	127128	194759	157698	161635	169755	156008	232719	199942	147787
ARF5	208501	185729	206292	78600	302348	215628	166984	139215	406173	366639	268026	217297	295153	238678	240202	340475	242246
ARFGAP3	10310	12120	10538	13237	27537	20609	26459	18510	44285	46093	31584	41668	38376	32366	41556	40650	28493.6
ARFGEF1	30458	22963	49514	16377	39472	24333	32249	21417	46111	42509	37750	42769	55066	45107	60330	39311	37858.5
ARFRP1	26018	16844	30963	12864	28965	24846	38823	28447	22573	33648	27764	23983	43253	29779	43541	26715	28689.1
ARGLU1	2769	24383	1622	7531	28851	10561	18248	9791	16805	21817	21971	11280	15669	37915	29258	56512	19686.4
ARHGAP11A	0	0	0	531	0	0	894	809	0	0	0	0	0	0	0	0	139.625
ARHGDIA	931967	887501	1572535	935577	2334360	833253	1912337	1060377	1997680	1267496	1846866	2010305	1862170	1273177	2981091	1691564	1587391
ARHGDIB	6675492	7606485	5961083	6872614	6565036	3759809	5972848	5374431	7156679	5121640	6086809	6255946	5820377	5703907	8929269	5645744	6.21926e+06
ARHGEF1	512111	470616	827815	444782	643759	433712	604073	469155	592260	685158	523419	603110	749131	703190	802324	587019	603227
ARHGEF12	3410	2846	434	387	0	217	550	0	2591	0	420	442	1416	0	417	755	867.812
ARHGEF2	81580	55633	125160	45361	117943	71279	68917	45498	109249	97032	69664	77476	139715	102985	123228	96249	89185.6
ARID1A	42435	40719	47507	26371	33799	29534	35279	28307	39000	39722	32258	36020	41578	36569	43137	33559	36612.1
ARID4A	23004	18753	11414	6731	12601	11306	4745	12202	11492	16860	13377	8683	8196	8007	5646	6726	11233.9
ARID4B	18398	30187	21349	19898	30712	20470	27065	20196	24533	27830	25119	22364	27652	24834	23641	34250	24906.1
ARL1	96091	80976	165434	67335	129107	94420	94132	74160	111683	140434	91059	87678	123171	92425	133703	147203	108063
ARL11	0	0	0	0	2077	881	0	0	0	0	0	0	0	0	0	0	184.875
ARL2	37621	34600	112493	25317	40244	17640	53186	18632	41977	37257	35662	35728	44099	34757	59928	39669	41800.6
ARL3	47406	48537	125055	42021	92794	42606	95142	54122	103311	91589	87692	92331	80777	52546	98959	71354	76640.1
ARL4C	0	5457	0	480	0	0	4416	1776	0	0	0	3764	0	6835	9374	0	2006.38
ARL5A	2889	3202	11416	2754	4193	7150	8760	3984	7936	10188	6546	7088	10418	5323	8913	6238	6687.38
ARL5B	0	12498	0	0	0	0	0	0	0	0	13872	0	0	12249	0	4759	2711.12
ARL6	1579	1641	3036	3174	3128	2239	2956	3058	2197	1083	3363	2660	2298	2363	4083	3485	2646.44
ARL6IP4	49201	42145	40096	28885	38760	23660	23416	15814	49196	34711	31837	20898	22896	26944	29754	24123	31396
ARL8A	74147	53907	68576	31015	85255	59232	28468	49411	70080	90057	84437	68342	99451	83768	107653	151744	75346.4
ARL8B	274184	232732	323094	292256	319483	183687	286697	337920	391630	463211	425130	422037	664478	658745	795878	716878	424252
ARPC4	2025697	2196118	5022100	2125794	4226319	2014703	3567348	2391052	3814311	3923658	4062103	3543488	4731652	4257349	4942979	3419791	3.51653e+06
ARPP19	172970	100887	182711	76125	147275	76992	107990	100460	205418	135689	87719	193299	168164	182436	210875	127695	142294
ASCC1	25595	21766	38598	24553	30170	23287	49475	24157	29842	34453	18132	40771	28085	23356	23576	24831	28790.4
ASCC2	18272	18527	35434	13209	28758	21994	24594	13997	34144	34405	20237	20479	29880	20187	29816	24100	24252.1
ASCC3	21073	15835	31503	16854	27126	19459	27224	24073	36084	25550	21006	25713	28467	23570	31414	27408	25147.4
ASNS	8177	2250	18727	1521	14700	3803	5127	2591	8949	4072	6030	8603	15390	3885	10893	1977	7293.44
ASPH	2893	4087	4671	5406	3803	3450	4590	4329	2294	1569	1977	4396	2788	5062	1735	5141	3636.94
ASPM	7	643	28	597	0	1433	4698	494	91	70	0	532	557	316	625	2938	814.312
ASS1	0	0	0	0	0	0	0	0	0	0	0	0	472	182	1253	395	143.875
ASXL2	1032	721	1329	472	1275	846	1129	808	800	1171	1325	817	1189	1156	1111	920	1006.31
ATAD2	1685	1259	7526	3736	7174	6082	10620	14122	2814	11227	7429	4423	11968	11659	12143	5199	7441.62
ATAD3B	0	1902	0	240	1809	1040	982	516	1520	4973	691	730	2779	1150	937	1801	1316.88
ATF7IP	9146	8528	15163	6673	11951	7064	8099	8754	11610	15293	12133	7364	8953	13017	10066	6196	10000.6
ATG9A	975	764	1241	0	1124	0	0	815	474	0	0	547	657	0	0	0	412.312
ATIC	1017157	905701	1629101	753388	1060964	508025	801777	550607	989888	718095	751390	703709	789449	617505	1020445	598845	838503
ATL3	139761	159709	131427	95521	244595	243242	299255	234218	291358	323943	277005	326016	392585	341422	311755	369933	261359
ATM	160018	166067	170428	116661	104745	83408	93511	73993	112007	72588	66675	67720	79658	86483	104606	88359	102933
ATP13A1	38903	36611	58025	32774	49081	49224	53030	45471	64522	68359	47920	39180	48349	51259	35375	36305	47149.2
ATP13A3	0	1919	0	0	0	3252	0	150	4600	809	0	929	1275	318	43	514	863.062
ATP1A1	325753	242192	286361	301126	422840	308374	365007	485995	466991	624069	391069	381234	429770	345429	241054	322104	371210
ATP2A2	34739	28971	52231	26143	51924	42613	47431	53203	58474	82858	58101	76851	75024	59348	57242	60778	54120.7
ATP5F1A	3445382	3600539	3988168	3179095	3457057	3329316	3948811	3645543	4351306	3827823	4038477	3251433	3461630	3688106	3387862	3490678	3.6307e+06
ATP5F1B	5277728	5688785	6273310	4680067	5454106	5404997	5650963	5000048	6193795	6158725	6920837	5760496	6143969	5671748	6190272	5528508	5.7499e+06
ATP5MF-PTCD1	118319	133172	174924	188248	153072	113766	165487	130683	158042	151741	145291	119829	225562	231073	191909	197297	162401
ATP6V1A	234241	196561	299773	153146	256121	140448	187360	167821	311900	254665	253782	255023	245678	233611	287045	202637	229988
ATR	433	477	2232	160	734	208	620	424	750	983	0	239	816	570	588	0	577.125
ATRX	29479	29843	21217	26754	27570	23462	28558	31226	31695	38466	25619	37005	31258	35820	27014	41868	30428.4
ATXN1	0	0	0	6360	4730	1482	8655	7198	4432	9922	10567	3344	4032	7059	9566	3528	5054.69
ATXN10	73118	57931	140823	50553	70477	53867	60757	46695	74613	78608	59007	66232	90547	74924	102556	66688	72962.2
ATXN1L	66085	25066	2868	15982	38776	15030	151458	26469	26409	27644	25233	19958	34761	65012	62637	51418	40925.4
ATXN2	2685	4838	1069	3654	1535	3153	6598	7159	5628	7515	6063	6838	6173	3920	4513	2814	4634.69
ATXN2L	38790	38750	37369	24806	47558	34719	50128	33652	53120	57956	50909	46954	43797	47266	44265	45762	43487.6
AUH	54161	35855	65631	23652	38093	29904	35420	20428	66247	52953	33718	35039	49882	41501	53333	31687	41719
AZGP1	0	0	496	2669	1262	986	1609	2976	0	0	0	11669	0	0	6575	137929	10385.7
BAG3	1913	6537	6751	9764	9236	1857	6022	18164	8149	2313	3190	6412	2669	862	762	1923	5407.75
BAG6	55125	47933	71906	40065	90863	47059	73752	52258	73616	65740	54897	65078	56920	74530	58296	51289	61207.9
BAIAP2	21395	2224	6713	2005	1427	1195	0	0	0	0	2264	3418	1860	18840	2080	8092	4469.56
BARD1	0	3227	0	0	0	0	0	1747	0	0	0	0	8444	0	4743	947	1194.25
BASP1	566	28	4	112	0	595	307	158	586	0	779	31	909	406	30	159	291.875
BAZ1A	7726	6668	8065	5813	9585	6941	7523	8163	6423	12666	9614	4442	10933	10205	13888	9390	8627.81
BAZ1B	87203	82709	130904	85886	101097	70424	86151	105694	90987	100483	87499	70050	92430	100096	65333	83990	90058.5
BAZ2A	1846	1192	1206	1257	2028	2411	3888	4349	2306	2785	2159	2089	3128	2087	1983	4187	2431.31
BAZ2B	0	267	210	212	0	0	1660	915	1082	0	414	0	565	827	0	0	384.5
BCAP31	505611	351410	90857	283370	202943	521138	760523	935821	559602	438959	310692	484237	367298	437387	257827	641045	446795
BCCIP	81727	86217	177736	57129	85132	42350	121986	59577	67002	83493	90060	54208	72079	84191	95187	51061	81820.9
BCL6	0	0	1817	0	0	0	0	0	0	0	0	0	0	0	0	0	113.562
BCLAF1	127676	128528	84238	94769	98264	80953	126107	100407	133996	124367	107253	93688	109082	101751	112713	178716	112657
BIRC6	7769	6046	14295	4432	8776	6447	8705	5105	10295	10393	7266	9276	10990	7600	12490	6684	8535.56
BLM	19455	13976	12869	26074	33321	19486	42584	56442	25480	29025	23584	61800	27264	42296	27259	35842	31047.3
BLMH	139414	142151	181243	105833	242012	94848	198031	110446	201646	200523	154516	240872	179509	153091	227252	166813	171138
BMS1	65672	53317	73057	38153	38686	29571	55377	46012	42082	42692	22662	38990	34998	27584	32850	32523	42139.1
BOD1L1	14731	18807	7115	18749	14746	10816	17395	12552	16621	19090	14954	17882	18522	15259	15586	20291	15819.8
BOLA2	701275	601580	841101	561752	562162	303002	572542	379818	853512	581944	607983	581565	702454	360056	1136792	644904	624528
BOP1	83210	77075	86509	44785	66645	44571	65287	43851	71175	68298	54056	49122	42530	42027	53419	51893	59028.3
BPTF	9777	9862	17124	6708	10695	9815	9537	8390	10643	11926	7391	5962	10873	9480	8473	8792	9715.5
BRAT1	13949	8347	16326	5875	13363	10860	8924	5490	17118	19085	8339	9886	7275	8490	15319	6751	10962.3
BRCA1	127	509	2167	0	1555	419	156	0	755	0	371	0	0	0	860	0	432.438
BRD2	25631	41464	32375	20230	41300	22509	42493	46170	36648	61416	36634	46736	45916	41323	39456	38789	38693.1
BRD3	34620	37621	30840	32528	49656	29136	52098	45565	35231	57753	33482	47918	51945	44074	45614	38947	41689.2
BRD4	68062	67802	67285	43974	54625	41487	59289	47706	62777	65037	53105	42788	59809	59173	54461	49774	56072.1
BRIX1	170795	152221	272572	185123	140696	113097	209118	132294	140832	142121	81258	151773	142820	156334	75875	104586	148220
BRPF1	13143	14334	7468	9026	11049	9034	17902	19887	13996	9984	10551	15406	13441	10616	12241	10821	12431.2
BTAF1	13062	11346	21234	7949	16312	10084	13655	8616	15522	14882	10367	13042	16113	11880	19987	11631	13480.1
BTF3	349577	297816	557240	210169	340285	336024	357230	273000	488787	433578	403593	374041	430086	296647	349064	210177	356707
BTF3L4	600421	420299	842095	430043	359235	384584	631264	418048	634916	363777	377418	639437	432102	389563	479444	365766	485526
BTN3A3	97321	111417	124979	102914	131229	87537	126659	62745	134597	147689	178917	111117	166513	159850	103930	88818	121014
BUB3	501628	460068	436764	347717	477630	256434	349361	293285	456269	508277	444068	383381	448602	476734	587505	299515	420452
BUD13	18952	13475	2105	19809	11030	12803	19456	33429	11468	11009	14310	23021	13446	11856	10281	21747	15512.3
BUD23	16938	25889	32889	37240	41494	22189	33485	17221	19279	25419	22627	25442	23157	32162	25571	31270	27017
BYSL	81522	82277	104971	83796	76430	54499	82821	60818	68445	68024	43205	55940	60130	52654	56790	41125	67090.4
BZW1	234510	168010	328063	128229	222817	132334	202456	174103	315127	231272	222340	257590	264623	267161	268559	225055	227641
BZW2	49910	50235	68737	40167	62168	34238	57607	45963	38662	71334	33464	53579	54829	45551	65705	48755	51306.5
C11orf68	78392	45100	175979	70665	127905	49641	113557	70626	85058	76943	63315	75151	76140	86791	73153	44497	82057.1
C11orf98	101439	137356	8644	139190	26051	60096	227983	300487	105190	130767	115990	104732	49341	66441	29180	81746	105290
C12orf10	58844	53396	164530	65005	78865	32178	71547	56622	57591	83496	39039	71024	59319	58601	110385	52061	69531.4
C12orf65	10293	8155	4865	10255	6340	3176	6625	11566	0	7331	2051	7070	9172	0	0	0	5431.19
C18orf21	0	1608	0	0	0	0	2192	0	0	0	0	362	493	0	518	0	323.312
C18orf25	6625	5523	11526	6440	14450	5051	4952	4586	11660	8740	5929	5404	9385	4940	15210	6978	7962.44
C1orf122	7253	5148	11536	2833	5533	3976	0	7911	9453	6889	7730	0	0	11017	12182	7902	6210.19
C1orf131	16121	17369	14534	2684	3479	3767	0	0	0	4302	2951	3101	3789	2448	2683	0	4826.75
C1orf52	17753	12948	34286	5520	21884	6496	11695	7520	18113	24881	14509	9679	20976	11665	26328	8940	15824.6
C1QBP	1021121	1232473	1429096	636438	796839	812256	733285	718093	992341	887110	790720	612317	495118	695849	657330	797870	831766
C7orf25	3191	2225	0	2191	3781	1742	1208	1869	3931	4480	2334	1215	4036	6402	4073	3686	2897.75
C7orf50	52910	59638	98042	33076	46569	60169	59716	31312	74025	69971	38988	65812	59375	81060	52898	46710	58141.9
C8orf33	34447	16996	26614	24137	24534	18662	38845	27654	28437	31002	21662	28371	22614	15529	21153	22706	25210.2
CACTIN	8865	12459	10001	6405	7586	8516	7249	8987	14156	18462	9899	10438	9578	9581	8733	6117	9814.5
CACYBP	461231	386147	673290	248644	561459	243304	428789	283685	499095	421866	373119	276322	316703	296294	368394	343889	386389
CAD	91211	84535	138563	81371	100446	55360	90736	57950	91041	69088	49997	77545	56466	55152	71103	55737	76643.8
CADM1	0	0	0	0	0	0	0	0	0	0	567	0	0	0	0	0	35.4375
CALD1	0	51	7	0	16	0	233	5384	18	0	0	0	48	28	62	0	365.438
CALML5	20243	11289	7940	38167	2627	4183	5672	8087	5141	4830	0	7768	7228	0	132551	83531	21203.6
CALR	995082	1005146	749826	955053	1141065	703044	1405979	1298785	1763034	1675060	1893237	1601565	1867829	1407609	1912169	1712704	1.38045e+06
CALU	19308	45978	37918	15688	29037	22887	49234	32102	96686	50186	100529	50352	57882	91820	109087	63166	54491.2
CAND1	657047	586320	1016328	486770	749849	460166	551505	478803	695677	651278	489064	591831	552184	607330	787475	466203	614239
CANX	534671	468051	653091	549794	1031288	631984	955682	891260	941871	1129177	755106	968249	1000169	860972	911583	890805	823360
CAP1	4186830	3943995	3988641	3057921	5926212	3115106	6219826	3873416	5452154	4106294	5532381	7144635	6024839	4051708	7271726	5603054	4.96867e+06
CAPG	180963	95203	65440	136293	1327357	313145	577858	687380	487583	555072	225464	242276	44757	45339	78292	225785	330513
CAPN1	307298	274772	475253	223490	517306	307152	412776	288812	614606	489484	398765	419123	551628	560551	665010	506425	438278
CAPN15	718	1084	312	296	563	455	449	1512	2009	773	1380	724	1102	1242	2025	1357	1000.06
CAPN2	240523	187226	388401	180950	787221	404410	481523	384893	780469	782285	609294	686547	1011208	684257	999515	709384	582382
CAPRIN1	86612	71528	90489	55501	78924	65970	67383	45041	101216	111764	107849	70711	107896	93421	103416	95307	84564.2
CAPZA1	1697346	1695418	2496027	1288916	2612102	1765211	2213741	1842207	3211071	3463750	3403638	2853363	2645796	2621019	2887462	2669428	2.46041e+06
CAPZB	2651176	2436709	3931960	1644565	4326389	2191006	3172286	2136116	4603855	4001953	4469889	3837585	4105572	3461966	4588309	3307229	3.42916e+06
CARHSP1	103948	100528	112854	119322	85151	53782	172700	91732	158133	135815	138777	146846	128063	95394	257024	143019	127693
CARM1	22764	13603	45512	13605	27730	17515	44915	25859	29818	29619	25990	25082	33389	21981	38843	27446	27729.4
CARS	101473	92948	170602	68206	177293	102214	171800	95760	192575	180896	130702	166678	206665	181792	256307	143043	152435
CARS2	50036	44620	20354	44289	55995	34220	35121	54962	59440	33018	38411	16330	43167	37301	46152	35756	40573.2
CASC3	2161	767	5935	1261	3440	743	2110	3599	2209	2279	2825	1663	2460	3669	3032	1374	2470.44
CASP14	0	17567	0	126812	2803	1614	16399	9725	8779	0	53464	14887	28261	20068	291429	1299908	118232
CAST	109592	123703	147288	134067	270702	165699	315138	181460	380416	246965	361057	364601	456459	267686	370107	389498	267777
CBS	0	0	0	0	0	0	0	0	0	0	0	0	0	0	0	1481	92.5625
CBX3	1377033	1361307	1566236	960119	970457	808717	1107928	561079	1247976	1351508	1813128	629670	1222714	1192314	1602123	864607	1.16481e+06
CC2D1A	9128	4730	15185	2893	14775	9385	15336	7097	20039	25401	16452	20985	25526	19929	31107	15971	15871.2
CCAR1	175949	166107	256510	129208	170297	101023	154203	130772	171382	184766	123925	108294	149729	144549	175886	144944	155472
CCAR2	389719	355882	553780	247746	362223	275554	351882	325613	388105	408980	313080	333413	425470	341928	421158	293268	361738
CCDC12	57719	95367	80962	85050	84830	53605	64341	43550	104880	88513	103147	89096	96130	88260	100267	67079	81424.8
CCDC124	79148	103779	67540	88730	76447	53587	121081	79168	95734	100714	61133	98570	71220	90773	81674	127183	87280.1
CCDC137	27228	15912	27803	28388	21308	12335	18410	35330	21011	27591	17555	20754	25749	21864	24561	20042	22865.1
CCDC43	30941	22077	19100	14221	33030	16394	15555	11104	45209	28452	33611	24624	23638	28423	31181	19494	24815.9
CCDC47	94478	87088	97359	74770	117999	94327	86520	85121	76533	89177	72076	94479	103409	88384	90745	88335	90050
CCDC59	14175	16564	7132	21358	14102	13176	26558	12765	12173	20233	9542	10637	9132	23431	5961	15163	14506.4
CCDC86	65175	62758	79769	30809	51484	30716	38454	36141	38626	41181	29244	33385	22328	38783	26481	19728	40316.4
CCDC9	22697	24678	37450	13457	16715	11259	12668	11411	30866	29548	14142	21608	23928	19259	27555	21336	21161.1
CCDC9B	37	2248	89	3397	0	0	15736	10358	4817	2263	3308	149	5055	2893	3470	3823	3602.69
CCNK	20777	26967	45426	14164	26053	18680	39650	34283	26226	30732	25906	35829	26109	25212	29385	26628	28251.7
CCNT1	12520	13523	2835	6356	5230	2629	9496	6021	7423	6175	6183	8097	2726	11477	5313	6906	7056.88
CCNT2	1540	1433	3668	1020	1289	836	937	555	590	1381	1310	0	1451	0	1366	683	1128.69
CCT2	1432526	1224191	2178955	1333525	1372288	845143	1563193	1073289	1471671	1339357	1059100	1372638	1187363	978256	1513861	1128002	1.31708e+06
CCT3	999189	795131	1619652	809377	1187477	579176	1165913	602752	955393	818610	666169	860997	953994	828304	1008477	679587	908137
CCT4	1015110	890065	1731098	851907	1333132	647103	1027905	746336	1200158	917326	810920	904283	801605	758845	1150807	871577	978636
CCT5	1248591	1294291	1842695	1197201	1349481	839974	1260411	1050537	1307906	1166018	1216198	1238136	1134346	923198	1408393	1072467	1.22187e+06
CCT6A	1033441	743605	1314897	719476	1231223	678660	1052880	609472	1165835	1012622	753752	938604	899426	807594	1070335	871426	931453
CCT7	991036	913009	1647237	847609	1122645	677167	988244	608511	1100334	787190	769149	850522	937745	688170	1105599	905699	933742
CCT8	1638438	1269815	2412934	976048	1606004	932272	1394558	815696	1594686	1340389	1231999	1203575	1311542	1122402	1655571	996232	1.34389e+06
CD2BP2	48585	44067	48458	33106	43549	25656	28629	44219	49161	54415	51202	31193	51150	42165	43043	57596	43512.1
CD3EAP	33151	22432	34885	19291	16063	15527	12984	14705	23170	21019	17403	11903	12043	14448	11142	14508	18417.1
CD58	3634	28891	0	0	24448	18735	10546	16222	26583	37094	27666	38616	27995	29636	13006	27086	20634.9
CDC37	237636	171294	451020	147553	406199	160566	247099	150465	313243	311447	302298	296721	254379	234888	356417	296147	271086
CDC40	86894	82114	100705	60619	80865	57491	58624	56399	83155	86970	70148	66176	71800	70087	78408	61245	73231.2
CDC42	2290476	1965210	2387856	1776886	3181544	2384042	3326997	1566707	3196514	2838286	3366272	3556670	3368924	2411747	3589110	3357374	2.78529e+06
CDC42BPB	541	457	74	3064	499	0	4045	2252	223	156	0	1320	0	0	0	1271	868.875
CDC42EP4	0	0	0	1377	0	0	0	0	0	0	0	0	0	0	0	0	86.0625
CDC5L	193156	179060	254058	124816	203051	155070	143173	134929	190645	219050	143409	142216	170165	164087	176473	141410	170923
CDC73	71955	78111	91905	70649	86982	51838	86044	73804	79084	92966	72785	96895	79428	83325	85557	85811	80446.2
CDK11A	3229	3651	8618	4368	3821	3248	3333	3442	5036	4763	4608	3049	4216	4190	5861	3524	4309.81
CDK11B	143197	116737	160794	117070	124856	84216	120006	123058	121579	130340	83060	123866	103446	91699	106676	86940	114846
CDK12	29461	40254	38252	45502	40065	24349	40772	45302	44923	43385	38315	40247	52927	44721	54681	60244	42712.5
CDK13	4133	4244	7271	6400	5118	5093	8955	5988	4843	6775	8148	7617	4822	4846	8355	7030	6227.38
CDK4	4800	5332	4926	12101	3995	1916	1224	941	4007	4462	4216	3525	8630	2884	9378	3495	4739.5
CDK5RAP1	1667	1644	2423	1735	1488	1064	968	1125	2039	932	2871	829	14155	5228	0	0	2385.5
CDK5RAP2	1718	626	255	894	2049	1097	5834	1384	1989	5013	281	1828	0	1677	1978	2991	1850.88
CDK9	56250	42389	87331	42058	42146	40174	49287	36164	51866	55320	26121	36049	32612	45481	56264	38557	46129.3
CDKN2A	0	0	0	0	0	0	0	2552	0	0	0	3320	0	0	0	482	397.125
CDKN2AIP	161945	156907	112671	134392	153255	97162	123806	128509	167742	140329	108625	109920	126412	122128	121953	141186	131684
CDV3	517755	654061	343289	434270	848012	323565	374249	551772	854471	762623	700192	598359	567963	541411	669218	511404	578288
CEBPZ	49721	42005	45383	34171	34451	23706	30072	34880	39188	32063	24250	23264	23237	24930	17709	24953	31498.9
CELF1	63222	57752	61162	53151	51833	44287	43150	45159	49652	83018	56339	53014	71701	51191	73673	49534	56739.9
CELF2	482471	420655	445343	372993	406863	361131	571812	449063	443550	564909	481548	547479	481246	515027	584894	481953	475684
CENPE	0	6778	2356	0	6398	0	11122	0	7680	18275	0	5149	12568	11767	8885	8227	6200.31
CENPF	222	1382	2102	421	4029	1137	0	1375	2622	1617	1567	0	220	1021	3067	1344	1382.88
CEP128	254	1793	7871	2945	7554	12294	11555	22734	13292	16074	17644	7609	7695	30629	4626	16442	11313.2
CEP131	0	308	0	2682	0	697	2479	15177	1110	1924	0	25408	0	1927	1482	903	3381.06
CEP170	4990	7858	11461	6715	8200	5029	10917	7246	5593	4223	3604	3461	5212	5656	3274	3026	6029.06
CEP250	13986	14107	22271	15664	13562	12287	11507	12380	9366	11553	13687	7370	12413	12298	9939	11195	12724.1
CEP350	3977	4662	7526	759	7576	6832	8203	2734	10614	9626	6884	6407	10477	11899	8008	6193	7023.56
CEP55	0	0	0	618	1287	0	1212	0	0	0	0	0	0	0	90	0	200.438
CEP85	0	0	0	0	0	5866	2610	0	1199	3426	1109	0	6493	3048	1338	0	1568.06
CEPT1	15091	18549	21863	15324	13900	16181	11384	21042	10992	22283	9591	13189	9684	20571	10624	13850	15257.4
CFDP1	30437	10545	42049	10394	17633	15987	24534	9511	36470	30708	31962	21988	30939	26827	24122	17329	23839.7
CFL1	18128247	17225943	15350032	15002827	17530682	11016417	18776953	17110520	20503071	24677335	20769794	20090667	24487327	22301979	26185992	24085862	19577728
CGAS	1341	27	1858	1683	10269	7250	18636	12141	13559	12932	11203	7868	7281	8911	7496	3455	7869.38
CHAMP1	50442	44149	64851	36709	44942	22682	52275	33722	35893	49837	32344	34941	48665	46067	49014	39353	42867.9
CHCHD3	474939	291025	103925	301042	370725	409826	634421	557971	443095	505650	380850	514754	429084	315152	347509	406835	405425
CHD1	12697	10680	14262	13115	12861	9412	12571	14348	11887	12365	9333	10732	13060	14727	11899	12482	12276.9
CHD1L	18473	16742	28590	9823	11857	13035	12754	8356	18011	14204	8429	10544	12380	11152	16913	8755	13751.1
CHD2	49259	45464	47608	35423	33724	28976	23462	31703	29206	34694	39134	27024	29253	37877	22768	26862	33902.3
CHD3	40681	32008	43209	39841	14978	18825	22951	22862	19378	23171	16355	21696	23746	26226	16362	13063	24709.5
CHD4	164116	145818	212312	137575	156301	121113	155710	154400	154979	186585	128231	144936	172522	163240	172017	167908	158610
CHD6	408	792	985	348	0	379	498	639	354	374	846	554	803	782	754	603	569.938
CHD7	0	455	1652	0	1275	0	0	777	446	1046	0	0	0	671	0	7964	892.875
CHD8	8136	9239	13423	4403	8294	7149	7356	6283	8445	10342	6159	7889	7531	7823	9333	8996	8175.06
CHD9	0	0	0	810	0	310	738	0	519	645	0	0	0	0	0	0	188.875
CHERP	110444	103882	103576	68023	90254	61512	71875	76355	107592	112945	84502	92301	97891	78125	87952	61516	88046.6
CHGA	4105	5762	183	43778	0	23176	1035	2723	9831	6406	5761	0	19340	20233	31618	55086	14314.8
CHORDC1	191396	137828	246320	144255	192212	122851	177427	112402	242481	168184	172636	138877	194351	134418	238274	161936	173490
CHTOP	321771	370036	251661	358868	198049	259457	268999	250459	261448	398062	288026	295264	321244	324235	268318	276733	294539
CIP2A	486	6732	3574	872	705	2595	1637	655	5147	54	1190	874	0	6181	1824	164	2043.12
CIRBP	450202	558384	430978	243491	331312	240002	261044	263104	369831	654724	465691	323505	367461	414053	409609	389058	385778
CISD1	819388	696850	495285	877524	591466	592316	1414607	1324031	813902	631392	924841	754315	560217	814791	696275	1016559	813985
CIT	0	1287	1102	919	0	0	299	1403	13229	2890	4153	0	7712	20917	778	2847	3596
CIZ1	10305	11951	1543	11493	3719	10796	21698	25199	17317	17875	14484	21854	16928	14894	9369	17005	14151.9
CKAP4	42533	60744	81161	23270	35515	33862	19271	21090	28922	8450	4547	8101	625	4152	450	4227	23557.5
CKAP5	61250	53549	86683	46891	68938	56881	64804	55921	79667	77177	61048	70455	100690	91506	94124	74846	71526.9
CLASP1	10159	10679	16565	5999	12451	10671	13134	8467	15824	22658	20221	13444	18242	21922	22002	10519	14559.8
CLASP2	13358	22279	22382	23442	33700	22478	25086	22564	34736	30220	25143	40307	30170	32288	36832	34318	28081.4
CLASRP	4104	3124	6065	5222	3897	3158	8481	9440	3208	7250	3770	5935	6158	4741	8602	5402	5534.81
CLIC1	930301	918115	1095161	955860	3222066	1835387	3615475	3353604	6038203	5497988	6820687	4615828	7306694	5707907	10195352	5940183	4.25305e+06
CLINT1	54835	61746	45022	60444	92819	60518	110478	94677	112228	127445	110724	125296	139571	144872	112887	107742	97581.5
CLK1	15484	14545	33873	6700	16951	18045	9546	11406	23172	32868	13837	7803	15923	17981	13956	14725	16675.9
CLK2	5427	948	1509	1277	0	3174	3216	1457	6051	3844	2162	1136	21802	0	16676	0	4292.44
CLK3	18325	10187	13137	3713	14185	8192	5193	7038	5649	13006	6128	2872	15709	17111	14632	14423	10593.8
CLK4	359	996	195	0	0	609	3082	1928	262	376	0	0	0	935	0	0	546.375
CLP1	28293	27636	48266	27381	25033	20711	23824	22376	24614	26106	21680	17092	20781	21077	30934	18144	25246.8
CLTB	268978	380952	195328	137895	320271	201443	204272	209272	437543	462842	582033	425527	457228	480628	593782	303129	353820
CLTC	542418	542296	769532	456573	759788	483678	790332	600850	911452	935734	733336	879554	1152455	842578	1081907	823864	769147
CLUH	350	156	2685	698	308	134	1193	234	1560	2361	224	1414	1515	3550	1226	188	1112.25
CMSS1	135876	97876	222010	110398	106928	70985	75439	72336	69486	76515	33228	54390	51467	48935	32916	54334	82069.9
CMTR1	32328	37870	93963	30849	61435	27647	49619	48491	53840	51347	36551	49135	55321	46168	70949	48109	49601.4
CMTR2	1595	1430	3374	2201	4179	1962	3003	1843	4315	3528	3281	6497	7697	2485	6335	1490	3450.94
CNBP	178232	320799	82962	201391	269198	165368	563105	382564	439801	373194	362344	360368	319388	425011	474566	308261	326660
CNDP2	671220	733780	1162302	633675	674720	423012	841821	559949	876933	565592	788148	771350	878719	765217	1001589	726084	754632
CNN2	887667	1085433	1025447	938421	1507914	914801	989864	1143584	1359316	1566093	1398783	1346113	880083	1123365	1286825	1084524	1.15864e+06
CNN3	6345	10420	45687	8162	0	0	0	0	0	1747	0	0	0	0	0	0	4522.56
CNOT1	57782	53847	84003	41396	68482	47797	53388	46773	63597	70706	49680	50119	68203	61874	68551	51995	58637.1
CNOT10	13468	18886	33833	11959	26953	15691	27007	27107	21247	22994	16991	26424	13799	25428	24640	18495	21557.6
CNOT11	10950	9626	15852	9404	15944	13134	23060	14103	22665	20157	15112	15473	17440	24656	23734	19234	16909
CNOT2	17982	22695	26690	17390	25235	19275	38622	26137	23918	25751	26500	28489	29582	26939	29424	28285	25807.1
CNOT3	27895	22014	40945	19050	32759	19533	38479	17962	26580	31784	17162	26003	22994	24329	23114	18278	25555.1
CNOT4	3570	4989	4824	6778	3461	1625	3365	1351	5224	4045	0	2811	2105	2759	5064	0	3248.19
CNOT6L	25903	22272	50695	15029	33820	20093	45700	28451	30005	33308	29551	29106	31329	29393	35876	20820	30084.4
CNOT7	35546	34444	54999	25109	36643	23677	25830	31356	31090	36507	35032	40352	30157	29675	33946	32578	33558.8
CNOT8	0	0	0	0	4944	0	0	0	4150	3942	5707	3321	2601	4611	4537	4660	2404.56
CNP	91446	84051	67176	49358	80097	59226	101310	73389	108240	85485	68910	76318	84241	81903	76221	78177	79096.8
COA6	64203	68482	72626	45482	70200	42832	39351	50008	68564	89438	42941	53581	43985	68742	47142	26213	55861.9
COASY	72647	66281	82584	56856	68564	45406	69209	56312	78308	69295	61063	50093	70569	67709	77727	53142	65360.3
COIL	14455	12642	20472	8882	14574	9689	11456	7925	10161	13516	11369	9462	12115	10583	11986	8432	11732.4
COPA	328861	294062	483459	247846	471969	285829	423517	291605	539508	500605	400488	458045	571453	464747	553196	435505	421918
COPB1	245449	225367	351177	201569	376635	245987	353611	276803	394571	422862	322061	427430	459187	382462	428820	356218	341888
COPB2	212186	180632	283562	146205	284291	202993	305782	187606	365081	318770	255302	312838	408308	323142	377604	288882	278324
COPG1	249813	235393	302555	244916	434679	261201	427237	339598	479133	441616	373087	531643	574363	475453	544048	435392	396883
COPS2	205962	170646	206796	116883	256538	149047	198069	135698	218084	213960	166404	164066	160424	160537	164012	191757	179930
COPS3	190457	202377	187559	128882	213398	135080	139161	134865	243585	192845	174910	175250	184370	153921	228591	201327	180411
COPS4	248324	246398	381401	213291	327867	204839	271123	200976	341574	308000	241203	341778	287831	266086	321511	241652	277741
COQ3	18366	12851	19419	15809	11680	10902	18762	7851	15354	16696	15558	11513	22988	15253	18199	10094	15080.9
COQ5	91715	78656	76292	93804	64859	49064	68600	54592	69519	59705	67753	50174	44574	42839	46194	46541	62805.1
CORO1A	8513564	10953261	7780828	8667831	8412582	6291153	9215187	7589065	11051617	10039484	9949265	10753983	11133373	10131293	11285909	10280001	9.50302e+06
CORO1B	1182	1869	2883	1381	3436	904	4554	1627	1868	3229	471	22081	509	1644	3463	825	3245.38
CORO1C	5379	16227	13800	10159	10235	14555	39340	26612	63775	94972	78058	48964	207057	69732	87816	91653	54895.9
CORO7	1359	1863	1747	879	1958	995	1780	1403	3036	2965	1214	1380	1784	2885	1879	3300	1901.69
CPEB4	0	0	0	0	0	0	0	0	0	160	0	0	0	0	0	0	10
CPNE1	232698	191731	695451	300363	480887	127357	418985	314885	482842	379405	384492	476811	533344	407293	577428	303694	394229
CPNE3	261376	233575	555261	192279	479931	177012	301565	191784	439153	313099	353879	278388	380193	436474	444701	324678	335209
CPS1	0	0	0	0	0	10	145	27	220	0	18	18	0	0	0	0	27.375
CPSF1	81471	79272	91301	64128	63177	63715	75239	66613	78584	88062	64899	73820	72757	65728	69198	65545	72719.3
CPSF2	86577	75678	121830	75949	77773	60119	88150	76299	86172	87253	75828	77306	68243	69884	80582	54039	78855.1
CPSF3	90677	93607	125511	54253	72273	65834	78486	64351	90324	89158	78378	79679	83642	101074	102049	58541	82989.8
CPSF4	100264	78406	139917	65858	77194	79361	81749	98122	88824	99380	75178	58884	93615	88786	91401	63923	86303.9
CPSF6	222946	251946	283888	230708	227204	158897	266488	279142	225700	232663	202833	251838	171844	200553	201675	173832	223885
CPSF7	94846	104006	147370	75645	116769	54269	95998	69541	71467	120127	86744	78486	77194	77729	95750	62663	89287.8
CRACR2A	2438	2266	2201	2381	5396	4215	21393	5255	8379	6477	7587	21074	21742	8343	12200	5157	8531.5
CREBBP	8474	10460	11127	5826	7481	6165	9215	6108	10546	12222	6885	9140	11427	8375	9081	7495	8751.69
CRIPT	11071	10916	2049	9368	12507	4268	21293	23227	14388	5094	11792	15242	11741	14132	12830	19069	12436.7
CRKL	333095	314459	536755	294968	428917	233778	364132	264549	450334	411896	449881	373107	520047	427494	567700	299029	391884
CRNKL1	41941	43036	64262	33387	48206	31276	37161	28611	45395	48407	34137	36711	42709	43431	47488	44549	41919.2
CRYZ	412323	432222	715026	566870	693384	335909	1040655	873543	618329	576242	856983	826550	902333	768067	1115088	615021	709284
CS	1410407	1486793	1514557	1369910	1821889	1158714	1870928	1616580	1853598	1703659	1308083	1731566	1310494	1491223	1619711	1379054	1.54045e+06
CSDE1	108225	87569	130193	69321	118246	76189	80443	69576	120644	124280	91757	84842	103922	97628	122181	94641	98728.6
CSE1L	1320733	1524944	2175738	1129737	1608813	1008934	1182870	1221336	1660383	1518936	1268737	1074805	1435449	1164156	1494242	994701	1.36153e+06
CSNK1A1	101170	90082	230727	62280	129959	72144	99922	87038	111348	144503	104869	59762	115241	114260	121489	90715	108469
CSNK1D	7712	2369	19630	8332	14356	4137	6787	4283	9327	8156	11267	10176	9809	10841	12939	8922	9315.19
CSRP1	161854	189363	145872	143713	316353	151808	199171	188903	396239	399066	349260	313311	439015	331752	402132	267668	274718
CSRP2	0	2773	0	16349	0	0	0	0	0	0	0	0	0	0	0	0	1195.12
CSTA	0	0	1761	9467	1457	996	0	0	1356	290	4552	33089	1205	4217	77058	175188	19414.8
CSTB	3753130	2676418	5164603	2489149	4669776	1942182	3512234	2471263	3758850	4897697	3361782	3843110	4058558	3187300	4801251	2817518	3.5878e+06
CSTF1	88003	80883	108705	63607	75524	53611	88722	73245	57817	90587	62641	62155	65752	63417	74807	51253	72545.6
CSTF2	95455	86811	85765	60030	104807	71019	67667	103508	71306	105559	81617	79771	80942	87203	75561	72027	83065.5
CSTF2T	140694	137318	189502	79563	129973	65383	70246	87191	100647	137958	143835	90658	114424	85525	129235	92380	112158
CSTF3	101869	97305	98372	72015	88923	59611	93725	88639	89049	100248	63675	99961	94134	87461	103022	64236	87640.3
CTCF	150184	166070	59581	111598	150122	106959	109803	135424	148082	148450	108177	143209	120362	120649	106861	117876	125213
CTIF	0	0	0	170	0	0	600	1001	0	0	0	861	0	0	0	0	164.5
CTNNA1	7134	19158	4942	0	0	0	555	0	500	1205	0	719	1265	408	3657	347	2493.12
CTNNB1	0	0	0	971	0	0	0	0	0	0	0	0	2326	777	0	0	254.625
CTNNBL1	105130	97758	94090	72405	110048	67699	89433	74712	117680	127681	99221	94758	130192	97337	137093	88659	100244
CTNND1	0	0	0	170	0	0	271	0	456	77	79	270	73	275	287	486	152.75
CTPS1	38709	35370	71685	38656	36510	14104	47199	42406	28796	55097	25211	31882	38694	27642	66121	30192	39267.1
CTR9	29833	26931	25030	24612	34425	22426	25774	23151	28482	30334	27090	22903	29229	29832	34941	27441	27652.1
CTTN	17	173	0	0	0	97	0	309	17	0	0	183	0	0	0	135	58.1875
CTU1	6793	11020	9507	1913	7134	5577	1824	1367	6158	7080	5350	2012	12406	14352	13743	0	6639.75
CTU2	2555	840	8405	794	2582	987	3660	1037	1736	1467	4185	3171	4817	3085	4616	3050	2936.69
CUL1	38072	38571	80156	31936	61588	33675	41135	29769	49885	57445	38880	48118	48872	46716	57125	35189	46070.8
CUL4B	70417	72641	101293	55665	82082	48806	74399	61355	88686	71563	60400	70076	66747	76220	79761	75706	72238.6
CWC15	78426	125999	60292	101902	141270	89657	129633	130338	129519	171742	121672	91664	124362	170944	140369	122567	120647
CWC22	23836	40242	8335	24043	27329	25504	25771	26204	32236	36358	32518	35288	30598	39919	34082	31953	29638.5
CWC25	4631	4868	5012	4400	4393	5766	2421	6970	6644	8677	4901	3232	6408	5221	7019	6356	5432.44
CWC27	25558	12699	37555	15117	11933	14034	29052	14611	32576	29438	14721	30059	39264	20931	29557	15097	23262.6
CWF19L1	98665	98140	113274	75993	108922	57706	111827	67415	114467	77752	63328	92212	79049	48882	84127	69949	85106.8
CWF19L2	4607	4838	8311	4078	5184	4044	3032	5432	4633	5155	2651	3345	3784	3816	5077	5375	4585.12
CYB5A	157328	118731	131489	47937	73727	67785	57747	63458	86568	87089	60471	72580	60133	55768	23328	20571	74044.4
CYB5R3	459302	466692	634738	471961	834618	674776	866030	712625	893321	816535	704284	872801	919120	789335	825894	1067130	750573
CYFIP1	591	37	0	0	389	358	707	300	2824	134	398	726	35	4122	8	160	674.312
CYFIP2	152134	140330	242794	132818	258593	150978	210106	150616	316329	232980	213092	233153	316362	257466	250412	245341	218969
DAP	26618	30574	35860	21437	39686	26768	45705	24419	63126	69294	49568	41269	49066	15528	36268	7318	36406.5
DAP3	187699	203558	261157	80494	171145	154962	197321	108381	216259	251954	124290	119020	207098	167406	311578	211850	185886
DAPK1	1032	308	0	0	0	851	339	0	0	152	2219	0	0	416	1557	110	436.5
DAPK2	0	0	0	373	0	0	1479	314	0	0	464	1245	1473	363	0	277	374.25
DAPK3	0	0	3364	0	2459	0	7255	10616	0	11248	0	6913	0	4477	4880	0	3200.75
DARS	511654	400146	798354	402275	563953	338443	530180	356627	620444	471002	394481	485573	496428	419297	541601	394106	482785
DARS2	99561	99869	165821	69595	103194	85602	102429	87396	123844	114825	96968	78426	107111	110417	105892	85679	102289
DAXX	30284	17972	39824	18229	27749	18491	36532	20524	25066	41930	25152	21626	20566	32409	29278	33740	27460.8
DAZAP1	267666	285339	297325	314778	303400	190733	378243	403343	272833	365682	269905	334042	381468	282419	391767	270303	313078
DBN1	149632	210278	51032	110716	22384	93375	190598	90021	156678	152444	184397	247356	137112	404692	255388	300077	172261
DBNL	551657	558321	545897	392554	626292	374275	582033	415645	849657	780563	819835	717281	967869	675522	1080009	624518	660120
DBR1	71889	67207	62549	52903	90203	35978	77027	67442	70082	67783	65912	75637	78777	53085	54091	59392	65622.3
DCAF1	24635	22245	46457	15468	34911	22873	25030	22998	36007	35214	26919	27175	28840	28165	39779	22027	28671.4
DCAF13	85769	76717	97353	77171	50164	45293	43033	49772	51727	58838	36282	47039	36205	44543	25118	30469	53468.3
DCD	17677	12117	0	4650	0	0	13790	6715	19196	228	6139	16404	0	10843	21437	163804	18312.5
DCP1A	40108	37339	66483	48095	50659	29978	43263	41327	41986	46841	43908	45555	47988	47843	49487	45954	45425.9
DCP1B	8715	7235	18088	12165	15318	8666	19200	10623	16885	15729	21227	19255	10966	21282	10470	7834	13978.6
DCP2	7582	4776	9003	5380	6623	5245	8180	8134	5188	6905	5513	7256	8066	8291	6083	4917	6696.38
DCPS	284482	252348	384748	208877	352248	200806	492431	309523	378056	429087	451488	430241	488471	364112	643685	356684	376705
DCTN1	118463	115723	151590	97787	180107	102876	156228	113258	185449	134959	134953	133848	156155	139829	177681	127012	139120
DDB1	346562	285511	540177	297849	411547	221483	371171	265411	403111	418067	342001	345398	396982	329684	444814	322141	358869
DDX1	602842	610013	994863	434042	672221	367175	511949	438426	706996	633263	528630	567338	700643	631704	747920	533406	605089
DDX10	21233	13050	8110	11236	7741	8280	12543	12465	11545	11689	5887	7545	6603	5188	7088	8879	9942.62
DDX17	933314	966474	1164502	706616	814051	585398	861987	834059	938879	981949	763017	945108	820343	962999	843740	583762	856637
DDX18	332045	260037	379416	246845	199950	200649	242732	200563	215989	208847	158251	204419	141271	163878	129251	167696	215740
DDX19A	186176	157899	218229	159595	245065	135149	246305	179176	256131	242340	201597	289468	208165	179875	300011	246939	215758
DDX19B	4866	5120	8178	2082	6737	3540	6038	2538	7110	4628	7460	4647	4005	3394	11091	8194	5601.75
DDX20	9600	9472	12632	12481	16982	10719	12836	13122	11585	10738	8379	11685	13140	8032	7926	7600	11058.1
DDX21	405653	365554	428981	290262	346384	305191	305542	264942	355411	381576	242326	258102	224576	255338	193246	204478	301723
DDX23	169665	159396	188419	106426	136459	103713	128172	138234	145299	140763	100939	155989	135394	127320	131600	136205	137750
DDX24	269702	253533	265857	207226	160323	182803	220289	237154	183558	156824	161534	133407	207488	226953	164650	209836	202571
DDX27	130369	99698	147107	81102	93170	69481	86821	104190	104838	90242	59116	64046	60043	58430	49849	65451	85247.1
DDX28	21668	25833	27877	16329	19886	20114	7003	6074	14271	12133	3986	9649	4784	9830	6424	8412	13392.1
DDX31	31953	24223	52844	23379	21893	21166	18760	7927	21724	20528	10986	7466	12511	17670	8835	11298	19572.7
DDX39A	328107	348452	442158	348263	384184	229838	270173	232335	314133	463199	333615	241119	330091	315532	307183	260933	321832
DDX39B	2756259	2476314	3036744	2024506	2292002	1811281	2277275	2175229	2377538	3028775	2166532	2035062	2225043	2274496	2404828	2170614	2.34578e+06
DDX3X	333221	338894	298957	363341	422727	274520	421513	443338	424701	478738	305410	406129	436927	420419	398140	488434	390963
DDX3Y	33231	32892	59794	15117	43978	25508	31445	25382	38523	48592	30463	40560	37333	41167	37655	30175	35738.4
DDX41	71322	70214	102060	73862	73667	49845	62140	78725	59586	69626	42641	61754	53024	56627	49881	37307	63267.6
DDX42	166363	136093	214641	119012	145147	88643	133186	119080	131980	150182	105685	112655	115797	112411	114507	96006	128837
DDX46	193875	185923	234327	134787	197084	125734	165205	153731	193076	242991	170361	171767	212637	188197	211500	163837	184064
DDX47	175906	159421	144607	149920	122746	70154	106364	111481	87314	77581	46406	75594	50689	66614	44923	44249	95873.1
DDX49	26817	14991	34934	13714	40238	16365	34925	26102	26268	30765	13732	18490	13513	15963	17464	10533	22175.9
DDX5	1412982	1297087	1566516	867284	1323958	980377	1326283	920535	1302052	1413637	1080710	1038125	1401729	1274830	1428619	1315406	1.24688e+06
DDX50	53086	56454	55336	48734	47134	47160	51137	54878	47059	55445	33961	48829	48469	46165	41611	59015	49654.6
DDX51	29481	34829	36256	25928	24807	22993	30645	24001	27044	22722	17420	21858	19389	17348	17961	17271	24372.1
DDX52	99946	112274	137952	68804	78824	72821	47983	67233	53368	75637	44212	59737	49263	46464	45638	48506	69291.4
DDX54	124347	102960	160663	63493	77563	64337	71535	71492	81009	86339	53273	67089	70619	48355	57932	65065	79129.4
DDX55	38830	25204	38895	24930	28157	29431	41643	16621	34956	22883	22178	35432	31391	29909	25853	25608	29495.1
DDX56	79214	51508	94666	42498	57307	56233	66506	55291	57536	61599	32730	51075	38677	43289	35017	40341	53967.9
DDX58	55713	51710	114767	76398	87069	61120	80366	62090	90803	97978	99913	77789	111618	85761	173407	78529	87814.4
DDX59	3532	4969	11621	4739	7672	4261	8866	5271	5148	4373	3981	7349	8091	6406	12648	6086	6563.31
DDX6	344978	391063	486649	365743	470516	326507	382992	365640	562072	538665	430652	479121	503345	501051	518807	396201	441500
DDX60	95358	70788	117762	70711	77964	68735	74131	52475	104287	75115	57686	57602	72932	101786	81952	71280	78160.2
DDX60L	1620	1084	4553	873	2386	302	1580	1721	2029	1429	1018	1520	2862	1124	9113	2604	2238.62
DEK	881459	815728	1159270	850214	980755	763602	962174	762683	1226545	1526906	951195	1138701	1311753	1228446	1041103	794232	1.02467e+06
DENR	193671	148545	108449	172900	157975	102442	211053	146812	213636	151297	116379	199798	154185	125756	150341	144920	156135
DFFB	18286	14170	38590	10940	25747	10274	21289	32036	23280	22539	12501	14697	17937	8376	38911	15402	20310.9
DGCR8	2518	2850	12984	1998	2934	4034	3359	5330	1858	3659	2508	4494	7555	5240	5619	4480	4463.75
DHRS4	97835	183715	71794	169575	140473	167566	285292	160193	109613	133679	169537	186524	141158	147794	101921	67093	145860
DHX15	467043	482891	640457	380097	499441	305774	501815	362895	468858	418128	340198	417683	456176	457265	543921	383685	445395
DHX16	19568	17075	30158	10170	23688	13904	16841	17161	22304	25361	16774	15125	25060	21978	27466	15230	19866.4
DHX29	4027	5720	11155	8056	13538	6570	13725	9855	9500	10376	5191	11416	10051	6736	9718	13282	9307.25
DHX30	62868	50587	112025	54162	89606	54478	58952	59152	67280	58167	51552	50671	59027	64973	51610	53209	62394.9
DHX33	8174	8465	8913	5084	6533	3889	4835	3317	6182	4800	1992	3047	2568	3168	2176	2936	4754.94
DHX34	462	0	1279	885	837	0	381	921	1060	0	540	556	1210	879	3460	0	779.375
DHX35	4618	5377	15329	3329	4932	4410	6556	4477	4056	5805	2832	6910	6320	5056	4838	1676	5407.56
DHX36	33347	41801	65977	40484	41920	30094	46328	39010	41067	45675	34919	39460	43089	52493	49476	36356	42593.5
DHX37	16038	15724	24238	8559	12081	12014	14814	13565	17609	15365	10768	11278	20007	20025	17989	9752	14989.1
DHX38	35631	30133	53537	23024	40960	28497	35422	26768	46024	45165	38399	29821	38398	41411	46644	29428	36828.9
DHX40	5651	5347	14216	2688	7056	2958	5308	5544	9141	5511	4671	4990	5174	8128	3270	2623	5767.25
DHX57	2484	3930	4872	3138	3704	2923	3884	2737	3559	5561	3104	4216	2828	4093	4680	1510	3576.44
DHX58	613	24	121	41	84	457	2345	51	44	0	25	35	29	49	171	18	256.688
DHX8	62427	58351	80838	35881	46886	45389	50215	51462	62435	72480	51041	43217	57976	60423	62270	44931	55388.9
DHX9	1082025	1005067	1224430	805745	1059652	728945	850165	858663	895307	999472	725500	731790	886841	843700	856525	868029	901366
DIAPH1	334880	321633	466661	252107	640346	346770	514264	300548	598078	508299	485720	561954	628621	499430	650488	577975	480486
DICER1	1218	557	1055	640	733	1045	2223	2803	1360	1711	1112	1907	1144	1170	2747	1300	1420.31
DIDO1	34144	38572	33456	23501	33884	23336	30471	27812	29622	36756	23093	31459	32362	32879	32684	28509	30783.8
DIEXF	41683	32776	31908	13186	24707	18919	11494	10918	20845	17269	6942	14304	7890	8764	13706	6367	17604.9
DIMT1	214390	152277	302683	156175	171799	119875	179805	137975	140870	131768	109896	104457	155958	141205	97987	136131	153328
DIP2B	459	1937	2212	1664	2959	1239	4028	4393	4018	7445	2661	6948	6338	2552	9225	2392	3779.38
DIS3	55721	60554	106979	47915	77714	45451	80309	53656	73681	77820	55958	49313	71663	57268	85412	55627	65940.1
DIS3L	2474	1985	6165	1766	2318	1244	3368	2375	1652	2166	1952	1459	2554	3172	3162	2562	2523.38
DIS3L2	13921	10329	9596	7616	13989	8405	11220	5661	13409	13820	11924	12691	12801	12516	18867	9567	11645.8
DKC1	650588	714998	422068	597575	571812	391538	583868	407162	552909	557658	363503	514816	495272	495380	476367	576633	523259
DLAT	346761	319838	456717	294788	350583	322893	407537	323315	351791	347892	345877	327723	288809	309643	272280	282763	334326
DLD	578412	687529	596930	489925	629287	429521	678514	523952	666731	737158	656340	532131	638450	708251	663235	689564	619121
DLG1	8901	8970	11028	4477	10217	5669	8520	4603	9337	6115	4689	6725	5734	8369	5277	13229	7616.25
DNAAF2	25	0	943	0	540	523	545	209	2373	612	725	371	302	873	531	973	596.562
DNAAF5	6040	5365	11508	6107	7317	6484	12327	6489	4409	5991	1163	14434	4609	3625	5311	3256	6527.19
DNAJA1	148655	159560	271872	152436	201186	121562	126687	129666	187522	196242	139506	144627	171855	143273	129077	172226	162247
DNAJB12	42832	9511	18743	0	8142	7187	6902	5874	9689	9304	3222	2494	4888	3679	13885	7100	9590.75
DNAJC1	1834	1220	1149	1854	3448	3670	11198	4728	10564	22187	7953	16348	21070	10337	17513	12564	9227.31
DNAJC13	36274	31543	64260	25096	49692	34531	35793	31611	50463	52142	35498	33409	47231	44525	53973	34581	41288.9
DNAJC17	31548	23997	57974	23076	35840	24056	24625	23055	33055	45657	38246	44507	49004	35771	48573	38011	36062.2
DNAJC2	29050	28615	29347	14600	24432	9480	19311	22182	24810	16853	16683	17137	14923	19594	19832	15960	20175.6
DNAJC21	6137	2884	7592	1376	4290	2601	2370	2302	3639	4219	3250	4036	2864	2101	1634	4447	3483.88
DNAJC7	44042	43352	64982	47879	54308	38315	54266	43835	77598	82611	54547	56064	86669	76342	85168	81087	61941.6
DNAJC8	557235	548385	716697	341922	729532	278306	554243	437952	618753	698891	553660	586908	600824	734884	626587	444717	564344
DNAJC9	413171	414475	357589	278842	587049	322746	432827	352164	516298	500540	429629	377395	463688	527468	395820	379931	421852
DNASE1L1	1737	0	0	0	1623	0	0	1112	0	0	0	0	0	0	0	0	279.5
DNM1L	113929	108668	200895	75646	141554	109790	146018	86118	169440	141860	124859	126529	138385	123157	143499	123624	129623
DNMBP	587	0	1421	629	621	0	704	379	470	1241	1167	2739	2687	658	1041	1243	974.188
DNMT1	36285	38094	57066	30761	54237	27244	37074	34662	51021	51584	45600	40204	40037	38561	44192	40766	41711.8
DNTTIP2	71263	58550	63793	43944	49098	45357	45854	48891	53801	66458	41074	43073	42639	46691	40037	51115	50727.4
DOCK7	0	1674	724	0	1446	2621	572	0	911	2665	2475	252	867	799	953	843	1050.12
DPP3	90208	81111	122684	68547	145785	73737	120301	106666	173661	168257	189651	141468	189094	163877	265333	148079	140529
DPYD	81802	63473	124273	45268	135984	47117	88996	44327	124097	78158	62974	89065	82665	57700	86259	54414	79160.8
DPYSL2	56798	80213	142573	33476	498669	179061	267744	199769	394410	468751	390802	265352	577069	362739	579324	358328	303442
DRG1	239706	216264	265790	143873	258782	166310	203972	115928	280868	260976	215148	166796	181999	252166	215355	206418	211897
DRG2	77587	78902	160208	49409	115254	55721	86780	55955	126128	93492	71441	70585	87195	89142	111720	58426	86746.6
DROSHA	3442	2556	5230	289	611	2341	2052	1588	1540	2795	2287	394	1971	1610	667	762	1883.44
DSC1	2921	6860	567	73150	0	174	159	7150	684	695	565	19197	519	869	48107	164840	20403.6
DSG1	5524	889	596	47881	176	47	393	300	75	731	32	14983	0	814	44665	147169	16517.2
DSG2	7517	1190	1382	0	0	952	0	0	2506	3734	13300	0	0	0	0	0	1911.31
DSP	36977	3246	5863	58893	908	902	3062	1580	5209	6599	1747	20965	2176	14449	170306	405562	46152.8
DSTYK	973	0	1454	0	0	0	1740	0	1207	1136	1421	0	0	0	0	1164	568.438
DTD1	295	25303	1954	6047	0	10455	22702	29475	42143	38295	32022	10821	36379	34232	27796	36768	22167.9
DTYMK	202208	232712	159362	214016	249069	184494	339731	239456	285873	282874	304387	233602	244713	221573	339979	280790	250927
DUS1L	15891	7804	17324	6098	12497	6510	13372	4492	11225	10946	5992	5842	8529	7103	15194	8207	9814.12
DUS2	3516	3347	4854	3650	1539	2931	6255	4081	5077	9918	4771	11760	3891	5294	8318	2800	5125.12
DUS3L	9488	8252	20129	7536	10924	7690	15030	5960	12708	14088	9723	10771	9805	5298	12920	5270	10349.5
DUSP11	38783	36377	26127	35371	35605	20193	24469	38363	28358	30743	21741	25482	35205	23065	26761	25248	29493.2
DUSP23	14637	16717	90811	51491	45721	31336	116057	86663	46556	76717	117220	138973	133824	35767	176259	124559	81456.8
DUT	360637	264120	378305	311215	433204	236557	301452	376920	366092	326186	322545	316727	191591	213453	242740	303784	309096
DXO	1550	1714	3410	0	2709	0	0	0	2403	1391	2049	0	0	2479	1579	0	1205.25
DYNC1H1	173032	151659	267083	130689	273460	167689	210583	136555	286478	244269	188888	240669	290411	247509	265368	222436	218549
DYNC1I2	66415	57699	56813	58439	75955	58059	73662	45136	98665	62429	87600	77088	108656	75452	98576	80416	73816.2
DYNC1LI1	108128	97282	170109	76810	173360	106915	132465	86452	176482	170564	132848	126777	191597	140164	172997	158858	138863
DYNC1LI2	15247	17477	24700	19934	40625	21775	20130	21128	45320	39172	37174	44568	47794	30912	34652	32581	30824.3
DYNLL1	1558502	1024520	589711	1086917	1200262	921584	1284239	1466521	1889290	1923941	1447722	1848181	1193389	1250463	1151508	1162601	1.31246e+06
EARS2	6354	5900	12370	8397	13696	5845	7521	6333	5512	9502	3621	4149	7520	9433	10608	7387	7759.25
EBNA1BP2	433270	338222	644871	319376	244416	216020	246740	269905	351773	251265	270379	255941	252369	229781	181980	281371	299230
ECHS1	1594974	1530183	1621930	1333493	1286883	1047940	1311060	1572785	1856660	1307908	1932814	1151879	1064076	1526103	1755196	1755410	1.47808e+06
ECPAS	27547	22600	51028	18645	59497	31024	47296	31127	64365	56445	38204	46248	49691	42394	62874	41186	43135.7
EDC3	60580	55789	67888	49977	50183	43944	63789	75955	51411	56594	52461	52999	54608	60738	48316	64919	56884.4
EDC4	92608	88148	119294	72988	93930	75195	103961	88000	110503	111987	91180	88312	91854	99584	88760	92198	94281.4
EDF1	354668	237687	245128	258450	272488	126965	368359	225322	300053	413756	202561	318560	276799	251702	375878	255798	280261
EEA1	91267	82175	78960	56879	71860	50229	64485	61443	78321	90729	82628	68622	97493	75273	83573	77847	75736.5
EED	39996	33709	26371	29004	41707	34461	53629	58455	44259	66553	28315	35185	49054	37808	56549	31550	41662.8
EEF1A1	4680244	4885011	6655903	4412551	6776824	4525397	5212413	4215158	8587121	6973364	5994518	6257604	6422895	5942223	9292861	5668445	6.03141e+06
EEF1A2	0	0	0	59	0	845	2239	285	0	0	0	3042	2002	441	1261	0	635.875
EEF1AKMT2	929	4676	0	3380	3424	0	0	0	3306	3763	7147	0	0	1357	0	0	1748.88
EEF1AKNMT	17231	15328	31747	10012	23190	16994	18429	12070	22312	21371	14276	14977	17559	12109	22943	10050	17537.4
EEF1B2	1176650	912883	1547246	767229	1115957	580384	1034838	477557	1289385	1132633	997126	725516	724018	836193	987736	676435	936362
EEF1D	833535	623701	1182088	690381	836991	562518	779124	640359	1056365	867230	825100	765699	797121	719965	895633	743776	801224
EEF1E1	196000	161397	367508	174813	197692	186890	126269	95868	226999	177338	138267	187290	151791	170522	181820	192492	183310
EEF1G	896053	716222	1223337	679459	1190297	542219	821300	631467	1237373	954679	735357	815448	966482	764322	1091548	847597	882072
EEF2	2932993	3033671	4095657	2426988	3648741	2157336	3603030	2450808	4215956	3548489	3290410	3765470	3838178	2933713	4393667	2733099	3.31676e+06
EEF2K	2699	3333	6762	1845	2499	2454	2050	1681	4260	3854	2890	3491	5700	1963	3073	1858	3150.75
EEFSEC	110863	92401	181999	106494	115249	74718	113041	112997	121124	115461	101475	136944	136190	101463	125339	118980	116546
EFHD2	352962	351067	192833	388328	771048	662994	1569900	1122806	2898369	3507423	4557047	3587980	6165561	3832271	6651577	3525906	2.50863e+06
EFL1	23267	19779	31116	15650	32569	22464	32389	19940	39789	32689	29050	30553	31660	22838	34982	24511	27702.9
EFTUD2	543313	435261	768121	425330	575309	357099	467640	472381	486862	578238	413970	481680	527598	460805	561556	405951	497570
EHD1	437110	402767	611363	195623	718165	461950	598350	347330	986268	852357	509503	662776	780830	546585	913144	847278	616962
EHD3	220892	203044	412652	144366	453434	243645	488854	230758	590619	545990	295421	597942	483750	280115	589585	402148	386451
EHD4	31124	24231	42666	24207	86132	45478	70610	64746	78939	68889	66864	57735	65348	44097	68241	44109	55213.5
EIF1	879421	780014	1230794	525523	960504	553680	529186	476747	1236430	1010697	1111970	655305	877114	830512	1070572	722114	840661
EIF1AD	59835	46695	45211	68626	80522	35983	89046	51885	71703	84270	49251	65796	33591	35222	83535	38833	58750.2
EIF1AX	245269	294987	236394	168909	377017	103983	219092	278140	360683	185422	308661	141995	191555	353104	309820	374896	259370
EIF1AY	95499	57336	187752	66087	109889	50078	77346	38877	92367	91419	46507	43195	55164	53374	87590	32096	74036
EIF1B	34250	16241	25029	0	19625	14135	0	0	23001	51701	37789	0	65831	54854	34661	24731	25115.5
EIF2A	76174	66535	101098	56580	85767	52040	74446	62803	99115	117412	58369	94286	73954	64984	88629	66807	77437.4
EIF2AK2	60267	67375	80232	71300	89367	69575	96395	56289	125591	100346	76494	94180	92168	106316	88281	94581	85547.3
EIF2AK3	0	1182	0	0	0	0	0	0	0	0	0	0	0	789	0	0	123.188
EIF2AK4	3396	1259	908	281	648	893	537	470	2013	2638	539	974	3418	1120	697	955	1296.62
EIF2B1	54944	53196	81436	77484	125923	58015	134335	77268	121463	116758	93315	117444	147643	97045	132577	68568	97338.4
EIF2B2	48643	42247	88497	37330	64096	38300	62348	34019	62376	79863	41380	60044	67517	85788	88787	47308	59283.9
EIF2B3	54397	43727	88512	28793	64836	36134	43474	30134	54864	43490	41615	58429	53621	47003	67577	43552	50009.9
EIF2B4	48539	39952	79967	35795	59532	31163	49091	29301	59834	48915	33464	43571	51576	36708	51470	47046	46620.2
EIF2B5	39636	30654	57497	21922	46057	22581	32985	13934	38882	41393	25000	30951	34900	36021	40172	22694	33454.9
EIF2D	53075	38100	95963	23130	59640	29578	43992	24960	46550	33432	24229	36658	32889	30781	32432	36471	40117.5
EIF2S1	557521	555102	534089	408108	665754	452038	521701	466058	763780	614580	560942	725424	719391	638418	709670	544826	589838
EIF2S2	297158	241533	414949	185483	317247	223020	205568	184579	394849	395987	264442	219948	336447	310687	312053	303841	287987
EIF2S3	512018	468150	656232	378522	516561	453089	494344	476586	701791	674744	445535	655594	582322	494081	605131	504110	538676
EIF3A	326192	292278	298725	298840	445274	269559	442740	358529	446180	365303	288555	367152	402347	362302	424060	384266	360769
EIF3B	347007	336096	474781	254206	478398	302860	385566	281992	541403	467056	371011	420724	435554	391255	439693	396370	395248
EIF3C	297575	269852	314053	225112	393814	255996	299753	243275	486535	368042	337505	287006	340102	356664	410819	312975	324942
EIF3D	310608	288735	354236	225828	318113	229165	289610	248456	477034	367929	305505	281639	361856	298206	383117	309447	315593
EIF3E	409981	351308	532308	287511	592493	394364	410097	367706	611873	540496	384400	477498	452415	505712	527099	420162	454089
EIF3G	249868	221341	315982	170237	311935	236144	252253	214478	406370	358889	275221	383529	311224	244902	349614	283391	286586
EIF3H	285416	207888	309984	227440	310980	230568	307005	281416	363668	367509	286417	330703	319094	287000	352610	337529	300327
EIF3I	450586	380890	546792	290680	597138	392063	551171	428512	668832	651560	517276	679611	511745	507913	653963	468159	518556
EIF3J	263749	205318	175959	118479	328309	161576	150077	132813	325353	296574	192726	187128	179824	202340	230667	201644	209534
EIF3K	398117	415767	616304	430408	674982	424583	302338	422698	719019	585629	519688	417530	404836	460202	587356	428543	488000
EIF3L	416132	389634	587300	268981	673939	405802	424091	347454	625485	548775	439255	418697	466590	437622	569517	500063	469959
EIF3M	279244	252330	527867	255358	502973	280197	446999	289819	435431	419536	322892	352926	380520	422379	425674	412948	375443
EIF4A1	1511891	1269515	1716952	1053934	2168191	1317025	1658944	1415010	2238469	2306242	1705427	1658866	1890852	1904766	2173067	1763123	1.73452e+06
EIF4A2	584003	487602	926546	380434	558515	388545	365523	361435	622942	458057	461287	465439	439767	482667	466953	353119	487677
EIF4A3	1307218	1104832	1595830	1035542	1426162	875665	1102568	990157	1268097	1219868	947210	1083258	1165530	1077944	1256578	1053557	1156876
EIF4B	104719	141725	73750	145753	201126	85043	171806	202255	201783	200059	153075	195175	162120	156595	175916	206088	161062
EIF4E	171970	168993	124302	145415	176169	85435	78436	91855	177267	126137	135893	119599	154513	181198	161168	170941	141831
EIF4E2	3810	22655	5615	22620	37018	23015	19291	39365	27944	27791	25525	36555	36517	28847	35984	38530	26942.6
EIF4E3	16908	18730	30989	64182	31666	26927	43512	62465	31722	97144	27466	67274	57558	35749	74220	21571	44255.2
EIF4EBP1	5204	5094	0	1776	0	0	0	0	10575	0	0	0	0	0	0	0	1415.56
EIF4EBP2	117436	99026	122084	59595	139587	77331	105186	52245	155974	132534	150324	152570	130588	119824	164611	75042	115872
EIF4EBP3	67195	48718	106009	46575	26996	0	9300	9528	7901	0	0	0	16134	14733	0	0	22068.1
EIF4ENIF1	5661	6278	3854	3576	2349	5724	3845	6599	8157	9202	8749	4984	6119	6566	10905	5645	6138.31
EIF4G1	95809	88101	127389	76415	121458	82481	120499	95428	145588	132437	106642	159916	137655	123573	156110	114308	117738
EIF4G2	97580	83967	161659	67808	143325	91143	99248	79836	163327	153287	116209	93625	144513	130163	150895	88537	116570
EIF4G3	772	2687	4465	365	1105	1349	2917	1022	4175	4163	4958	2588	16257	8228	7213	2884	4071.75
EIF4H	639371	597362	642176	443784	784107	374455	592160	435946	759040	771230	907840	526618	712683	545475	929271	694347	647242
EIF5	153684	136943	212523	137026	164661	119124	171049	139065	208873	194513	146836	172762	159385	155110	205023	151086	164229
EIF5A	2246805	2315824	3166969	1212532	1842053	1642336	2186352	1609911	2681179	2723242	2299197	2322435	2011425	1718734	2694804	1903819	2.1611e+06
EIF5A2	3707	3372	4944	1553	5279	0	0	2196	3117	4465	3441	7228	5400	0	4535	2678	3244.69
EIF5B	90272	77392	141319	61888	105990	67401	92032	68421	114775	100101	77618	92019	99466	92983	114180	79157	92188.4
EIF6	482695	386708	645671	280316	465663	302596	340428	207802	584799	533516	570641	305430	496391	300671	567206	316831	424210
ELAC1	1022	1215	3700	1768	1945	825	920	1211	1176	0	1734	811	0	0	1796	0	1132.69
ELAC2	76616	62115	121174	59288	62989	45163	51402	58356	71731	66867	50746	49732	47636	43000	59473	54211	61281.2
ELAVL1	1119351	796259	1276965	956260	878228	631334	831654	1023131	886667	983439	796807	790214	833511	990878	811772	759959	897902
ELOA	8590	11808	9574	9595	13157	8781	9222	17393	15827	13280	8394	10191	15085	14836	12004	7585	11582.6
ELP1	30027	21909	48208	20408	38517	24923	39088	23488	46407	40879	42086	37836	47889	46407	54003	37175	37453.1
EMD	180562	280344	119657	164533	272944	237745	251375	266942	308572	239796	181771	232499	220369	233292	176530	324702	230727
EMG1	243972	228998	334595	185214	215298	129065	185732	164310	148758	225237	131065	186906	195781	176295	157504	116405	189071
EML1	0	0	0	1899	0	0	0	0	9762	0	0	0	0	2984	0	0	915.312
EML4	141509	114060	146447	105656	242099	150983	230586	139719	317564	198759	121905	219991	124382	122406	131798	159260	166695
ENAH	3926	0	30306	6937	17489	5079	2965	8965	8942	8984	0	12348	0	7610	0	6481	7502
ENDOD1	6902	5274	9471	2794	18234	11385	10230	10956	23114	20316	27211	19643	31391	20358	14507	23194	15936.2
ENDOG	13456	5182	37432	9892	20861	2976	22840	31904	21254	38384	27970	40384	47658	47516	42960	26288	27309.8
ENDOV	0	0	0	0	0	0	1370	2447	792	0	0	0	0	0	0	0	288.062
ENO1	5557422	6777539	8990257	6002438	6743983	3347448	7130998	6911356	7083082	5730596	7138348	6842451	5353732	5699225	7819661	5446533	6.41094e+06
ENPP1	0	0	0	0	0	0	0	0	0	0	0	484	0	0	0	0	30.25
ENPP2	0	0	0	0	0	0	0	0	0	0	0	0	0	1456	0	683	133.688
ENPP3	0	0	2	0	0	0	0	24	0	0	0	0	0	0	0	0	1.625
ENSA	444815	431446	480573	309707	458460	265691	518384	378675	647658	644734	717908	560932	661569	451928	779677	419487	510728
EP400	14441	13480	18751	9876	12605	10559	13349	11752	16306	15379	11110	10697	11169	10961	10740	11905	12692.5
EPB41L2	6106	12408	4333	11757	6209	5736	14250	17272	16987	3790	3775	18202	299	5315	417	4631	8217.94
EPPK1	22246	2965	47585	2606	17304	3260	9748	2995	4433	797	1215	4722	331	2239	3374	5069	8180.56
EPRS	227680	197697	312912	166387	263539	174688	210373	172861	295313	261408	190599	231584	214886	242191	295371	243350	231302
EPS15	61258	51001	107739	39623	129992	91980	124046	79995	170864	154246	154225	131995	162832	165294	178634	131514	120952
ERAL1	2998	3747	6951	3488	1996	2238	6350	3768	2422	3343	1616	8744	3095	3526	1759	4266	3769.19
ERCC2	13276	12784	19800	9594	18327	9767	15420	14540	13123	7910	9523	8867	11120	9600	14578	11483	12482
ERCC3	13567	13431	29040	9126	15427	13494	9114	9891	13308	11494	10372	10453	13562	9744	13873	11226	12945.1
ERCC6L	0	0	0	331	1728	0	0	0	1576	1157	0	0	0	0	0	709	343.812
ERH	1850719	2521269	2336697	1355117	1179495	1340332	1399830	2397873	1648329	1770245	2661612	1577785	1285792	2089366	1425453	1836559	1.79228e+06
ERI1	16494	12183	15497	9351	17012	7668	11109	8676	11880	15035	12714	21529	2885	18647	22206	6824	13106.9
ERI3	27204	20614	45272	15993	32455	14308	25279	10351	19647	24442	19541	26438	18134	16715	22723	15370	22155.4
ERMP1	36589	26405	29595	29170	33485	26299	60708	49835	61335	79545	52151	104152	72615	70346	22497	38635	49585.1
ERN1	0	0	195	0	546	436	3125	2659	1290	608	488	618	0	328	128	31	653.25
ERP44	118820	118627	140615	103800	184073	134019	149423	155502	274753	335624	297215	165127	306479	247561	339428	291001	210129
ESF1	19461	17773	23852	14231	25967	11990	11979	8490	14443	16201	10882	12427	12354	8935	7591	11428	14250.2
ESPL1	0	23	1	0	0	31	0	0	0	0	30	0	1921	1722	2649	144	407.562
ESS2	11477	8878	17419	6046	11043	6583	9663	10560	9644	10898	8605	5025	13773	7051	10009	7427	9631.31
ESYT1	810169	859599	1247699	649587	1080129	755615	1179194	948760	986645	913904	688704	1067474	1048024	816425	697022	763735	907043
ETF1	162324	132730	216594	127804	216977	141931	186135	130525	245702	242192	182220	143976	181361	159281	238774	164348	179555
ETFA	1587264	1660072	1915242	1278906	1881947	1194366	1841191	1727642	1655289	1443900	1368144	1132892	700173	1020692	1074139	1254924	1.42105e+06
ETHE1	412349	446120	563967	291781	580493	399352	546540	439821	720510	530396	681976	553303	547185	507525	615751	546190	523954
EWSR1	257141	214506	213463	171219	238107	145751	182185	112733	258698	213164	259948	241926	205463	274305	278659	180697	215498
EXD2	3517	2388	2786	1590	1212	448	4453	3242	0	1959	566	0	0	1931	1651	3235	1811.12
EXOC4	17182	24626	29696	19056	35830	26366	31052	25634	49815	34842	34536	38683	37655	36838	43780	35038	32539.3
EXOG	12324	12321	26775	7257	24249	12928	21119	13787	15161	19574	9280	17842	13760	14905	17248	14007	15783.6
EXOSC1	115201	107954	153921	147054	111529	56773	92360	71567	84281	103906	84196	80722	69741	81249	78091	57738	93517.7
EXOSC10	92564	73917	142219	60588	82327	64164	70065	55393	73889	91402	58568	68331	70313	65314	68911	57983	74746.8
EXOSC2	105160	95349	119532	80108	101345	65229	132484	93342	92790	107030	76088	119035	112686	60246	130948	82024	98337.2
EXOSC3	102713	99602	147675	102850	80217	64537	98263	71436	106293	114085	77398	63926	96461	67508	98336	86370	92354.4
EXOSC4	98935	107863	95025	97691	97083	64741	166422	93565	92980	99962	64919	172775	120475	74340	117362	93259	103587
EXOSC5	85513	102710	152497	65828	106703	55274	93126	73853	75481	80966	68245	79596	65917	102097	87142	58795	84608.9
EXOSC6	53541	53420	86964	45650	44468	29988	120522	57872	79267	67095	59204	86306	38553	53087	65049	43474	61528.8
EXOSC7	84523	82992	111479	55286	115654	36432	111047	52060	65280	83413	45961	82425	67987	61574	65234	43229	72786
EXOSC8	121318	137310	128415	71297	104976	73469	88691	77575	119655	125598	107954	87702	82182	104179	118489	67705	101032
EXOSC9	57622	52800	58249	40171	31509	34147	62072	40592	53259	46058	35281	40528	51732	42995	45086	32207	45269.2
EZH2	1211	1266	528	1368	713	1050	959	2857	1501	3888	1733	1267	1266	1266	563	0	1339.75
EZR	419632	461333	478245	475510	1462015	612412	1323699	1243784	1634956	1170658	1541628	1673949	1875509	1619834	1721209	1762817	1.21732e+06
FABP5	683629	586773	854153	585240	379625	294979	357553	456767	309907	952703	572761	269549	340512	170519	646536	289656	484429
FAM120A	90278	92424	119363	69497	138533	93516	134359	95394	139411	140749	123962	119202	140912	152691	133705	137530	120095
FAM120B	33261	24118	42501	22697	29402	19077	23849	17000	26632	22621	19100	18046	20421	21494	25821	9862	23493.9
FAM120C	3672	2820	5667	2289	2272	1612	1337	1412	1617	2044	1518	1608	1955	1534	2145	1263	2172.81
FAM172A	15653	17962	18781	11721	17422	8159	9356	9263	12691	8252	16684	9450	19356	13183	30651	21073	14978.6
FAM207A	2393	15447	22993	0	6323	6104	14812	2602	5247	10228	0	5776	1714	5616	8147	5956	7084.88
FAM50A	36128	27317	63812	17193	78182	25686	67890	55550	74288	41525	43032	91782	49643	47972	54252	39328	50848.8
FAM83D	15255	13554	18108	6817	14726	0	0	0	0	0	0	0	0	0	0	10854	4957.12
FAM98A	18185	15051	29891	16959	16667	14739	18073	16303	17571	20629	15252	15412	9548	16358	22115	13523	17267.2
FAM98B	299226	246571	528470	198203	302005	183083	273039	169559	355507	248904	290463	235885	317311	252734	249602	178465	270564
FAM98C	9066	9252	15845	3109	18904	8392	7036	4832	24169	33700	22609	11223	30290	24562	31568	13147	16731.5
FANCD2	62	21	80	0	0	110	639	514	89	158	0	0	390	337	0	0	150
FANCI	173	0	382	205	567	100	72	221	330	154	161	204	153	14049	308	195	1079.62
FARS2	11140	16930	13100	23961	19518	17776	18446	27237	16932	23542	14887	14873	11582	17296	19293	16771	17705.2
FARSA	240740	226316	423804	202196	217466	145043	192589	150138	231860	180848	134288	201484	207511	203093	191679	181202	208141
FARSB	400147	368315	724457	270135	367465	212371	339159	198308	365171	265800	210012	311405	250478	270275	277392	205292	314761
FASN	41237	28756	62986	32192	67192	39125	45628	39548	62463	73256	35961	46027	60960	33011	73604	51187	49570.8
FASTKD1	2089	1344	1518	1787	1757	2003	1044	1412	2182	2601	1778	1117	0	1137	627	894	1455.62
FASTKD2	5116	5795	9819	1439	2598	3729	4481	3175	3956	6309	2347	2524	585	2678	3065	2354	3748.12
FASTKD5	22005	17765	28449	16741	26081	20012	23235	19503	26680	23457	15110	21365	19070	21738	14575	26545	21395.7
FAU	2098508	1793795	3834216	1893037	3221211	2575751	2682313	2717921	2509471	2681861	1769343	1916405	3298199	2845720	3072787	1894712	2.55033e+06
FBH1	3490	2612	6264	2007	4051	1018	2386	2138	3486	2652	4325	3328	3923	2621	6916	2735	3372
FBL	1784528	1528665	2142631	1785517	1558835	1489680	1775077	1505268	1669024	1540499	1152968	1626813	1359660	1289868	1301847	1661993	1.5733e+06
FBLL1	262827	229389	496582	177991	254383	188411	253885	290500	279278	212712	237760	197083	209040	229972	164318	201293	242839
FBXO22	28003	24739	58415	22838	19209	12121	22667	12795	22520	16200	16221	19693	16133	18352	22503	11822	21514.4
FCF1	86615	56779	36198	55239	33287	28843	41511	35155	21839	54692	20078	25221	31258	22302	26582	30616	37888.4
FCHO1	15682	17231	28039	8383	19034	8697	10726	10806	4806	6099	3695	7829	14533	8224	4759	3692	10764.7
FDPS	92755	77110	205791	74926	161676	60111	155212	74649	164652	161178	134971	155153	184970	107387	263477	179516	140846
FEN1	148838	147349	270013	101829	227988	120097	193682	151616	234402	331623	156124	159844	212877	204719	288857	179221	195567
FH	378606	330207	569889	250838	331429	246767	345404	226835	414787	251938	324226	267332	252326	236417	272679	249900	309349
FHIT	6127	0	16751	7010	0	0	0	9190	0	0	0	0	0	0	0	0	2442.38
FHL2	27	1731	90	0	0	0	17386	0	0	102	0	3695	0	0	0	1301	1520.75
FHOD1	5838	4888	4919	3022	19866	15261	17215	15222	39676	29064	23380	24624	38907	23772	31968	23693	20082.2
FIP1L1	93621	83441	135676	65799	77134	71882	54603	64213	89870	103680	81561	79647	82501	89045	88397	68425	83093.4
FKBP3	455040	390998	587750	321260	525182	227800	365518	300341	547033	452743	290196	319618	402666	350038	438724	314630	393096
FKBP4	293170	240570	389003	203515	229208	116759	185268	131770	214012	190956	171496	169284	172672	153455	201598	182583	202832
FLII	121915	108049	196863	105243	218741	130832	194778	134501	200554	235544	166155	160204	232607	176398	245392	173975	175109
FLNA	1279746	1303637	1646715	934902	2517254	1523372	2545388	1785750	3252440	3535329	3329559	3516983	5823505	3339650	4296387	3141946	2.73579e+06
FLNB	251900	301718	325288	224543	81696	67988	82213	61496	95150	88143	49139	147874	56493	57755	35023	44996	123213
FLYWCH2	188764	196889	69998	208459	198628	99505	183112	204558	178691	163914	228139	163572	136073	243855	222616	184656	179464
FMR1	22865	22505	21513	37757	32325	31133	35303	31011	58100	64729	20926	46064	50490	37893	42678	57889	38323.8
FN1	3152	6079	5029	35448	1734	34303	21023	45128	2213	1322	1737	33683	5696	3344	1189	201303	25148.9
FNBP1L	0	0	834	3674	737	0	0	2990	0	1155	0	1608	0	0	0	0	687.375
FNDC3A	29458	35932	31064	24739	25889	31742	23415	33405	35541	31607	17210	44204	17292	22078	11627	26860	27628.9
FNDC3B	135	1323	116	0	290	3498	0	0	0	0	320	0	878	426	194	736	494.75
FRA10AC1	2936	1921	6708	1621	4533	1752	0	0	2349	3120	0	3448	0	0	0	0	1774.25
FRG1	133735	129198	219165	97429	146842	114156	150811	101515	197131	211436	136026	130186	246810	189722	177150	84663	154123
FRYL	20897	18509	43907	17061	40719	22347	23917	20001	34755	32914	25677	24588	41262	31631	48923	31370	29904.9
FSCN1	303	1914	526	1576	7371	453	1001	770	3288	133	391	250	0	816	39	1129	1247.5
FTH1	1200	7805	5513	5349	17416	24877	60196	64032	35080	33912	29449	58716	26333	63232	46679	53181	33310.6
FTO	119986	71868	243319	58216	138301	76773	104278	68403	141901	144869	143296	111799	110737	152275	179111	140127	125329
FTSJ1	6136	4661	8436	3742	10673	2273	6990	6178	14249	3317	3821	7101	17049	5425	11882	9600	7595.81
FTSJ3	70527	64327	74487	41252	38401	41095	27444	37379	44147	53369	33887	36774	35013	30929	27833	31677	43033.8
FUBP1	902277	755639	996019	671496	815245	512359	682035	723714	792468	1090788	953176	680859	868863	790265	943524	763026	808860
FUBP3	187460	186155	182055	118447	119230	130242	142321	147520	166421	192300	166917	174319	155752	164138	178721	154168	160385
FUS	256195	335555	258416	332506	379358	161589	294998	382621	260746	346766	343613	300524	370717	369039	414872	335745	321454
FXR1	81242	76904	83336	75204	94337	67387	100261	72512	86775	101917	57822	85185	82683	85296	71839	94575	82329.7
FXR2	14323	16919	12049	19363	17697	13381	25574	18601	20354	21728	19558	22464	26098	24617	23074	22930	19920.6
FYCO1	18424	18022	4369	7893	12234	25471	44225	27911	52114	34146	49471	48223	50677	41503	32609	53139	32526.9
FYTTD1	107795	88808	182201	52322	93580	71576	81690	85736	100819	106225	83331	66360	101659	87542	99497	96340	94092.6
G3BP1	196520	228905	268361	141624	263477	176541	284105	226159	278384	324217	239758	256467	330948	239803	357895	267372	255034
G3BP2	78850	79230	69812	65046	83018	58174	98624	83713	98380	94063	88402	117614	105596	114537	125632	129189	93117.5
G6PD	630985	495690	810219	570264	733787	452540	964557	571136	1054463	1076479	911691	1265970	1399954	1213719	2476430	1503238	1.0082e+06
GAB2	0	0	653	0	0	424	0	2823	1311	0	3862	0	0	0	0	0	567.062
GADD45GIP1	43616	48029	65417	36392	38335	34562	39311	31418	32603	44251	30078	39315	29453	39459	38442	38264	39309.1
GALNT2	10588	12326	9983	13009	17684	11306	18723	20491	23096	19465	18933	21734	34937	24490	20293	26178	18952.2
GANAB	544511	562187	833967	484972	924223	582136	1076952	687450	953844	877416	763789	923644	1025550	817771	1148765	824447	814476
GAPDH	13688031	9945445	19651482	8676971	14477054	8910750	11011673	9800806	17561114	17116744	12672292	11653238	11282929	10323843	17035659	11202811	1.28132e+07
GAPVD1	24896	21518	47944	16331	33083	20527	23293	19280	31246	25401	21720	19965	33147	22456	37168	26311	26517.9
GAR1	663226	686572	740072	631509	441701	439431	444892	465964	536355	469840	410662	496503	557574	670144	489895	462347	537918
GART	168195	126119	300926	129545	196960	125040	198824	123457	212070	207269	126587	173548	160095	165275	226830	146867	174225
GATAD2B	98125	98232	105689	71547	73275	68681	75697	71715	77799	95620	73191	78401	87196	85492	79872	73036	82098
GATB	4389	6957	6712	2682	5392	4458	5937	2636	4125	5435	6769	2942	2304	2589	2162	0	4093.06
GATC	35412	31649	28445	24580	17474	20083	78440	30271	26567	18565	4288	41828	26127	28617	25363	26551	29016.2
GATM	8982	7463	16347	9382	1464	1442	1289	1746	368	0	2849	0	0	5463	494	377	3604.12
GBE1	40462	48822	44474	43829	58200	23854	58505	48822	51071	34192	31997	66524	45435	45690	76934	54216	48314.2
GBF1	23910	22104	37542	18599	42664	26352	35260	24381	39312	36581	26203	35219	46241	36545	43307	30757	32811.1
GCC2	41984	43781	34642	19370	53788	44035	47665	47176	68620	53273	33888	35775	38225	43821	32241	46126	42775.6
GCFC2	6624	5209	12104	6548	10839	4906	6689	2275	5145	9048	5349	4943	8929	6616	11679	5812	7044.69
GCLM	104263	92985	86980	73314	298223	105585	253869	87503	291291	218304	176566	305295	316122	331523	361936	263966	210483
GCN1	149413	126473	235326	103548	205572	109577	150430	105506	196707	156962	124064	150537	149821	145574	181326	126909	151109
GDI2	1634833	1416266	2509922	1187739	2220427	1269660	1817941	1282801	2485132	2175129	1990610	1593951	2038835	1748505	2570004	1702680	1.85278e+06
GEMIN2	6819	4219	10763	3435	3211	2804	4658	4147	5373	5196	5881	7311	5823	2157	8263	5271	5333.19
GEMIN4	5647	5519	14591	9869	5624	4449	9345	5216	2227	6336	2244	7420	9428	1918	3348	3632	6050.81
GEMIN5	54233	37272	88401	38666	48802	27955	45990	31386	40912	40804	18723	38542	38159	42585	34036	28030	40906
GEMIN6	3166	9721	756	10431	0	6765	6622	15653	15156	18119	9334	15355	10031	14438	6403	9666	9476
GEMIN8	1856	0	1612	0	1255	0	547	767	555	193	0	214	0	0	355	0	459.625
GFI1	0	0	0	0	0	441	0	0	0	1901	0	1386	2841	568	4402	0	721.188
GFM1	121657	93308	107586	76567	98094	76451	73721	79085	117873	95389	89589	78907	69428	82374	88453	84338	89551.2
GFM2	19128	14395	26310	12173	20138	13353	9578	13144	12759	15405	8908	9402	15318	12616	11651	6398	13792.2
GFPT1	86250	49345	113957	78312	142873	78802	103320	91062	169447	153865	145037	134541	179886	159935	220653	112703	126249
GGCT	84798	71835	111199	90464	87441	57007	53685	66968	119636	103075	120313	66676	98135	54633	153172	71426	88153.9
GIGYF2	9118	9836	19002	7968	11877	7001	12286	11445	14762	18137	11050	15805	13870	11460	16226	9309	12447
GIMAP1	980152	799139	1412507	631362	1174593	1185825	835704	738691	878113	1135394	710483	916786	629116	1130853	779916	744238	917680
GIMAP1-GIMAP5	373005	399099	277392	272507	278905	475136	442535	229215	430283	558450	383650	319500	275330	460559	350179	480317	375379
GIMAP2	24112	32979	39211	31842	40964	55583	24358	61593	64000	55218	69968	35194	50737	66497	36869	34912	45252.3
GIMAP4	1118351	1095256	1097660	767223	1513514	1066125	1223535	906710	1508889	1621409	1024421	1189789	775289	993385	1477512	1438246	1.17608e+06
GIMAP6	3053	5010	1143	4903	10406	5661	7383	13503	15089	13598	9715	5375	13025	6831	21623	12254	9285.75
GIMAP7	275218	233472	367061	192278	333458	205643	251811	185279	280056	228333	254244	186677	201287	260880	252359	138643	240419
GIMAP8	108044	90802	113093	63602	132532	137387	124103	83054	168345	99195	98444	95446	83378	142327	121820	99613	110074
GLE1	10623	14963	22387	12711	17377	15911	14125	17983	18480	30914	17665	9954	26071	23511	23069	28977	19045.1
GLOD4	1069966	1082965	1933469	679906	1818963	578541	1582382	1204089	1259925	810778	1071128	945273	1036807	1033628	1237559	972117	1.14484e+06
GLRX3	259357	227851	359341	167510	358601	193664	262637	193056	381436	320565	366130	365197	332241	279027	390555	241926	293693
GMPS	166366	130311	270447	119379	239516	108121	155605	130812	212273	210889	185011	123838	168170	165426	187083	142994	169765
GNAI2	2757659	2867092	2576614	2165626	2466932	2241693	2279144	2169337	3252916	2729578	2614020	2845258	2915636	2215381	2365744	2431502	2.55588e+06
GNAI3	250232	308894	258274	212809	346033	244590	229198	214989	382166	383198	301724	308558	312062	292947	235498	324160	287833
GNL1	80724	71686	71713	63524	107336	60995	93724	69243	109597	76299	58294	76056	64790	84960	107086	76046	79504.6
GNL2	17443	18626	20424	9218	15362	14856	29657	14424	21188	22786	11078	10359	16077	13893	12070	9032	16030.8
GNL3	162818	130658	211498	111375	108189	77303	82276	80219	122010	96020	57863	62053	50854	63286	50032	59083	95346.1
GNL3L	22336	19507	35354	17915	15071	15102	25370	13263	11767	16750	17597	12683	19946	14026	23000	17322	18563.1
GOLGA2	17843	20704	13025	15050	22374	21111	21754	22649	24328	28450	30461	25393	30759	30306	25571	26806	23536.5
GOLGA3	62427	64690	64784	52329	53298	45652	56967	33330	58885	74904	50820	43859	54959	58867	62695	57031	55968.6
GOLGB1	9804	9639	10506	7085	12448	14103	16202	13008	17397	18783	16342	12394	14324	14769	11213	18083	13506.2
GOT1	241151	211738	446523	133541	313348	110846	251294	184100	276572	266699	254403	317362	280830	219057	381521	214014	256437
GOT2	1256959	1173081	1449463	1049440	1321040	936165	1600948	1072605	1438630	1299463	1225825	1091108	1191211	1300993	1379765	920937	1.23173e+06
GPATCH1	3326	2220	5241	631	1555	3035	2901	2079	2866	2947	2230	3800	2606	2060	3495	1093	2630.31
GPATCH11	11912	10797	16163	9424	8177	6918	12612	12552	14981	15737	20734	11371	14226	20275	23958	9315	13697
GPATCH4	3822	7397	2223	7120	2528	4045	5966	10497	1355	1319	2277	5853	3357	3693	2320	3753	4220.31
GPATCH8	15805	13815	10000	13614	13652	13515	10089	16486	13440	17942	12033	14104	14288	16983	14226	20596	14411.8
GPD2	83458	79433	115193	84989	116811	136353	147495	153687	146149	181631	156389	125323	199662	184943	158288	191821	141352
GPHN	8831	6974	10419	5813	11318	6332	7193	7450	18254	9973	9701	6017	7182	14537	10339	10404	9421.06
GPI	1454687	1267859	2511457	1283133	1941021	801663	1756862	1159398	2301480	1851171	1777749	1785965	1749591	1351154	2944301	1521776	1.7162e+06
GPKOW	25086	38125	36634	20749	36172	27941	23348	27993	42068	58525	46304	28064	42728	37896	51055	40489	36448.6
GPN1	22907	16219	46257	17165	30653	16401	25508	20755	21875	53058	19971	21409	18420	21045	39683	22041	25835.4
GPS1	108642	109252	108803	106546	135450	84218	134115	132912	147544	110488	89030	115237	115574	111862	114807	124646	115570
GRB2	838171	906593	777919	614416	662383	527151	625964	555761	844002	873565	885603	646265	726405	869420	907179	720447	748828
GRSF1	62501	53517	70504	27592	45280	35073	37054	37212	51697	55514	43299	33766	34934	33069	45066	38863	44058.8
GRWD1	61328	51538	77152	36307	44065	38587	33926	43799	44766	57185	49505	48071	56333	39244	52399	43542	48609.2
GSDMA	2935	2405	4324	4345	1910	0	978	0	12409	2612	0	1327	6605	3845	2482	13571	3734.25
GSPT1	188133	151162	275656	163953	303258	140172	256451	160907	247993	219379	155655	181537	188783	173236	229959	188842	201567
GSPT2	2271	1861	4556	1570	3271	2097	2568	1649	3527	2969	2823	1232	3001	3931	8037	868	2889.44
GSR	541249	504471	1050226	432835	1117289	392885	841883	496867	1318305	987982	888722	1062784	916001	862673	1189850	880815	842802
GSTCD	1468	870	2298	752	1195	362	0	776	558	1304	590	0	0	0	1291	355	738.688
GTF2B	127426	101075	173137	102267	153102	104570	82420	74687	136173	108742	114576	91698	110565	92676	111401	83169	110480
GTF2F1	37127	26093	65254	16511	36872	24341	35211	31016	46147	53681	27662	31622	40717	39007	45488	22487	36202.2
GTF2I	238696	200854	301754	137736	174269	134769	152545	128881	170320	199874	129261	168098	165937	160305	159458	136652	172463
GTF3A	3667	5989	243	3601	0	2404	7903	4844	6293	4873	4902	3872	4466	3337	4637	5065	4131
GTF3C1	7124	11036	16953	8292	10596	11076	10490	9368	10676	13008	8706	10343	15301	14255	14867	12732	11551.4
GTF3C3	9265	11017	12106	4595	4381	8773	8180	6111	9109	12959	7813	6724	11255	15621	16037	9173	9569.94
GTF3C4	25751	24884	35623	13937	29704	21196	16608	20947	33158	39492	26875	22079	34778	26130	40344	25912	27338.6
GTPBP1	55823	48676	90185	50644	90899	46426	87581	55037	82343	78346	58994	59268	83408	85608	93140	62007	70524.1
GTPBP10	44108	38209	51071	20065	38954	30033	35527	25085	42877	21251	20338	23883	15600	16514	19808	20961	29017.8
GTPBP2	2010	1411	2557	1413	3010	2667	0	2808	2113	2105	2158	685	2784	2052	1866	745	1899
GTPBP3	41764	27313	38444	30411	17231	15204	25717	18567	19821	11128	9656	19391	10768	13899	12972	13531	20363.6
GTPBP4	175527	147875	202000	105282	124465	109506	123135	107727	156909	172423	115353	103218	151064	150554	122001	127628	137167
GTPBP6	43813	30574	11415	30624	28514	24035	16965	48402	23161	30155	16405	22697	14594	17090	15674	20013	24633.2
GTPBP8	4118	3109	5367	5322	6825	3031	3294	5550	7786	5383	2714	0	3115	3342	2527	2271	3984.62
GTSF1	14455	0	5507	2725	16149	0	1972	0	3915	0	6142	1188	0	0	1941	0	3374.62
GUF1	8032	6855	6629	5338	6774	4994	6162	7583	6647	8230	6056	5320	5717	4563	6741	4637	6267.38
H1FX	3033632	2743792	3299110	1951207	2437554	1573393	2516223	2579608	2102800	1827332	1590454	2245649	1648208	1619202	1485084	2095771	2.17181e+06
H2AFY	4488086	3766723	5605594	3208936	4380296	4073309	4027696	3595451	3750373	3831265	2964797	3006021	4190937	3043295	3037757	3928328	3806179
H2AFY2	2581	2715	1308	3306	4634	6947	12671	16645	4085	3928	1744	1844	1498	0	0	2506	4150.75
HABP4	10729	6834	12919	6835	10301	3181	15659	5632	12563	5598	5116	5555	6968	5463	4241	3292	7555.38
HACD3	116205	129556	161133	105441	104464	82597	73480	103971	127535	106353	80454	105362	101374	117201	82389	91419	105558
HADH	991486	905917	1290900	744324	1136774	589755	1008389	883400	969458	939067	771253	786529	653107	641534	844726	620680	861081
HADHA	1120056	1055713	1579713	831253	1245836	1129245	1218497	1072455	1361118	1393151	1136654	1095086	1199095	1476739	1147496	1057584	1.19498e+06
HADHB	1161269	1221691	1555846	860614	1290666	1237217	1089960	868602	1499961	1476190	1159827	895619	1433392	1302069	1220618	1210154	1.21773e+06
HAGH	177411	167235	139133	200336	142971	87804	306025	171468	204132	138935	200757	204704	179041	175451	188226	90813	173403
HARS	397402	360141	724519	301771	428924	274036	390331	232252	468121	391357	369011	356982	367483	392306	491932	301027	390475
HARS2	67857	48846	87552	44558	78789	53208	70048	54268	73546	51881	51296	38954	54916	54999	55024	59303	59065.3
HAT1	30811	33355	56938	27845	56406	31328	43533	40711	49221	70376	40405	46178	42646	32457	49283	40828	43270.1
HBP1	1526	0	2830	2669	0	1309	2035	0	0	1388	1526	1832	1124	0	0	0	1014.94
HBS1L	59512	49246	83335	39903	52124	35309	38997	28348	50279	47330	28279	33068	34531	24034	24976	26863	41008.4
HCFC1	195529	181144	238964	135383	176818	123445	191067	148893	189471	224047	176694	171489	208758	178680	216340	177955	183417
HCLS1	1305849	1302566	1245406	943820	1963184	1005902	1544888	1286127	1652407	1798519	1836583	1819167	1994051	1545498	2183731	1490165	1.55737e+06
HDAC2	58858	61928	99618	43950	45248	44187	50816	40765	69379	56433	51316	55378	58559	56430	65383	60876	57445.2
HDGF	1346006	1487401	1321408	938307	1342262	694385	667220	683721	1625962	1495325	1638642	1055809	1377225	1297319	1551150	846220	1.21052e+06
HDGFL2	84101	108390	78960	91080	97233	71323	122222	118553	110610	112644	97443	85504	114664	99083	109493	121864	101448
HDGFL3	9298	25981	16144	4942	172841	20668	62256	28144	130420	120402	23742	45834	379164	15183	235786	207257	93628.9
HDLBP	29230	31621	41291	22226	38156	32945	36801	27167	48869	50111	41198	41141	52860	40361	47501	44820	39143.6
HEATR1	78745	75037	124680	52251	63871	56275	68060	59169	68263	63141	41035	63375	44195	46936	41670	41348	61753.2
HEATR3	9748	7373	23023	8579	14697	8432	10533	5874	11754	16263	11740	12665	11690	9875	18850	6879	11748.4
HEATR5B	9700	9941	20107	11262	17349	11344	13193	13918	17631	16048	18264	14434	19332	15484	22543	13836	15274.1
HEATR6	1315	377	388	2716	3930	919	1872	1144	2792	2956	1757	5601	3118	2184	3826	1920	2300.94
HECTD1	13681	10663	22278	8098	18683	13090	23115	10698	20188	22344	19734	17492	28551	21382	27417	18277	18480.7
HELLS	168	125	160	0	1272	329	263	495	116	2033	35	161	139	99	256	64	357.188
HELZ	3591	3182	6025	2453	5093	3625	4615	3373	6061	8657	6573	6353	6294	5077	7597	4339	5181.75
HELZ2	768	864	402	222	990	1514	1671	1260	1267	3091	686	456	2925	1374	2887	742	1319.94
HENMT1	0	0	0	0	0	0	0	0	1245	0	1996	0	0	0	1916	1371	408
HERC1	558	610	814	810	1434	861	1315	2179	749	2892	751	1760	971	4120	1334	856	1375.88
HERC2	4365	5306	4186	16953	309	984	1130	27085	3853	1286	993	972	637	757	4723	576	4632.19
HERC5	0	18	139	435	560	410	478	420	1772	621	483	234	767	771	354	131	474.562
HEXIM1	13343	25668	7201	15978	12868	7718	19325	18355	11296	15246	27416	13118	18413	21855	17898	25939	16977.3
HINT1	1312168	1294546	2069428	1463184	2395518	1395766	1989760	1367698	1815445	1463774	1560393	1576413	1185791	953941	1830251	1240800	1.55718e+06
HINT2	466393	454955	807034	377018	512802	363459	478021	453862	455081	545940	519434	538476	228203	296243	515390	503381	469731
HINT3	4004	4230	6690	3704	8353	4570	20898	7934	5203	14487	16216	15111	3291	12051	9854	19267	9741.44
HIRIP3	6615	6101	11524	6709	15466	1828	9134	9279	3185	4410	7860	3879	6636	5736	8935	10101	7337.38
HK1	1093693	1102034	1364303	899121	1239031	857183	1153137	1033434	1325740	1044776	943195	1038256	877878	821234	876108	906930	1.036e+06
HK2	3362	1255	2679	369	1125	148	314	800	1043	228	340	3708	981	1400	812	749	1207.06
HLTF	1098	1151	4938	885	4079	1203	2349	1142	3092	2312	613	2006	2632	1306	1465	705	1936
HMGB1	6511616	5607160	7653326	4974797	7472999	4741824	7754944	4955500	7851178	6299541	6326441	8224585	7892132	4701924	7239135	5586988	6.48713e+06
HMGB2	2198834	1409011	565944	2588154	3908979	2314529	4286181	3521454	4158698	5384418	3810717	3738613	3479237	3412236	3739731	2736828	3.20335e+06
HMGB3	5318	1705	3848	3811	34713	23787	7291	20117	13056	113700	30839	7493	6495	2621	43894	11235	20620.2
HMGN5	6769	13353	8357	5364	7979	4057	13664	4477	10692	6114	5650	1451	6419	15792	15514	22803	9278.44
HNRNPA0	1778162	2059313	2153849	1362678	1424279	1350969	1511863	1245779	1697531	1838116	1654631	1358183	1510782	1731954	1332199	1403692	1.58837e+06
HNRNPA1	1322234	1726398	1816122	1473279	1912400	1052003	2335922	1787526	1846284	1583703	1784001	1727362	1463664	1826418	1990217	2877625	1.78282e+06
HNRNPA2B1	7101941	6575259	9667835	5723718	7189568	4251310	5068125	6284820	6352796	7834914	6362301	5287123	4956913	5719504	6372955	5291813	6.25256e+06
HNRNPA3	2103764	2323693	2636142	2013499	2408930	1588537	2231517	2530090	2247401	3069062	2205896	2533164	2420496	2156287	2221090	2695876	2.33659e+06
HNRNPAB	862963	1034659	1298085	962174	1066413	580338	872942	807591	1176870	973508	876748	813708	975495	875495	900522	705290	923925
HNRNPC	3158197	3692282	3037856	3225395	3587424	3142058	4234459	3458080	3482584	3838207	3958552	2804872	3154061	3343541	3429786	3062877	3.41314e+06
HNRNPD	2337745	2270376	4494644	1847291	3000448	1408571	2396680	2092033	2077566	2925371	2180228	1635719	2018242	2125925	2450937	1857947	2.31998e+06
HNRNPDL	752836	713066	983677	500041	607319	460014	357845	411667	639457	723616	677027	468935	609713	568822	675372	584477	608368
HNRNPF	1178900	1153758	921914	925749	1198160	962003	1045499	1157853	1327310	1570909	1653762	1094832	1278410	1102427	1427048	1106484	1.19406e+06
HNRNPH1	1940350	2479267	3289050	2270501	2117190	1530016	2019870	2011085	2447370	2541989	2165415	2206101	2012806	2041499	2013947	1642408	2170554
HNRNPH2	350315	320215	264471	278096	435538	201392	233310	288383	308485	354767	293463	333594	303911	241927	257335	208469	292104
HNRNPH3	681882	762223	413379	965559	605321	543557	571261	972388	754333	699575	853018	713492	835932	610446	809048	936351	732985
HNRNPK	5546253	6394305	3714087	4749643	5444720	3459210	4614615	4713375	5525189	6393537	5597144	4987953	4123079	4530992	5283520	4493110	4.97317e+06
HNRNPL	1809623	1704850	1916324	1322929	1342730	985524	1600757	1308442	1613226	1782879	1404928	1450932	1495064	1192689	1366362	1296395	1.4746e+06
HNRNPLL	27607	27239	36646	9938	113597	73601	106343	138180	91778	90132	108123	95462	43207	35370	38288	28319	66489.4
HNRNPM	1824558	1756461	2309762	1411989	2510247	1762754	1980864	1913778	1978538	2064586	1893526	1941768	1890740	2096387	2034853	2174914	1.97161e+06
HNRNPR	1442193	1226742	1481310	1318036	1094842	969424	1059924	1044731	1180515	1608021	1080831	1132969	1243886	1295904	1232023	1040711	1.21575e+06
HNRNPU	2856753	2701829	2824344	2214548	2673691	1992386	2098954	2107032	2579309	3064558	2469021	1900369	2240790	2783169	2460781	2266522	2.45213e+06
HNRNPUL1	453757	434167	526046	302728	433848	289173	365776	326269	420908	468295	395118	359982	378488	345003	391298	265021	384742
HNRNPUL2	940670	986342	1143396	804009	982086	756609	819181	818893	1094690	1229874	1042846	854686	951068	1087824	865166	895296	954540
HP1BP3	2247171	2299483	1886433	1779011	2149599	1776189	1728710	1812210	2121797	2162761	1980880	1688564	2428453	2504038	2129628	2379590	2.06716e+06
HPRT1	408358	299140	529281	288217	451223	209586	439012	296094	481632	456356	405363	471090	521902	329675	683418	469070	421214
HRAS	0	0	0	0	0	2220	0	0	0	0	0	2713	0	0	0	0	308.312
HSD17B10	2654899	2649856	3622639	2824358	3500629	2299701	3930434	3040207	3126508	3475139	4057892	3798778	2760450	2649512	3228781	3465251	3.19281e+06
HSP90AA1	1252314	1276643	1830339	1051496	1578961	853858	1239192	956028	1802252	1252726	1469348	1283365	1434478	1453775	1893424	1123396	1.35947e+06
HSP90AB1	2639583	2356082	3205333	1876149	2778701	1775558	2285478	1715252	3028495	3155331	2700103	2431031	2795947	2177156	3239218	2478099	2.53984e+06
HSP90B1	681235	635836	1028388	545068	1279362	786004	1044220	801279	1346733	1174770	1170667	1121073	1223560	913114	1185080	1168529	1.00656e+06
HSPA1B	786121	459830	791606	545275	1389002	587749	950611	797359	1177550	1303185	891012	766239	891875	670081	932415	539925	842490
HSPA4	283894	289514	448444	208538	348191	183420	278609	230746	338915	348482	335829	274318	334973	315092	446038	242610	306726
HSPA5	759142	749669	1107862	592943	1528267	862244	1264939	999348	1537393	1388960	1418438	1226837	1644391	1264040	1529866	1229895	1.19401e+06
HSPA6	240899	235905	38013	396181	2298	103338	342170	395552	594993	2039	487824	407039	11536	294313	1071	678554	264483
HSPA8	4117145	3768918	4834363	3248775	4354166	2539894	3436823	3010878	5659150	4755491	4262465	4178501	4671541	3827256	5280546	3570230	4.09476e+06
HSPA9	1165054	1219648	1022510	1049332	1413046	934356	1169183	1119664	1191195	1183743	1070606	992595	1000375	1016041	1099400	1105614	1.10952e+06
HSPB1	31386	22842	52708	19743	78027	25240	32037	20500	19695	16096	13221	22988	20746	15030	36092	41324	29229.7
HSPD1	3973996	3926805	4556182	3117165	4148746	3123433	3290050	2934004	2975565	3491053	2907697	2471524	1937962	2375818	2415732	2638231	3.14275e+06
HSPE1	2214816	1957986	1504640	2089575	2998038	1962134	2827287	3910418	1496171	2051002	1500069	1531686	2192470	1879777	3027450	2217544	2.21007e+06
HSPH1	231942	191502	270651	147865	231043	91684	125526	118522	157151	163883	130112	117131	165306	133454	158421	116793	159437
HTATSF1	95976	106282	121591	72194	113499	71622	89944	65862	136851	119948	110221	79891	105599	106283	105797	75735	98580.9
HTT	14843	13157	20763	10913	19406	11600	15526	9948	19674	20656	17594	15384	24902	19211	25506	20570	17478.3
HUWE1	47391	39065	77963	31725	62435	40313	48040	35804	55843	54834	39950	44437	49176	42779	55965	49682	48462.6
HYOU1	116010	88547	131627	89295	257516	165552	234142	176388	337540	314928	236598	248249	317570	191910	275221	247587	214292
IARS	163177	158324	259158	120532	179167	124756	153094	106564	206321	205848	122345	187511	192395	145585	221650	165103	169471
IARS2	353853	307424	379475	289839	341526	243116	335150	326539	391875	299496	247243	278536	257459	289538	265077	241460	302975
IBTK	10487	7976	17149	0	11119	7240	0	8218	0	9134	0	13808	0	0	13100	0	6139.44
ICE1	31	706	496	733	674	601	1053	1090	451	579	755	531	0	855	782	1008	646.562
IDH1	38217	40206	61610	40906	116884	51737	94590	75566	150013	129869	130313	103815	164290	109768	282526	149445	108735
IDH2	1170294	1234857	1479917	1034183	1707244	1608502	2161280	1786691	2170068	3273878	2646529	1747658	2581979	2225671	3275767	1898280	2.00017e+06
IFI16	359975	346538	432016	286976	664162	576332	535283	527395	920718	791823	575118	544650	672761	636106	588299	646203	569022
IFI44L	0	0	0	0	0	406	0	0	0	0	0	0	0	0	0	0	25.375
IFIH1	3467	2499	7833	1900	5167	4036	2733	1600	3873	4568	4941	2674	1705	3308	5040	1725	3566.81
IFIT1	0	0	718	1606	4084	199	1372	153	427	2368	2524	1503	1839	4597	3602	1244	1639.75
IFIT2	341	0	0	635	0	998	0	2174	1089	128	670	864	728	124	4929	1036	857.25
IFIT3	0	1434	15	230	2167	627	126	183	48	1604	3700	0	2680	3465	5112	5124	1657.19
IFIT5	23331	37324	58868	40082	57051	24780	60511	43507	42163	30871	35595	43774	60718	39358	36902	57302	43258.6
IGF2BP2	394	0	448	0	14433	0	5077	1218	0	21658	96	15467	465	762	18811	0	4926.81
IGF2BP3	3068	2220	0	3447	0	923	4340	10012	1088	2888	0	0	0	0	0	1138	1820.25
IGHMBP2	682	3765	3008	2656	6191	2748	3191	3213	3522	4644	3497	3276	12978	0	5414	1349	3758.38
IKBKG	42129	32751	81066	28172	62239	31133	62082	37449	52219	64174	73476	58940	74010	48934	76942	49093	54675.6
ILF2	1389871	1278284	2096981	1088197	1297204	941444	1370540	1036107	1251950	1225504	1133515	1047170	1104253	1254103	1082593	998313	1.22475e+06
ILF3	1540508	1496199	927802	1386235	1488977	1235350	1693871	1417325	1624382	1682511	1178335	1538818	1330848	1329325	1285433	1134380	1.39314e+06
ILKAP	143880	131016	311824	112407	218717	109130	220073	151630	173840	170711	138777	157586	166221	125364	205933	150939	168003
IMMT	567885	539373	490027	476092	610488	544518	548943	584334	670786	653265	575416	488940	461094	641437	427113	528924	550540
IMP3	133805	113340	183373	144019	93324	73583	86324	67537	96893	99177	49330	81488	61571	68056	61361	49975	91447.2
IMP4	122397	126451	35095	87518	81341	79484	94613	90534	74960	86125	35409	48243	32684	40146	28424	71380	70925.2
IMPDH1	27266	25527	49401	28726	55293	32874	45229	26806	37390	39603	37463	53357	62564	27221	47302	35660	39480.1
IMPDH2	351709	309982	453548	280915	313218	204400	324394	210121	284918	274203	211280	260569	173056	197404	205312	189261	265268
INF2	32451	20235	46646	6246	16212	8046	6015	3245	2493	305	1392	0	647	195	1534	944	9162.88
INO80	4905	4098	3587	2732	4898	5082	2298	3921	3896	6834	3955	3564	4429	5350	3964	3761	4204.62
INPP5A	0	0	0	0	0	0	889	0	0	0	0	0	0	6510	6729	0	883
INPP5B	13421	10847	20660	8060	12100	7691	22139	9828	15894	14220	12199	14657	8536	10099	21345	11783	13342.4
INPP5D	144166	126294	192651	123246	246398	177846	257885	173185	320298	320387	299296	293258	426525	300364	487905	332449	263885
INPP5K	14710	13913	4034	8751	21504	21686	10664	19341	22389	15752	21380	15282	26031	22886	24889	18760	17623.2
INPPL1	10196	6570	20420	7601	16331	10248	15168	8786	12864	15001	9277	11909	16052	14857	17680	12613	12848.3
INTS1	17136	14656	28197	14908	18760	13582	21238	16701	18489	20358	13512	19645	18073	18088	22028	16325	18231
INTS10	50916	48518	63655	40690	45195	40890	51970	29323	50523	47594	39082	41221	54772	40348	37288	35785	44860.6
INTS11	19625	19176	30936	18915	18493	13226	21909	20391	19151	21130	15704	17124	20039	16891	24241	15321	19517
INTS12	16917	14412	13379	16568	11361	5991	17091	17464	16723	17676	10287	16293	12110	14846	14934	11077	14195.6
INTS2	20146	14844	27874	11350	15654	13451	12011	14951	20837	19275	10817	10822	21660	21266	16759	11310	16439.2
INTS3	49157	48811	51256	31812	45302	28614	42413	31953	54129	48344	37394	42276	43461	43850	52600	35600	42935.8
INTS4	23195	20014	32542	16114	22296	12178	22495	17542	18909	20684	14280	19718	25075	21579	23005	17609	20452.2
INTS5	14717	15114	19660	14334	13687	7680	14117	13670	13923	13751	9418	10649	13843	14763	17669	14030	13814.1
INTS6	16959	18335	28736	14368	23401	11113	14857	13795	17674	26910	13487	20779	14612	16139	15246	11885	17393.5
INTS6L	969	940	2608	257	1179	536	1393	1022	1056	1008	0	871	802	697	796	0	883.375
INTS7	23458	18126	27185	14621	21093	15874	20590	20182	20384	25965	17930	18951	18781	25233	19730	15901	20250.2
INTS8	13119	10025	24263	7935	15318	10316	5343	10994	12234	13633	9017	9162	10998	9803	11874	8231	11391.6
INTS9	45346	41697	67325	35100	41463	28987	49216	29407	40040	46683	32038	32745	61104	46285	54324	23457	42201.1
IPO11	5831	7551	28784	6677	18217	6802	6376	7255	10768	9540	9972	10223	20440	15246	15999	5427	11569.2
IPO13	1896	1166	3360	1312	2924	892	3025	2166	1756	1984	2261	3656	3379	2232	3080	5254	2521.44
IPO4	84968	82681	163244	44703	102992	68330	61677	40686	87159	79756	69156	74311	108890	79223	92751	54896	80963.9
IPO5	207730	154880	296901	153544	214469	129174	156315	126355	222544	231332	160540	145336	189555	158168	230109	139357	182269
IPO7	67798	62462	128150	59366	118962	58094	83658	65960	101005	95668	70093	88732	104116	79770	109550	76522	85619.1
IPO8	6740	4931	8982	6132	6914	6194	13769	34534	13246	11606	8846	11370	13498	8775	18936	7700	11385.8
IPO9	43920	32686	56801	28605	66979	28980	47401	29566	59368	56558	40267	46843	56567	46670	72371	34684	46766.6
IQGAP1	599117	575563	1000516	600637	1303981	823212	1235974	990496	1598205	1809212	1599681	1511408	2217973	1833081	2166002	1582001	1.34044e+06
IQGAP2	139791	102320	171370	95415	322490	179323	236682	206556	380984	359857	369948	337495	594408	440803	460534	332405	295649
IREB2	10900	7351	17528	4900	13412	4286	7665	7147	4626	4749	3670	2456	6392	6746	9948	4326	7256.38
IRF2BP2	56623	56237	72444	37070	59645	30859	61110	51093	64607	56015	56093	38030	44285	30499	39845	43818	49892.1
ISG15	64738	46887	14555	48403	88360	56170	124010	64672	116210	243394	111721	122873	136623	72296	267690	109613	105513
ISG20	237754	276033	541344	163320	604734	334488	506498	330135	287006	312115	205985	388401	202647	162249	287927	196599	314827
ISG20L2	65131	68452	89016	37952	63209	51200	75439	57422	61477	66239	44219	27481	47602	64254	50619	48141	57365.8
ISY1	45793	59143	14000	55939	49678	48630	68447	66077	63896	69502	55712	69295	61528	52833	54306	43422	54887.6
ITPR3	15015	21578	11663	10257	18519	18773	16752	18932	26365	18008	16628	16429	15119	24591	12525	15559	17294.6
ITPRID2	407	0	0	0	0	0	0	0	0	211	0	0	0	0	0	0	38.625
IWS1	33309	37173	29417	27678	36475	33514	39564	42016	37318	46224	36834	34477	37712	39266	32767	37249	36312.1
JAKMIP1	9097	20056	23049	10253	10366	9407	2395	6494	11726	14916	13437	9288	24184	18970	23264	19460	14147.6
JMJD1C	662	1216	326	216	786	645	1015	916	833	695	572	1035	675	691	2349	1684	894.75
JMJD6	5048	3092	10059	4082	8899	2114	797	2934	8083	11280	7057	3303	7739	5490	13349	1611	5933.56
JPT2	102404	86212	120730	62607	96650	48264	73519	75879	134959	84207	117614	148350	81974	119240	94107	56899	93975.9
JUP	23794	192	3782	122666	211	47	3951	3576	4287	899	4134	43086	633	32882	104242	169502	32367.8
KAT5	2072	3083	6093	8376	3150	952	9160	6937	5762	3783	3607	7263	6910	10819	8712	5671	5771.88
KAT8	25904	17082	33667	27614	19888	16819	24356	8412	15571	14417	19674	17390	19371	23871	18833	17932	20050.1
KCTD12	14859	10611	22283	986	9349	2219	307	429	439	715	0	2882	69	191	157	245	4108.81
KDM1B	2640	2432	5732	2199	3995	2522	4515	4742	3419	4169	2124	2580	5307	5746	4780	2835	3733.56
KDM3B	23821	18945	23830	14191	21153	15478	21240	15888	24106	20990	14709	20657	19057	12319	24090	17519	19249.6
KHDRBS1	458130	577798	88195	516165	619540	358123	579324	639982	507206	679333	609407	484897	683360	777385	681829	911443	573257
KHNYN	2335	1694	4655	1451	3999	2898	1402	1781	3434	3166	2576	2424	2908	2769	1808	2071	2585.69
KHSRP	563233	543473	312568	439072	490627	326637	384668	382784	466322	584580	505167	417712	455006	406949	459863	406661	446583
KIAA1671	0	1098	0	0	533	414	854	786	2216	2089	2938	700	24521	2650	5332	3701	2989.5
KIDINS220	0	3426	0	1225	0	691	1927	1483	1072	1488	921	3397	1528	297	1106	0	1160.06
KIF11	396	238	107	223	1484	274	624	240	742	2364	846	315	4114	2464	4710	744	1242.81
KIF13B	3266	3092	6130	1703	10234	7692	12709	4710	17079	15147	12111	11374	17702	15958	24757	14126	11111.9
KIF14	0	0	0	0	0	0	0	1518	887	0	0	0	0	0	0	0	150.312
KIF15	0	76	0	87	0	217	205	383	0	348	0	759	285	219	254	462	205.938
KIF1B	1293	370	184	1784	2220	909	1615	804	2225	941	612	929	2055	0	637	2489	1191.69
KIF20A	0	0	2862	1449	119	0	0	2043	0	799	927	0	0	0	0	0	512.438
KIF23	0	0	0	2324	0	0	0	159	0	0	0	0	0	1815	0	0	268.625
KIF2A	156157	135475	280278	104966	196645	140254	161729	139501	190983	198538	140240	164398	159576	182076	160105	133821	165296
KIF2C	357	179	0	0	0	2449	90	345	480	1835	1995	148	698	1240	663	394	679.562
KIF4A	0	795	1825	2008	512	324	350	7878	800	1128	486	1198	2128	609	752	540	1333.31
KIF5B	87815	68132	87451	61525	150420	79918	119625	87940	136450	136727	100835	126269	150821	119092	155982	117005	111625
KIFC1	20008	13132	29616	48915	12717	15394	52330	44245	8539	194	14742	41365	16046	8335	16098	378	21378.4
KIN	19237	15802	14094	11303	14238	13526	18652	17479	20919	29761	16528	13311	23201	22324	24261	18746	18336.4
KMT2A	14083	16700	26255	17597	17562	15347	16629	22363	15895	13013	10676	14072	8378	12747	9234	12961	15219.5
KMT2D	1519	1600	2252	1757	1358	815	1774	1234	1168	2117	865	1244	1034	1629	1155	789	1394.38
KNOP1	8420	7297	7126	3075	4658	691	5819	3620	11747	1501	3204	4001	3044	1969	1532	2877	4411.31
KNTC1	106	102	260	79	223	86	286	2139	163	1455	265	187	229	4018	3850	889	896.062
KPNA1	94016	84327	121539	58807	111528	67876	91807	87885	114618	126228	103094	102801	153679	131041	167996	118854	108506
KPNA2	685	478	546	1010	1059	3846	997	6418	2543	4041	290	1835	5144	5147	1025	134	2199.88
KPNA3	120604	129596	163741	94892	154126	114451	145841	106497	181265	210391	177554	140477	160031	147150	194285	136365	148579
KPNA6	48815	44080	70839	23510	65752	45198	43953	41349	66186	66934	64207	48158	67657	53172	59950	44204	53372.8
KPNB1	949387	920276	1274788	920231	1193873	811729	1289508	1150464	1265564	1304251	1189175	1347570	1395459	1316295	1685725	1153206	1.19797e+06
KPRP	0	0	277	911	0	0	0	0	0	0	0	132	0	0	899	28867	1942.88
KRAS	177285	196451	264375	117766	239651	210014	240578	202760	312023	334943	281228	220292	369581	316427	277205	274509	252193
KRI1	59804	57453	57479	48770	48250	41870	49700	53631	56817	64806	49656	50382	48438	53112	51807	79581	54472.2
KRR1	206742	186739	239089	144466	127804	119192	148253	109123	165256	138800	101934	115578	164332	135343	158157	130680	149468
KTN1	116643	101467	108298	70583	134481	93687	120614	102806	145546	155786	102976	111520	122325	126532	114308	130469	116128
LACTB2	64138	48557	64363	29393	62990	34353	45835	39061	66248	50978	48940	58161	30880	27699	48614	28379	46786.8
LAP3	156649	149920	277982	146060	254792	142379	267746	219594	291693	373453	354591	287014	430308	292742	524621	314754	280269
LARP1	65628	45604	82334	42136	58976	36555	49882	38586	47396	53653	39335	40320	50529	43655	45935	43049	48973.3
LARP4	622	264	14	633	0	459	570	692	384	746	355	211	360	222	327	0	366.188
LARP4B	13497	10724	20366	6922	13819	13100	22194	7791	13530	21420	14057	9346	18481	19638	14976	7982	14240.2
LARP7	81988	69965	49078	57730	49369	47701	67704	40007	66543	84444	63858	50658	63063	72480	64213	49897	61168.6
LARS	141116	135616	239784	109045	153472	95792	126402	77677	155816	124947	96415	127310	125262	125750	134939	123571	130807
LARS2	33737	37949	31844	25912	20095	24977	22169	30184	31412	23697	29664	17607	13272	34262	16470	21441	25918.2
LAS1L	126232	124811	195070	117338	109114	87237	101908	99997	88747	104701	71863	97097	86876	96471	75026	81863	104022
LASP1	790124	885187	877867	630919	1102889	432070	882203	1013010	1246083	1443975	1699348	1219050	1201288	1300840	1653648	1239556	1.10113e+06
[truncated: 1,540 more rows]

## Sheet: CD8+ T cell subsets (RNA)
Gene.name	Average TPM (Tnaive, Tcm, Tem, Teff)	Cluster number	average TPM (Tnaive)	average TPM (Tcm)	average TPM (Tem)	average TPM (Teff)	Log2FoldChange (Tnaive vs Tcm)	Log2FoldChange (Tnaive vs Tem)	Log2FoldChange (Tnaive vs Teff)	Log2FoldChange (Tcm vs Tem)	Log2FoldChange (Tcm vs Teff)	Log2FoldChange (Tem vs Teff)
[truncated: 707 more rows]

[truncated: 13 more sheets: CD8+ Tcm vs Tnaive (RNA), CD8+ Tem vs Tnaive (RNA), CD8+ Teff vs Tnaive (RNA), CD8+ Tem vs Tcm (RNA), CD8+ Teff vs Tcm (RNA), CD8+ Teff vs Tem (RNA), CD8+ T cell subsets (protein), CD8+ Tnaive vs Tcm (protein), CD8+ Tnaive vs Tem (protein), CD8+ Tnaive vs Teff (protein), CD8+ Tcm vs Tem (protein), CD8+ Tcm vs Teff (protein), CD8+ Tem vs Teff (protein)]
