# Supplementary material for: RNA-Binding Protein Expression Alters Upon Differentiation of Human B Cells and T Cells
Source: Front Immunol. 2021 Nov 17;12:717324. doi: 10.3389/fimmu.2021.717324 (PMC8635512; doi:10.3389/fimmu.2021.717324)
Supplement: Supplementary file 7 [file Table_6.xlsx]

## Sheet: Legend
Zandhuis et al.	Supplementary Table 6: Differentially expressed RBPs between cytotoxic CD4 and CD8 T cells
Tab name	Description	Figure
CD8+ cytotoxic high vs low	Differentially expressed RBPs between CD8+ T cells with a high cytotoxic score versus CD8+ T cells with a low cytotoxic score	Figure 6
CD4+ cytotoxic high vs low	Differentially expressed RBPs between CD4+ T cells with a high cytotoxic score versus CD4+ T cells with a low cytotoxic score	Figure 6

## Sheet: CD8+ cytotoxic high vs low
p-value	average Log2FoldChange	percentage of high cells expressing respective gene	percentage of low cells expressing respective gene	adjusted p-value	ID
7.29001e-40	1.38551	0.809	0.258	1.67583e-35	EFHD2
1.34392e-39	2.16448	0.847	0.392	3.08941e-35	ZEB2
1.65226e-29	1.28403	1	0.9	3.79823e-25	S100A4
5.27668e-24	0.892069	0.818	0.368	1.213e-19	LGALS1
1.87666e-20	0.76067	1	0.986	4.31406e-16	CFL1
2.51387e-20	1.07626	0.933	0.77	5.77889e-16	CLIC1
2.27189e-19	0.828547	1	0.981	5.22262e-15	PFN1
4.13342e-19	1.13706	0.914	0.713	9.5019e-15	YWHAQ
1.82437e-18	1.26522	0.818	0.598	4.19386e-14	APOBEC3G
6.11225e-18	1.05541	0.923	0.77	1.40508e-13	FLNA
8.93706e-18	0.990049	0.967	0.837	2.05445e-13	MSN
5.84444e-16	1.12636	0.828	0.565	1.34352e-11	PATL2
5.64733e-15	0.888395	0.89	0.651	1.29821e-10	PXN
2.56059e-14	0.943064	0.531	0.187	5.88629e-10	VCL
4.39687e-14	1.02164	0.847	0.608	1.01075e-09	APOBEC3C
3.75743e-13	0.833824	0.775	0.584	8.63759e-09	ANXA2
5.19052e-13	1.49903	0.469	0.211	1.1932e-08	ZNF683
1.0294e-12	-1.0132	0.995	0.995	2.36637e-08	RPL13
1.67021e-12	0.602419	0.962	0.823	3.83948e-08	ANXA1
1.471e-11	-0.653625	0.967	0.957	3.38154e-07	RPS2
1.5362e-11	0.563191	0.995	0.947	3.53143e-07	MYL6
3.54024e-11	-1.24365	0.842	0.947	8.1383e-07	LDHB
5.36772e-10	0.669958	0.933	0.785	1.23393e-05	SLC9A3R1
5.54659e-10	0.673637	0.459	0.172	1.27505e-05	RAP1GAP2
6.75632e-10	0.831373	0.89	0.756	1.55314e-05	IQGAP1
9.28116e-10	0.602582	0.976	0.933	2.13355e-05	LCP1
9.28464e-10	0.66058	0.909	0.732	2.13435e-05	IFI16
1.77507e-09	-0.674427	1	0.976	4.08052e-05	RPL10
2.99732e-09	0.666529	0.919	0.799	6.89024e-05	PPP1CA
5.1681e-09	-0.792754	0.957	0.952	0.000118804	EEF1G
7.73969e-09	-0.858299	0.962	0.981	0.00017792	RPL4
1.99852e-08	-1.19057	1	0.986	0.00045942	RPLP2
2.02427e-08	0.514138	0.201	0.033	0.000465339	PALLD
2.41726e-08	0.760799	0.89	0.742	0.000555679	ACTR3
4.02649e-08	0.603889	0.909	0.809	0.000925609	SUB1
4.2441e-08	0.738112	0.402	0.182	0.000975634	OASL
4.57731e-08	-0.861836	0.995	1	0.00105223	RPL13A
4.62105e-08	0.704761	0.498	0.239	0.00106229	ZNF600
7.81324e-08	-0.545879	0.995	0.962	0.00179611	RPL23A
7.84708e-08	-1.65374	0.971	0.995	0.00180389	TPT1
7.91669e-08	0.584873	0.895	0.761	0.00181989	CALR
9.07465e-08	0.716955	0.684	0.459	0.00208608	TSEN54
9.755e-08	-0.804744	0.957	0.986	0.00224248	RPLP0
1.06849e-07	-0.946962	0.789	0.919	0.00245624	CNN2
1.13712e-07	-0.726388	0.191	0.364	0.00261401	LIMS1
2.63333e-07	0.51941	0.871	0.718	0.00605349	PAIP2
4.59578e-07	-0.719907	0.187	0.373	0.0105648	TBC1D4
8.16557e-07	0.544999	0.531	0.311	0.018771	SRSF9
9.22541e-07	-1.02775	0.981	0.952	0.0212074	RPS12
1.4218e-06	-0.861514	0.976	0.995	0.0326844	RPL5
1.44976e-06	0.718988	0.684	0.646	0.0333271	TUBB
1.4562e-06	0.568063	0.689	0.522	0.0334751	TLN1

## Sheet: CD4+ cytotoxic high vs low
p-value	average Log2FoldChange	percentage of high cells expressing respective gene	percentage of low cells expressing respective gene	adjusted p-value	ID
1.09829e-80	2.73771	0.772	0.034	2.52474e-76	ZEB2
1.6188e-52	1.49531	0.803	0.169	3.7213e-48	EFHD2
1.54542e-41	-1.22761	1	0.997	3.5526e-37	RPL13
1.18379e-40	2.37246	0.751	0.237	2.7213e-36	PATL2
5.08409e-40	-1.87639	0.803	0.985	1.16873e-35	LDHB
4.27933e-35	2.02243	0.415	0.022	9.83732e-31	ZNF683
6.39787e-35	-1.61474	0.995	0.997	1.47074e-30	RPLP1
1.13707e-34	1.71516	0.788	0.286	2.6139e-30	APOBEC3G
1.96929e-32	1.40205	0.964	0.655	4.52701e-28	SYNE1
3.75852e-30	-1.32551	0.995	0.994	8.64008e-26	RPL11
1.10854e-29	-1.29818	0.99	0.994	2.54831e-25	RPS18
5.27291e-29	-1.79593	0.472	0.788	1.21214e-24	NOSIP
1.06832e-26	1.35534	0.813	0.385	2.45584e-22	APOBEC3C
1.14751e-26	-1.27851	0.995	0.991	2.63789e-22	RPL32
1.68533e-26	-1.56687	0.995	0.994	3.87424e-22	RPLP2
2.04208e-25	-0.991375	1	1	4.69433e-21	RPS6
2.52696e-25	-1.26346	0.969	0.994	5.80898e-21	RPS13
2.58689e-25	1.18065	0.927	0.674	5.94674e-21	YWHAQ
3.70324e-25	-1.40136	0.995	0.994	8.513e-21	RPS12
1.07912e-24	-1.11272	0.943	0.972	2.48067e-20	RPS8
9.97958e-23	-1.06541	0.99	1	2.2941e-18	RPL8
1.02575e-22	-1.26548	0.995	1	2.35799e-18	RPL30
1.29143e-22	0.566839	0.813	0.372	2.96874e-18	LGALS1
4.40102e-22	-1.06456	0.979	0.978	1.01171e-17	RPS15A
6.88095e-22	-1.02014	0.995	0.991	1.58179e-17	RPS20
8.22322e-22	-1.03686	0.984	0.978	1.89035e-17	RPL4
8.45368e-22	-1.24652	0.876	0.985	1.94333e-17	RPS5
1.00751e-21	-1.3037	0.995	0.994	2.31607e-17	RPL34
1.08929e-21	-0.804969	0.943	0.957	2.50407e-17	RPL29
1.1413e-21	-0.995907	0.99	0.997	2.62362e-17	RPL19
3.85192e-21	-1.05941	0.922	0.963	8.8548e-17	RPL28
4.55489e-20	-1.10376	0.974	0.982	1.04708e-15	RPL18
4.7168e-20	-1.10233	1	0.994	1.0843e-15	RPS14
6.83971e-20	-0.951302	0.964	0.985	1.57231e-15	RPL10A
9.24997e-20	-1.04729	1	0.997	2.12638e-15	RPL31
1.84378e-19	-1.01403	0.995	0.991	4.23848e-15	RPS23
1.89465e-19	-1.13441	0.964	0.991	4.35542e-15	RPS16
1.96879e-19	-0.662457	1	0.991	4.52586e-15	RPL10
2.00203e-19	-1.02009	0.964	0.975	4.60226e-15	RPS9
2.13777e-19	-0.821753	1	0.994	4.91431e-15	RPS27A
4.33422e-19	-1.10217	0.964	1	9.9635e-15	TPT1
1.4942e-18	-0.929809	0.238	0.468	3.43488e-14	CORO1B
2.2074e-18	0.97145	0.922	0.714	5.07438e-14	FLNA
1.40247e-17	-0.982912	1	0.994	3.224e-13	RPS19
9.33341e-17	1.02378	0.938	0.797	2.14557e-12	MSN
9.97263e-17	-0.98956	0.99	0.978	2.29251e-12	RPL36
1.18682e-16	-0.814023	0.953	0.978	2.72825e-12	EEF1G
1.36183e-16	1.15352	0.363	0.074	3.13058e-12	OASL
1.68314e-16	-0.631328	0.933	0.954	3.8692e-12	RPL12
4.77595e-16	0.908282	0.886	0.677	1.09789e-11	CLIC1
7.35321e-16	-0.974206	0.948	0.975	1.69036e-11	RPL35A
1.01451e-15	-0.646344	0.938	0.954	2.33215e-11	RPL17
3.01509e-15	-0.574764	0.99	0.954	6.93108e-11	RPS10
7.20827e-15	-0.882291	0.99	0.978	1.65704e-10	RPL23
8.34344e-15	-0.70219	0.984	0.972	1.91799e-10	RPL35
1.17609e-14	-1.27901	0.244	0.535	2.70359e-10	LIMS1
1.51008e-14	-1.33867	1	0.982	3.47138e-10	RPS29
1.60826e-14	0.564869	1	0.988	3.69706e-10	CFL1
1.91767e-14	-0.733461	0.99	0.994	4.40833e-10	RPS25
3.29612e-14	-0.559324	0.995	0.963	7.57711e-10	RPS10-NUDT3
5.25204e-14	-1.11021	1	0.991	1.20734e-09	RPL37
5.29026e-14	0.958469	0.855	0.631	1.21612e-09	PXN
5.34886e-14	-1.02875	0.995	0.997	1.2296e-09	RPL37A
8.12293e-14	0.905015	0.212	0.015	1.8673e-09	PLOD1
1.55887e-13	-0.667485	0.777	0.917	3.58353e-09	RPL22
2.73766e-13	0.804936	0.974	0.938	6.29332e-09	LCP1
3.2688e-13	-0.757039	0.161	0.449	7.51431e-09	ANK3
6.77512e-13	-0.821356	0.974	0.978	1.55747e-08	RPS24
8.7861e-13	-0.862281	0.995	0.994	2.01975e-08	RPS11
1.00014e-12	0.912116	0.565	0.246	2.29912e-08	VCL
1.09482e-12	-0.655122	0.772	0.895	2.51678e-08	EEF1B2
1.15708e-12	-0.920279	0.72	0.874	2.65989e-08	HINT1
1.32574e-12	0.734333	0.601	0.283	3.04761e-08	LYAR
1.42701e-12	-1.30189	0.207	0.443	3.28041e-08	TBC1D4
1.50749e-12	-0.760335	0.974	0.985	3.46541e-08	UBA52
1.51036e-12	-0.899397	0.974	0.997	3.47201e-08	RPS4X
1.76445e-12	-0.728924	1	0.997	4.05613e-08	RPL13A
2.33658e-12	-0.79446	0.927	0.966	5.37134e-08	RPS21
2.68049e-12	-0.651813	1	0.994	6.16192e-08	RPL27A
4.33671e-12	-0.951291	0.756	0.886	9.96923e-08	EEF2
6.57668e-12	-0.758674	0.984	0.975	1.51185e-07	RPL27
1.29716e-11	-0.752483	0.974	0.975	2.98191e-07	RPLP0
1.30064e-11	0.936029	0.295	0.068	2.9899e-07	ANXA4
1.36355e-11	-0.817928	0.85	0.895	3.13453e-07	NPM1
1.51745e-11	-0.812564	0.984	0.994	3.48831e-07	RPL5
2.78911e-11	-1.1454	0.155	0.298	6.4116e-07	CAPG
4.27625e-11	0.765605	0.534	0.237	9.83025e-07	RAB37
4.46813e-11	-0.633036	0.078	0.317	1.02713e-06	RAB3GAP1
5.77229e-11	0.827438	0.472	0.197	1.32693e-06	ZNF600
6.10868e-11	-0.779643	0.938	0.957	1.40426e-06	RPL38
6.53895e-11	0.829403	0.927	0.797	1.50317e-06	CAP1
7.34608e-11	-0.72309	0.995	0.997	1.68872e-06	RPS3
8.84789e-11	-0.707334	0.969	0.951	2.03395e-06	RPL26
1.39492e-10	0.652689	0.306	0.077	3.20663e-06	FNDC3B
2.4526e-10	-0.722677	0.948	0.991	5.63804e-06	RPL7A
2.45792e-10	-0.658964	0.99	0.982	5.65026e-06	FAU
2.4675e-10	-0.506659	0.819	0.889	5.67228e-06	RPS27
3.15794e-10	0.537535	0.705	0.409	7.25946e-06	TLN1
3.25306e-10	-0.998753	0.145	0.314	7.47813e-06	ACTN1
3.72957e-09	-0.958556	0.56	0.748	8.57355e-05	RNASET2
5.09261e-09	-0.843737	0.788	0.917	0.000117069	GIMAP5
5.1364e-09	-0.83066	0.865	0.948	0.000118076	GIMAP1-GIMAP5
1.07775e-08	0.586461	0.637	0.378	0.000247753	IDH2
2.1486e-08	0.622155	0.834	0.618	0.00049392	IQGAP1
2.43791e-08	0.521288	0.896	0.705	0.000560427	PPP1CA
4.12499e-08	0.75496	0.472	0.243	0.000948253	PCNT
4.26718e-08	-0.684209	0.078	0.222	0.000980939	FHIT
4.5271e-08	0.655523	0.855	0.68	0.00104069	SLC9A3R1
5.78753e-08	0.511538	0.964	0.828	0.00133044	SYNE2
6.42542e-08	-0.624987	0.13	0.342	0.00147707	PLCG1
9.35696e-08	0.600682	0.285	0.092	0.00215098	JAKMIP1
9.41636e-08	0.618059	1	0.963	0.00216463	S100A4
1.49841e-07	0.721727	0.534	0.314	0.00344455	TSEN54
1.67474e-07	0.566096	0.487	0.246	0.0038499	ARL5A
1.67808e-07	-0.530271	0.974	0.975	0.00385757	RPL14
2.37441e-07	-0.630389	0.067	0.228	0.0054583	ZC3H12D
2.75789e-07	0.544356	0.554	0.311	0.00633985	DAXX
2.81711e-07	-0.657992	0.964	0.985	0.00647597	PABPC1
2.82447e-07	0.511395	0.896	0.723	0.0064929	PRMT2
2.96947e-07	0.669087	0.389	0.175	0.00682622	RAP1GAP2
3.89774e-07	-1.13037	0.337	0.508	0.00896012	TTN
4.69504e-07	-0.787391	0.689	0.84	0.010793	SMCHD1
5.05925e-07	-0.710055	0.953	0.982	0.0116302	RACK1
8.10846e-07	0.526685	0.839	0.649	0.0186397	HSP90B1
1.18329e-06	-0.593555	0.155	0.326	0.0272015	TAB2
1.30596e-06	0.554104	0.14	0.028	0.0300214	PALLD
1.48891e-06	-0.653781	1	0.997	0.0342271	RPL3
1.50584e-06	0.530294	0.43	0.222	0.0346162	PTPRJ
