# Supplementary material for: RNA-Binding Protein Expression Alters Upon Differentiation of Human B Cells and T Cells
Source: Front Immunol. 2021 Nov 17;12:717324. doi: 10.3389/fimmu.2021.717324 (PMC8635512; doi:10.3389/fimmu.2021.717324)
Supplement: Supplementary file 8 [file Table_7.xlsx]

## Sheet: Legend
Zandhuis et al.	Supplementary Table 7: Enriched biological processes among RBP clusters identified in B cells, CD4+ T cells and CD8+ T cells
Tab name	Description	Figure
Enriched GO-terms cluster 1 B	Enriched biological processes among RBPs identified in cluster 1 for B cells	Supplementary Figure 3
Enriched GO-terms cluster 2 B	Enriched biological processes among RBPs identified in cluster 2 for B cells	Supplementary Figure 3
Enriched GO-terms cluster 3 B	Enriched biological processes among RBPs identified in cluster 3 for B cells	Supplementary Figure 3
Enriched GO-terms cluster 1 CD4	Enriched biological processes among RBPs identified in cluster 1 for CD4+ T cells	Supplementary Figure 4
Enriched GO-terms cluster 2 CD4	Enriched biological processes among RBPs identified in cluster 2 for CD4+ T cells	Supplementary Figure 4
Enriched GO-terms cluster 3 CD4	Enriched biological processes among RBPs identified in cluster 3 for CD4+ T cells	Supplementary Figure 4
Enriched GO-terms cluster 1 CD8	Enriched biological processes among RBPs identified in cluster 1 for CD8+ T cells	Supplementary Figure 5
Enriched GO-terms cluster 2 CD8	Enriched biological processes among RBPs identified in cluster 2 for CD8+ T cells	Supplementary Figure 5
Enriched GO-terms cluster 3 CD8	Enriched biological processes among RBPs identified in cluster 3 for CD8+ T cells	Supplementary Figure 5

## Sheet: Enriched GO-terms cluster 1 B
Biological process	reference	input	expected	fold enrichment	p value	FDR
cell cycle process (GO:0022402)	1070	43	9.87	4.36	4.56E-16	3.60E-12
mitotic cell cycle process (GO:1903047)	685	35	6.32	5.54	4.22E-16	6.66E-12
cell cycle (GO:0007049)	1390	48	12.82	3.74	1.86E-15	7.32E-12
mitotic cell cycle (GO:0000278)	761	36	7.02	5.13	1.48E-15	7.78E-12
endoplasmic reticulum unfolded protein response (GO:0030968)	105	16	.97	16.52	1.94E-14	6.13E-11
cellular response to unfolded protein (GO:0034620)	130	17	1.20	14.17	2.81E-14	7.39E-11
response to unfolded protein (GO:0006986)	167	18	1.54	11.68	9.99E-14	2.25E-10
response to endoplasmic reticulum stress (GO:0034976)	258	21	2.38	8.82	1.33E-13	2.62E-10
cellular response to topologically incorrect protein (GO:0035967)	149	17	1.37	12.37	2.14E-13	3.75E-10
retrograde vesicle-mediated transport, Golgi to endoplasmic reticulum (GO:0006890)	85	14	.78	17.85	3.38E-13	5.34E-10
response to topologically incorrect protein (GO:0035966)	188	18	1.73	10.38	6.41E-13	9.19E-10
Golgi vesicle transport (GO:0048193)	396	24	3.65	6.57	8.95E-13	1.18E-09
mitotic sister chromatid segregation (GO:0000070)	121	14	1.12	12.54	2.55E-11	3.09E-08
mitotic nuclear division (GO:0140014)	209	17	1.93	8.82	3.18E-11	3.34E-08
sister chromatid segregation (GO:0000819)	149	15	1.37	10.91	3.00E-11	3.38E-08
cell division (GO:0051301)	492	24	4.54	5.29	6.71E-11	6.61E-08
nuclear chromosome segregation (GO:0098813)	227	17	2.09	8.12	1.06E-10	9.31E-08
cellular response to stress (GO:0033554)	1755	46	16.19	2.84	1.01E-10	9.33E-08
organelle organization (GO:0006996)	3574	70	32.97	2.12	2.63E-10	2.18E-07
establishment of localization in cell (GO:0051649)	2365	54	21.82	2.47	2.92E-10	2.30E-07
chromosome segregation (GO:0007059)	286	18	2.64	6.82	4.18E-10	3.14E-07
nuclear division (GO:0000280)	340	19	3.14	6.06	8.81E-10	6.32E-07
endoplasmic reticulum to Golgi vesicle-mediated transport (GO:0006888)	196	15	1.81	8.30	1.05E-09	7.21E-07
chromosome organization (GO:0051276)	1061	33	9.79	3.37	1.29E-09	8.48E-07
cellular localization (GO:0051641)	3003	61	27.70	2.20	1.46E-09	9.23E-07
DNA conformation change (GO:0071103)	313	18	2.89	6.23	1.63E-09	9.88E-07
cellular process (GO:0009987)	15487	175	142.88	1.22	2.89E-09	1.69E-06
organelle fission (GO:0048285)	370	19	3.41	5.57	3.32E-09	1.87E-06
intracellular transport (GO:0046907)	1499	39	13.83	2.82	4.54E-09	2.47E-06
cellular component organization or biogenesis (GO:0071840)	5999	94	55.34	1.70	4.76E-09	2.51E-06
DNA metabolic process (GO:0006259)	781	27	7.21	3.75	5.89E-09	3.00E-06
protein folding in endoplasmic reticulum (GO:0034975)	11	6	.10	59.12	6.14E-09	3.02E-06
IRE1-mediated unfolded protein response (GO:0036498)	55	9	.51	17.74	6.58E-09	3.15E-06
intracellular protein transport (GO:0006886)	973	30	8.98	3.34	9.80E-09	4.55E-06
cellular nitrogen compound metabolic process (GO:0034641)	3407	64	31.43	2.04	1.13E-08	5.09E-06
establishment of protein localization (GO:0045184)	1558	39	14.37	2.71	1.28E-08	5.62E-06
response to stress (GO:0006950)	3634	66	33.53	1.97	1.80E-08	7.67E-06
cellular component organization (GO:0016043)	5775	90	53.28	1.69	2.22E-08	9.20E-06
protein localization (GO:0008104)	2158	47	19.91	2.36	3.36E-08	1.36E-05
microtubule cytoskeleton organization involved in mitosis (GO:1902850)	185	13	1.71	7.62	3.64E-08	1.44E-05
nucleobase-containing compound metabolic process (GO:0006139)	2719	54	25.08	2.15	3.74E-08	1.44E-05
peptide transport (GO:0015833)	1492	37	13.76	2.69	4.15E-08	1.56E-05
spindle organization (GO:0007051)	225	14	2.08	6.74	4.52E-08	1.66E-05
protein folding (GO:0006457)	228	14	2.10	6.66	5.28E-08	1.89E-05
antigen processing and presentation of exogenous peptide antigen via MHC class II (GO:0019886)	99	10	.91	10.95	6.26E-08	2.19E-05
amide transport (GO:0042886)	1526	37	14.08	2.63	7.28E-08	2.44E-05
antigen processing and presentation of peptide antigen via MHC class II (GO:0002495)	101	10	.93	10.73	7.45E-08	2.45E-05
nitrogen compound metabolic process (GO:0006807)	6897	100	63.63	1.57	7.25E-08	2.49E-05
protein transport (GO:0015031)	1463	36	13.50	2.67	7.92E-08	2.55E-05
antigen processing and presentation of peptide or polysaccharide antigen via MHC class II (GO:0002504)	102	10	.94	10.63	8.11E-08	2.56E-05
macromolecule localization (GO:0033036)	2550	51	23.53	2.17	1.01E-07	3.12E-05
cellular protein localization (GO:0034613)	1639	38	15.12	2.51	1.45E-07	4.39E-05
microtubule-based process (GO:0007017)	803	25	7.41	3.37	1.60E-07	4.76E-05
heterocycle metabolic process (GO:0046483)	2904	55	26.79	2.05	1.65E-07	4.82E-05
antigen processing and presentation of exogenous peptide antigen (GO:0002478)	178	12	1.64	7.31	1.89E-07	5.42E-05
DNA geometric change (GO:0032392)	113	10	1.04	9.59	1.97E-07	5.56E-05
establishment of localization (GO:0051234)	4653	75	42.93	1.75	2.02E-07	5.58E-05
cellular macromolecule localization (GO:0070727)	1645	38	15.18	2.50	2.58E-07	7.03E-05
primary metabolic process (GO:0044238)	7363	103	67.93	1.52	2.70E-07	7.21E-05
cellular macromolecule biosynthetic process (GO:0034645)	1655	38	15.27	2.49	2.75E-07	7.22E-05
antigen processing and presentation of exogenous antigen (GO:0019884)	186	12	1.72	6.99	2.95E-07	7.64E-05
cellular macromolecule metabolic process (GO:0044260)	4963	78	45.79	1.70	3.57E-07	9.07E-05
macromolecule biosynthetic process (GO:0009059)	1696	38	15.65	2.43	3.97E-07	9.95E-05
antigen processing and presentation of peptide antigen (GO:0048002)	193	12	1.78	6.74	4.29E-07	1.06E-04
response to organic substance (GO:0010033)	2995	55	27.63	1.99	4.38E-07	1.06E-04
cellular component biogenesis (GO:0044085)	2701	51	24.92	2.05	4.71E-07	1.11E-04
mitotic cytokinesis (GO:0000281)	68	8	.63	12.75	4.66E-07	1.11E-04
nitrogen compound transport (GO:0071705)	1801	39	16.62	2.35	5.56E-07	1.29E-04
mitotic chromosome condensation (GO:0007076)	28	6	.26	23.23	5.86E-07	1.34E-04
mitotic spindle organization (GO:0007052)	164	11	1.51	7.27	6.50E-07	1.44E-04
cellular aromatic compound metabolic process (GO:0006725)	2948	54	27.20	1.99	6.44E-07	1.45E-04
DNA unwinding involved in DNA replication (GO:0006268)	16	5	.15	33.87	1.09E-06	2.36E-04
regulation of cell cycle process (GO:0010564)	772	23	7.12	3.23	1.09E-06	2.39E-04
chromosome condensation (GO:0030261)	53	7	.49	14.32	1.22E-06	2.61E-04
localization (GO:0051179)	5807	85	53.57	1.59	1.43E-06	2.96E-04
cellular biosynthetic process (GO:0044249)	2709	50	24.99	2.00	1.42E-06	2.98E-04
organic cyclic compound metabolic process (GO:1901360)	3190	56	29.43	1.90	1.53E-06	3.14E-04
protein targeting to ER (GO:0045047)	111	9	1.02	8.79	1.61E-06	3.26E-04
nucleic acid metabolic process (GO:0090304)	2232	44	20.59	2.14	1.67E-06	3.33E-04
antigen processing and presentation (GO:0019882)	223	12	2.06	5.83	1.82E-06	3.58E-04
DNA recombination (GO:0006310)	224	12	2.07	5.81	1.90E-06	3.65E-04
microtubule cytoskeleton organization (GO:0000226)	566	19	5.22	3.64	1.90E-06	3.69E-04
organic substance biosynthetic process (GO:1901576)	2804	51	25.87	1.97	1.99E-06	3.79E-04
nuclear DNA replication (GO:0033260)	58	7	.54	13.08	2.12E-06	3.90E-04
posttranslational protein targeting to membrane, translocation (GO:0031204)	7	4	.06	61.94	2.12E-06	3.94E-04
establishment of protein localization to endoplasmic reticulum (GO:0072599)	115	9	1.06	8.48	2.12E-06	3.98E-04
DNA replication (GO:0006260)	271	13	2.50	5.20	2.27E-06	4.11E-04
cell cycle DNA replication (GO:0044786)	59	7	.54	12.86	2.36E-06	4.23E-04
cellular component assembly (GO:0022607)	2438	46	22.49	2.05	2.50E-06	4.43E-04
organic substance metabolic process (GO:0071704)	7878	105	72.68	1.44	2.76E-06	4.67E-04
biosynthetic process (GO:0009058)	2861	51	26.39	1.93	2.74E-06	4.69E-04
Unclassified (UNCLASSIFIED)	2745	6	25.32	.24	2.71E-06	4.69E-04
biological_process (GO:0008150)	17850	184	164.68	1.12	2.71E-06	4.75E-04
cellular amino acid metabolic process (GO:0006520)	279	13	2.57	5.05	3.08E-06	5.11E-04
pre-replicative complex assembly involved in nuclear cell cycle DNA replication (GO:0006267)	8	4	.07	54.20	3.16E-06	5.14E-04
DNA repair (GO:0006281)	530	18	4.89	3.68	3.07E-06	5.14E-04
pre-replicative complex assembly involved in cell cycle DNA replication (GO:1902299)	8	4	.07	54.20	3.16E-06	5.20E-04
ER-nucleus signaling pathway (GO:0006984)	39	6	.36	16.68	3.26E-06	5.25E-04
macromolecule metabolic process (GO:0043170)	6193	88	57.13	1.54	3.30E-06	5.26E-04
G1/S transition of mitotic cell cycle (GO:0000082)	125	9	1.15	7.80	4.03E-06	6.35E-04
organic substance transport (GO:0071702)	2170	42	20.02	2.10	4.25E-06	6.63E-04
cell cycle G1/S phase transition (GO:0044843)	127	9	1.17	7.68	4.55E-06	7.03E-04
cellular response to organic substance (GO:0071310)	2331	44	21.50	2.05	4.90E-06	7.51E-04
cytoskeleton-dependent cytokinesis (GO:0061640)	96	8	.89	9.03	5.12E-06	7.70E-04
vesicle coating (GO:0006901)	67	7	.62	11.32	5.12E-06	7.77E-04
transport (GO:0006810)	4501	69	41.52	1.66	5.87E-06	8.73E-04
vesicle targeting, to, from or within Golgi (GO:0048199)	70	7	.65	10.84	6.69E-06	9.77E-04
COPII-coated vesicle budding (GO:0090114)	70	7	.65	10.84	6.69E-06	9.86E-04
anion transport (GO:0006820)	2287	43	21.10	2.04	7.21E-06	1.04E-03
vesicle budding from membrane (GO:0006900)	103	8	.95	8.42	8.32E-06	1.19E-03
mitotic spindle assembly (GO:0090307)	47	6	.43	13.84	8.66E-06	1.23E-03
DNA duplex unwinding (GO:0032508)	106	8	.98	8.18	1.01E-05	1.43E-03
protein localization to endoplasmic reticulum (GO:0070972)	142	9	1.31	6.87	1.07E-05	1.49E-03
double-strand break repair via break-induced replication (GO:0000727)	12	4	.11	36.13	1.13E-05	1.55E-03
posttranslational protein targeting to endoplasmic reticulum membrane (GO:0006620)	12	4	.11	36.13	1.13E-05	1.56E-03
cytokinesis (GO:0000910)	108	8	1.00	8.03	1.15E-05	1.57E-03
metabolic process (GO:0008152)	8333	107	76.88	1.39	1.44E-05	1.94E-03
cellular response to DNA damage stimulus (GO:0006974)	787	21	7.26	2.89	1.69E-05	2.26E-03
protein localization to organelle (GO:0033365)	791	21	7.30	2.88	1.82E-05	2.41E-03
DNA-dependent DNA replication (GO:0006261)	194	10	1.79	5.59	1.91E-05	2.51E-03
organelle localization (GO:0051640)	616	18	5.68	3.17	2.22E-05	2.89E-03
double-strand break repair (GO:0006302)	202	10	1.86	5.37	2.66E-05	3.44E-03
establishment of organelle localization (GO:0051656)	397	14	3.66	3.82	2.68E-05	3.44E-03
regulation of protein export from nucleus (GO:0046825)	34	5	.31	15.94	2.71E-05	3.45E-03
protein-containing complex subunit organization (GO:0043933)	1581	32	14.59	2.19	2.89E-05	3.64E-03
microtubule-based movement (GO:0007018)	350	13	3.23	4.03	3.13E-05	3.89E-03
protein transmembrane transport (GO:0071806)	60	6	.55	10.84	3.11E-05	3.89E-03
organonitrogen compound biosynthetic process (GO:1901566)	1380	29	12.73	2.28	3.47E-05	4.27E-03
vesicle targeting (GO:0006903)	92	7	.85	8.25	3.50E-05	4.28E-03
cellular metabolic process (GO:0044237)	7570	98	69.84	1.40	4.01E-05	4.79E-03
vesicle targeting, rough ER to cis-Golgi (GO:0048207)	63	6	.58	10.32	4.01E-05	4.82E-03
COPII vesicle coating (GO:0048208)	63	6	.58	10.32	4.01E-05	4.86E-03
protein-containing complex assembly (GO:0065003)	1337	28	12.33	2.27	5.12E-05	6.07E-03
DNA strand elongation involved in DNA replication (GO:0006271)	19	4	.18	22.82	5.23E-05	6.15E-03
cellular response to chemical stimulus (GO:0070887)	2898	48	26.74	1.80	5.64E-05	6.58E-03
double-strand break repair via homologous recombination (GO:0000724)	101	7	.93	7.51	6.11E-05	6.99E-03
cotranslational protein targeting to membrane (GO:0006613)	101	7	.93	7.51	6.11E-05	7.04E-03
regulation of cell cycle (GO:0051726)	1196	26	11.03	2.36	6.08E-05	7.05E-03
cytoskeleton organization (GO:0007010)	1204	26	11.11	2.34	6.60E-05	7.49E-03
biological process involved in symbiotic interaction (GO:0044403)	937	22	8.64	2.55	6.90E-05	7.72E-03
recombinational repair (GO:0000725)	103	7	.95	7.37	6.87E-05	7.74E-03
positive regulation of protein export from nucleus (GO:0046827)	21	4	.19	20.65	7.36E-05	8.18E-03
DNA replication initiation (GO:0006270)	43	5	.40	12.60	7.54E-05	8.31E-03
response to chemical (GO:0042221)	4369	64	40.31	1.59	7.84E-05	8.58E-03
regulation of catalytic activity (GO:0050790)	2516	43	23.21	1.85	8.04E-05	8.75E-03
ion transport (GO:0006811)	2881	47	26.58	1.77	8.73E-05	9.44E-03
positive regulation of cell cycle (GO:0045787)	391	13	3.61	3.60	9.29E-05	9.90E-03
mitotic cell cycle phase transition (GO:0044772)	285	11	2.63	4.18	9.26E-05	9.93E-03
mitotic spindle elongation (GO:0000022)	8	3	.07	40.65	1.18E-04	1.18E-02
spindle elongation (GO:0051231)	8	3	.07	40.65	1.18E-04	1.19E-02
alpha-amino acid metabolic process (GO:1901605)	195	9	1.80	5.00	1.13E-04	1.19E-02
mitotic spindle midzone assembly (GO:0051256)	8	3	.07	40.65	1.18E-04	1.20E-02
SRP-dependent cotranslational protein targeting to membrane, translocation (GO:0006616)	8	3	.07	40.65	1.18E-04	1.20E-02
cell cycle phase transition (GO:0044770)	293	11	2.70	4.07	1.17E-04	1.21E-02
DNA strand elongation (GO:0022616)	24	4	.22	18.07	1.17E-04	1.21E-02
nucleobase-containing small molecule metabolic process (GO:0055086)	516	15	4.76	3.15	1.16E-04	1.22E-02
protein exit from endoplasmic reticulum (GO:0032527)	24	4	.22	18.07	1.17E-04	1.22E-02
positive regulation of cell cycle process (GO:0090068)	296	11	2.73	4.03	1.28E-04	1.27E-02
DNA packaging (GO:0006323)	201	9	1.85	4.85	1.40E-04	1.39E-02
viral process (GO:0016032)	849	20	7.83	2.55	1.44E-04	1.42E-02
ATF6-mediated unfolded protein response (GO:0036500)	9	3	.08	36.13	1.56E-04	1.51E-02
DNA topological change (GO:0006265)	9	3	.08	36.13	1.56E-04	1.52E-02
nucleic acid phosphodiester bond hydrolysis (GO:0090305)	303	11	2.80	3.94	1.55E-04	1.52E-02
intracellular protein transmembrane transport (GO:0065002)	51	5	.47	10.63	1.59E-04	1.52E-02
vesicle-mediated transport (GO:0016192)	1958	35	18.06	1.94	1.60E-04	1.53E-02
cellular nitrogen compound biosynthetic process (GO:0044271)	1575	30	14.53	2.06	1.69E-04	1.61E-02
cellular nitrogen compound catabolic process (GO:0044270)	424	13	3.91	3.32	2.01E-04	1.90E-02
response to stimulus (GO:0050896)	8496	104	78.38	1.33	2.04E-04	1.92E-02
protein targeting (GO:0006605)	369	12	3.40	3.53	2.11E-04	1.97E-02
brain development (GO:0007420)	745	18	6.87	2.62	2.32E-04	2.15E-02
regulation of chromosome segregation (GO:0051983)	89	6	.82	7.31	2.39E-04	2.20E-02
nucleobase-containing compound catabolic process (GO:0034655)	375	12	3.46	3.47	2.43E-04	2.23E-02
protein N-linked glycosylation via asparagine (GO:0018279)	30	4	.28	14.45	2.53E-04	2.31E-02
regulation of hydrolase activity (GO:0051336)	1308	26	12.07	2.15	2.56E-04	2.32E-02
spindle assembly (GO:0051225)	91	6	.84	7.15	2.67E-04	2.41E-02
peptidyl-asparagine modification (GO:0018196)	31	4	.29	13.99	2.84E-04	2.54E-02
response to drug (GO:0042493)	383	12	3.53	3.40	2.93E-04	2.60E-02
carboxylic acid metabolic process (GO:0019752)	828	19	7.64	2.49	2.93E-04	2.61E-02
translation (GO:0006412)	384	12	3.54	3.39	3.00E-04	2.64E-02
cytidine to uridine editing (GO:0016554)	12	3	.11	27.10	3.15E-04	2.73E-02
organonitrogen compound metabolic process (GO:1901564)	5251	71	48.44	1.47	3.12E-04	2.74E-02
spindle midzone assembly (GO:0051255)	12	3	.11	27.10	3.15E-04	2.75E-02
small molecule metabolic process (GO:0044281)	1623	30	14.97	2.00	3.51E-04	3.01E-02
SRP-dependent cotranslational protein targeting to membrane (GO:0006614)	96	6	.89	6.77	3.51E-04	3.02E-02
mitotic DNA replication (GO:1902969)	13	3	.12	25.01	3.86E-04	3.25E-02
PERK-mediated unfolded protein response (GO:0036499)	13	3	.12	25.01	3.86E-04	3.27E-02
protein targeting to membrane (GO:0006612)	183	8	1.69	4.74	3.84E-04	3.27E-02
regulation of transcription involved in G1/S transition of mitotic cell cycle (GO:0000083)	34	4	.31	12.75	3.92E-04	3.29E-02
cellular response to oxygen-containing compound (GO:1901701)	1058	22	9.76	2.25	4.07E-04	3.40E-02
head development (GO:0060322)	788	18	7.27	2.48	4.47E-04	3.71E-02
regulation of mitotic cell cycle (GO:0007346)	588	15	5.42	2.77	4.50E-04	3.72E-02
pre-replicative complex assembly (GO:0036388)	65	5	.60	8.34	4.53E-04	3.72E-02
cellular response to antibiotic (GO:0071236)	14	3	.13	23.23	4.65E-04	3.80E-02
amide biosynthetic process (GO:0043604)	528	14	4.87	2.87	4.82E-04	3.92E-02
peptide biosynthetic process (GO:0043043)	409	12	3.77	3.18	5.18E-04	4.19E-02
regulation of viral life cycle (GO:1903900)	149	7	1.37	5.09	5.91E-04	4.76E-02
heterocycle catabolic process (GO:0046700)	418	12	3.86	3.11	6.24E-04	5.00E-02

## Sheet: Enriched GO-terms cluster 2 B
Biological process	reference	input	expected	fold enrichment	p value	FDR
cellular nitrogen compound metabolic process (GO:0034641)	3407	276	91.98	3.00	6.87E-70	1.08E-65
nucleobase-containing compound metabolic process (GO:0006139)	2719	238	73.40	3.24	1.15E-63	9.06E-60
gene expression (GO:0010467)	2186	210	59.02	3.56	5.31E-61	2.09E-57
RNA metabolic process (GO:0016070)	1599	181	43.17	4.19	4.18E-61	2.20E-57
heterocycle metabolic process (GO:0046483)	2904	241	78.40	3.07	1.82E-60	5.75E-57
nucleic acid metabolic process (GO:0090304)	2232	210	60.26	3.49	1.48E-59	3.88E-56
cellular aromatic compound metabolic process (GO:0006725)	2948	239	79.59	3.00	5.04E-58	1.14E-54
organic cyclic compound metabolic process (GO:1901360)	3190	248	86.12	2.88	1.84E-57	3.64E-54
cellular metabolic process (GO:0044237)	7570	383	204.37	1.87	9.89E-52	1.73E-48
RNA processing (GO:0006396)	923	122	24.92	4.90	6.23E-46	9.82E-43
metabolic process (GO:0008152)	8333	392	224.96	1.74	4.49E-45	6.44E-42
primary metabolic process (GO:0044238)	7363	363	198.78	1.83	6.08E-44	7.99E-41
organic substance metabolic process (GO:0071704)	7878	377	212.68	1.77	7.85E-44	9.52E-41
ncRNA metabolic process (GO:0034660)	517	90	13.96	6.45	6.60E-42	7.44E-39
nitrogen compound metabolic process (GO:0006807)	6897	343	186.20	1.84	8.78E-41	9.24E-38
macromolecule metabolic process (GO:0043170)	6193	319	167.19	1.91	2.25E-39	2.22E-36
ribonucleoprotein complex biogenesis (GO:0022613)	465	83	12.55	6.61	2.57E-39	2.39E-36
cellular process (GO:0009987)	15487	523	418.10	1.25	3.13E-31	2.74E-28
ncRNA processing (GO:0034470)	432	70	11.66	6.00	7.69E-31	6.39E-28
cellular component biogenesis (GO:0044085)	2701	178	72.92	2.44	1.42E-29	1.12E-26
cellular nitrogen compound biosynthetic process (GO:0044271)	1575	127	42.52	2.99	8.34E-28	6.27E-25
cellular macromolecule biosynthetic process (GO:0034645)	1655	129	44.68	2.89	5.69E-27	4.08E-24
tRNA metabolic process (GO:0006399)	181	45	4.89	9.21	1.10E-26	7.52E-24
translation (GO:0006412)	384	61	10.37	5.88	1.59E-26	1.05E-23
macromolecule biosynthetic process (GO:0009059)	1696	129	45.79	2.82	4.81E-26	3.04E-23
organic substance biosynthetic process (GO:1901576)	2804	174	75.70	2.30	5.92E-26	3.59E-23
peptide biosynthetic process (GO:0043043)	409	61	11.04	5.52	3.14E-25	1.84E-22
biosynthetic process (GO:0009058)	2861	174	77.24	2.25	6.52E-25	3.67E-22
mRNA metabolic process (GO:0016071)	694	76	18.74	4.06	1.27E-23	6.91E-21
cellular biosynthetic process (GO:0044249)	2709	165	73.13	2.26	1.32E-23	6.92E-21
amide biosynthetic process (GO:0043604)	528	66	14.25	4.63	2.18E-23	1.11E-20
ribosome biogenesis (GO:0042254)	332	52	8.96	5.80	1.78E-22	8.52E-20
protein-containing complex assembly (GO:0065003)	1337	106	36.09	2.94	1.74E-22	8.55E-20
posttranscriptional regulation of gene expression (GO:0010608)	547	65	14.77	4.40	5.66E-22	2.62E-19
peptide metabolic process (GO:0006518)	537	64	14.50	4.41	1.05E-21	4.72E-19
cellular macromolecule metabolic process (GO:0044260)	4963	238	133.99	1.78	1.52E-21	6.64E-19
ribonucleoprotein complex assembly (GO:0022618)	190	39	5.13	7.60	1.06E-20	4.52E-18
cellular component organization or biogenesis (GO:0071840)	5999	268	161.95	1.65	1.28E-20	5.31E-18
RNA splicing (GO:0008380)	407	54	10.99	4.91	2.52E-20	1.02E-17
ribonucleoprotein complex subunit organization (GO:0071826)	197	39	5.32	7.33	3.22E-20	1.27E-17
protein-containing complex subunit organization (GO:0043933)	1581	112	42.68	2.62	3.88E-20	1.49E-17
biological_process (GO:0008150)	17850	544	481.89	1.13	4.73E-20	1.74E-17
Unclassified (UNCLASSIFIED)	2745	12	74.11	.16	4.73E-20	1.78E-17
cellular amide metabolic process (GO:0043603)	808	74	21.81	3.39	6.85E-19	2.46E-16
mRNA processing (GO:0006397)	484	55	13.07	4.21	6.37E-18	2.23E-15
cellular protein-containing complex assembly (GO:0034622)	859	74	23.19	3.19	1.57E-17	5.38E-15
RNA splicing, via transesterification reactions (GO:0000375)	305	43	8.23	5.22	2.98E-17	1.00E-14
cellular component assembly (GO:0022607)	2438	138	65.82	2.10	8.87E-17	2.92E-14
RNA splicing, via transesterification reactions with bulged adenosine as nucleophile (GO:0000377)	302	42	8.15	5.15	1.09E-16	3.45E-14
mRNA splicing, via spliceosome (GO:0000398)	302	42	8.15	5.15	1.09E-16	3.52E-14
tRNA processing (GO:0008033)	132	29	3.56	8.14	2.20E-16	6.80E-14
rRNA metabolic process (GO:0016072)	270	38	7.29	5.21	2.33E-15	7.06E-13
rRNA processing (GO:0006364)	260	37	7.02	5.27	4.02E-15	1.20E-12
tRNA aminoacylation (GO:0043039)	49	19	1.32	14.36	7.06E-15	2.06E-12
amino acid activation (GO:0043038)	50	19	1.35	14.08	9.51E-15	2.73E-12
cytoplasmic translational initiation (GO:0002183)	30	16	.81	19.76	2.01E-14	5.66E-12
tRNA aminoacylation for protein translation (GO:0006418)	46	18	1.24	14.49	3.21E-14	8.89E-12
regulation of mRNA metabolic process (GO:1903311)	340	40	9.18	4.36	9.02E-14	2.45E-11
organonitrogen compound biosynthetic process (GO:1901566)	1380	89	37.26	2.39	1.25E-13	3.35E-11
cytoplasmic translation (GO:0002181)	75	20	2.02	9.88	4.85E-13	1.28E-10
regulation of RNA stability (GO:0043487)	202	30	5.45	5.50	6.33E-13	1.64E-10
regulation of mRNA stability (GO:0043488)	192	29	5.18	5.59	1.06E-12	2.70E-10
RNA modification (GO:0009451)	170	27	4.59	5.88	2.28E-12	5.71E-10
cellular component organization (GO:0016043)	5775	233	155.91	1.49	6.46E-12	1.59E-09
biological process involved in symbiotic interaction (GO:0044403)	937	66	25.30	2.61	7.54E-12	1.83E-09
regulation of mRNA catabolic process (GO:0061013)	214	29	5.78	5.02	1.16E-11	2.78E-09
regulation of translation (GO:0006417)	368	38	9.93	3.82	1.40E-11	3.24E-09
translational initiation (GO:0006413)	143	24	3.86	6.22	1.38E-11	3.25E-09
G protein-coupled receptor signaling pathway (GO:0007186)	1329	4	35.88	.11	2.01E-11	4.53E-09
nucleobase-containing compound biosynthetic process (GO:0034654)	1003	68	27.08	2.51	2.04E-11	4.54E-09
viral process (GO:0016032)	849	61	22.92	2.66	2.00E-11	4.57E-09
heterocycle biosynthetic process (GO:0018130)	1076	70	29.05	2.41	5.34E-11	1.17E-08
RNA localization (GO:0006403)	222	28	5.99	4.67	1.20E-10	2.58E-08
organelle organization (GO:0006996)	3574	159	96.49	1.65	1.27E-10	2.71E-08
aromatic compound biosynthetic process (GO:0019438)	1086	69	29.32	2.35	1.59E-10	3.34E-08
carboxylic acid metabolic process (GO:0019752)	828	58	22.35	2.59	1.97E-10	4.08E-08
cellular response to stress (GO:0033554)	1755	95	47.38	2.01	2.22E-10	4.54E-08
organic cyclic compound biosynthetic process (GO:1901362)	1222	74	32.99	2.24	2.63E-10	5.25E-08
oxoacid metabolic process (GO:0043436)	861	59	23.24	2.54	2.62E-10	5.30E-08
regulation of macromolecule metabolic process (GO:0060255)	6301	242	170.11	1.42	2.70E-10	5.32E-08
regulation of metabolic process (GO:0019222)	6847	257	184.85	1.39	4.82E-10	9.38E-08
regulation of cellular amide metabolic process (GO:0034248)	432	38	11.66	3.26	9.79E-10	1.86E-07
RNA phosphodiester bond hydrolysis (GO:0090501)	165	23	4.45	5.16	9.76E-10	1.88E-07
organic acid metabolic process (GO:0006082)	894	59	24.14	2.44	1.10E-09	2.07E-07
regulation of nitrogen compound metabolic process (GO:0051171)	5688	221	153.56	1.44	1.27E-09	2.35E-07
nucleic acid phosphodiester bond hydrolysis (GO:0090305)	303	31	8.18	3.79	1.36E-09	2.49E-07
regulation of cellular metabolic process (GO:0031323)	6106	233	164.84	1.41	1.56E-09	2.83E-07
cellular protein metabolic process (GO:0044267)	3643	157	98.35	1.60	1.58E-09	2.83E-07
establishment of localization in cell (GO:0051649)	2365	114	63.85	1.79	1.82E-09	3.22E-07
ribonucleoprotein complex localization (GO:0071166)	128	20	3.46	5.79	2.12E-09	3.71E-07
chromosome organization (GO:0051276)	1061	65	28.64	2.27	2.38E-09	4.13E-07
regulation of primary metabolic process (GO:0080090)	5892	226	159.07	1.42	2.53E-09	4.34E-07
cellular amino acid metabolic process (GO:0006520)	279	29	7.53	3.85	3.35E-09	5.68E-07
regulation of gene expression (GO:0010468)	4872	194	131.53	1.47	4.20E-09	7.05E-07
regulation of cellular biosynthetic process (GO:0031326)	4105	170	110.82	1.53	4.34E-09	7.14E-07
regulation of cellular macromolecule biosynthetic process (GO:2000112)	3913	164	105.64	1.55	4.34E-09	7.21E-07
RNA export from nucleus (GO:0006405)	135	20	3.64	5.49	4.80E-09	7.80E-07
small molecule metabolic process (GO:0044281)	1623	86	43.82	1.96	5.02E-09	8.00E-07
cellular localization (GO:0051641)	3003	134	81.07	1.65	4.98E-09	8.02E-07
positive regulation of telomerase RNA localization to Cajal body (GO:1904874)	15	9	.40	22.22	5.17E-09	8.15E-07
nuclear export (GO:0051168)	166	22	4.48	4.91	5.23E-09	8.17E-07
protein export from nucleus (GO:0006611)	152	21	4.10	5.12	6.03E-09	9.33E-07
nucleic acid transport (GO:0050657)	201	24	5.43	4.42	6.79E-09	1.03E-06
RNA transport (GO:0050658)	201	24	5.43	4.42	6.79E-09	1.04E-06
regulation of macromolecule biosynthetic process (GO:0010556)	3944	164	106.48	1.54	6.95E-09	1.04E-06
nucleobase-containing compound transport (GO:0015931)	253	27	6.83	3.95	7.02E-09	1.05E-06
ribosomal large subunit biogenesis (GO:0042273)	72	15	1.94	7.72	7.55E-09	1.11E-06
regulation of biosynthetic process (GO:0009889)	4189	172	113.09	1.52	7.63E-09	1.11E-06
formation of cytoplasmic translation initiation complex (GO:0001732)	16	9	.43	20.84	7.89E-09	1.14E-06
establishment of RNA localization (GO:0051236)	203	24	5.48	4.38	8.09E-09	1.16E-06
neutrophil mediated immunity (GO:0002446)	493	39	13.31	2.93	9.22E-09	1.31E-06
ribonucleoprotein complex export from nucleus (GO:0071426)	127	19	3.43	5.54	1.01E-08	1.42E-06
regulation of hematopoietic stem cell differentiation (GO:1902036)	75	15	2.02	7.41	1.22E-08	1.71E-06
granulocyte activation (GO:0036230)	499	39	13.47	2.90	1.25E-08	1.73E-06
neutrophil degranulation (GO:0043312)	482	38	13.01	2.92	1.56E-08	2.14E-06
pre-replicative complex assembly (GO:0036388)	65	14	1.75	7.98	1.66E-08	2.25E-06
regulation of telomerase RNA localization to Cajal body (GO:1904872)	18	9	.49	18.52	1.73E-08	2.33E-06
tRNA modification (GO:0006400)	90	16	2.43	6.59	1.74E-08	2.33E-06
neutrophil activation involved in immune response (GO:0002283)	486	38	13.12	2.90	1.92E-08	2.54E-06
regulated exocytosis (GO:0045055)	693	47	18.71	2.51	2.70E-08	3.54E-06
myeloid leukocyte mediated immunity (GO:0002444)	515	39	13.90	2.81	2.77E-08	3.61E-06
response to organic substance (GO:0010033)	2995	131	80.86	1.62	2.82E-08	3.65E-06
protein-DNA complex assembly (GO:0065004)	254	26	6.86	3.79	2.90E-08	3.72E-06
neutrophil activation (GO:0042119)	495	38	13.36	2.84	3.01E-08	3.82E-06
regulation of translational initiation (GO:0006446)	82	15	2.21	6.78	3.49E-08	4.40E-06
regulation of nucleobase-containing compound metabolic process (GO:0019219)	4007	163	108.18	1.51	4.04E-08	5.06E-06
myeloid cell activation involved in immune response (GO:0002275)	524	39	14.15	2.76	4.26E-08	5.29E-06
response to stress (GO:0006950)	3634	151	98.11	1.54	4.41E-08	5.44E-06
RNA 3'-end processing (GO:0031123)	142	19	3.83	4.96	5.06E-08	6.18E-06
leukocyte degranulation (GO:0043299)	506	38	13.66	2.78	5.13E-08	6.23E-06
regulation of cell cycle process (GO:0010564)	772	49	20.84	2.35	9.10E-08	1.08E-05
positive regulation of protein localization to nucleus (GO:1900182)	89	15	2.40	6.24	9.08E-08	1.08E-05
RNA phosphodiester bond hydrolysis, endonucleolytic (GO:0090502)	89	15	2.40	6.24	9.08E-08	1.09E-05
DNA replication (GO:0006260)	271	26	7.32	3.55	9.52E-08	1.12E-05
regulation of hematopoietic progenitor cell differentiation (GO:1901532)	90	15	2.43	6.17	1.03E-07	1.21E-05
RNA biosynthetic process (GO:0032774)	566	40	15.28	2.62	1.04E-07	1.21E-05
monosaccharide biosynthetic process (GO:0046364)	53	12	1.43	8.39	1.10E-07	1.26E-05
mitotic S phase (GO:0000084)	65	13	1.75	7.41	1.15E-07	1.30E-05
S phase (GO:0051320)	65	13	1.75	7.41	1.15E-07	1.31E-05
regulation of cellular amino acid metabolic process (GO:0006521)	65	13	1.75	7.41	1.15E-07	1.31E-05
regulation of transcription from RNA polymerase II promoter in response to hypoxia (GO:0061418)	78	14	2.11	6.65	1.23E-07	1.36E-05
protein-DNA complex subunit organization (GO:0071824)	294	27	7.94	3.40	1.22E-07	1.37E-05
organonitrogen compound metabolic process (GO:1901564)	5251	199	141.76	1.40	1.27E-07	1.40E-05
positive regulation of establishment of protein localization to telomere (GO:1904851)	10	7	.27	25.93	1.29E-07	1.42E-05
regulation of protein localization to nucleus (GO:1900180)	137	18	3.70	4.87	1.45E-07	1.57E-05
regulation of organelle organization (GO:0033043)	1188	65	32.07	2.03	1.45E-07	1.57E-05
regulation of protein metabolic process (GO:0051246)	2595	115	70.06	1.64	1.52E-07	1.63E-05
negative regulation of mitotic cell cycle phase transition (GO:1901991)	225	23	6.07	3.79	1.87E-07	1.99E-05
regulation of protein localization to Cajal body (GO:1904869)	11	7	.30	23.57	2.07E-07	2.16E-05
positive regulation of protein localization to Cajal body (GO:1904871)	11	7	.30	23.57	2.07E-07	2.17E-05
regulation of establishment of protein localization to telomere (GO:0070203)	11	7	.30	23.57	2.07E-07	2.19E-05
interleukin-1-mediated signaling pathway (GO:0070498)	96	15	2.59	5.79	2.18E-07	2.27E-05
regulation of catabolic process (GO:0009894)	1021	58	27.56	2.10	2.36E-07	2.44E-05
regulation of stem cell differentiation (GO:2000736)	113	16	3.05	5.24	2.89E-07	2.96E-05
myeloid leukocyte activation (GO:0002274)	587	40	15.85	2.52	2.98E-07	3.03E-05
regulation of establishment of protein localization to chromosome (GO:0070202)	12	7	.32	21.61	3.20E-07	3.23E-05
exocytosis (GO:0006887)	785	48	21.19	2.26	3.74E-07	3.76E-05
anaphase-promoting complex-dependent catabolic process (GO:0031145)	87	14	2.35	5.96	4.02E-07	4.02E-05
protein metabolic process (GO:0019538)	4218	165	113.87	1.45	4.18E-07	4.15E-05
protein-containing complex localization (GO:0031503)	257	24	6.94	3.46	4.65E-07	4.59E-05
positive regulation of protein localization to chromosome, telomeric region (GO:1904816)	13	7	.35	19.95	4.81E-07	4.71E-05
transcription, DNA-templated (GO:0006351)	553	38	14.93	2.55	5.37E-07	5.23E-05
nucleic acid-templated transcription (GO:0097659)	554	38	14.96	2.54	5.52E-07	5.35E-05
detection of stimulus involved in sensory perception (GO:0050906)	554	0	14.96	< 0.01	5.57E-07	5.36E-05
negative regulation of cell cycle phase transition (GO:1901988)	241	23	6.51	3.54	5.69E-07	5.44E-05
positive regulation of translation (GO:0045727)	136	17	3.67	4.63	6.07E-07	5.77E-05
biological process involved in interspecies interaction between organisms (GO:0044419)	2118	96	57.18	1.68	7.46E-07	7.05E-05
sensory perception of chemical stimulus (GO:0007606)	542	0	14.63	< 0.01	8.39E-07	7.74E-05
regulation of cellular protein metabolic process (GO:0032268)	2437	107	65.79	1.63	8.34E-07	7.74E-05
interphase (GO:0051325)	79	13	2.13	6.10	8.33E-07	7.77E-05
mitotic interphase (GO:0051329)	79	13	2.13	6.10	8.33E-07	7.82E-05
immune effector process (GO:0002252)	1095	59	29.56	2.00	9.89E-07	9.07E-05
regulation of protein localization to chromosome, telomeric region (GO:1904814)	15	7	.40	17.29	1.01E-06	9.22E-05
regulation of cellular catabolic process (GO:0031329)	855	50	23.08	2.17	1.06E-06	9.58E-05
DNA metabolic process (GO:0006259)	781	47	21.08	2.23	1.07E-06	9.68E-05
negative regulation of G2/M transition of mitotic cell cycle (GO:0010972)	97	14	2.62	5.35	1.30E-06	1.16E-04
regulation of cellular amine metabolic process (GO:0033238)	83	13	2.24	5.80	1.37E-06	1.22E-04
regulation of cell cycle G2/M phase transition (GO:1902749)	219	21	5.91	3.55	1.64E-06	1.45E-04
maturation of 5.8S rRNA (GO:0000460)	35	9	.94	9.52	1.75E-06	1.55E-04
nucleocytoplasmic transport (GO:0006913)	259	23	6.99	3.29	1.78E-06	1.56E-04
transcription by RNA polymerase II (GO:0006366)	406	30	10.96	2.74	1.82E-06	1.58E-04
activation of innate immune response (GO:0002218)	149	17	4.02	4.23	1.91E-06	1.66E-04
nucleobase-containing small molecule metabolic process (GO:0055086)	516	35	13.93	2.51	1.95E-06	1.68E-04
positive regulation of cellular protein localization (GO:1903829)	301	25	8.13	3.08	1.96E-06	1.68E-04
regulation of G2/M transition of mitotic cell cycle (GO:0010389)	203	20	5.48	3.65	1.98E-06	1.69E-04
small molecule catabolic process (GO:0044282)	409	30	11.04	2.72	2.09E-06	1.77E-04
nuclear transport (GO:0051169)	262	23	7.07	3.25	2.14E-06	1.80E-04
cellular catabolic process (GO:0044248)	1797	83	48.51	1.71	2.42E-06	2.03E-04
catabolic process (GO:0009056)	2084	93	56.26	1.65	2.54E-06	2.12E-04
negative regulation of gene expression (GO:0010629)	964	53	26.02	2.04	2.57E-06	2.13E-04
RNA catabolic process (GO:0006401)	246	22	6.64	3.31	2.68E-06	2.22E-04
ribosomal small subunit biogenesis (GO:0042274)	75	12	2.02	5.93	2.85E-06	2.34E-04
methylation (GO:0032259)	308	25	8.32	3.01	2.87E-06	2.35E-04
purine-containing compound biosynthetic process (GO:0072522)	172	18	4.64	3.88	2.95E-06	2.40E-04
regulation of cellular component organization (GO:0051128)	2360	102	63.71	1.60	3.21E-06	2.59E-04
antigen processing and presentation of exogenous peptide antigen via MHC class I, TAP-dependent (GO:0002479)	76	12	2.05	5.85	3.23E-06	2.60E-04
negative regulation of macromolecule metabolic process (GO:0010605)	2861	118	77.24	1.53	3.25E-06	2.60E-04
macromolecule methylation (GO:0043414)	250	22	6.75	3.26	3.42E-06	2.72E-04
leukocyte activation involved in immune response (GO:0002366)	630	39	17.01	2.29	3.57E-06	2.83E-04
DNA-dependent DNA replication (GO:0006261)	194	19	5.24	3.63	3.85E-06	3.03E-04
negative regulation of cell cycle process (GO:0010948)	335	26	9.04	2.87	3.90E-06	3.06E-04
negative regulation of cell cycle G2/M phase transition (GO:1902750)	108	14	2.92	4.80	4.05E-06	3.13E-04
ribosome assembly (GO:0042255)	64	11	1.73	6.37	4.01E-06	3.13E-04
organic substance catabolic process (GO:1901575)	1761	81	47.54	1.70	4.04E-06	3.14E-04
regulation of cell cycle (GO:0051726)	1196	61	32.29	1.89	4.11E-06	3.15E-04
regulation of mitotic cell cycle phase transition (GO:1901990)	424	30	11.45	2.62	4.11E-06	3.16E-04
cellular response to cytokine stimulus (GO:0071345)	1007	54	27.19	1.99	4.18E-06	3.17E-04
detection of chemical stimulus involved in sensory perception (GO:0050907)	486	0	13.12	< 0.01	4.16E-06	3.17E-04
mRNA transport (GO:0051028)	159	17	4.29	3.96	4.26E-06	3.21E-04
protein modification by small protein removal (GO:0070646)	295	24	7.96	3.01	4.37E-06	3.28E-04
NADH metabolic process (GO:0006734)	40	9	1.08	8.33	4.52E-06	3.38E-04
regulation of RNA metabolic process (GO:0051252)	3738	145	100.91	1.44	4.89E-06	3.64E-04
purine nucleotide biosynthetic process (GO:0006164)	161	17	4.35	3.91	4.96E-06	3.68E-04
regulation of mitotic cell cycle (GO:0007346)	588	37	15.87	2.33	5.01E-06	3.69E-04
mRNA-containing ribonucleoprotein complex export from nucleus (GO:0071427)	111	14	3.00	4.67	5.40E-06	3.94E-04
mRNA export from nucleus (GO:0006406)	111	14	3.00	4.67	5.40E-06	3.96E-04
antigen processing and presentation of exogenous peptide antigen via MHC class I (GO:0042590)	81	12	2.19	5.49	5.81E-06	4.20E-04
NIK/NF-kappaB signaling (GO:0038061)	81	12	2.19	5.49	5.81E-06	4.22E-04
regulation of transcription from RNA polymerase II promoter in response to stress (GO:0043618)	112	14	3.02	4.63	5.93E-06	4.27E-04
sensory perception of smell (GO:0007608)	468	0	12.63	< 0.01	6.05E-06	4.33E-04
ncRNA 5'-end processing (GO:0034471)	21	7	.57	12.35	6.12E-06	4.37E-04
cell activation involved in immune response (GO:0002263)	634	39	17.12	2.28	6.18E-06	4.39E-04
positive regulation of establishment of protein localization (GO:1904951)	345	26	9.31	2.79	6.38E-06	4.51E-04
cellular response to DNA damage stimulus (GO:0006974)	787	45	21.25	2.12	6.41E-06	4.52E-04
pyruvate metabolic process (GO:0006090)	69	11	1.86	5.91	7.62E-06	5.34E-04
positive regulation of cellular amide metabolic process (GO:0034250)	167	17	4.51	3.77	7.75E-06	5.41E-04
cellular response to organic substance (GO:0071310)	2331	99	62.93	1.57	7.86E-06	5.46E-04
antigen processing and presentation of peptide antigen via MHC class I (GO:0002474)	100	13	2.70	4.82	8.66E-06	5.99E-04
leukocyte activation (GO:0045321)	935	50	25.24	1.98	8.80E-06	6.06E-04
gluconeogenesis (GO:0006094)	44	9	1.19	7.58	8.88E-06	6.09E-04
nucleobase-containing compound catabolic process (GO:0034655)	375	27	10.12	2.67	9.25E-06	6.31E-04
regulation of cell cycle phase transition (GO:1901987)	462	31	12.47	2.49	9.44E-06	6.39E-04
chromatin organization (GO:0006325)	697	41	18.82	2.18	9.43E-06	6.41E-04
protein folding (GO:0006457)	228	20	6.16	3.25	9.87E-06	6.66E-04
RNA 5'-end processing (GO:0000966)	23	7	.62	11.27	1.01E-05	6.75E-04
regulation of DNA-templated transcription in response to stress (GO:0043620)	118	14	3.19	4.39	1.02E-05	6.82E-04
response to cytokine (GO:0034097)	1097	56	29.62	1.89	1.03E-05	6.82E-04
ribose phosphate biosynthetic process (GO:0046390)	171	17	4.62	3.68	1.03E-05	6.83E-04
nucleotide biosynthetic process (GO:0009165)	229	20	6.18	3.24	1.05E-05	6.92E-04
DNA conformation change (GO:0071103)	313	24	8.45	2.84	1.10E-05	7.25E-04
cellular response to chemical stimulus (GO:0070887)	2898	117	78.24	1.50	1.15E-05	7.50E-04
negative regulation of translation (GO:0017148)	137	15	3.70	4.06	1.20E-05	7.80E-04
interleukin-12-mediated signaling pathway (GO:0035722)	46	9	1.24	7.25	1.22E-05	7.90E-04
transcription-coupled nucleotide-excision repair (GO:0006283)	73	11	1.97	5.58	1.23E-05	7.95E-04
negative regulation of mitotic cell cycle (GO:0045930)	294	23	7.94	2.90	1.24E-05	7.97E-04
leukocyte mediated immunity (GO:0002443)	755	43	20.38	2.11	1.24E-05	7.97E-04
cellular protein localization (GO:0034613)	1639	75	44.25	1.69	1.25E-05	7.98E-04
nucleoside phosphate biosynthetic process (GO:1901293)	232	20	6.26	3.19	1.25E-05	7.98E-04
cellular macromolecule localization (GO:0070727)	1645	75	44.41	1.69	1.32E-05	8.39E-04
detection of chemical stimulus involved in sensory perception of smell (GO:0050911)	441	0	11.91	< 0.01	1.35E-05	8.51E-04
positive regulation of cellular component organization (GO:0051130)	1135	57	30.64	1.86	1.42E-05	8.86E-04
hexose biosynthetic process (GO:0019319)	47	9	1.27	7.09	1.42E-05	8.90E-04
cell activation (GO:0001775)	1084	55	29.26	1.88	1.44E-05	8.95E-04
secretion by cell (GO:0032940)	948	50	25.59	1.95	1.54E-05	9.58E-04
mRNA catabolic process (GO:0006402)	216	19	5.83	3.26	1.58E-05	9.78E-04
cellular response to interleukin-12 (GO:0071349)	48	9	1.30	6.95	1.64E-05	1.01E-03
cellular response to decreased oxygen levels (GO:0036294)	199	18	5.37	3.35	1.87E-05	1.14E-03
nucleotide metabolic process (GO:0009117)	431	29	11.64	2.49	1.86E-05	1.14E-03
T cell receptor signaling pathway (GO:0050852)	180	17	4.86	3.50	1.90E-05	1.15E-03
monosaccharide metabolic process (GO:0005996)	180	17	4.86	3.50	1.90E-05	1.15E-03
response to interleukin-12 (GO:0070671)	49	9	1.32	6.80	1.90E-05	1.16E-03
SCF-dependent proteasomal ubiquitin-dependent protein catabolic process (GO:0031146)	93	12	2.51	4.78	2.05E-05	1.23E-03
negative regulation of metabolic process (GO:0009892)	3104	122	83.80	1.46	2.07E-05	1.24E-03
detection of chemical stimulus (GO:0009593)	522	1	14.09	.07	2.12E-05	1.27E-03
ribonucleotide biosynthetic process (GO:0009260)	164	16	4.43	3.61	2.31E-05	1.37E-03
export from cell (GO:0140352)	996	51	26.89	1.90	2.48E-05	1.46E-03
nucleoside phosphate metabolic process (GO:0006753)	441	29	11.91	2.44	2.47E-05	1.47E-03
purine-containing compound metabolic process (GO:0072521)	355	25	9.58	2.61	2.78E-05	1.64E-03
pseudouridine synthesis (GO:0001522)	18	6	.49	12.35	2.89E-05	1.69E-03
regulation of telomere maintenance (GO:0032204)	81	11	2.19	5.03	2.94E-05	1.72E-03
purine nucleotide metabolic process (GO:0006163)	334	24	9.02	2.66	2.97E-05	1.73E-03
Wnt signaling pathway, planar cell polarity pathway (GO:0060071)	97	12	2.62	4.58	2.99E-05	1.73E-03
purine ribonucleotide biosynthetic process (GO:0009152)	150	15	4.05	3.70	3.18E-05	1.84E-03
negative regulation of cellular macromolecule biosynthetic process (GO:2000113)	1487	68	40.14	1.69	3.35E-05	1.91E-03
glucose metabolic process (GO:0006006)	115	13	3.10	4.19	3.34E-05	1.92E-03
stimulatory C-type lectin receptor signaling pathway (GO:0002223)	115	13	3.10	4.19	3.34E-05	1.92E-03
cellular response to hypoxia (GO:0071456)	190	17	5.13	3.31	3.59E-05	2.05E-03
viral translation (GO:0019081)	19	6	.51	11.70	3.71E-05	2.11E-03
negative regulation of biosynthetic process (GO:0009890)	1588	71	42.87	1.66	4.16E-05	2.35E-03
protein complex oligomerization (GO:0051259)	233	19	6.29	3.02	4.16E-05	2.35E-03
ribose phosphate metabolic process (GO:0019693)	342	24	9.23	2.60	4.22E-05	2.37E-03
negative regulation of nitrogen compound metabolic process (GO:0051172)	2390	98	64.52	1.52	4.28E-05	2.40E-03
response to abiotic stimulus (GO:0009628)	1162	56	31.37	1.79	4.34E-05	2.42E-03
DNA repair (GO:0006281)	530	32	14.31	2.24	4.40E-05	2.44E-03
positive regulation of chromosome organization (GO:2001252)	174	16	4.70	3.41	4.47E-05	2.48E-03
innate immune response activating cell surface receptor signaling pathway (GO:0002220)	119	13	3.21	4.05	4.62E-05	2.55E-03
negative regulation of cellular biosynthetic process (GO:0031327)	1556	70	42.01	1.67	4.76E-05	2.62E-03
negative regulation of macromolecule biosynthetic process (GO:0010558)	1498	68	40.44	1.68	4.98E-05	2.73E-03
innate immune response-activating signal transduction (GO:0002758)	120	13	3.24	4.01	5.00E-05	2.73E-03
cellular response to oxygen levels (GO:0071453)	216	18	5.83	3.09	5.07E-05	2.76E-03
protein stabilization (GO:0050821)	196	17	5.29	3.21	5.15E-05	2.77E-03
mitotic anaphase (GO:0000090)	157	15	4.24	3.54	5.15E-05	2.78E-03
anaphase (GO:0051322)	157	15	4.24	3.54	5.15E-05	2.79E-03
peptidyl-lysine modification (GO:0018205)	302	22	8.15	2.70	5.22E-05	2.80E-03
sensory perception (GO:0007600)	973	8	26.27	.30	5.50E-05	2.94E-03
positive regulation of cellular biosynthetic process (GO:0031328)	1956	83	52.81	1.57	5.65E-05	3.01E-03
binding of sperm to zona pellucida (GO:0007339)	44	8	1.19	6.73	5.89E-05	3.11E-03
mRNA 3'-end processing (GO:0031124)	88	11	2.38	4.63	5.85E-05	3.11E-03
negative regulation of cellular amide metabolic process (GO:0034249)	159	15	4.29	3.49	5.88E-05	3.11E-03
regulation of chromosome organization (GO:0033044)	283	21	7.64	2.75	6.01E-05	3.16E-03
heterocycle catabolic process (GO:0046700)	418	27	11.28	2.39	6.12E-05	3.21E-03
mitotic M phase (GO:0000087)	160	15	4.32	3.47	6.28E-05	3.27E-03
positive regulation of organelle organization (GO:0010638)	590	34	15.93	2.13	6.32E-05	3.28E-03
M phase (GO:0000279)	160	15	4.32	3.47	6.28E-05	3.28E-03
positive regulation of biosynthetic process (GO:0009891)	1990	84	53.72	1.56	6.38E-05	3.30E-03
secretion (GO:0046903)	1061	52	28.64	1.82	6.55E-05	3.37E-03
positive regulation of innate immune response (GO:0045089)	221	18	5.97	3.02	6.67E-05	3.43E-03
positive regulation of macromolecule biosynthetic process (GO:0010557)	1853	79	50.03	1.58	7.16E-05	3.67E-03
establishment of protein localization (GO:0045184)	1558	69	42.06	1.64	7.19E-05	3.67E-03
ribonucleotide metabolic process (GO:0009259)	332	23	8.96	2.57	7.29E-05	3.71E-03
intracellular transport (GO:0046907)	1499	67	40.47	1.66	7.39E-05	3.75E-03
cellular nitrogen compound catabolic process (GO:0044270)	424	27	11.45	2.36	7.41E-05	3.75E-03
regulation of DNA metabolic process (GO:0051052)	373	25	10.07	2.48	8.17E-05	4.12E-03
positive regulation of biological process (GO:0048518)	6244	213	168.57	1.26	8.52E-05	4.28E-03
positive regulation of telomere maintenance via telomerase (GO:0032212)	34	7	.92	7.63	8.64E-05	4.33E-03
'de novo' IMP biosynthetic process (GO:0006189)	6	4	.16	24.69	8.74E-05	4.37E-03
purine ribonucleotide metabolic process (GO:0009150)	314	22	8.48	2.60	8.92E-05	4.44E-03
positive regulation of macromolecule metabolic process (GO:0010604)	3431	129	92.63	1.39	8.98E-05	4.45E-03
positive regulation of canonical Wnt signaling pathway (GO:0090263)	147	14	3.97	3.53	9.38E-05	4.64E-03
negative regulation of protein metabolic process (GO:0051248)	1056	51	28.51	1.79	9.84E-05	4.82E-03
regulation of DNA biosynthetic process (GO:2000278)	111	12	3.00	4.00	9.84E-05	4.84E-03
regulation of telomere maintenance via telomere lengthening (GO:1904356)	62	9	1.67	5.38	9.82E-05	4.84E-03
cellular macromolecule catabolic process (GO:0044265)	912	46	24.62	1.87	1.07E-04	5.20E-03
mitotic cell cycle (GO:0000278)	761	40	20.54	1.95	1.06E-04	5.20E-03
regulation of RNA splicing (GO:0043484)	149	14	4.02	3.48	1.07E-04	5.21E-03
intracellular protein transport (GO:0006886)	973	48	26.27	1.83	1.15E-04	5.57E-03
mitotic cell cycle process (GO:1903047)	685	37	18.49	2.00	1.20E-04	5.79E-03
covalent chromatin modification (GO:0016569)	360	24	9.72	2.47	1.22E-04	5.88E-03
regulation of establishment of planar polarity (GO:0090175)	114	12	3.08	3.90	1.24E-04	5.95E-03
maturation of SSU-rRNA (GO:0030490)	50	8	1.35	5.93	1.31E-04	6.23E-03
ncRNA 3'-end processing (GO:0043628)	50	8	1.35	5.93	1.31E-04	6.25E-03
protein deubiquitination (GO:0016579)	278	20	7.51	2.66	1.32E-04	6.29E-03
positive regulation of telomere maintenance via telomere lengthening (GO:1904358)	37	7	1.00	7.01	1.38E-04	6.52E-03
cell cycle phase (GO:0022403)	257	19	6.94	2.74	1.39E-04	6.53E-03
antigen processing and presentation of peptide antigen (GO:0048002)	193	16	5.21	3.07	1.38E-04	6.53E-03
mitotic cell cycle phase (GO:0098763)	257	19	6.94	2.74	1.39E-04	6.54E-03
biological phase (GO:0044848)	257	19	6.94	2.74	1.39E-04	6.56E-03
positive regulation of metabolic process (GO:0009893)	3719	137	100.40	1.36	1.46E-04	6.82E-03
positive regulation of telomere maintenance (GO:0032206)	51	8	1.38	5.81	1.48E-04	6.86E-03
regulation of protein localization (GO:0032880)	899	45	24.27	1.85	1.48E-04	6.87E-03
cellular response to interleukin-1 (GO:0071347)	175	15	4.72	3.17	1.58E-04	7.32E-03
ncRNA export from nucleus (GO:0097064)	38	7	1.03	6.82	1.59E-04	7.35E-03
carbohydrate biosynthetic process (GO:0016051)	136	13	3.67	3.54	1.60E-04	7.35E-03
organic cyclic compound catabolic process (GO:1901361)	468	28	12.63	2.22	1.61E-04	7.38E-03
positive regulation of DNA biosynthetic process (GO:2000573)	67	9	1.81	4.98	1.67E-04	7.65E-03
aromatic compound catabolic process (GO:0019439)	440	27	11.88	2.27	1.71E-04	7.77E-03
monocarboxylic acid metabolic process (GO:0032787)	514	30	13.88	2.16	1.76E-04	8.00E-03
tRNA 5'-end processing (GO:0099116)	16	5	.43	11.58	1.77E-04	8.02E-03
positive regulation of nitrogen compound metabolic process (GO:0051173)	3058	116	82.56	1.41	1.81E-04	8.17E-03
spliceosomal snRNP assembly (GO:0000387)	39	7	1.05	6.65	1.84E-04	8.28E-03
antigen processing and presentation of exogenous peptide antigen (GO:0002478)	178	15	4.81	3.12	1.88E-04	8.45E-03
generation of precursor metabolites and energy (GO:0006091)	402	25	10.85	2.30	1.89E-04	8.47E-03
canonical glycolysis (GO:0061621)	27	6	.73	8.23	1.94E-04	8.61E-03
negative regulation of biological process (GO:0048519)	5541	190	149.59	1.27	1.93E-04	8.61E-03
glucose catabolic process to pyruvate (GO:0061718)	27	6	.73	8.23	1.94E-04	8.64E-03
NADH regeneration (GO:0006735)	27	6	.73	8.23	1.94E-04	8.66E-03
ribosome disassembly (GO:0032790)	8	4	.22	18.52	1.98E-04	8.73E-03
detection of stimulus (GO:0051606)	718	5	19.38	.26	2.06E-04	9.07E-03
regulation of telomere maintenance via telomerase (GO:0032210)	54	8	1.46	5.49	2.10E-04	9.24E-03
termination of RNA polymerase II transcription (GO:0006369)	40	7	1.08	6.48	2.11E-04	9.25E-03
response to interleukin-1 (GO:0070555)	201	16	5.43	2.95	2.13E-04	9.30E-03
antigen processing and presentation (GO:0019882)	223	17	6.02	2.82	2.20E-04	9.61E-03
regulation of mRNA processing (GO:0050684)	141	13	3.81	3.42	2.22E-04	9.65E-03
nucleotide-excision repair (GO:0006289)	104	11	2.81	3.92	2.27E-04	9.82E-03
glycolytic process through fructose-6-phosphate (GO:0061615)	28	6	.76	7.94	2.31E-04	9.89E-03
histone modification (GO:0016570)	356	23	9.61	2.39	2.29E-04	9.92E-03
glycolytic process through glucose-6-phosphate (GO:0061620)	28	6	.76	7.94	2.31E-04	9.92E-03
maturation of LSU-rRNA (GO:0000470)	28	6	.76	7.94	2.31E-04	9.95E-03
response to chemical (GO:0042221)	4369	155	117.95	1.31	2.37E-04	1.01E-02
glycolytic process (GO:0006096)	41	7	1.11	6.32	2.41E-04	1.03E-02
viral life cycle (GO:0019058)	225	17	6.07	2.80	2.43E-04	1.03E-02
nervous system process (GO:0050877)	1380	17	37.26	.46	2.55E-04	1.08E-02
vesicle-mediated transport (GO:0016192)	1958	80	52.86	1.51	2.57E-04	1.09E-02
animal organ morphogenesis (GO:0009887)	945	9	25.51	.35	2.58E-04	1.09E-02
DNA duplex unwinding (GO:0032508)	106	11	2.86	3.84	2.64E-04	1.11E-02
positive regulation of intracellular transport (GO:0032388)	227	17	6.13	2.77	2.68E-04	1.12E-02
tumor necrosis factor-mediated signaling pathway (GO:0033209)	125	12	3.37	3.56	2.73E-04	1.14E-02
toxin transport (GO:1901998)	42	7	1.13	6.17	2.75E-04	1.15E-02
ATP generation from ADP (GO:0006757)	42	7	1.13	6.17	2.75E-04	1.15E-02
regulation of biological quality (GO:0065008)	4007	144	108.18	1.33	2.77E-04	1.15E-02
peptidyl-arginine omega-N-methylation (GO:0035247)	9	4	.24	16.46	2.80E-04	1.15E-02
negative regulation of cellular protein metabolic process (GO:0032269)	984	47	26.56	1.77	2.82E-04	1.16E-02
negative regulation of cellular metabolic process (GO:0031324)	2580	100	69.65	1.44	2.81E-04	1.16E-02
regulation of mRNA binding (GO:1902415)	9	4	.24	16.46	2.80E-04	1.16E-02
antigen processing and presentation of exogenous antigen (GO:0019884)	186	15	5.02	2.99	2.92E-04	1.20E-02
macromolecule catabolic process (GO:0009057)	1046	49	28.24	1.74	2.93E-04	1.20E-02
positive regulation of cellular process (GO:0048522)	5656	192	152.69	1.26	3.08E-04	1.26E-02
regulation of establishment of protein localization (GO:0070201)	592	32	15.98	2.00	3.20E-04	1.30E-02
positive regulation of cellular metabolic process (GO:0031325)	3238	120	87.42	1.37	3.23E-04	1.31E-02
positive regulation of protein metabolic process (GO:0051247)	1538	66	41.52	1.59	3.23E-04	1.31E-02
phenylalanyl-tRNA aminoacylation (GO:0006432)	3	3	.08	37.04	3.41E-04	1.37E-02
regulation of cellular ketone metabolic process (GO:0010565)	189	15	5.10	2.94	3.42E-04	1.38E-02
negative regulation of cellular process (GO:0048523)	4909	170	132.53	1.28	3.46E-04	1.39E-02
regulation of cellular protein localization (GO:1903827)	564	31	15.23	2.04	3.51E-04	1.40E-02
protein localization (GO:0008104)	2158	86	58.26	1.48	3.51E-04	1.40E-02
fatty acid beta-oxidation (GO:0006635)	59	8	1.59	5.02	3.62E-04	1.44E-02
glucose catabolic process (GO:0006007)	31	6	.84	7.17	3.73E-04	1.48E-02
system process (GO:0003008)	2040	31	55.07	.56	3.74E-04	1.48E-02
protein deneddylation (GO:0000338)	10	4	.27	14.82	3.83E-04	1.51E-02
IMP biosynthetic process (GO:0006188)	10	4	.27	14.82	3.83E-04	1.52E-02
cell redox homeostasis (GO:0045454)	45	7	1.21	5.76	4.01E-04	1.58E-02
positive regulation of response to biotic stimulus (GO:0002833)	259	18	6.99	2.57	4.17E-04	1.63E-02
base conversion or substitution editing (GO:0016553)	20	5	.54	9.26	4.24E-04	1.66E-02
cellular ketone metabolic process (GO:0042180)	77	9	2.08	4.33	4.28E-04	1.67E-02
DNA geometric change (GO:0032392)	113	11	3.05	3.61	4.36E-04	1.70E-02
sperm-egg recognition (GO:0035036)	61	8	1.65	4.86	4.43E-04	1.72E-02
cell cycle (GO:0007049)	1390	60	37.53	1.60	4.59E-04	1.78E-02
response to heat (GO:0009408)	96	10	2.59	3.86	4.83E-04	1.87E-02
nuclear-transcribed mRNA catabolic process (GO:0000956)	196	15	5.29	2.83	4.89E-04	1.88E-02
purine nucleoside diphosphate metabolic process (GO:0009135)	62	8	1.67	4.78	4.89E-04	1.88E-02
purine ribonucleoside diphosphate metabolic process (GO:0009179)	62	8	1.67	4.78	4.89E-04	1.89E-02
positive regulation of gene expression (GO:0010628)	1072	49	28.94	1.69	5.00E-04	1.91E-02
monocarboxylic acid catabolic process (GO:0072329)	115	11	3.10	3.54	5.00E-04	1.91E-02
branched-chain amino acid catabolic process (GO:0009083)	21	5	.57	8.82	5.13E-04	1.92E-02
peptidyl-arginine N-methylation (GO:0035246)	11	4	.30	13.47	5.12E-04	1.93E-02
purine ribonucleoside monophosphate biosynthetic process (GO:0009168)	21	5	.57	8.82	5.13E-04	1.93E-02
DNA-templated transcription, termination (GO:0006353)	79	9	2.13	4.22	5.08E-04	1.93E-02
histone arginine methylation (GO:0034969)	11	4	.30	13.47	5.12E-04	1.93E-02
NAD metabolic process (GO:0019674)	47	7	1.27	5.52	5.07E-04	1.93E-02
regulation of RNA binding (GO:1905214)	11	4	.30	13.47	5.12E-04	1.94E-02
formation of translation preinitiation complex (GO:0001731)	11	4	.30	13.47	5.12E-04	1.94E-02
non-canonical Wnt signaling pathway (GO:0035567)	135	12	3.64	3.29	5.20E-04	1.94E-02
carbohydrate metabolic process (GO:0005975)	474	27	12.80	2.11	5.27E-04	1.97E-02
hexose metabolic process (GO:0019318)	156	13	4.21	3.09	5.46E-04	2.03E-02
regulation of protein stability (GO:0031647)	303	20	8.18	2.44	5.53E-04	2.05E-02
small molecule biosynthetic process (GO:0044283)	558	30	15.06	1.99	5.65E-04	2.09E-02
chaperone cofactor-dependent protein refolding (GO:0051085)	34	6	.92	6.54	5.76E-04	2.12E-02
tricarboxylic acid cycle (GO:0006099)	34	6	.92	6.54	5.76E-04	2.13E-02
pentose biosynthetic process (GO:0019322)	4	3	.11	27.78	5.84E-04	2.15E-02
positive regulation of cellular protein metabolic process (GO:0032270)	1456	62	39.31	1.58	5.90E-04	2.17E-02
protein transport (GO:0015031)	1463	62	39.50	1.57	6.14E-04	2.25E-02
mRNA cleavage (GO:0006379)	22	5	.59	8.42	6.16E-04	2.25E-02
ADP metabolic process (GO:0046031)	49	7	1.32	5.29	6.35E-04	2.31E-02
positive regulation of Wnt signaling pathway (GO:0030177)	180	14	4.86	2.88	6.43E-04	2.33E-02
protein homooligomerization (GO:0051260)	180	14	4.86	2.88	6.43E-04	2.34E-02
carboxylic acid catabolic process (GO:0046395)	224	16	6.05	2.65	6.50E-04	2.35E-02
ribonucleoside diphosphate metabolic process (GO:0009185)	65	8	1.75	4.56	6.50E-04	2.35E-02
regulation of innate immune response (GO:0045088)	312	20	8.42	2.37	6.75E-04	2.43E-02
regulation of cell death (GO:0010941)	1652	68	44.60	1.52	6.86E-04	2.47E-02
regulation of protein-containing complex assembly (GO:0043254)	454	26	12.26	2.12	6.91E-04	2.48E-02
macromolecule localization (GO:0033036)	2550	97	68.84	1.41	6.99E-04	2.50E-02
mitochondrial gene expression (GO:0140053)	140	12	3.78	3.17	7.01E-04	2.50E-02
negative regulation of canonical Wnt signaling pathway (GO:0090090)	182	14	4.91	2.85	7.11E-04	2.53E-02
response to oxygen levels (GO:0070482)	383	23	10.34	2.22	7.28E-04	2.59E-02
regulation of cellular localization (GO:0060341)	836	40	22.57	1.77	7.35E-04	2.59E-02
purine nucleoside monophosphate biosynthetic process (GO:0009127)	23	5	.62	8.05	7.34E-04	2.60E-02
nucleotide-excision repair, DNA damage recognition (GO:0000715)	23	5	.62	8.05	7.34E-04	2.60E-02
regulation of mRNA splicing, via spliceosome (GO:0048024)	102	10	2.75	3.63	7.47E-04	2.63E-02
snRNA processing (GO:0016180)	36	6	.97	6.17	7.54E-04	2.65E-02
intracellular steroid hormone receptor signaling pathway (GO:0030518)	51	7	1.38	5.08	7.87E-04	2.76E-02
ATP metabolic process (GO:0046034)	206	15	5.56	2.70	7.90E-04	2.76E-02
protein tetramerization (GO:0051262)	85	9	2.29	3.92	8.23E-04	2.87E-02
establishment of localization (GO:0051234)	4653	160	125.62	1.27	8.44E-04	2.94E-02
maturation of SSU-rRNA from tricistronic rRNA transcript (SSU-rRNA, 5.8S rRNA, LSU-rRNA) (GO:0000462)	37	6	1.00	6.01	8.57E-04	2.96E-02
ribosomal subunit export from nucleus (GO:0000054)	13	4	.35	11.40	8.56E-04	2.96E-02
spliceosomal tri-snRNP complex assembly (GO:0000244)	13	4	.35	11.40	8.56E-04	2.97E-02
ribosome localization (GO:0033750)	13	4	.35	11.40	8.56E-04	2.97E-02
branched-chain amino acid metabolic process (GO:0009081)	24	5	.65	7.72	8.68E-04	2.99E-02
histone methylation (GO:0016571)	86	9	2.32	3.88	8.89E-04	3.05E-02
RNA methylation (GO:0001510)	86	9	2.32	3.88	8.89E-04	3.05E-02
peptidyl-arginine methylation, to asymmetrical-dimethyl arginine (GO:0019919)	5	3	.13	22.22	9.17E-04	3.12E-02
regulation of cellular protein catabolic process (GO:1903362)	255	17	6.88	2.47	9.20E-04	3.13E-02
tRNA pseudouridine synthesis (GO:0031119)	5	3	.13	22.22	9.17E-04	3.13E-02
viral translational termination-reinitiation (GO:0075525)	5	3	.13	22.22	9.17E-04	3.14E-02
peptide transport (GO:0015833)	1492	62	40.28	1.54	9.45E-04	3.21E-02
negative regulation of cell cycle (GO:0045786)	569	30	15.36	1.95	9.94E-04	3.36E-02
regulation of viral process (GO:0050792)	189	14	5.10	2.74	1.00E-03	3.38E-02
protein alkylation (GO:0008213)	126	11	3.40	3.23	1.01E-03	3.38E-02
protein methylation (GO:0006479)	126	11	3.40	3.23	1.01E-03	3.39E-02
snRNA transcription by RNA polymerase II (GO:0042795)	70	8	1.89	4.23	1.01E-03	3.39E-02
adaptive immune response (GO:0002250)	649	5	17.52	.29	1.06E-03	3.55E-02
cellular response to heat (GO:0034605)	54	7	1.46	4.80	1.07E-03	3.57E-02
proteasome assembly (GO:0043248)	14	4	.38	10.58	1.08E-03	3.57E-02
DNA deamination (GO:0045006)	14	4	.38	10.58	1.08E-03	3.58E-02
rRNA-containing ribonucleoprotein complex export from nucleus (GO:0071428)	14	4	.38	10.58	1.08E-03	3.59E-02
IMP metabolic process (GO:0046040)	14	4	.38	10.58	1.08E-03	3.59E-02
chromatin assembly or disassembly (GO:0006333)	169	13	4.56	2.85	1.09E-03	3.60E-02
'de novo' posttranslational protein folding (GO:0051084)	39	6	1.05	5.70	1.09E-03	3.61E-02
snRNA transcription (GO:0009301)	71	8	1.92	4.17	1.10E-03	3.62E-02
platelet degranulation (GO:0002576)	128	11	3.46	3.18	1.13E-03	3.72E-02
cytokine-mediated signaling pathway (GO:0019221)	682	34	18.41	1.85	1.15E-03	3.76E-02
regulation of cellular component biogenesis (GO:0044087)	967	44	26.11	1.69	1.15E-03	3.77E-02
chromatin assembly (GO:0031497)	149	12	4.02	2.98	1.16E-03	3.79E-02
histone H4 acetylation (GO:0043967)	55	7	1.48	4.71	1.18E-03	3.83E-02
fatty acid catabolic process (GO:0009062)	90	9	2.43	3.70	1.19E-03	3.88E-02
immune system process (GO:0002376)	2849	105	76.91	1.37	1.22E-03	3.96E-02
viral gene expression (GO:0019080)	172	13	4.64	2.80	1.26E-03	4.09E-02
nucleoside triphosphate metabolic process (GO:0009141)	91	9	2.46	3.66	1.28E-03	4.14E-02
organic acid catabolic process (GO:0016054)	240	16	6.48	2.47	1.29E-03	4.15E-02
positive regulation of cell aging (GO:0090343)	15	4	.40	9.88	1.34E-03	4.29E-02
peptidyl-arginine methylation (GO:0018216)	15	4	.40	9.88	1.34E-03	4.30E-02
tRNA splicing, via endonucleolytic cleavage and ligation (GO:0006388)	15	4	.40	9.88	1.34E-03	4.30E-02
methylglyoxal metabolic process (GO:0009438)	6	3	.16	18.52	1.35E-03	4.31E-02
tRNA methylation (GO:0030488)	41	6	1.11	5.42	1.38E-03	4.38E-02
regulation of signal transduction by p53 class mediator (GO:1901796)	196	14	5.29	2.65	1.38E-03	4.38E-02
cleavage involved in rRNA processing (GO:0000469)	27	5	.73	6.86	1.38E-03	4.39E-02
DNA-templated transcription, elongation (GO:0006354)	92	9	2.48	3.62	1.38E-03	4.39E-02
peptidyl-arginine modification (GO:0018195)	27	5	.73	6.86	1.38E-03	4.40E-02
cellular aldehyde metabolic process (GO:0006081)	57	7	1.54	4.55	1.42E-03	4.49E-02
cell cycle process (GO:0022402)	1070	47	28.89	1.63	1.44E-03	4.53E-02
macromolecule modification (GO:0043412)	3240	116	87.47	1.33	1.48E-03	4.65E-02
transcription elongation from RNA polymerase II promoter (GO:0006368)	75	8	2.02	3.95	1.52E-03	4.77E-02
transport (GO:0006810)	4501	154	121.51	1.27	1.52E-03	4.77E-02
ncRNA transcription (GO:0098781)	94	9	2.54	3.55	1.58E-03	4.94E-02
response to decreased oxygen levels (GO:0036293)	358	21	9.66	2.17	1.59E-03	4.95E-02
aggrephagy (GO:0035973)	28	5	.76	6.61	1.59E-03	4.96E-02

## Sheet: Enriched GO-terms cluster 3 B
Biological process	reference	input	expected	fold enrichment	p value	FDR
nucleic acid metabolic process (GO:0090304)	2232	232	63.94	3.63	3.62E-69	5.71E-65
RNA metabolic process (GO:0016070)	1599	197	45.81	4.30	3.79E-68	2.99E-64
nucleobase-containing compound metabolic process (GO:0006139)	2719	245	77.89	3.15	2.26E-62	1.19E-58
heterocycle metabolic process (GO:0046483)	2904	248	83.19	2.98	4.89E-59	1.93E-55
cellular aromatic compound metabolic process (GO:0006725)	2948	247	84.45	2.92	3.09E-57	9.75E-54
cellular nitrogen compound metabolic process (GO:0034641)	3407	265	97.60	2.72	2.48E-56	6.53E-53
organic cyclic compound metabolic process (GO:1901360)	3190	252	91.39	2.76	5.13E-54	1.16E-50
RNA processing (GO:0006396)	923	133	26.44	5.03	4.12E-51	8.12E-48
gene expression (GO:0010467)	2186	199	62.62	3.18	3.42E-49	6.00E-46
macromolecule metabolic process (GO:0043170)	6193	348	177.42	1.96	2.62E-46	4.13E-43
mRNA metabolic process (GO:0016071)	694	105	19.88	5.28	1.28E-41	1.83E-38
nitrogen compound metabolic process (GO:0006807)	6897	353	197.58	1.79	7.79E-38	1.02E-34
primary metabolic process (GO:0044238)	7363	367	210.93	1.74	1.04E-37	1.26E-34
cellular metabolic process (GO:0044237)	7570	371	216.86	1.71	1.50E-36	1.69E-33
mRNA processing (GO:0006397)	484	80	13.87	5.77	5.92E-34	6.23E-31
organic substance metabolic process (GO:0071704)	7878	373	225.69	1.65	1.73E-33	1.70E-30
metabolic process (GO:0008152)	8333	381	238.72	1.60	3.14E-31	2.92E-28
regulation of gene expression (GO:0010468)	4872	268	139.57	1.92	6.17E-30	5.41E-27
regulation of mRNA metabolic process (GO:1903311)	340	63	9.74	6.47	3.09E-29	2.56E-26
RNA splicing (GO:0008380)	407	68	11.66	5.83	3.85E-29	3.04E-26
posttranscriptional regulation of gene expression (GO:0010608)	547	77	15.67	4.91	1.46E-28	1.09E-25
regulation of macromolecule metabolic process (GO:0060255)	6301	310	180.51	1.72	1.46E-27	1.05E-24
regulation of metabolic process (GO:0019222)	6847	320	196.15	1.63	6.87E-25	4.71E-22
regulation of cellular metabolic process (GO:0031323)	6106	294	174.92	1.68	7.31E-24	4.80E-21
regulation of nitrogen compound metabolic process (GO:0051171)	5688	280	162.95	1.72	9.12E-24	5.76E-21
ncRNA metabolic process (GO:0034660)	517	67	14.81	4.52	4.24E-23	2.57E-20
regulation of primary metabolic process (GO:0080090)	5892	284	168.79	1.68	7.48E-23	4.37E-20
ribonucleoprotein complex biogenesis (GO:0022613)	465	63	13.32	4.73	1.14E-22	6.45E-20
regulation of translation (GO:0006417)	368	56	10.54	5.31	2.26E-22	1.23E-19
RNA splicing, via transesterification reactions with bulged adenosine as nucleophile (GO:0000377)	302	51	8.65	5.89	3.17E-22	1.56E-19
mRNA splicing, via spliceosome (GO:0000398)	302	51	8.65	5.89	3.17E-22	1.61E-19
regulation of nucleobase-containing compound metabolic process (GO:0019219)	4007	218	114.79	1.90	3.17E-22	1.67E-19
RNA splicing, via transesterification reactions (GO:0000375)	305	51	8.74	5.84	4.68E-22	2.24E-19
cellular macromolecule metabolic process (GO:0044260)	4963	248	142.18	1.74	5.21E-21	2.42E-18
regulation of RNA metabolic process (GO:0051252)	3738	204	107.09	1.91	9.60E-21	4.33E-18
regulation of RNA splicing (GO:0043484)	149	36	4.27	8.43	2.20E-20	9.66E-18
regulation of cellular amide metabolic process (GO:0034248)	432	56	12.38	4.52	1.94E-19	8.29E-17
ncRNA processing (GO:0034470)	432	54	12.38	4.36	3.80E-18	1.58E-15
regulation of cellular macromolecule biosynthetic process (GO:2000112)	3913	203	112.10	1.81	3.98E-18	1.61E-15
regulation of macromolecule biosynthetic process (GO:0010556)	3944	204	112.99	1.81	4.90E-18	1.93E-15
Unclassified (UNCLASSIFIED)	2745	18	78.64	.23	2.37E-17	8.91E-15
biological_process (GO:0008150)	17850	572	511.36	1.12	2.37E-17	9.13E-15
regulation of cellular biosynthetic process (GO:0031326)	4105	206	117.60	1.75	6.70E-17	2.46E-14
regulation of biosynthetic process (GO:0009889)	4189	208	120.01	1.73	1.68E-16	6.02E-14
regulation of mRNA catabolic process (GO:0061013)	214	36	6.13	5.87	5.65E-16	1.98E-13
regulation of mRNA processing (GO:0050684)	141	30	4.04	7.43	6.74E-16	2.31E-13
RNA catabolic process (GO:0006401)	246	37	7.05	5.25	5.20E-15	1.74E-12
cellular process (GO:0009987)	15487	521	443.67	1.17	5.81E-15	1.91E-12
regulation of mRNA splicing, via spliceosome (GO:0048024)	102	25	2.92	8.56	1.14E-14	3.66E-12
negative regulation of gene expression (GO:0010629)	964	75	27.62	2.72	3.42E-14	1.08E-11
nucleobase-containing compound catabolic process (GO:0034655)	375	44	10.74	4.10	4.20E-14	1.30E-11
nucleic acid phosphodiester bond hydrolysis (GO:0090305)	303	39	8.68	4.49	8.79E-14	2.67E-11
regulation of mRNA stability (GO:0043488)	192	31	5.50	5.64	1.65E-13	4.91E-11
heterocycle catabolic process (GO:0046700)	418	45	11.97	3.76	3.43E-13	1.00E-10
cellular component biogenesis (GO:0044085)	2701	144	77.38	1.86	3.64E-13	1.04E-10
regulation of RNA stability (GO:0043487)	202	31	5.79	5.36	5.46E-13	1.51E-10
cellular nitrogen compound catabolic process (GO:0044270)	424	45	12.15	3.70	5.39E-13	1.52E-10
negative regulation of translation (GO:0017148)	137	26	3.92	6.62	6.00E-13	1.63E-10
ribosome biogenesis (GO:0042254)	332	39	9.51	4.10	1.19E-12	3.18E-10
negative regulation of macromolecule metabolic process (GO:0010605)	2861	147	81.96	1.79	3.24E-12	8.53E-10
RNA localization (GO:0006403)	222	31	6.36	4.87	4.96E-12	1.28E-09
aromatic compound catabolic process (GO:0019439)	440	44	12.61	3.49	6.16E-12	1.57E-09
negative regulation of metabolic process (GO:0009892)	3104	154	88.92	1.73	1.12E-11	2.82E-09
negative regulation of cellular amide metabolic process (GO:0034249)	159	26	4.55	5.71	1.18E-11	2.87E-09
organic cyclic compound catabolic process (GO:1901361)	468	45	13.41	3.36	1.18E-11	2.92E-09
nuclear transport (GO:0051169)	262	33	7.51	4.40	1.25E-11	3.00E-09
spliceosomal complex assembly (GO:0000245)	57	17	1.63	10.41	1.53E-11	3.60E-09
positive regulation of macromolecule metabolic process (GO:0010604)	3431	165	98.29	1.68	1.56E-11	3.63E-09
cellular macromolecule biosynthetic process (GO:0034645)	1655	98	47.41	2.07	2.09E-11	4.77E-09
macromolecule biosynthetic process (GO:0009059)	1696	99	48.59	2.04	3.52E-11	7.93E-09
nucleocytoplasmic transport (GO:0006913)	259	32	7.42	4.31	4.05E-11	8.87E-09
regulation of translational initiation (GO:0006446)	82	19	2.35	8.09	4.14E-11	8.94E-09
sensory perception (GO:0007600)	973	1	27.87	.04	4.02E-11	8.94E-09
DNA duplex unwinding (GO:0032508)	106	21	3.04	6.92	5.06E-11	1.08E-08
mRNA catabolic process (GO:0006402)	216	29	6.19	4.69	5.69E-11	1.20E-08
positive regulation of mRNA metabolic process (GO:1903313)	85	19	2.44	7.80	7.05E-11	1.45E-08
establishment of RNA localization (GO:0051236)	203	28	5.82	4.81	6.97E-11	1.45E-08
positive regulation of metabolic process (GO:0009893)	3719	172	106.54	1.61	9.78E-11	1.98E-08
RNA phosphodiester bond hydrolysis (GO:0090501)	165	25	4.73	5.29	1.26E-10	2.51E-08
nuclear export (GO:0051168)	166	25	4.76	5.26	1.41E-10	2.78E-08
DNA geometric change (GO:0032392)	113	21	3.24	6.49	1.44E-10	2.80E-08
cellular component organization or biogenesis (GO:0071840)	5999	246	171.86	1.43	1.54E-10	2.97E-08
regulation of alternative mRNA splicing, via spliceosome (GO:0000381)	58	16	1.66	9.63	1.61E-10	3.07E-08
rRNA processing (GO:0006364)	260	31	7.45	4.16	1.83E-10	3.44E-08
nucleic acid transport (GO:0050657)	201	27	5.76	4.69	2.60E-10	4.77E-08
RNA transport (GO:0050658)	201	27	5.76	4.69	2.60E-10	4.83E-08
regulation of cellular catabolic process (GO:0031329)	855	61	24.49	2.49	3.68E-10	6.68E-08
ribonucleoprotein complex assembly (GO:0022618)	190	26	5.44	4.78	3.91E-10	7.01E-08
cellular protein-containing complex assembly (GO:0034622)	859	61	24.61	2.48	4.10E-10	7.27E-08
rRNA metabolic process (GO:0016072)	270	31	7.73	4.01	4.26E-10	7.46E-08
regulation of catabolic process (GO:0009894)	1021	68	29.25	2.32	5.05E-10	8.76E-08
tRNA metabolic process (GO:0006399)	181	25	5.19	4.82	7.16E-10	1.21E-07
protein export from nucleus (GO:0006611)	152	23	4.35	5.28	7.11E-10	1.22E-07
ribonucleoprotein complex subunit organization (GO:0071826)	197	26	5.64	4.61	7.86E-10	1.32E-07
positive regulation of RNA metabolic process (GO:0051254)	1718	96	49.22	1.95	8.42E-10	1.40E-07
G protein-coupled receptor signaling pathway (GO:0007186)	1329	7	38.07	.18	9.07E-10	1.49E-07
chromosome organization (GO:0051276)	1061	69	30.40	2.27	1.08E-09	1.76E-07
RNA 3'-end processing (GO:0031123)	142	22	4.07	5.41	1.13E-09	1.81E-07
mRNA transport (GO:0051028)	159	23	4.55	5.05	1.55E-09	2.47E-07
positive regulation of cellular metabolic process (GO:0031325)	3238	150	92.76	1.62	2.41E-09	3.79E-07
RNA export from nucleus (GO:0006405)	135	21	3.87	5.43	2.52E-09	3.94E-07
positive regulation of nucleobase-containing compound metabolic process (GO:0045935)	1891	101	54.17	1.86	2.82E-09	4.36E-07
nuclear-transcribed mRNA catabolic process (GO:0000956)	196	25	5.61	4.45	3.13E-09	4.79E-07
mRNA-containing ribonucleoprotein complex export from nucleus (GO:0071427)	111	19	3.18	5.98	3.61E-09	5.43E-07
mRNA export from nucleus (GO:0006406)	111	19	3.18	5.98	3.61E-09	5.48E-07
positive regulation of nitrogen compound metabolic process (GO:0051173)	3058	143	87.60	1.63	4.14E-09	6.16E-07
negative regulation of macromolecule biosynthetic process (GO:0010558)	1498	85	42.91	1.98	4.18E-09	6.17E-07
DNA metabolic process (GO:0006259)	781	55	22.37	2.46	4.30E-09	6.28E-07
RNA modification (GO:0009451)	170	23	4.87	4.72	4.90E-09	7.10E-07
ribonucleoprotein complex export from nucleus (GO:0071426)	127	20	3.64	5.50	5.01E-09	7.19E-07
ribonucleoprotein complex localization (GO:0071166)	128	20	3.67	5.45	5.65E-09	8.03E-07
negative regulation of cellular macromolecule biosynthetic process (GO:2000113)	1487	84	42.60	1.97	6.23E-09	8.78E-07
regulation of biological process (GO:0050789)	11856	409	339.65	1.20	7.72E-09	1.08E-06
negative regulation of cellular metabolic process (GO:0031324)	2580	124	73.91	1.68	1.35E-08	1.87E-06
negative regulation of biosynthetic process (GO:0009890)	1588	87	45.49	1.91	1.60E-08	2.20E-06
immune effector process (GO:0002252)	1095	67	31.37	2.14	1.96E-08	2.67E-06
nucleobase-containing compound transport (GO:0015931)	253	27	7.25	3.73	2.35E-08	3.17E-06
establishment of localization in cell (GO:0051649)	2365	115	67.75	1.70	2.68E-08	3.58E-06
positive regulation of mRNA catabolic process (GO:0061014)	53	13	1.52	8.56	2.81E-08	3.72E-06
biological process involved in symbiotic interaction (GO:0044403)	937	60	26.84	2.24	2.87E-08	3.77E-06
negative regulation of cellular biosynthetic process (GO:0031327)	1556	85	44.58	1.91	2.96E-08	3.82E-06
mRNA 3'-end processing (GO:0031124)	88	16	2.52	6.35	2.94E-08	3.84E-06
regulation of cellular process (GO:0050794)	11302	391	323.78	1.21	3.37E-08	4.32E-06
negative regulation of biological process (GO:0048519)	5541	221	158.74	1.39	3.56E-08	4.53E-06
DNA conformation change (GO:0071103)	313	30	8.97	3.35	3.64E-08	4.59E-06
cellular nitrogen compound biosynthetic process (GO:0044271)	1575	85	45.12	1.88	3.81E-08	4.76E-06
positive regulation of gene expression (GO:0010628)	1072	65	30.71	2.12	4.24E-08	5.27E-06
regulation of nucleic acid-templated transcription (GO:1903506)	3465	153	99.26	1.54	4.41E-08	5.40E-06
regulation of transcription, DNA-templated (GO:0006355)	3464	153	99.24	1.54	4.39E-08	5.41E-06
cellular response to stress (GO:0033554)	1755	92	50.28	1.83	4.54E-08	5.46E-06
regulation of RNA biosynthetic process (GO:2001141)	3470	153	99.41	1.54	4.53E-08	5.49E-06
defense response to virus (GO:0051607)	212	24	6.07	3.95	5.16E-08	6.08E-06
defense response to symbiont (GO:0140546)	212	24	6.07	3.95	5.16E-08	6.13E-06
cellular localization (GO:0051641)	3003	137	86.03	1.59	5.14E-08	6.15E-06
negative regulation of nitrogen compound metabolic process (GO:0051172)	2390	115	68.47	1.68	6.13E-08	7.16E-06
organelle organization (GO:0006996)	3574	156	102.39	1.52	6.44E-08	7.46E-06
viral process (GO:0016032)	849	55	24.32	2.26	6.67E-08	7.68E-06
post-transcriptional gene silencing by RNA (GO:0035194)	58	13	1.66	7.82	7.03E-08	8.03E-06
gene silencing by miRNA (GO:0035195)	48	12	1.38	8.73	8.05E-08	9.13E-06
protein-containing complex assembly (GO:0065003)	1337	75	38.30	1.96	8.64E-08	9.73E-06
cell cycle (GO:0007049)	1390	77	39.82	1.93	9.34E-08	1.04E-05
intracellular transport (GO:0046907)	1499	81	42.94	1.89	1.06E-07	1.18E-05
cellular macromolecule catabolic process (GO:0044265)	912	57	26.13	2.18	1.11E-07	1.23E-05
protein-containing complex localization (GO:0031503)	257	26	7.36	3.53	1.13E-07	1.24E-05
nervous system process (GO:0050877)	1380	11	39.53	.28	1.16E-07	1.26E-05
regulation of protein metabolic process (GO:0051246)	2595	121	74.34	1.63	1.24E-07	1.34E-05
biological regulation (GO:0065007)	12571	422	360.13	1.17	1.56E-07	1.67E-05
posttranscriptional gene silencing (GO:0016441)	63	13	1.80	7.20	1.63E-07	1.73E-05
negative regulation of mRNA metabolic process (GO:1903312)	88	15	2.52	5.95	1.68E-07	1.78E-05
regulation of mitotic cell cycle (GO:0007346)	588	42	16.84	2.49	1.99E-07	2.09E-05
protein-containing complex subunit organization (GO:0043933)	1581	83	45.29	1.83	2.17E-07	2.27E-05
regulation of cellular protein metabolic process (GO:0032268)	2437	114	69.81	1.63	2.39E-07	2.48E-05
cellular macromolecule localization (GO:0070727)	1645	85	47.13	1.80	2.48E-07	2.55E-05
translation (GO:0006412)	384	32	11.00	2.91	2.50E-07	2.56E-05
detection of stimulus involved in sensory perception (GO:0050906)	554	0	15.87	< 0.01	2.57E-07	2.61E-05
positive regulation of biological process (GO:0048518)	6244	238	178.88	1.33	3.58E-07	3.62E-05
sensory perception of chemical stimulus (GO:0007606)	542	0	15.53	< 0.01	3.89E-07	3.91E-05
macromolecule catabolic process (GO:0009057)	1046	61	29.97	2.04	4.22E-07	4.21E-05
protein mono-ADP-ribosylation (GO:0140289)	12	7	.34	20.36	4.72E-07	4.66E-05
positive regulation of macromolecule biosynthetic process (GO:0010557)	1853	92	53.08	1.73	4.71E-07	4.67E-05
regulation of translation, ncRNA-mediated (GO:0045974)	13	7	.37	18.80	7.09E-07	6.86E-05
miRNA mediated inhibition of translation (GO:0035278)	13	7	.37	18.80	7.09E-07	6.90E-05
negative regulation of translation, ncRNA-mediated (GO:0040033)	13	7	.37	18.80	7.09E-07	6.95E-05
protein ADP-ribosylation (GO:0006471)	29	9	.83	10.83	7.51E-07	7.23E-05
nuclear-transcribed mRNA catabolic process, deadenylation-dependent decay (GO:0000288)	61	12	1.75	6.87	7.61E-07	7.27E-05
gene silencing by RNA (GO:0031047)	87	14	2.49	5.62	8.01E-07	7.57E-05
cellular protein localization (GO:0034613)	1639	83	46.95	1.77	7.99E-07	7.59E-05
intracellular protein transport (GO:0006886)	973	57	27.87	2.04	8.14E-07	7.65E-05
response to virus (GO:0009615)	308	27	8.82	3.06	8.86E-07	8.27E-05
peptide biosynthetic process (GO:0043043)	409	32	11.72	2.73	9.06E-07	8.36E-05
cellular component assembly (GO:0022607)	2438	112	69.84	1.60	9.01E-07	8.36E-05
tRNA processing (GO:0008033)	132	17	3.78	4.50	9.22E-07	8.46E-05
mitochondrial RNA metabolic process (GO:0000959)	40	10	1.15	8.73	9.80E-07	8.93E-05
negative regulation of nucleobase-containing compound metabolic process (GO:0045934)	1514	78	43.37	1.80	1.04E-06	9.44E-05
negative regulation of mitotic cell cycle (GO:0045930)	294	26	8.42	3.09	1.21E-06	1.09E-04
positive regulation of cellular biosynthetic process (GO:0031328)	1956	94	56.03	1.68	1.29E-06	1.15E-04
mRNA splice site selection (GO:0006376)	32	9	.92	9.82	1.50E-06	1.34E-04
regulation of transcription by RNA polymerase II (GO:0006357)	2586	116	74.08	1.57	1.69E-06	1.49E-04
cellular component organization (GO:0016043)	5775	220	165.44	1.33	1.68E-06	1.49E-04
RNA phosphodiester bond hydrolysis, exonucleolytic (GO:0090503)	43	10	1.23	8.12	1.72E-06	1.51E-04
negative regulation of cell cycle (GO:0045786)	569	39	16.30	2.39	1.84E-06	1.60E-04
regulation of mitotic cell cycle phase transition (GO:1901990)	424	32	12.15	2.63	1.86E-06	1.61E-04
detection of chemical stimulus involved in sensory perception (GO:0050907)	486	0	13.92	< 0.01	1.88E-06	1.62E-04
mitotic cell cycle (GO:0000278)	761	47	21.80	2.16	1.92E-06	1.65E-04
macromolecule modification (GO:0043412)	3240	138	92.82	1.49	1.96E-06	1.67E-04
regulation of posttranscriptional gene silencing (GO:0060147)	96	14	2.75	5.09	2.28E-06	1.93E-04
regulation of gene silencing by RNA (GO:0060966)	97	14	2.78	5.04	2.54E-06	2.13E-04
transcription, DNA-templated (GO:0006351)	553	38	15.84	2.40	2.54E-06	2.14E-04
nucleic acid-templated transcription (GO:0097659)	554	38	15.87	2.39	2.58E-06	2.16E-04
protein localization (GO:0008104)	2158	100	61.82	1.62	2.60E-06	2.16E-04
sensory perception of smell (GO:0007608)	468	0	13.41	< 0.01	2.72E-06	2.23E-04
macromolecule methylation (GO:0043414)	250	23	7.16	3.21	2.70E-06	2.23E-04
positive regulation of cellular process (GO:0048522)	5656	215	162.03	1.33	2.89E-06	2.36E-04
regulation of viral genome replication (GO:0045069)	84	13	2.41	5.40	2.91E-06	2.37E-04
positive regulation of biosynthetic process (GO:0009891)	1990	94	57.01	1.65	3.10E-06	2.51E-04
negative regulation of RNA metabolic process (GO:0051253)	1394	72	39.93	1.80	3.19E-06	2.57E-04
regulation of cell cycle (GO:0051726)	1196	64	34.26	1.87	3.38E-06	2.71E-04
RNA biosynthetic process (GO:0032774)	566	38	16.21	2.34	3.45E-06	2.75E-04
regulation of gene silencing (GO:0060968)	116	15	3.32	4.51	3.83E-06	3.04E-04
3'-UTR-mediated mRNA destabilization (GO:0061158)	18	7	.52	13.57	3.90E-06	3.07E-04
regulation of cell cycle phase transition (GO:1901987)	462	33	13.24	2.49	4.60E-06	3.61E-04
cellular response to DNA damage stimulus (GO:0006974)	787	47	22.55	2.08	4.71E-06	3.68E-04
establishment of protein localization (GO:0045184)	1558	77	44.63	1.73	4.89E-06	3.80E-04
positive regulation of RNA splicing (GO:0033120)	38	9	1.09	8.27	5.02E-06	3.88E-04
negative regulation of cellular process (GO:0048523)	4909	190	140.63	1.35	5.27E-06	4.06E-04
positive regulation of translation (GO:0045727)	136	16	3.90	4.11	5.54E-06	4.24E-04
detection of chemical stimulus involved in sensory perception of smell (GO:0050911)	441	0	12.63	< 0.01	6.01E-06	4.58E-04
protein transport (GO:0015031)	1463	73	41.91	1.74	7.77E-06	5.89E-04
tRNA methylation (GO:0030488)	41	9	1.17	7.66	8.58E-06	6.47E-04
regulation of gene silencing by miRNA (GO:0060964)	94	13	2.69	4.83	8.77E-06	6.59E-04
organic substance biosynthetic process (GO:1901576)	2804	120	80.33	1.49	9.07E-06	6.78E-04
biosynthetic process (GO:0009058)	2861	122	81.96	1.49	1.06E-05	7.89E-04
negative regulation of cell cycle process (GO:0010948)	335	26	9.60	2.71	1.09E-05	8.04E-04
DNA repair (GO:0006281)	530	35	15.18	2.31	1.16E-05	8.54E-04
positive regulation of nuclear-transcribed mRNA poly(A) tail shortening (GO:0060213)	14	6	.40	14.96	1.26E-05	9.27E-04
peptide transport (GO:0015833)	1492	73	42.74	1.71	1.38E-05	1.01E-03
peptide metabolic process (GO:0006518)	537	35	15.38	2.28	1.43E-05	1.04E-03
cellular biosynthetic process (GO:0044249)	2709	116	77.61	1.49	1.55E-05	1.12E-03
chromatin organization (GO:0006325)	697	42	19.97	2.10	1.77E-05	1.27E-03
mRNA destabilization (GO:0061157)	34	8	.97	8.21	1.77E-05	1.27E-03
RNA methylation (GO:0001510)	86	12	2.46	4.87	1.79E-05	1.28E-03
negative regulation of mitotic cell cycle phase transition (GO:1901991)	225	20	6.45	3.10	1.90E-05	1.35E-03
regulation of DNA-templated transcription, initiation (GO:2000142)	87	12	2.49	4.81	1.98E-05	1.40E-03
DNA modification (GO:0006304)	103	13	2.95	4.41	2.12E-05	1.49E-03
methylation (GO:0032259)	308	24	8.82	2.72	2.21E-05	1.55E-03
positive regulation of nuclear-transcribed mRNA catabolic process, deadenylation-dependent decay (GO:1900153)	16	6	.46	13.09	2.32E-05	1.61E-03
regulation of nuclear-transcribed mRNA poly(A) tail shortening (GO:0060211)	16	6	.46	13.09	2.32E-05	1.62E-03
amide biosynthetic process (GO:0043604)	528	34	15.13	2.25	2.34E-05	1.62E-03
cell cycle process (GO:0022402)	1070	56	30.65	1.83	2.44E-05	1.68E-03
positive regulation of cellular catabolic process (GO:0031331)	390	28	11.17	2.51	2.58E-05	1.77E-03
tRNA modification (GO:0006400)	90	12	2.58	4.65	2.69E-05	1.83E-03
DNA replication (GO:0006260)	271	22	7.76	2.83	2.72E-05	1.85E-03
negative regulation of RNA splicing (GO:0033119)	26	7	.74	9.40	2.85E-05	1.93E-03
RNA destabilization (GO:0050779)	37	8	1.06	7.55	3.00E-05	2.01E-03
mRNA stabilization (GO:0048255)	49	9	1.40	6.41	2.99E-05	2.02E-03
nucleobase-containing compound biosynthetic process (GO:0034654)	1003	53	28.73	1.84	3.20E-05	2.14E-03
cellular protein metabolic process (GO:0044267)	3643	145	104.36	1.39	3.30E-05	2.20E-03
amide transport (GO:0042886)	1526	73	43.72	1.67	3.41E-05	2.26E-03
positive regulation of catabolic process (GO:0009896)	460	31	13.18	2.35	3.45E-05	2.28E-03
cell activation involved in immune response (GO:0002263)	634	38	18.16	2.09	3.83E-05	2.51E-03
regulation of nuclear-transcribed mRNA catabolic process, deadenylation-dependent decay (GO:1900151)	18	6	.52	11.64	3.99E-05	2.61E-03
system process (GO:0003008)	2040	30	58.44	.51	4.06E-05	2.63E-03
positive regulation of type I interferon production (GO:0032481)	79	11	2.26	4.86	4.05E-05	2.63E-03
regulation of transcription initiation from RNA polymerase II promoter (GO:0060260)	79	11	2.26	4.86	4.05E-05	2.64E-03
negative regulation of cell cycle phase transition (GO:1901988)	241	20	6.90	2.90	4.69E-05	3.02E-03
macromolecule localization (GO:0033036)	2550	108	73.05	1.48	5.05E-05	3.24E-03
negative regulation of translational initiation (GO:0045947)	19	6	.54	11.02	5.13E-05	3.26E-03
biological process involved in interspecies interaction between organisms (GO:0044419)	2118	93	60.68	1.53	5.12E-05	3.27E-03
protein localization to Golgi apparatus (GO:0034067)	29	7	.83	8.43	5.19E-05	3.28E-03
protein auto-ADP-ribosylation (GO:0070213)	11	5	.32	15.87	5.58E-05	3.52E-03
heterocycle biosynthetic process (GO:0018130)	1076	55	30.82	1.78	5.65E-05	3.54E-03
positive regulation of cellular amide metabolic process (GO:0034250)	167	16	4.78	3.34	5.64E-05	3.54E-03
gene silencing (GO:0016458)	150	15	4.30	3.49	6.12E-05	3.82E-03
regulation of cell cycle process (GO:0010564)	772	43	22.12	1.94	7.26E-05	4.51E-03
detection of chemical stimulus (GO:0009593)	522	2	14.95	.13	7.30E-05	4.52E-03
alternative mRNA splicing, via spliceosome (GO:0000380)	21	6	.60	9.97	8.17E-05	5.04E-03
RNA stabilization (GO:0043489)	57	9	1.63	5.51	8.53E-05	5.24E-03
negative regulation of mRNA catabolic process (GO:1902373)	58	9	1.66	5.42	9.62E-05	5.88E-03
cellular response to osmotic stress (GO:0071470)	33	7	.95	7.40	1.05E-04	6.40E-03
positive regulation of transcription, DNA-templated (GO:0045893)	1622	74	46.47	1.59	1.10E-04	6.63E-03
positive regulation of RNA biosynthetic process (GO:1902680)	1623	74	46.50	1.59	1.11E-04	6.63E-03
ion transmembrane transport (GO:0034220)	1051	11	30.11	.37	1.10E-04	6.65E-03
positive regulation of nucleic acid-templated transcription (GO:1903508)	1622	74	46.47	1.59	1.10E-04	6.65E-03
transmembrane transport (GO:0055085)	1292	16	37.01	.43	1.23E-04	7.37E-03
response to osmotic stress (GO:0006970)	75	10	2.15	4.65	1.25E-04	7.42E-03
regulation of cell differentiation (GO:0045595)	1576	72	45.15	1.59	1.25E-04	7.43E-03
nitrogen compound transport (GO:0071705)	1801	80	51.59	1.55	1.27E-04	7.48E-03
snRNA metabolic process (GO:0016073)	47	8	1.35	5.94	1.33E-04	7.80E-03
aromatic compound biosynthetic process (GO:0019438)	1086	54	31.11	1.74	1.33E-04	7.81E-03
regulation of chromosome organization (GO:0033044)	283	21	8.11	2.59	1.35E-04	7.88E-03
transcription by RNA polymerase II (GO:0006366)	406	27	11.63	2.32	1.50E-04	8.72E-03
regulation of nucleocytoplasmic transport (GO:0046822)	110	12	3.15	3.81	1.56E-04	9.05E-03
leukocyte activation involved in immune response (GO:0002366)	630	36	18.05	1.99	1.65E-04	9.54E-03
microtubule cytoskeleton organization involved in mitosis (GO:1902850)	185	16	5.30	3.02	1.70E-04	9.71E-03
spindle organization (GO:0007051)	225	18	6.45	2.79	1.70E-04	9.73E-03
cellular response to chemical stress (GO:0062197)	288	21	8.25	2.55	1.69E-04	9.73E-03
tRNA aminoacylation (GO:0043039)	49	8	1.40	5.70	1.71E-04	9.76E-03
neutrophil activation involved in immune response (GO:0002283)	486	30	13.92	2.15	1.83E-04	1.04E-02
mitotic cell cycle process (GO:1903047)	685	38	19.62	1.94	1.92E-04	1.08E-02
amino acid activation (GO:0043038)	50	8	1.43	5.59	1.94E-04	1.09E-02
leukocyte activation (GO:0045321)	935	48	26.79	1.79	2.04E-04	1.15E-02
regulation of viral process (GO:0050792)	189	16	5.41	2.96	2.13E-04	1.19E-02
neutrophil activation (GO:0042119)	495	30	14.18	2.12	2.20E-04	1.22E-02
granulocyte activation (GO:0036230)	499	30	14.30	2.10	2.41E-04	1.34E-02
chromatin remodeling (GO:0006338)	172	15	4.93	3.04	2.48E-04	1.37E-02
protein poly-ADP-ribosylation (GO:0070212)	8	4	.23	17.45	2.47E-04	1.37E-02
vesicle cytoskeletal trafficking (GO:0099518)	68	9	1.95	4.62	2.84E-04	1.56E-02
post-embryonic development (GO:0009791)	84	10	2.41	4.16	2.88E-04	1.58E-02
organic cyclic compound biosynthetic process (GO:1901362)	1222	58	35.01	1.66	2.92E-04	1.60E-02
negative regulation of viral genome replication (GO:0045071)	54	8	1.55	5.17	3.11E-04	1.69E-02
negative regulation of RNA catabolic process (GO:1902369)	69	9	1.98	4.55	3.13E-04	1.70E-02
regulation of response to stress (GO:0080134)	1546	69	44.29	1.56	3.72E-04	2.01E-02
response to stress (GO:0006950)	3634	139	104.11	1.34	3.75E-04	2.02E-02
cell activation (GO:0001775)	1084	52	31.05	1.67	4.04E-04	2.14E-02
mitochondrial RNA catabolic process (GO:0000957)	3	3	.09	34.91	4.04E-04	2.14E-02
mitochondrial mRNA catabolic process (GO:0000958)	3	3	.09	34.91	4.04E-04	2.15E-02
regulation of biological process involved in symbiotic interaction (GO:0043903)	201	16	5.76	2.78	4.03E-04	2.16E-02
regulation of response to biotic stimulus (GO:0002831)	421	26	12.06	2.16	4.03E-04	2.16E-02
establishment of organelle localization (GO:0051656)	397	25	11.37	2.20	4.35E-04	2.28E-02
negative regulation of mRNA processing (GO:0050686)	30	6	.86	6.98	4.35E-04	2.29E-02
RNA phosphodiester bond hydrolysis, endonucleolytic (GO:0090502)	89	10	2.55	3.92	4.39E-04	2.29E-02
positive regulation of posttranscriptional gene silencing (GO:0060148)	30	6	.86	6.98	4.35E-04	2.29E-02
organic substance catabolic process (GO:1901575)	1761	76	50.45	1.51	4.65E-04	2.42E-02
3'-UTR-mediated mRNA stabilization (GO:0070935)	20	5	.57	8.73	5.51E-04	2.86E-02
myeloid cell activation involved in immune response (GO:0002275)	524	30	15.01	2.00	5.55E-04	2.87E-02
cellular response to epidermal growth factor stimulus (GO:0071364)	45	7	1.29	5.43	5.66E-04	2.92E-02
apoptotic process (GO:0006915)	912	45	26.13	1.72	5.85E-04	3.00E-02
signal transduction involved in cell cycle checkpoint (GO:0072395)	76	9	2.18	4.13	5.95E-04	3.05E-02
negative regulation of cellular protein metabolic process (GO:0032269)	984	48	28.19	1.70	6.12E-04	3.12E-02
regulation of viral life cycle (GO:1903900)	149	13	4.27	3.05	6.26E-04	3.19E-02
cellular hyperosmotic response (GO:0071474)	11	4	.32	12.69	6.36E-04	3.21E-02
regulation of mitotic sister chromatid segregation (GO:0033047)	46	7	1.32	5.31	6.36E-04	3.22E-02
tRNA aminoacylation for protein translation (GO:0006418)	46	7	1.32	5.31	6.36E-04	3.23E-02
protein-DNA complex assembly (GO:0065004)	254	18	7.28	2.47	6.59E-04	3.31E-02
negative regulation of mRNA splicing, via spliceosome (GO:0048025)	21	5	.60	8.31	6.67E-04	3.34E-02
positive regulation of mRNA processing (GO:0050685)	33	6	.95	6.35	6.79E-04	3.39E-02
protein-DNA complex subunit organization (GO:0071824)	294	20	8.42	2.37	6.83E-04	3.40E-02
myosin filament organization (GO:0031033)	4	3	.11	26.18	6.92E-04	3.40E-02
myosin filament assembly (GO:0031034)	4	3	.11	26.18	6.92E-04	3.41E-02
regulation of DNA-templated transcription, termination (GO:0031554)	4	3	.11	26.18	6.92E-04	3.42E-02
positive regulation of NK T cell differentiation (GO:0051138)	4	3	.11	26.18	6.92E-04	3.43E-02
dsRNA processing (GO:0031050)	34	6	.97	6.16	7.80E-04	3.81E-02
production of small RNA involved in gene silencing by RNA (GO:0070918)	34	6	.97	6.16	7.80E-04	3.82E-02
DNA-dependent DNA replication (GO:0006261)	194	15	5.56	2.70	8.00E-04	3.89E-02
Golgi vesicle transport (GO:0048193)	396	24	11.34	2.12	8.54E-04	4.15E-02
regulation of cell-substrate junction assembly (GO:0090109)	64	8	1.83	4.36	8.62E-04	4.15E-02
neutrophil degranulation (GO:0043312)	482	28	13.81	2.03	8.65E-04	4.15E-02
regulation of focal adhesion assembly (GO:0051893)	64	8	1.83	4.36	8.62E-04	4.16E-02
non-canonical Wnt signaling pathway (GO:0035567)	135	12	3.87	3.10	8.61E-04	4.17E-02
intracellular receptor signaling pathway (GO:0030522)	196	15	5.61	2.67	8.81E-04	4.21E-02
microtubule polymerization (GO:0046785)	35	6	1.00	5.98	8.92E-04	4.23E-02
cellular catabolic process (GO:0044248)	1797	76	51.48	1.48	8.88E-04	4.23E-02
response to epidermal growth factor (GO:0070849)	49	7	1.40	4.99	8.91E-04	4.23E-02
immune system process (GO:0002376)	2849	111	81.62	1.36	9.02E-04	4.26E-02
negative regulation of protein metabolic process (GO:0051248)	1056	50	30.25	1.65	9.27E-04	4.36E-02
positive regulation of mRNA splicing, via spliceosome (GO:0048026)	23	5	.66	7.59	9.52E-04	4.44E-02
nuclear-transcribed mRNA poly(A) tail shortening (GO:0000289)	23	5	.66	7.59	9.52E-04	4.45E-02
hyperosmotic response (GO:0006972)	23	5	.66	7.59	9.52E-04	4.47E-02
mitotic anaphase (GO:0000090)	157	13	4.50	2.89	9.82E-04	4.55E-02
anaphase (GO:0051322)	157	13	4.50	2.89	9.82E-04	4.57E-02
maturation of SSU-rRNA (GO:0030490)	50	7	1.43	4.89	9.92E-04	4.59E-02
neutrophil mediated immunity (GO:0002446)	493	28	14.12	1.98	1.01E-03	4.64E-02
positive regulation of transcription by RNA polymerase II (GO:0045944)	1206	55	34.55	1.59	1.02E-03	4.68E-02
Wnt signaling pathway (GO:0016055)	349	22	10.00	2.20	1.08E-03	4.95E-02
cell-cell signaling by wnt (GO:0198738)	349	22	10.00	2.20	1.08E-03	4.96E-02

## Sheet: Enriched GO-terms cluster 1 CD4
Biological process	reference	input	expected	fold enrichment	p value	FDR
tRNA dihydrouridine synthesis (GO:0002943)	5	3	0.07	44.93	0.000121	0.0148
'de novo' IMP biosynthetic process (GO:0006189)	6	3	0.08	37.45	0.000179	0.0211
DNA ligation involved in DNA repair (GO:0051103)	8	3	0.11	28.08	0.000345	0.0368
pre-mRNA cleavage required for polyadenylation (GO:0098789)	13	4	0.17	23.04	6.13e-05	0.00887
mRNA cleavage involved in mRNA processing (GO:0098787)	14	4	0.19	21.4	7.8e-05	0.0108
nucleobase biosynthetic process (GO:0046112)	19	4	0.25	15.77	0.000214	0.0249
DNA strand elongation involved in DNA replication (GO:0006271)	19	4	0.25	15.77	0.000214	0.0247
DNA strand elongation (GO:0022616)	24	5	0.32	15.6	3.51e-05	0.00554
regulation of translational fidelity (GO:0006450)	20	4	0.27	14.98	0.000255	0.0281
mitochondrial RNA metabolic process (GO:0000959)	40	8	0.53	14.98	1.96e-07	4.69e-05
purine ribonucleoside monophosphate biosynthetic process (GO:0009168)	21	4	0.28	14.26	0.0003	0.0329
mRNA cleavage (GO:0006379)	22	4	0.29	13.62	0.000351	0.0371
ribosomal large subunit assembly (GO:0000027)	28	5	0.37	13.37	6.72e-05	0.00964
DNA catabolic process, endonucleolytic (GO:0000737)	23	4	0.31	13.02	0.000408	0.0429
purine nucleoside monophosphate biosynthetic process (GO:0009127)	23	4	0.31	13.02	0.000408	0.0426
ribonucleoside monophosphate biosynthetic process (GO:0009156)	35	6	0.47	12.84	1.51e-05	0.00259
tRNA methylation (GO:0030488)	41	7	0.55	12.79	2.97e-06	0.000607
glutamine metabolic process (GO:0006541)	24	4	0.32	12.48	0.000471	0.0482
cytoplasmic translational initiation (GO:0002183)	30	5	0.4	12.48	9e-05	0.0118
DNA catabolic process (GO:0006308)	30	5	0.4	12.48	9e-05	0.0117
tRNA modification (GO:0006400)	90	14	1.2	11.65	9.43e-11	3.63e-08
rRNA modification (GO:0000154)	40	6	0.53	11.23	2.98e-05	0.0048
ribosome assembly (GO:0042255)	64	9	0.85	10.53	4.88e-07	0.000108
RNA phosphodiester bond hydrolysis, exonucleolytic (GO:0090503)	43	6	0.57	10.45	4.31e-05	0.0066
RNA methylation (GO:0001510)	86	12	1.15	10.45	6.4e-09	1.98e-06
nucleoside monophosphate biosynthetic process (GO:0009124)	44	6	0.59	10.21	4.84e-05	0.00727
purine ribonucleoside monophosphate metabolic process (GO:0009167)	40	5	0.53	9.36	0.000304	0.0331
ribonucleoside monophosphate metabolic process (GO:0009161)	57	7	0.76	9.2	2.09e-05	0.00347
tRNA aminoacylation (GO:0043039)	49	6	0.65	9.17	8.36e-05	0.0111
tRNA processing (GO:0008033)	132	16	1.76	9.08	1.23e-10	4.63e-08
amino acid activation (GO:0043038)	50	6	0.67	8.99	9.26e-05	0.0119
RNA modification (GO:0009451)	170	20	2.27	8.81	9.24e-13	5.02e-10
purine nucleoside monophosphate metabolic process (GO:0009126)	43	5	0.57	8.71	0.000413	0.0428
tRNA metabolic process (GO:0006399)	187	21	2.5	8.41	5.57e-13	3.14e-10
ribonucleoprotein complex assembly (GO:0022618)	190	19	2.54	7.49	4.63e-11	1.87e-08
translational initiation (GO:0006413)	143	14	1.91	7.33	2.22e-08	6.05e-06
ribosomal large subunit biogenesis (GO:0042273)	72	7	0.96	7.28	8.25e-05	0.011
ribonucleoprotein complex subunit organization (GO:0071826)	197	19	2.63	7.22	8.2e-11	3.23e-08
RNA phosphodiester bond hydrolysis (GO:0090501)	165	15	2.2	6.81	1.74e-08	4.9e-06
nucleoside monophosphate metabolic process (GO:0009123)	77	7	1.03	6.81	0.000122	0.0148
mRNA 3'-end processing (GO:0031124)	90	8	1.2	6.66	4.64e-05	0.00703
ncRNA processing (GO:0034470)	432	37	5.77	6.41	1.95e-18	1.71e-15
ncRNA metabolic process (GO:0034660)	517	44	6.9	6.37	1.03e-21	9.6e-19
regulation of mRNA processing (GO:0050684)	142	12	1.9	6.33	9.82e-07	0.000212
SRP-dependent cotranslational protein targeting to membrane (GO:0006614)	96	8	1.28	6.24	7.09e-05	0.0101
ribonucleoprotein complex biogenesis (GO:0022613)	465	38	6.21	6.12	2.82e-18	2.34e-15
negative regulation of translation (GO:0017148)	137	11	1.83	6.01	4.42e-06	0.00084
double-strand break repair via homologous recombination (GO:0000724)	100	8	1.34	5.99	9.27e-05	0.0118
cotranslational protein targeting to membrane (GO:0006613)	101	8	1.35	5.93	9.89e-05	0.0125
nucleic acid phosphodiester bond hydrolysis (GO:0090305)	303	24	4.05	5.93	1.19e-11	5.71e-09
mitochondrial gene expression (GO:0140053)	140	11	1.87	5.88	5.36e-06	0.000995
recombinational repair (GO:0000725)	102	8	1.36	5.87	0.000105	0.0132
ribosome biogenesis (GO:0042254)	332	26	4.43	5.86	2.03e-12	1.07e-09
viral transcription (GO:0019083)	116	9	1.55	5.81	4.24e-05	0.00656
RNA processing (GO:0006396)	923	71	12.32	5.76	1.1e-32	1.92e-29
mRNA processing (GO:0006397)	486	37	6.49	5.7	6.94e-17	5.47e-14
translation (GO:0006412)	384	29	5.13	5.66	2.35e-13	1.43e-10
rRNA metabolic process (GO:0016072)	270	20	3.61	5.55	1.93e-09	6.49e-07
mRNA metabolic process (GO:0016071)	694	51	9.27	5.5	1.86e-22	1.96e-19
peptide biosynthetic process (GO:0043043)	409	30	5.46	5.49	1.79e-13	1.13e-10
rRNA processing (GO:0006364)	260	19	3.47	5.47	6.11e-09	1.93e-06
mRNA splicing, via spliceosome (GO:0000398)	302	22	4.03	5.46	3.93e-10	1.44e-07
RNA splicing, via transesterification reactions with bulged adenosine as nucleophile (GO:0000377)	302	22	4.03	5.46	3.93e-10	1.41e-07
RNA splicing, via transesterification reactions (GO:0000375)	305	22	4.07	5.4	4.68e-10	1.64e-07
protein targeting to ER (GO:0045047)	111	8	1.48	5.4	0.000182	0.0213
macromolecule methylation (GO:0043414)	250	18	3.34	5.39	1.92e-08	5.31e-06
RNA 3'-end processing (GO:0031123)	142	10	1.9	5.27	3.48e-05	0.00554
viral gene expression (GO:0019080)	172	12	2.3	5.22	6.3e-06	0.00114
establishment of protein localization to endoplasmic reticulum (GO:0072599)	115	8	1.54	5.21	0.000229	0.0258
mRNA catabolic process (GO:0006402)	216	15	2.88	5.2	4.62e-07	0.000106
negative regulation of cellular amide metabolic process (GO:0034249)	159	11	2.12	5.18	1.65e-05	0.00277
regulation of translation (GO:0006417)	376	26	5.02	5.18	2.74e-11	1.2e-08
regulation of RNA splicing (GO:0043484)	149	10	1.99	5.03	5.1e-05	0.00759
RNA splicing (GO:0008380)	407	27	5.43	4.97	2.71e-11	1.22e-08
nuclear-transcribed mRNA catabolic process (GO:0000956)	196	13	2.62	4.97	4.36e-06	0.000839
RNA catabolic process (GO:0006401)	246	16	3.28	4.87	4.36e-07	0.000101
methylation (GO:0032259)	308	20	4.11	4.86	1.57e-08	4.59e-06
regulation of mRNA metabolic process (GO:1903311)	341	21	4.55	4.61	1.62e-08	4.65e-06
posttranscriptional regulation of gene expression (GO:0010608)	554	34	7.4	4.6	4.8e-13	2.8e-10
nucleobase-containing compound catabolic process (GO:0034655)	375	23	5.01	4.59	3.53e-09	1.14e-06
RNA metabolic process (GO:0016070)	1599	97	21.35	4.54	1.66e-37	5.24e-34
amide biosynthetic process (GO:0043604)	528	32	7.05	4.54	3.37e-12	1.71e-09
peptide metabolic process (GO:0006518)	537	32	7.17	4.46	5.13e-12	2.53e-09
regulation of cellular amide metabolic process (GO:0034248)	440	26	5.88	4.43	6.78e-10	2.32e-07
DNA-dependent DNA replication (GO:0006261)	194	11	2.59	4.25	9.16e-05	0.0118
DNA replication (GO:0006260)	271	15	3.62	4.15	6.53e-06	0.00117
heterocycle catabolic process (GO:0046700)	419	23	5.59	4.11	2.51e-08	6.7e-06
cellular nitrogen compound catabolic process (GO:0044270)	425	23	5.67	4.05	3.21e-08	8.3e-06
DNA recombination (GO:0006310)	224	12	2.99	4.01	7.41e-05	0.0104
aromatic compound catabolic process (GO:0019439)	441	23	5.89	3.91	6.08e-08	1.55e-05
nucleic acid metabolic process (GO:0090304)	2232	116	29.8	3.89	1.03e-39	5.44e-36
gene expression (GO:0010467)	2187	111	29.2	3.8	9.11e-37	2.39e-33
cellular amino acid metabolic process (GO:0006520)	279	14	3.73	3.76	3.73e-05	0.00582
organic cyclic compound catabolic process (GO:1901361)	469	23	6.26	3.67	1.74e-07	4.22e-05
negative regulation of cellular catabolic process (GO:0031330)	253	12	3.38	3.55	0.00022	0.0249
nucleobase-containing compound metabolic process (GO:0006139)	2720	128	36.32	3.52	2.81e-40	2.22e-36
heterocycle metabolic process (GO:0046483)	2904	129	38.78	3.33	4.38e-38	1.73e-34
cellular nitrogen compound metabolic process (GO:0034641)	3407	148	45.49	3.25	2.35e-44	3.71e-40
cellular aromatic compound metabolic process (GO:0006725)	2949	128	39.38	3.25	1.08e-36	2.43e-33
cellular amide metabolic process (GO:0043603)	808	35	10.79	3.24	1.96e-09	6.44e-07
negative regulation of catabolic process (GO:0009895)	313	13	4.18	3.11	0.000415	0.0428
cellular nitrogen compound biosynthetic process (GO:0044271)	1575	64	21.03	3.04	1.66e-15	1.25e-12
organic cyclic compound metabolic process (GO:1901360)	3190	129	42.6	3.03	5.98e-34	1.18e-30
cellular macromolecule biosynthetic process (GO:0034645)	1655	64	22.1	2.9	1.56e-14	1.12e-11
macromolecule biosynthetic process (GO:0009059)	1696	64	22.65	2.83	4.67e-14	3.2e-11
transcription, DNA-templated (GO:0006351)	553	20	7.38	2.71	7.96e-05	0.0109
nucleic acid-templated transcription (GO:0097659)	554	20	7.4	2.7	8.15e-05	0.011
DNA metabolic process (GO:0006259)	781	28	10.43	2.68	3.39e-06	0.000685
DNA repair (GO:0006281)	530	19	7.08	2.68	0.000134	0.0161
RNA biosynthetic process (GO:0032774)	566	20	7.56	2.65	0.000108	0.0134
cellular protein-containing complex assembly (GO:0034622)	860	30	11.48	2.61	2.52e-06	0.000524
nucleobase-containing compound biosynthetic process (GO:0034654)	1003	34	13.39	2.54	9.55e-07	0.000209
heterocycle biosynthetic process (GO:0018130)	1076	34	14.37	2.37	4.53e-06	0.000851
aromatic compound biosynthetic process (GO:0019438)	1086	34	14.5	2.34	5.4e-06	0.000991
protein-containing complex assembly (GO:0065003)	1338	40	17.87	2.24	3.42e-06	0.000682
protein-containing complex subunit organization (GO:0043933)	1582	47	21.12	2.22	3.28e-07	7.73e-05
chromosome organization (GO:0051276)	1061	31	14.17	2.19	5.56e-05	0.00819
cellular biosynthetic process (GO:0044249)	2709	79	36.17	2.18	2.07e-11	9.59e-09
organic substance biosynthetic process (GO:1901576)	2804	80	37.44	2.14	4.28e-11	1.78e-08
biosynthetic process (GO:0009058)	2862	81	38.22	2.12	3.59e-11	1.53e-08
organonitrogen compound biosynthetic process (GO:1901566)	1380	39	18.43	2.12	1.58e-05	0.00269
organic cyclic compound biosynthetic process (GO:1901362)	1222	34	16.32	2.08	6.07e-05	0.00886
macromolecule metabolic process (GO:0043170)	6194	166	82.71	2.01	8.94e-25	1.17e-21
cellular component biogenesis (GO:0044085)	2701	72	36.07	2	9.16e-09	2.78e-06
nitrogen compound metabolic process (GO:0006807)	6898	177	92.11	1.92	3.81e-25	5.46e-22
primary metabolic process (GO:0044238)	7365	185	98.34	1.88	9.77e-26	1.54e-22
cellular macromolecule metabolic process (GO:0044260)	4964	123	66.28	1.86	1.74e-13	1.14e-10
cellular metabolic process (GO:0044237)	7571	186	101.09	1.84	9.25e-25	1.12e-21
negative regulation of macromolecule metabolic process (GO:0010605)	2862	69	38.22	1.81	1.1e-06	0.000235
negative regulation of metabolic process (GO:0009892)	3105	74	41.46	1.78	4.73e-07	0.000107
organic substance metabolic process (GO:0071704)	7879	187	105.21	1.78	4.47e-23	5.04e-20
negative regulation of gene expression (GO:0010629)	2034	47	27.16	1.73	0.000233	0.026
metabolic process (GO:0008152)	8334	191	111.28	1.72	7.95e-22	7.84e-19
cellular component assembly (GO:0022607)	2438	55	32.55	1.69	0.000109	0.0135
regulation of gene expression (GO:0010468)	4880	108	65.16	1.66	1.27e-08	3.78e-06
regulation of protein metabolic process (GO:0051246)	2605	57	34.78	1.64	0.000175	0.0207
regulation of cellular protein metabolic process (GO:0032268)	2447	53	32.67	1.62	0.000486	0.0492
organelle organization (GO:0006996)	3574	77	47.72	1.61	1.37e-05	0.00237
negative regulation of cellular metabolic process (GO:0031324)	2582	55	34.48	1.6	0.00048	0.0488
regulation of cellular macromolecule biosynthetic process (GO:2000112)	3921	80	52.36	1.53	7.47e-05	0.0104
regulation of macromolecule biosynthetic process (GO:0010556)	3952	80	52.77	1.52	8.1e-05	0.011
regulation of macromolecule metabolic process (GO:0060255)	6308	126	84.23	1.5	1.64e-07	4.05e-05
cellular component organization or biogenesis (GO:0071840)	6000	118	80.12	1.47	1.38e-06	0.000289
regulation of metabolic process (GO:0019222)	6854	134	91.52	1.46	1.54e-07	3.84e-05
regulation of biosynthetic process (GO:0009889)	4197	82	56.04	1.46	0.000217	0.0248
regulation of cellular biosynthetic process (GO:0031326)	4113	80	54.92	1.46	0.000345	0.037
regulation of nitrogen compound metabolic process (GO:0051171)	5692	110	76	1.45	1.27e-05	0.00223
regulation of primary metabolic process (GO:0080090)	5895	113	78.71	1.44	1.17e-05	0.00208
regulation of cellular metabolic process (GO:0031323)	6110	115	81.59	1.41	2.62e-05	0.0043
cellular component organization (GO:0016043)	5776	105	77.13	1.36	0.00033	0.0357
cellular process (GO:0009987)	15487	244	206.79	1.18	2.88e-08	7.56e-06
biological_process (GO:0008150)	17849	262	238.33	1.1	3.87e-06	0.000763
signaling (GO:0023052)	5485	47	73.24	0.64	0.000253	0.0281
cell communication (GO:0007154)	5572	47	74.4	0.63	0.000155	0.0186
Unclassified (UNCLASSIFIED)	2746	13	36.67	0.35	3.87e-06	0.000753
G protein-coupled receptor signaling pathway (GO:0007186)	1329	3	17.75	0.17	2.98e-05	0.00484

## Sheet: Enriched GO-terms cluster 2 CD4
Biological process	reference	input	expected	fold enrichment	p value	FDR
glucocorticoid receptor signaling pathway (GO:0042921)	6	3	0.11	27.61	0.000433	0.0202
negative regulation of protein export from nucleus (GO:0046826)	6	3	0.11	27.61	0.000433	0.0201
deadenylation-dependent decapping of nuclear-transcribed mRNA (GO:0000290)	9	4	0.16	24.54	6.2e-05	0.0039
corticosteroid receptor signaling pathway (GO:0031958)	7	3	0.13	23.66	0.000611	0.0275
negative regulation of protein K63-linked ubiquitination (GO:1900045)	7	3	0.13	23.66	0.000611	0.0274
DNA cytosine deamination (GO:0070383)	10	4	0.18	22.09	8.56e-05	0.00514
negative regulation of cytoplasmic translation (GO:2000766)	8	3	0.14	20.71	0.000829	0.035
cytidine metabolic process (GO:0046087)	12	4	0.22	18.40	0.000151	0.00862
methylguanosine-cap decapping (GO:0110156)	12	4	0.22	18.40	0.000151	0.00859
DNA topological change (GO:0006265)	9	3	0.16	18.40	0.00109	0.0438
cytidine catabolic process (GO:0006216)	12	4	0.22	18.40	0.000151	0.00856
establishment of centrosome localization (GO:0051660)	9	3	0.16	18.40	0.00109	0.0436
translocation of molecules into host (GO:0044417)	9	3	0.16	18.40	0.00109	0.0435
cytidine deamination (GO:0009972)	12	4	0.22	18.40	0.000151	0.00853
cytidine to uridine editing (GO:0016554)	12	4	0.22	18.40	0.000151	0.0085
regulation of protein K63-linked ubiquitination (GO:1900044)	12	4	0.22	18.40	0.000151	0.00847
positive regulation of nuclear-transcribed mRNA catabolic process, deadenylation-dependent decay (GO:1900153)	16	5	0.29	17.25	2.79e-05	0.00194
negative regulation of translation, ncRNA-mediated (GO:0040033)	13	4	0.24	16.99	0.000195	0.0106
miRNA mediated inhibition of translation (GO:0035278)	13	4	0.24	16.99	0.000195	0.0106
regulation of translation, ncRNA-mediated (GO:0045974)	13	4	0.24	16.99	0.000195	0.0105
pyrimidine ribonucleoside catabolic process (GO:0046133)	14	4	0.25	15.78	0.000247	0.0129
pyrimidine ribonucleoside metabolic process (GO:0046131)	14	4	0.25	15.78	0.000247	0.0128
RNA decapping (GO:0110154)	14	4	0.25	15.78	0.000247	0.0128
positive regulation of nuclear-transcribed mRNA poly(A) tail shortening (GO:0060213)	14	4	0.25	15.78	0.000247	0.0128
DNA deamination (GO:0045006)	14	4	0.25	15.78	0.000247	0.0127
regulation of nuclear-transcribed mRNA catabolic process, deadenylation-dependent decay (GO:1900151)	18	5	0.33	15.34	4.48e-05	0.00297
3'-UTR-mediated mRNA destabilization (GO:0061158)	18	5	0.33	15.34	4.48e-05	0.00296
regulation of single stranded viral RNA replication via double stranded DNA intermediate (GO:0045091)	19	5	0.34	14.53	5.58e-05	0.00361
regulation of nuclear-transcribed mRNA poly(A) tail shortening (GO:0060211)	16	4	0.29	13.80	0.000381	0.0182
negative regulation of single stranded viral RNA replication via double stranded DNA intermediate (GO:0045869)	16	4	0.29	13.80	0.000381	0.0181
negative regulation of transposition (GO:0010529)	26	6	0.47	12.74	1.87e-05	0.00135
regulation of transposition (GO:0010528)	26	6	0.47	12.74	1.87e-05	0.00134
mRNA destabilization (GO:0061157)	34	7	0.62	11.37	7.12e-06	0.000591
base conversion or substitution editing (GO:0016553)	20	4	0.36	11.04	0.00079	0.0337
DNA demethylation (GO:0080111)	20	4	0.36	11.04	0.00079	0.0336
DNA dealkylation (GO:0035510)	26	5	0.47	10.62	0.000201	0.0108
positive regulation of sodium ion transmembrane transport (GO:1902307)	21	4	0.38	10.52	0.000927	0.0383
RNA destabilization (GO:0050779)	37	7	0.67	10.45	1.16e-05	0.000878
negative regulation of CD4-positive, alpha-beta T cell differentiation (GO:0043371)	22	4	0.4	10.04	0.00108	0.0436
aggrephagy (GO:0035973)	28	5	0.51	9.86	0.000273	0.0139
pyrimidine nucleoside catabolic process (GO:0046135)	23	4	0.42	9.60	0.00125	0.0491
nuclear-transcribed mRNA poly(A) tail shortening (GO:0000289)	23	4	0.42	9.60	0.00125	0.049
interleukin-12-mediated signaling pathway (GO:0035722)	46	8	0.83	9.60	4.74e-06	0.000418
cellular response to interleukin-12 (GO:0071349)	48	8	0.87	9.20	6.27e-06	0.000538
gene silencing by miRNA (GO:0035195)	48	8	0.87	9.20	6.27e-06	0.000535
response to interleukin-12 (GO:0070671)	49	8	0.89	9.01	7.18e-06	0.000593
post-transcriptional gene silencing by RNA (GO:0035194)	58	9	1.05	8.57	2.79e-06	0.000262
positive regulation of mRNA processing (GO:0050685)	33	5	0.6	8.37	0.000537	0.0248
positive regulation of mRNA catabolic process (GO:0061014)	53	8	0.96	8.33	1.2e-05	0.0009
nuclear-transcribed mRNA catabolic process, deadenylation-dependent decay (GO:0000288)	61	9	1.1	8.15	4.05e-06	0.000371
regulation of protein export from nucleus (GO:0046825)	34	5	0.62	8.12	0.000607	0.0274
posttranscriptional gene silencing (GO:0016441)	63	9	1.14	7.89	5.13e-06	0.000447
positive regulation of mRNA metabolic process (GO:1903313)	85	12	1.54	7.79	1.54e-07	2.27e-05
mRNA 3'-end processing (GO:0031124)	90	12	1.63	7.36	2.7e-07	3.61e-05
positive regulation of cell cycle G1/S phase transition (GO:1902808)	46	6	0.83	7.20	0.000311	0.0154
regulation of mRNA stability (GO:0043488)	192	24	3.48	6.90	9.82e-13	5.16e-10
negative regulation of translation (GO:0017148)	137	17	2.48	6.85	2.35e-09	5.15e-07
regulation of RNA stability (GO:0043487)	202	24	3.66	6.56	2.63e-12	1.15e-09
regulation of mRNA catabolic process (GO:0061013)	214	25	3.88	6.45	1.28e-12	6.31e-10
gene silencing by RNA (GO:0031047)	87	10	1.58	6.35	8.96e-06	0.000713
DNA methylation or demethylation (GO:0044728)	71	8	1.29	6.22	8.08e-05	0.00488
negative regulation of lymphocyte differentiation (GO:0045620)	54	6	0.98	6.13	0.000678	0.03
regulation of translational initiation (GO:0006446)	82	9	1.49	6.06	3.52e-05	0.00236
regulation of sodium ion transmembrane transport (GO:1902305)	65	7	1.18	5.95	0.000291	0.0146
pre-replicative complex assembly (GO:0036388)	65	7	1.18	5.95	0.000291	0.0146
negative regulation of cellular amide metabolic process (GO:0034249)	159	17	2.88	5.90	1.8e-08	3.33e-06
demethylation (GO:0070988)	66	7	1.2	5.86	0.000317	0.0157
vesicle cytoskeletal trafficking (GO:0099518)	68	7	1.23	5.68	0.000374	0.0179
regulation of mRNA metabolic process (GO:1903311)	341	35	6.18	5.67	1.27e-15	1.34e-12
ribonucleoprotein complex export from nucleus (GO:0071426)	127	13	2.3	5.65	1.36e-06	0.000141
ribonucleoprotein complex localization (GO:0071166)	128	13	2.32	5.61	1.47e-06	0.000151
positive regulation of type I interferon production (GO:0032481)	79	8	1.43	5.59	0.00016	0.00888
negative regulation of protein ubiquitination (GO:0031397)	79	8	1.43	5.59	0.00016	0.00885
positive regulation of protein localization to nucleus (GO:1900182)	89	9	1.61	5.58	6.33e-05	0.00396
gene silencing (GO:0016458)	150	15	2.72	5.52	2.76e-07	3.66e-05
regulation of nucleocytoplasmic transport (GO:0046822)	110	11	1.99	5.52	1.08e-05	0.000834
mRNA export from nucleus (GO:0006406)	111	11	2.01	5.47	1.17e-05	0.000885
mRNA-containing ribonucleoprotein complex export from nucleus (GO:0071427)	111	11	2.01	5.47	1.17e-05	0.000881
RNA export from nucleus (GO:0006405)	135	13	2.45	5.32	2.54e-06	0.000243
organelle disassembly (GO:1903008)	73	7	1.32	5.29	0.000556	0.0254
negative regulation of myeloid cell differentiation (GO:0045638)	84	8	1.52	5.26	0.000236	0.0123
RNA splicing, via transesterification reactions (GO:0000375)	305	29	5.52	5.25	2.22e-12	1.03e-09
mRNA splicing, via spliceosome (GO:0000398)	302	28	5.47	5.12	9.38e-12	3.44e-09
RNA splicing, via transesterification reactions with bulged adenosine as nucleophile (GO:0000377)	302	28	5.47	5.12	9.38e-12	3.36e-09
posttranscriptional regulation of gene expression (GO:0010608)	554	51	10.03	5.08	1.83e-20	4.81e-17
RNA 3'-end processing (GO:0031123)	142	13	2.57	5.05	4.25e-06	0.000383
nuclear export (GO:0051168)	166	15	3.01	4.99	9.09e-07	0.000101
RNA localization (GO:0006403)	222	20	4.02	4.97	1.45e-08	2.79e-06
RNA splicing (GO:0008380)	407	36	7.37	4.88	3.28e-14	2.72e-11
mRNA transport (GO:0051028)	159	14	2.88	4.86	2.78e-06	0.000263
negative regulation of protein modification by small protein conjugation or removal (GO:1903321)	91	8	1.65	4.85	0.00039	0.0184
regulation of translation (GO:0006417)	376	33	6.81	4.85	4.95e-13	3.01e-10
DNA modification (GO:0006304)	103	9	1.87	4.82	0.000178	0.00977
positive regulation of viral process (GO:0048524)	92	8	1.67	4.80	0.000417	0.0196
mRNA processing (GO:0006397)	486	42	8.8	4.77	4.38e-16	5.76e-13
ribonucleoprotein complex subunit organization (GO:0071826)	197	17	3.57	4.76	3.12e-07	4.04e-05
protein export from nucleus (GO:0006611)	152	13	2.75	4.72	8.44e-06	0.000679
positive regulation of protein localization to membrane (GO:1905477)	130	11	2.35	4.67	4.55e-05	0.00299
regulation of mRNA processing (GO:0050684)	142	12	2.57	4.67	2.09e-05	0.00149
regulation of viral genome replication (GO:0045069)	84	7	1.52	4.60	0.0012	0.0474
developmental cell growth (GO:0048588)	84	7	1.52	4.60	0.0012	0.0473
mitotic sister chromatid segregation (GO:0000070)	121	10	2.19	4.56	0.00012	0.00704
mRNA metabolic process (GO:0016071)	694	57	12.57	4.53	1.29e-20	4.08e-17
nuclear-transcribed mRNA catabolic process (GO:0000956)	196	16	3.55	4.51	1.38e-06	0.000142
positive regulation of translation (GO:0045727)	136	11	2.46	4.47	6.66e-05	0.00414
positive regulation of cell cycle phase transition (GO:1901989)	99	8	1.79	4.46	0.000656	0.0292
regulation of viral life cycle (GO:1903900)	149	12	2.7	4.45	3.25e-05	0.0022
regulation of protein localization to nucleus (GO:1900180)	137	11	2.48	4.43	7.08e-05	0.00436
RNA transport (GO:0050658)	201	16	3.64	4.40	1.87e-06	0.000188
nucleic acid transport (GO:0050657)	201	16	3.64	4.40	1.87e-06	0.000186
regulation of viral process (GO:0050792)	189	15	3.42	4.38	4.05e-06	0.000369
ribonucleoprotein complex assembly (GO:0022618)	190	15	3.44	4.36	4.3e-06	0.000385
establishment of RNA localization (GO:0051236)	203	16	3.68	4.35	2.11e-06	0.000206
mRNA catabolic process (GO:0006402)	216	17	3.91	4.35	1.03e-06	0.000111
negative regulation of leukocyte differentiation (GO:1902106)	102	8	1.85	4.33	0.000788	0.0337
vesicle budding from membrane (GO:0006900)	103	8	1.87	4.29	0.000836	0.0353
regulation of cellular amide metabolic process (GO:0034248)	440	34	7.97	4.27	5.91e-12	2.39e-09
modulation of process of other organism involved in symbiotic interaction (GO:0051817)	117	9	2.12	4.25	0.000429	0.0201
negative regulation of hemopoiesis (GO:1903707)	104	8	1.88	4.25	0.000887	0.0369
microtubule cytoskeleton organization involved in mitosis (GO:1902850)	185	14	3.35	4.18	1.4e-05	0.00104
spindle organization (GO:0007051)	225	17	4.08	4.17	1.74e-06	0.000176
positive regulation of intracellular transport (GO:0032388)	227	17	4.11	4.14	1.94e-06	0.000193
regulation of biological process involved in symbiotic interaction (GO:0043903)	201	15	3.64	4.12	8.11e-06	0.00066
regulation of G2/M transition of mitotic cell cycle (GO:0010389)	203	15	3.68	4.08	9.07e-06	0.000719
sister chromatid segregation (GO:0000819)	149	11	2.7	4.08	0.000142	0.00822
regulation of RNA splicing (GO:0043484)	149	11	2.7	4.08	0.000142	0.00819
nucleocytoplasmic transport (GO:0006913)	259	19	4.69	4.05	6.49e-07	7.53e-05
mitotic spindle organization (GO:0007052)	164	12	2.97	4.04	7.75e-05	0.0047
protein-containing complex localization (GO:0031503)	260	19	4.71	4.03	6.86e-07	7.89e-05
nuclear transport (GO:0051169)	262	19	4.75	4.00	7.64e-07	8.61e-05
mitotic nuclear division (GO:0140014)	209	15	3.79	3.96	1.25e-05	0.000933
cellular response to decreased oxygen levels (GO:0036294)	199	14	3.6	3.88	2.99e-05	0.00205
positive regulation of cellular protein localization (GO:1903829)	301	21	5.45	3.85	3.63e-07	4.51e-05
RNA catabolic process (GO:0006401)	246	17	4.46	3.82	5.34e-06	0.000463
regulation of cell cycle G2/M phase transition (GO:1902749)	219	15	3.97	3.78	2.1e-05	0.00149
cellular response to hypoxia (GO:0071456)	190	13	3.44	3.78	7.48e-05	0.00456
nucleobase-containing compound transport (GO:0015931)	253	17	4.58	3.71	7.57e-06	0.000622
activation of innate immune response (GO:0002218)	149	10	2.7	3.71	0.000575	0.0261
regulation of intracellular transport (GO:0032386)	361	24	6.54	3.67	1.22e-07	1.89e-05
positive regulation of cellular amide metabolic process (GO:0034250)	167	11	3.02	3.64	0.000359	0.0172
regulation of intracellular protein transport (GO:0033157)	261	17	4.73	3.60	1.11e-05	0.000845
cellular response to oxygen levels (GO:0071453)	216	14	3.91	3.58	6.91e-05	0.00427
establishment of vesicle localization (GO:0051650)	201	13	3.64	3.57	0.000127	0.00738
positive regulation of intracellular protein transport (GO:0090316)	186	12	3.37	3.56	0.000235	0.0123
regulation of myeloid cell differentiation (GO:0045637)	236	15	4.27	3.51	4.73e-05	0.00309
actin filament organization (GO:0007015)	269	17	4.87	3.49	1.6e-05	0.00118
RNA processing (GO:0006396)	923	58	16.72	3.47	6.46e-16	7.84e-13
vesicle localization (GO:0051648)	211	13	3.82	3.40	0.0002	0.0108
endoplasmic reticulum to Golgi vesicle-mediated transport (GO:0006888)	195	12	3.53	3.40	0.000353	0.0171
protein localization to plasma membrane (GO:0072659)	195	12	3.53	3.40	0.000353	0.0171
protein folding (GO:0006457)	228	14	4.13	3.39	0.000119	0.00696
nucleobase-containing compound catabolic process (GO:0034655)	375	23	6.79	3.39	8.44e-07	9.44e-05
regulation of mitotic cell cycle phase transition (GO:1901990)	424	26	7.68	3.39	1.61e-07	2.35e-05
positive regulation of Wnt signaling pathway (GO:0030177)	180	11	3.26	3.37	0.00065	0.029
cellular response to lipopolysaccharide (GO:0071222)	181	11	3.28	3.36	0.000679	0.0299
RNA phosphodiester bond hydrolysis (GO:0090501)	165	10	2.99	3.35	0.0012	0.0472
translation (GO:0006412)	384	23	6.95	3.31	1.24e-06	0.000131
peptide biosynthetic process (GO:0043043)	409	24	7.41	3.24	1.02e-06	0.000111
regulation of cell cycle phase transition (GO:1901987)	462	27	8.37	3.23	2.3e-07	3.21e-05
neutrophil degranulation (GO:0043312)	482	28	8.73	3.21	1.53e-07	2.28e-05
ribonucleoprotein complex biogenesis (GO:0022613)	465	27	8.42	3.21	2.59e-07	3.5e-05
establishment of organelle localization (GO:0051656)	397	23	7.19	3.20	2.11e-06	0.000205
neutrophil activation involved in immune response (GO:0002283)	486	28	8.8	3.18	1.8e-07	2.6e-05
cellular response to molecule of bacterial origin (GO:0071219)	191	11	3.46	3.18	0.00103	0.0417
neutrophil mediated immunity (GO:0002446)	493	28	8.93	3.14	2.37e-07	3.28e-05
neutrophil activation (GO:0042119)	495	28	8.97	3.12	2.56e-07	3.48e-05
RNA metabolic process (GO:0016070)	1599	90	28.96	3.11	1.1e-21	5.8e-18
granulocyte activation (GO:0036230)	499	28	9.04	3.10	2.99e-07	3.9e-05
nucleic acid phosphodiester bond hydrolysis (GO:0090305)	303	17	5.49	3.10	6.6e-05	0.00411
regulation of mitotic cell cycle (GO:0007346)	590	33	10.69	3.09	2.69e-08	4.83e-06
response to decreased oxygen levels (GO:0036293)	358	20	6.48	3.08	1.61e-05	0.00118
cellular response to biotic stimulus (GO:0071216)	215	12	3.89	3.08	0.000801	0.034
chromosome segregation (GO:0007059)	287	16	5.2	3.08	0.000115	0.00679
leukocyte degranulation (GO:0043299)	506	28	9.16	3.06	3.9e-07	4.8e-05
response to hypoxia (GO:0001666)	344	19	6.23	3.05	3.04e-05	0.00207
heterocycle catabolic process (GO:0046700)	419	23	7.59	3.03	4.93e-06	0.000432
regulation of cellular protein localization (GO:1903827)	566	31	10.25	3.02	1.13e-07	1.78e-05
myeloid leukocyte mediated immunity (GO:0002444)	515	28	9.33	3.00	5.45e-07	6.41e-05
positive regulation of innate immune response (GO:0045089)	221	12	4	3.00	0.001	0.0411
cellular nitrogen compound catabolic process (GO:0044270)	425	23	7.7	2.99	6.15e-06	0.00053
regulation of DNA metabolic process (GO:0051052)	373	20	6.76	2.96	2.81e-05	0.00194
myeloid cell activation involved in immune response (GO:0002275)	524	28	9.49	2.95	7.55e-07	8.56e-05
regulation of hemopoiesis (GO:1903706)	393	21	7.12	2.95	1.87e-05	0.00134
negative regulation of mitotic cell cycle phase transition (GO:1901991)	225	12	4.08	2.94	0.00116	0.0463
Golgi vesicle transport (GO:0048193)	396	21	7.17	2.93	2.08e-05	0.00148
cell division (GO:0051301)	492	26	8.91	2.92	2.3e-06	0.000222
mitotic cell cycle process (GO:1903047)	688	36	12.46	2.89	3.06e-08	5.31e-06
response to oxygen levels (GO:0070482)	383	20	6.94	2.88	4.01e-05	0.00268
aromatic compound catabolic process (GO:0019439)	441	23	7.99	2.88	1.09e-05	0.000831
organic cyclic compound catabolic process (GO:1901361)	469	24	8.49	2.83	9.43e-06	0.000736
myeloid leukocyte activation (GO:0002274)	587	30	10.63	2.82	7.29e-07	8.33e-05
mitotic cell cycle (GO:0000278)	764	39	13.84	2.82	1.49e-08	2.82e-06
regulation of cellular catabolic process (GO:0031329)	855	43	15.49	2.78	3.87e-09	8.37e-07
biological process involved in symbiotic interaction (GO:0044403)	937	47	16.97	2.77	7.35e-10	1.87e-07
nucleic acid metabolic process (GO:0090304)	2232	111	40.42	2.75	6.09e-23	9.6e-19
cellular response to cytokine stimulus (GO:0071345)	1008	50	18.26	2.74	2.85e-10	8.18e-08
positive regulation of establishment of protein localization (GO:1904951)	345	17	6.25	2.72	0.000288	0.0146
leukocyte activation involved in immune response (GO:0002366)	630	31	11.41	2.72	1.02e-06	0.000111
regulated exocytosis (GO:0045055)	693	34	12.55	2.71	3.18e-07	4.08e-05
regulation of catabolic process (GO:0009894)	1021	50	18.49	2.70	4.34e-10	1.2e-07
regulation of protein localization (GO:0032880)	899	44	16.28	2.70	5.48e-09	1.14e-06
regulation of establishment of protein localization (GO:0070201)	593	29	10.74	2.70	2.58e-06	0.000245
cell activation involved in immune response (GO:0002263)	634	31	11.48	2.70	1.16e-06	0.000123
cellular protein-containing complex assembly (GO:0034622)	860	42	15.58	2.70	1.33e-08	2.6e-06
regulation of cell morphogenesis (GO:0022604)	308	15	5.58	2.69	0.000725	0.0312
peptide metabolic process (GO:0006518)	537	26	9.73	2.67	1.02e-05	0.000786
viral process (GO:0016032)	849	41	15.38	2.67	2.71e-08	4.81e-06
cellular response to organic cyclic compound (GO:0071407)	500	24	9.06	2.65	2.55e-05	0.00179
DNA conformation change (GO:0071103)	313	15	5.67	2.65	0.000847	0.0356
cellular response to growth factor stimulus (GO:0071363)	503	24	9.11	2.63	2.8e-05	0.00194
microtubule cytoskeleton organization (GO:0000226)	566	27	10.25	2.63	8.85e-06	0.000709
regulation of protein transport (GO:0051223)	568	27	10.29	2.62	9.41e-06	0.000738
response to cytokine (GO:0034097)	1098	52	19.89	2.61	5.73e-10	1.53e-07
supramolecular fiber organization (GO:0097435)	596	28	10.79	2.59	7.9e-06	0.000645
nuclear division (GO:0000280)	341	16	6.18	2.59	0.000714	0.0309
intracellular transport (GO:0046907)	1500	70	27.17	2.58	8.37e-13	4.55e-10
regulation of cellular localization (GO:0060341)	836	39	15.14	2.58	1.44e-07	2.16e-05
regulation of cell cycle process (GO:0010564)	772	36	13.98	2.57	4.51e-07	5.43e-05
ncRNA metabolic process (GO:0034660)	517	24	9.36	2.56	4.24e-05	0.00282
amide biosynthetic process (GO:0043604)	528	24	9.56	2.51	5.82e-05	0.0037
organelle localization (GO:0051640)	616	28	11.16	2.51	2.2e-05	0.00155
regulation of supramolecular fiber organization (GO:1902903)	375	17	6.79	2.50	0.00071	0.0309
response to growth factor (GO:0070848)	532	24	9.64	2.49	0.000106	0.00626
cellular component disassembly (GO:0022411)	400	18	7.24	2.48	0.000542	0.0249
regulation of peptide transport (GO:0090087)	601	27	10.88	2.48	3.51e-05	0.00237
cellular macromolecule localization (GO:0070727)	1649	74	29.87	2.48	1.12e-12	5.7e-10
microtubule-based process (GO:0007017)	803	36	14.54	2.48	1.3e-06	0.000136
exocytosis (GO:0006887)	785	35	14.22	2.46	2.05e-06	0.000202
nucleobase-containing compound metabolic process (GO:0006139)	2720	121	49.26	2.46	3.05e-21	1.2e-17
cellular protein localization (GO:0034613)	1643	73	29.76	2.45	2.23e-12	1e-09
cellular response to lipid (GO:0071396)	474	21	8.58	2.45	0.000359	0.0172
ncRNA processing (GO:0034470)	432	19	7.82	2.43	0.00078	0.0334
regulation of protein-containing complex assembly (GO:0043254)	455	20	8.24	2.43	0.000541	0.0249
leukocyte activation (GO:0045321)	935	41	16.93	2.42	3.41e-07	4.33e-05
DNA metabolic process (GO:0006259)	781	34	14.14	2.40	4.39e-06	0.000392
intracellular protein transport (GO:0006886)	974	42	17.64	2.38	5.08e-07	6.02e-05
gene expression (GO:0010467)	2187	94	39.61	2.37	3.25e-15	3.21e-12
establishment of protein localization (GO:0045184)	1559	67	28.24	2.37	1.08e-10	3.2e-08
cell cycle process (GO:0022402)	1071	46	19.4	2.37	1.29e-07	1.95e-05
protein localization (GO:0008104)	2161	92	39.14	2.35	1.61e-14	1.49e-11
protein transport (GO:0015031)	1464	62	26.51	2.34	9.56e-10	2.28e-07
establishment of localization in cell (GO:0051649)	2365	100	42.83	2.33	8.99e-16	1.01e-12
heterocycle metabolic process (GO:0046483)	2904	122	52.59	2.32	2.09e-19	4.72e-16
positive regulation of apoptotic process (GO:0043065)	549	23	9.94	2.31	0.000289	0.0146
protein localization to organelle (GO:0033365)	791	33	14.33	2.30	1.78e-05	0.00129
cell cycle (GO:0007049)	1391	58	25.19	2.30	5.82e-09	1.19e-06
peptide transport (GO:0015833)	1493	62	27.04	2.29	1.68e-09	3.79e-07
cell activation (GO:0001775)	1084	45	19.63	2.29	5.9e-07	6.9e-05
cellular aromatic compound metabolic process (GO:0006725)	2949	122	53.41	2.28	7.53e-19	1.49e-15
cellular nitrogen compound metabolic process (GO:0034641)	3407	140	61.7	2.27	7.37e-22	5.81e-18
regulation of cell cycle (GO:0051726)	1198	49	21.7	2.26	1.88e-07	2.7e-05
positive regulation of programmed cell death (GO:0043068)	564	23	10.21	2.25	0.000396	0.0186
amide transport (GO:0042886)	1527	62	27.66	2.24	4.3e-09	9.16e-07
chromosome organization (GO:0051276)	1061	43	19.22	2.24	1.59e-06	0.000161
protein-containing complex assembly (GO:0065003)	1338	54	24.23	2.23	7.33e-08	1.18e-05
cellular response to organic substance (GO:0071310)	2331	94	42.22	2.23	1.51e-13	1.09e-10
secretion by cell (GO:0032940)	948	38	17.17	2.21	9.45e-06	0.000734
regulation of vesicle-mediated transport (GO:0060627)	524	21	9.49	2.21	0.000871	0.0364
regulation of cell adhesion (GO:0030155)	726	29	13.15	2.21	0.000108	0.00639
cellular localization (GO:0051641)	3006	120	54.44	2.20	2.6e-17	3.73e-14
protein-containing complex subunit organization (GO:0043933)	1582	63	28.65	2.20	7.6e-09	1.52e-06
regulation of organelle organization (GO:0033043)	1190	47	21.55	2.18	1.05e-06	0.000113
negative regulation of gene expression (GO:0010629)	2034	80	36.84	2.17	5.37e-11	1.63e-08
immune effector process (GO:0002252)	1095	43	19.83	2.17	4.19e-06	0.000379
organic cyclic compound metabolic process (GO:1901360)	3190	125	57.77	2.16	2.34e-17	3.7e-14
positive regulation of organelle organization (GO:0010638)	590	23	10.69	2.15	0.000852	0.0357
macromolecule localization (GO:0033036)	2553	99	46.24	2.14	2.62e-13	1.65e-10
negative regulation of cell cycle (GO:0045786)	571	22	10.34	2.13	0.00126	0.0494
actin filament-based process (GO:0030029)	597	23	10.81	2.13	0.000944	0.0389
leukocyte mediated immunity (GO:0002443)	755	29	13.67	2.12	0.00025	0.0128
negative regulation of cellular macromolecule biosynthetic process (GO:2000113)	1488	57	26.95	2.12	1.9e-07	2.7e-05
positive regulation of cell death (GO:0010942)	627	24	11.36	2.11	0.000757	0.0325
cytoskeleton organization (GO:0007010)	1203	46	21.79	2.11	3.83e-06	0.000353
export from cell (GO:0140352)	996	38	18.04	2.11	2.78e-05	0.00194
cytokine-mediated signaling pathway (GO:0019221)	683	26	12.37	2.10	0.000677	0.03
negative regulation of macromolecule biosynthetic process (GO:0010558)	1499	57	27.15	2.10	2.09e-07	2.94e-05
negative regulation of nucleobase-containing compound metabolic process (GO:0045934)	1515	57	27.44	2.08	2.54e-07	3.49e-05
cellular response to stress (GO:0033554)	1755	66	31.79	2.08	2.39e-08	4.33e-06
negative regulation of cellular biosynthetic process (GO:0031327)	1557	58	28.2	2.06	3.48e-07	4.36e-05
nitrogen compound transport (GO:0071705)	1802	67	32.64	2.05	3.44e-08	5.77e-06
secretion (GO:0046903)	1061	39	19.22	2.03	4.92e-05	0.00319
negative regulation of transcription by RNA polymerase II (GO:0000122)	903	33	16.35	2.02	0.000193	0.0105
negative regulation of biosynthetic process (GO:0009890)	1589	58	28.78	2.02	4.97e-07	5.94e-05
response to organic substance (GO:0010033)	2996	109	54.26	2.01	6.16e-13	3.6e-10
cellular macromolecule catabolic process (GO:0044265)	912	33	16.52	2.00	0.000217	0.0115
regulation of anion transport (GO:0044070)	861	31	15.59	1.99	0.000389	0.0184
cellular response to chemical stimulus (GO:0070887)	2899	104	52.5	1.98	7.6e-12	2.93e-09
negative regulation of RNA metabolic process (GO:0051253)	1395	50	25.27	1.98	6.52e-06	0.00055
cellular response to endogenous stimulus (GO:0071495)	1146	41	20.76	1.98	5.7e-05	0.00366
vesicle-mediated transport (GO:0016192)	1959	70	35.48	1.97	6.86e-08	1.12e-05
cellular response to DNA damage stimulus (GO:0006974)	787	28	14.25	1.96	0.000972	0.0399
negative regulation of cellular protein metabolic process (GO:0032269)	985	35	17.84	1.96	0.000216	0.0115
negative regulation of macromolecule metabolic process (GO:0010605)	2862	101	51.83	1.95	5.04e-11	1.56e-08
negative regulation of protein metabolic process (GO:0051248)	1057	37	19.14	1.93	0.000215	0.0115
biological process involved in interspecies interaction between organisms (GO:0044419)	2118	74	38.36	1.93	5.07e-08	8.33e-06
macromolecule catabolic process (GO:0009057)	1046	36	18.94	1.90	0.000327	0.0161
positive regulation of cellular component organization (GO:0051130)	1135	39	20.56	1.90	0.000224	0.0118
regulation of cellular component organization (GO:0051128)	2363	81	42.8	1.89	3.04e-08	5.32e-06
positive regulation of transport (GO:0051050)	936	32	16.95	1.89	0.000707	0.031
negative regulation of nitrogen compound metabolic process (GO:0051172)	2392	81	43.32	1.87	3.9e-08	6.47e-06
regulation of apoptotic process (GO:0042981)	1479	50	26.79	1.87	3e-05	0.00205
cellular component biogenesis (GO:0044085)	2701	91	48.92	1.86	5.16e-09	1.09e-06
regulation of transport (GO:0051049)	1758	59	31.84	1.85	6.3e-06	0.000534
cellular component assembly (GO:0022607)	2438	81	44.16	1.83	1.19e-07	1.86e-05
response to endogenous stimulus (GO:0009719)	1416	47	25.65	1.83	8.12e-05	0.00489
negative regulation of metabolic process (GO:0009892)	3105	103	56.24	1.83	9.75e-10	2.3e-07
regulation of programmed cell death (GO:0043067)	1517	50	27.47	1.82	5.79e-05	0.00369
response to abiotic stimulus (GO:0009628)	1163	38	21.06	1.80	0.000639	0.0286
negative regulation of transcription, DNA-templated (GO:0045892)	1289	42	23.35	1.80	0.000345	0.0168
negative regulation of nucleic acid-templated transcription (GO:1903507)	1291	42	23.38	1.80	0.000349	0.017
negative regulation of RNA biosynthetic process (GO:1902679)	1293	42	23.42	1.79	0.000353	0.017
response to biotic stimulus (GO:0009607)	1455	47	26.35	1.78	0.000153	0.00855
organelle organization (GO:0006996)	3574	115	64.73	1.78	3.82e-10	1.07e-07
regulation of cell death (GO:0010941)	1654	53	29.96	1.77	7.46e-05	0.00456
response to stress (GO:0006950)	3633	116	65.8	1.76	4.99e-10	1.36e-07
regulation of protein metabolic process (GO:0051246)	2605	83	47.18	1.76	4.18e-07	5.07e-05
response to other organism (GO:0051707)	1418	45	25.68	1.75	0.000301	0.015
response to external biotic stimulus (GO:0043207)	1420	45	25.72	1.75	0.000307	0.0153
negative regulation of cellular metabolic process (GO:0031324)	2582	81	46.76	1.73	9.27e-07	0.000102
regulation of gene expression (GO:0010468)	4880	153	88.38	1.73	2.44e-13	1.61e-10
organic substance transport (GO:0071702)	2171	68	39.32	1.73	9.35e-06	0.000738
immune system process (GO:0002376)	2849	89	51.6	1.72	3.42e-07	4.31e-05
positive regulation of macromolecule metabolic process (GO:0010604)	3432	107	62.16	1.72	1.09e-08	2.15e-06
regulation of cellular macromolecule biosynthetic process (GO:2000112)	3921	122	71.01	1.72	6.87e-10	1.78e-07
positive regulation of gene expression (GO:0010628)	2381	74	43.12	1.72	4.5e-06	0.000399
regulation of cellular protein metabolic process (GO:0032268)	2447	76	44.32	1.71	3.77e-06	0.00035
macromolecule metabolic process (GO:0043170)	6194	192	112.18	1.71	1.93e-17	3.37e-14
regulation of macromolecule biosynthetic process (GO:0010556)	3952	122	71.58	1.70	8.31e-10	2.08e-07
positive regulation of RNA metabolic process (GO:0051254)	1719	53	31.13	1.70	0.000217	0.0115
cellular macromolecule biosynthetic process (GO:0034645)	1655	51	29.97	1.70	0.00025	0.0128
positive regulation of nucleobase-containing compound metabolic process (GO:0045935)	1892	58	34.27	1.69	9.64e-05	0.00574
regulation of cellular biosynthetic process (GO:0031326)	4113	126	74.49	1.69	6.29e-10	1.65e-07
anion transport (GO:0006820)	2288	70	41.44	1.69	1.49e-05	0.0011
regulation of cell differentiation (GO:0045595)	1576	48	28.54	1.68	0.000556	0.0253
regulation of nucleobase-containing compound metabolic process (GO:0019219)	4007	122	72.57	1.68	2.24e-09	4.98e-07
regulation of localization (GO:0032879)	2734	83	49.52	1.68	2.48e-06	0.000238
regulation of biosynthetic process (GO:0009889)	4197	127	76.01	1.67	1.25e-09	2.9e-07
cellular macromolecule metabolic process (GO:0044260)	4964	150	89.9	1.67	1.21e-11	4.25e-09
positive regulation of metabolic process (GO:0009893)	3720	112	67.37	1.66	3.14e-08	5.39e-06
macromolecule biosynthetic process (GO:0009059)	1696	51	30.72	1.66	0.00043	0.02
immune response (GO:0006955)	1972	59	35.72	1.65	0.000183	0.01
regulation of RNA metabolic process (GO:0051252)	3738	111	67.7	1.64	7.33e-08	1.17e-05
regulation of macromolecule metabolic process (GO:0060255)	6308	186	114.25	1.63	2.46e-14	2.16e-11
negative regulation of biological process (GO:0048519)	5544	163	100.41	1.62	5.63e-12	2.33e-09
positive regulation of cellular process (GO:0048522)	5657	165	102.46	1.61	7.56e-12	2.98e-09
positive regulation of macromolecule biosynthetic process (GO:0010557)	1854	54	33.58	1.61	0.000707	0.0309
positive regulation of nitrogen compound metabolic process (GO:0051173)	3059	89	55.4	1.61	6.86e-06	0.000576
regulation of developmental process (GO:0050793)	2441	71	44.21	1.61	7.2e-05	0.00442
positive regulation of cellular metabolic process (GO:0031325)	3239	94	58.66	1.60	2.93e-06	0.000273
cellular catabolic process (GO:0044248)	1798	52	32.56	1.60	0.000876	0.0366
negative regulation of cellular process (GO:0048523)	4912	142	88.96	1.60	1.49e-09	3.41e-07
positive regulation of molecular function (GO:0044093)	1767	51	32	1.59	0.00109	0.0438
regulation of nitrogen compound metabolic process (GO:0051171)	5692	164	103.09	1.59	2.84e-11	9.13e-09
regulation of primary metabolic process (GO:0080090)	5895	169	106.77	1.58	1.4e-11	4.81e-09
positive regulation of biological process (GO:0048518)	6245	179	113.1	1.58	1.74e-12	8.29e-10
positive regulation of cellular biosynthetic process (GO:0031328)	1957	56	35.44	1.58	0.000712	0.0309
cellular component organization or biogenesis (GO:0071840)	6000	171	108.67	1.57	1.75e-11	5.88e-09
nitrogen compound metabolic process (GO:0006807)	6898	196	124.93	1.57	1e-13	7.52e-11
establishment of localization (GO:0051234)	4653	132	84.27	1.57	3.26e-08	5.53e-06
regulation of cellular metabolic process (GO:0031323)	6110	173	110.66	1.56	2.24e-11	7.36e-09
cellular component organization (GO:0016043)	5776	163	104.61	1.56	1.75e-10	5.12e-08
positive regulation of biosynthetic process (GO:0009891)	1991	56	36.06	1.55	0.00108	0.0435
regulation of metabolic process (GO:0019222)	6854	192	124.13	1.55	8.21e-13	4.63e-10
response to chemical (GO:0042221)	4370	122	79.15	1.54	3.99e-07	4.87e-05
regulation of catalytic activity (GO:0050790)	2518	70	45.6	1.53	0.000325	0.016
transport (GO:0006810)	4502	125	81.54	1.53	2.82e-07	3.71e-05
cellular protein metabolic process (GO:0044267)	3644	101	66	1.53	8.27e-06	0.000669
cellular metabolic process (GO:0044237)	7571	208	137.12	1.52	2.19e-13	1.5e-10
macromolecule modification (GO:0043412)	3241	89	58.7	1.52	5.67e-05	0.00365
localization (GO:0051179)	5805	158	105.14	1.50	7.46e-09	1.51e-06
regulation of biological quality (GO:0065008)	4007	109	72.57	1.50	6.96e-06	0.000581
regulation of signaling (GO:0023051)	3459	94	62.65	1.50	4.85e-05	0.00316
regulation of cell communication (GO:0010646)	3424	93	62.01	1.50	6.09e-05	0.00386
primary metabolic process (GO:0044238)	7365	200	133.39	1.50	4.21e-12	1.8e-09
regulation of molecular function (GO:0065009)	3180	86	57.59	1.49	0.000126	0.00734
organic substance metabolic process (GO:0071704)	7879	209	142.7	1.46	8.29e-12	3.11e-09
ion transport (GO:0006811)	2882	76	52.2	1.46	0.000906	0.0375
regulation of signal transduction (GO:0009966)	3049	80	55.22	1.45	0.000703	0.0309
cellular protein modification process (GO:0006464)	3020	78	54.7	1.43	0.00117	0.0465
protein modification process (GO:0036211)	3020	78	54.7	1.43	0.00117	0.0464
metabolic process (GO:0008152)	8334	215	150.94	1.42	4.16e-11	1.31e-08
cell differentiation (GO:0030154)	3512	90	63.61	1.41	0.000654	0.0291
cellular developmental process (GO:0048869)	3565	91	64.57	1.41	0.00056	0.0255
regulation of transcription, DNA-templated (GO:0006355)	3464	88	62.74	1.40	0.00101	0.0414
regulation of nucleic acid-templated transcription (GO:1903506)	3465	88	62.76	1.40	0.00102	0.0414
regulation of RNA biosynthetic process (GO:2001141)	3470	88	62.85	1.40	0.00102	0.0416
protein metabolic process (GO:0019538)	4219	106	76.41	1.39	0.000288	0.0146
developmental process (GO:0032502)	5733	138	103.83	1.33	0.000148	0.00847
response to stimulus (GO:0050896)	8496	201	153.87	1.31	1.25e-06	0.000132
cellular response to stimulus (GO:0051716)	6770	160	122.61	1.30	6.15e-05	0.00388
regulation of cellular process (GO:0050794)	11308	259	204.8	1.26	1.55e-08	2.9e-06
regulation of biological process (GO:0050789)	11860	268	214.8	1.25	2.24e-08	4.11e-06
biological regulation (GO:0065007)	12576	277	227.77	1.22	1.24e-07	1.91e-05
cellular process (GO:0009987)	15487	338	280.49	1.21	8.43e-14	6.65e-11
biological_process (GO:0008150)	17849	359	323.27	1.11	8.97e-10	2.18e-07
G protein-coupled receptor signaling pathway (GO:0007186)	1329	8	24.07	.33	0.000235	0.0123
Unclassified (UNCLASSIFIED)	2746	14	49.73	.28	8.97e-10	2.21e-07
sensory perception (GO:0007600)	973	4	17.62	.23	0.000168	0.00926
detection of stimulus involved in sensory perception (GO:0050906)	554	1	10.03	.10	0.000893	0.0371
detection of chemical stimulus involved in sensory perception of smell (GO:0050911)	441	0	7.99	< 0.01	0.000716	0.0309
detection of chemical stimulus involved in sensory perception (GO:0050907)	486	0	8.8	< 0.01	0.00033	0.0161
detection of chemical stimulus (GO:0009593)	522	0	9.45	< 0.01	0.000144	0.00823
sensory perception of smell (GO:0007608)	468	0	8.48	< 0.01	0.000503	0.0233
sensory perception of chemical stimulus (GO:0007606)	542	0	9.82	< 0.01	9.61e-05	0.00574

## Sheet: Enriched GO-terms cluster 3 CD4
Biological process	reference	input	expected	fold enrichment	p value	FDR
SRP-dependent cotranslational protein targeting to membrane (GO:0006614)	96	56	0.68	82.29	1.9e-84	2.99e-80
nuclear-transcribed mRNA catabolic process, nonsense-mediated decay (GO:0000184)	120	58	0.85	68.18	6.91e-84	5.45e-80
cotranslational protein targeting to membrane (GO:0006613)	101	56	0.72	78.21	1.75e-83	9.19e-80
viral transcription (GO:0019083)	116	57	0.82	69.31	1.1e-82	4.34e-79
protein targeting to ER (GO:0045047)	111	56	0.79	71.17	1.15e-81	3.62e-78
establishment of protein localization to endoplasmic reticulum (GO:0072599)	115	56	0.82	68.69	5.61e-81	1.48e-77
nuclear-transcribed mRNA catabolic process (GO:0000956)	196	60	1.39	43.18	4.68e-77	1.05e-73
RNA catabolic process (GO:0006401)	246	63	1.74	36.13	5.6e-77	1.1e-73
protein localization to endoplasmic reticulum (GO:0070972)	142	56	1.01	55.63	8.66e-77	1.52e-73
translational initiation (GO:0006413)	143	56	1.01	55.24	1.2e-76	1.89e-73
mRNA catabolic process (GO:0006402)	216	61	1.53	39.84	1.35e-76	1.94e-73
viral gene expression (GO:0019080)	172	57	1.22	46.75	1.26e-74	1.65e-71
protein targeting to membrane (GO:0006612)	183	57	1.3	43.94	2.55e-73	3.1e-70
nucleobase-containing compound catabolic process (GO:0034655)	375	63	2.66	23.7	9.64e-67	1.09e-63
heterocycle catabolic process (GO:0046700)	419	63	2.97	21.21	5.26e-64	5.53e-61
cellular nitrogen compound catabolic process (GO:0044270)	425	63	3.01	20.91	1.18e-63	1.16e-60
aromatic compound catabolic process (GO:0019439)	441	63	3.13	20.15	9.71e-63	9.01e-60
establishment of protein localization to membrane (GO:0090150)	307	57	2.18	26.19	4.18e-62	3.66e-59
organic cyclic compound catabolic process (GO:1901361)	469	63	3.32	18.95	3.26e-61	2.71e-58
mRNA metabolic process (GO:0016071)	694	70	4.92	14.23	7.52e-61	5.93e-58
translation (GO:0006412)	384	59	2.72	21.67	4.27e-60	3.21e-57
peptide biosynthetic process (GO:0043043)	409	59	2.9	20.35	1.23e-58	8.82e-56
protein targeting (GO:0006605)	370	57	2.62	21.73	5.84e-58	4e-55
rRNA processing (GO:0006364)	260	51	1.84	27.67	2.93e-56	1.92e-53
rRNA metabolic process (GO:0016072)	270	51	1.91	26.64	1.62e-55	1.02e-52
establishment of protein localization to organelle (GO:0072594)	449	58	3.18	18.22	4.8e-55	2.91e-52
ribosome biogenesis (GO:0042254)	332	53	2.35	22.52	2.34e-54	1.37e-51
amide biosynthetic process (GO:0043604)	528	59	3.74	15.76	1.06e-52	5.96e-50
peptide metabolic process (GO:0006518)	537	59	3.81	15.5	2.62e-52	1.42e-49
protein localization to membrane (GO:0072657)	537	58	3.81	15.24	5.94e-51	3.12e-48
RNA metabolic process (GO:0016070)	1599	82	11.34	7.23	6.16e-51	3.14e-48
ribonucleoprotein complex biogenesis (GO:0022613)	465	55	3.3	16.68	4.48e-50	2.21e-47
ncRNA processing (GO:0034470)	432	53	3.06	17.31	6.89e-49	3.29e-46
cellular macromolecule catabolic process (GO:0044265)	912	65	6.47	10.05	4.71e-47	2.18e-44
ncRNA metabolic process (GO:0034660)	517	54	3.67	14.73	1.88e-46	8.45e-44
nucleic acid metabolic process (GO:0090304)	2232	86	15.82	5.44	2.26e-44	9.92e-42
RNA processing (GO:0006396)	923	63	6.54	9.63	2.35e-44	1e-41
viral process (GO:0016032)	849	61	6.02	10.14	5.13e-44	2.13e-41
macromolecule catabolic process (GO:0009057)	1046	65	7.42	8.77	1.52e-43	6.15e-41
protein localization to organelle (GO:0033365)	791	59	5.61	10.52	2.74e-43	1.08e-40
cellular amide metabolic process (GO:0043603)	808	59	5.73	10.3	8.53e-43	3.28e-40
gene expression (GO:0010467)	2187	83	15.5	5.35	6.55e-42	2.46e-39
biological process involved in symbiotic interaction (GO:0044403)	937	61	6.64	9.18	1.19e-41	4.35e-39
nucleobase-containing compound metabolic process (GO:0006139)	2720	89	19.28	4.62	9.57e-41	3.43e-38
cellular nitrogen compound biosynthetic process (GO:0044271)	1575	72	11.17	6.45	2.57e-40	9e-38
cellular macromolecule biosynthetic process (GO:0034645)	1655	73	11.73	6.22	5.69e-40	1.95e-37
intracellular protein transport (GO:0006886)	974	60	6.9	8.69	1.35e-39	4.55e-37
macromolecule biosynthetic process (GO:0009059)	1696	73	12.02	6.07	2.8e-39	9.19e-37
heterocycle metabolic process (GO:0046483)	2904	89	20.59	4.32	1.66e-38	5.33e-36
cellular aromatic compound metabolic process (GO:0006725)	2949	89	20.91	4.26	5.53e-38	1.74e-35
organic cyclic compound metabolic process (GO:1901360)	3190	89	22.61	3.94	2.51e-35	7.77e-33
negative regulation of gene expression (GO:0010629)	2034	74	14.42	5.13	3.81e-35	1.16e-32
cellular nitrogen compound metabolic process (GO:0034641)	3407	91	24.15	3.77	6.4e-35	1.9e-32
organonitrogen compound biosynthetic process (GO:1901566)	1380	62	9.78	6.34	1.76e-33	5.13e-31
biological process involved in interspecies interaction between organisms (GO:0044419)	2118	73	15.01	4.86	4.51e-33	1.29e-30
cellular catabolic process (GO:0044248)	1798	68	12.75	5.33	9.36e-33	2.64e-30
protein transport (GO:0015031)	1464	62	10.38	5.97	4.42e-32	1.22e-29
peptide transport (GO:0015833)	1493	62	10.58	5.86	1.28e-31	3.49e-29
intracellular transport (GO:0046907)	1500	62	10.63	5.83	1.65e-31	4.42e-29
organic substance catabolic process (GO:1901575)	1762	66	12.49	5.28	2.18e-31	5.73e-29
amide transport (GO:0042886)	1527	62	10.83	5.73	4.35e-31	1.12e-28
establishment of protein localization (GO:0045184)	1559	62	11.05	5.61	1.34e-30	3.4e-28
nitrogen compound transport (GO:0071705)	1802	65	12.77	5.09	6.53e-30	1.63e-27
catabolic process (GO:0009056)	2085	69	14.78	4.67	7.47e-30	1.84e-27
negative regulation of metabolic process (GO:0009892)	3105	81	22.01	3.68	3.74e-29	9.08e-27
cytoplasmic translation (GO:0002181)	75	23	0.53	43.26	4.84e-29	1.16e-26
cellular biosynthetic process (GO:0044249)	2709	76	19.2	3.96	6.91e-29	1.63e-26
cellular protein localization (GO:0034613)	1643	61	11.65	5.24	1.85e-28	4.28e-26
cellular macromolecule localization (GO:0070727)	1649	61	11.69	5.22	2.24e-28	5.11e-26
negative regulation of macromolecule metabolic process (GO:0010605)	2862	77	20.29	3.8	3.52e-28	7.93e-26
organic substance biosynthetic process (GO:1901576)	2804	76	19.88	3.82	6.35e-28	1.41e-25
biosynthetic process (GO:0009058)	2862	76	20.29	3.75	2.36e-27	5.16e-25
establishment of localization in cell (GO:0051649)	2365	68	16.77	4.06	8.26e-26	1.78e-23
organic substance transport (GO:0071702)	2171	65	15.39	4.22	2.02e-25	4.3e-23
anion transport (GO:0006820)	2288	66	16.22	4.07	5.5e-25	1.16e-22
protein localization (GO:0008104)	2161	64	15.32	4.18	1.04e-24	2.16e-22
regulation of gene expression (GO:0010468)	4880	93	34.59	2.69	1.9e-24	3.88e-22
macromolecule metabolic process (GO:0043170)	6194	103	43.91	2.35	2.26e-23	4.56e-21
cellular macromolecule metabolic process (GO:0044260)	4964	92	35.19	2.61	3.71e-23	7.42e-21
macromolecule localization (GO:0033036)	2553	67	18.1	3.7	3.78e-23	7.46e-21
ion transport (GO:0006811)	2882	69	20.43	3.38	9.93e-22	1.93e-19
negative regulation of biological process (GO:0048519)	5544	95	39.3	2.42	1.09e-21	2.09e-19
cellular localization (GO:0051641)	3006	70	21.31	3.28	1.97e-21	3.74e-19
nitrogen compound metabolic process (GO:0006807)	6898	104	48.9	2.13	2.83e-20	5.31e-18
cellular protein metabolic process (GO:0044267)	3644	75	25.83	2.9	3.99e-20	7.41e-18
regulation of macromolecule metabolic process (GO:0060255)	6308	99	44.72	2.21	4.62e-20	8.47e-18
cellular component biogenesis (GO:0044085)	2701	64	19.15	3.34	1.26e-19	2.28e-17
regulation of metabolic process (GO:0019222)	6854	102	48.59	2.1	4.54e-19	8.14e-17
primary metabolic process (GO:0044238)	7365	105	52.21	2.01	1.13e-18	1.99e-16
protein metabolic process (GO:0019538)	4219	78	29.91	2.61	2.54e-18	4.45e-16
organic substance metabolic process (GO:0071704)	7879	108	55.86	1.93	3.8e-18	6.58e-16
cellular metabolic process (GO:0044237)	7571	105	53.67	1.96	1.13e-17	1.94e-15
metabolic process (GO:0008152)	8334	109	59.08	1.84	1.11e-16	1.88e-14
ribosomal large subunit biogenesis (GO:0042273)	72	14	0.51	27.43	1.14e-15	1.92e-13
transport (GO:0006810)	4502	76	31.92	2.38	2.03e-15	3.37e-13
establishment of localization (GO:0051234)	4653	77	32.99	2.33	4.67e-15	7.67e-13
organonitrogen compound metabolic process (GO:1901564)	5254	81	37.25	2.17	2.11e-14	3.43e-12
ribosomal small subunit biogenesis (GO:0042274)	75	12	0.53	22.57	1.06e-12	1.7e-10
localization (GO:0051179)	5805	80	41.15	1.94	2.86e-11	4.55e-09
cellular component organization or biogenesis (GO:0071840)	6000	81	42.53	1.9	4.81e-11	7.59e-09
ribosome assembly (GO:0042255)	64	9	0.45	19.84	2.19e-09	3.42e-07
regulation of biological process (GO:0050789)	11860	115	84.08	1.37	1.19e-07	1.84e-05
ribosomal large subunit assembly (GO:0000027)	28	6	0.2	30.23	1.25e-07	1.92e-05
ribonucleoprotein complex assembly (GO:0022618)	190	11	1.35	8.17	1.88e-07	2.86e-05
ribonucleoprotein complex subunit organization (GO:0071826)	197	11	1.4	7.88	2.66e-07	3.99e-05
biological regulation (GO:0065007)	12576	118	89.15	1.32	3.66e-07	5.44e-05
posttranscriptional regulation of gene expression (GO:0010608)	554	15	3.93	3.82	1.21e-05	0.00179
nucleic acid phosphodiester bond hydrolysis (GO:0090305)	303	11	2.15	5.12	1.43e-05	0.00209
cellular process (GO:0009987)	15487	131	109.79	1.19	1.76e-05	0.00255
positive regulation of intrinsic apoptotic signaling pathway by p53 class mediator (GO:1902255)	5	3	0.04	84.64	1.86e-05	0.00267
ribosomal small subunit assembly (GO:0000028)	21	4	0.15	26.87	2.66e-05	0.00377
RNA phosphodiester bond hydrolysis (GO:0090501)	165	8	1.17	6.84	3.16e-05	0.00445
positive regulation of signal transduction by p53 class mediator (GO:1901798)	23	4	0.16	24.53	3.65e-05	0.00509
maturation of SSU-rRNA (GO:0030490)	50	5	0.35	14.11	4.23e-05	0.0058
regulation of viral genome replication (GO:0045069)	84	6	0.6	10.08	4.2e-05	0.00581
negative regulation of viral genome replication (GO:0045071)	54	5	0.38	13.06	5.95e-05	0.00809
negative regulation of ubiquitin protein ligase activity (GO:1904667)	10	3	0.07	42.32	9.28e-05	0.0125
regulation of translation (GO:0006417)	376	11	2.67	4.13	9.56e-05	0.0128
cellular protein-containing complex assembly (GO:0034622)	860	17	6.1	2.79	0.000151	0.02
regulation of mRNA catabolic process (GO:0061013)	214	8	1.52	5.27	0.000181	0.0237
maturation of SSU-rRNA from tricistronic rRNA transcript (SSU-rRNA, 5.8S rRNA, LSU-rRNA) (GO:0000462)	37	4	0.26	15.25	0.000195	0.0254
regulation of cellular amide metabolic process (GO:0034248)	440	11	3.12	3.53	0.000359	0.046
negative regulation of ubiquitin-protein transferase activity (GO:0051444)	17	3	0.12	24.89	0.000357	0.0461

## Sheet: Enriched GO-terms cluster 1 CD8
Biological_process	reference	input	expected	fold enrichment	p value	FDR
negative regulation of polynucleotide adenylyltransferase activity (GO:1904246)	2	2	0.02	> 100	0.000427	0.0328
positive regulation of intracellular mRNA localization (GO:1904582)	3	2	0.03	77.66	0.000708	0.0469
regulation of intracellular mRNA localization (GO:1904580)	3	2	0.03	77.66	0.000708	0.0467
regulation of polynucleotide adenylyltransferase activity (GO:1904245)	3	2	0.03	77.66	0.000708	0.0465
negative regulation of protein tyrosine phosphatase activity (GO:1903614)	3	2	0.03	77.66	0.000708	0.0464
p38MAPK cascade (GO:0038066)	8	3	0.07	43.68	9.52e-05	0.0109
cellular response to interferon-alpha (GO:0035457)	13	4	0.11	35.84	1.11e-05	0.00186
DNA cytosine deamination (GO:0070383)	10	3	0.09	34.95	0.000163	0.0165
cytidine metabolic process (GO:0046087)	12	3	0.1	29.12	0.000256	0.0233
cytidine catabolic process (GO:0006216)	12	3	0.1	29.12	0.000256	0.0232
cytidine deamination (GO:0009972)	12	3	0.1	29.12	0.000256	0.0231
cytidine to uridine editing (GO:0016554)	12	3	0.1	29.12	0.000256	0.023
negative regulation of platelet-derived growth factor receptor signaling pathway (GO:0010642)	13	3	0.11	26.88	0.000313	0.0267
pyrimidine ribonucleoside catabolic process (GO:0046133)	14	3	0.12	24.96	0.000378	0.0298
pyrimidine ribonucleoside metabolic process (GO:0046131)	14	3	0.12	24.96	0.000378	0.0297
DNA deamination (GO:0045006)	14	3	0.12	24.96	0.000378	0.0296
negative regulation of single stranded viral RNA replication via double stranded DNA intermediate (GO:0045869)	16	3	0.14	21.84	0.000531	0.0377
response to interferon-alpha (GO:0035455)	24	4	0.21	19.41	8.86e-05	0.0104
3'-UTR-mediated mRNA destabilization (GO:0061158)	18	3	0.15	19.41	0.00072	0.0466
DNA dealkylation (GO:0035510)	26	4	0.22	17.92	0.000117	0.0131
substantia nigra development (GO:0021762)	46	5	0.39	12.66	7.23e-05	0.0093
antigen processing and presentation of exogenous peptide antigen via MHC class I, TAP-dependent (GO:0002479)	76	8	0.65	12.26	5.92e-07	0.000182
antigen processing and presentation of exogenous peptide antigen via MHC class I (GO:0042590)	81	8	0.7	11.50	9.25e-07	0.000255
negative regulation of viral genome replication (GO:0045071)	61	6	0.52	11.46	2.27e-05	0.00342
cellular response to epidermal growth factor stimulus (GO:0071364)	45	4	0.39	10.35	0.000798	0.0492
NAD metabolic process (GO:0019674)	45	4	0.39	10.35	0.000798	0.049
modulation by host of symbiont process (GO:0051851)	60	5	0.52	9.71	0.000231	0.0219
antigen processing and presentation of peptide antigen via MHC class I (GO:0002474)	101	8	0.87	9.23	4.31e-06	0.00087
S phase (GO:0051320)	65	5	0.56	8.96	0.000327	0.0275
negative regulation of viral process (GO:0048525)	104	8	0.89	8.96	5.27e-06	0.001
mitotic S phase (GO:0000084)	65	5	0.56	8.96	0.000327	0.0273
regulation of viral transcription (GO:0046782)	65	5	0.56	8.96	0.000327	0.0272
neural nucleus development (GO:0048857)	66	5	0.57	8.82	0.000349	0.0282
NIK/NF-kappaB signaling (GO:0038061)	80	6	0.69	8.74	9.35e-05	0.0108
regulation of cellular amino acid metabolic process (GO:0006521)	67	5	0.58	8.69	0.000373	0.0296
Wnt signaling pathway, planar cell polarity pathway (GO:0060071)	97	7	0.83	8.41	3.05e-05	0.00447
regulation of viral genome replication (GO:0045069)	98	7	0.84	8.32	3.25e-05	0.00459
negative regulation of viral life cycle (GO:1903901)	85	6	0.73	8.22	0.000128	0.0137
regulation of symbiotic process (GO:0043903)	231	16	1.98	8.07	3.92e-10	1.56e-06
interaction with symbiont (GO:0051702)	88	6	0.76	7.94	0.000153	0.0157
regulation of hematopoietic stem cell differentiation (GO:1902036)	74	5	0.64	7.87	0.000572	0.0394
midbrain development (GO:0030901)	90	6	0.77	7.77	0.000172	0.0173
positive regulation of viral process (GO:0048524)	107	7	0.92	7.62	5.51e-05	0.00732
negative regulation of G2/M transition of mitotic cell cycle (GO:0010972)	92	6	0.79	7.60	0.000193	0.019
regulation of viral process (GO:0050792)	215	14	1.85	7.59	1.07e-08	1.71e-05
regulation of transcription from RNA polymerase II promoter in response to hypoxia (GO:0061418)	78	5	0.67	7.47	0.000717	0.0468
mitotic interphase (GO:0051329)	79	5	0.68	7.37	0.000758	0.0484
interphase (GO:0051325)	79	5	0.68	7.37	0.000758	0.0482
regulation of establishment of planar polarity (GO:0090175)	112	7	0.96	7.28	7.23e-05	0.00924
interleukin-1-mediated signaling pathway (GO:0070498)	96	6	0.82	7.28	0.00024	0.0224
regulation of mRNA stability (GO:0043488)	186	11	1.6	6.89	1.04e-06	0.000272
negative regulation of cell cycle G2/M phase transition (GO:1902750)	104	6	0.89	6.72	0.00036	0.0288
antigen processing and presentation of exogenous peptide antigen (GO:0002478)	177	10	1.52	6.58	4.78e-06	0.000942
stress-activated protein kinase signaling cascade (GO:0031098)	124	7	1.06	6.58	0.000132	0.0139
regulation of RNA stability (GO:0043487)	195	11	1.67	6.57	1.61e-06	0.000408
stress-activated MAPK cascade (GO:0051403)	109	6	0.94	6.41	0.000457	0.0343
cellular response to fibroblast growth factor stimulus (GO:0044344)	110	6	0.94	6.35	0.000479	0.035
antigen processing and presentation of exogenous antigen (GO:0019884)	185	10	1.59	6.30	6.93e-06	0.00124
modulation of process of other organism involved in symbiotic interaction (GO:0051817)	112	6	0.96	6.24	0.000524	0.0375
stimulatory C-type lectin receptor signaling pathway (GO:0002223)	113	6	0.97	6.19	0.000548	0.0384
regulation of mRNA catabolic process (GO:0061013)	208	11	1.79	6.16	2.91e-06	0.000637
regulation of viral life cycle (GO:1903900)	154	8	1.32	6.05	7.64e-05	0.0096
non-canonical Wnt signaling pathway (GO:0035567)	135	7	1.16	6.04	0.000218	0.0211
antigen processing and presentation of peptide antigen (GO:0048002)	193	10	1.66	6.04	9.86e-06	0.00169
innate immune response activating cell surface receptor signaling pathway (GO:0002220)	116	6	1	6.03	0.000625	0.0427
response to fibroblast growth factor (GO:0071774)	117	6	1	5.97	0.000653	0.0438
innate immune response-activating signal transduction (GO:0002758)	117	6	1	5.97	0.000653	0.0436
negative regulation of translation (GO:0017148)	138	7	1.18	5.91	0.000248	0.0227
mRNA transport (GO:0051028)	158	8	1.36	5.90	9.06e-05	0.0106
regulation of G2/M transition of mitotic cell cycle (GO:0010389)	198	10	1.7	5.88	1.22e-05	0.00199
establishment of cell polarity (GO:0030010)	121	6	1.04	5.78	0.000772	0.0483
T cell receptor signaling pathway (GO:0050852)	182	9	1.56	5.76	3.92e-05	0.00535
activation of innate immune response (GO:0002218)	144	7	1.24	5.66	0.000317	0.0269
positive regulation of innate immune response (GO:0045089)	212	10	1.82	5.49	2.14e-05	0.00326
regulation of cell cycle G2/M phase transition (GO:1902749)	215	10	1.85	5.42	2.4e-05	0.00358
antigen processing and presentation (GO:0019882)	222	10	1.91	5.25	3.12e-05	0.00453
anaphase (GO:0051322)	156	7	1.34	5.23	0.000503	0.0365
mitotic anaphase (GO:0000090)	156	7	1.34	5.23	0.000503	0.0363
negative regulation of cellular amide metabolic process (GO:0034249)	156	7	1.34	5.23	0.000503	0.0362
regulation of RNA splicing (GO:0043484)	158	7	1.36	5.16	0.000541	0.0382
posttranscriptional regulation of gene expression (GO:0010608)	553	24	4.75	5.06	1.47e-10	1.17e-06
regulation of mRNA metabolic process (GO:1903311)	346	15	2.97	5.05	5.04e-07	0.000161
cellular response to interferon-gamma (GO:0071346)	164	7	1.41	4.97	0.000669	0.0445
regulation of translation (GO:0006417)	378	16	3.25	4.93	2.81e-07	0.000118
neutrophil degranulation (GO:0043312)	482	20	4.14	4.83	1.16e-08	1.68e-05
cellular response to hypoxia (GO:0071456)	193	8	1.66	4.83	0.000335	0.0277
M phase (GO:0000279)	170	7	1.46	4.80	0.000819	0.0501
mitotic M phase (GO:0000087)	170	7	1.46	4.80	0.000819	0.0499
neutrophil activation involved in immune response (GO:0002283)	486	20	4.17	4.79	1.32e-08	1.76e-05
negative regulation of transferase activity (GO:0051348)	294	12	2.52	4.75	1.29e-05	0.00209
neutrophil mediated immunity (GO:0002446)	493	20	4.23	4.73	1.66e-08	2.04e-05
neutrophil activation (GO:0042119)	495	20	4.25	4.71	1.77e-08	2.02e-05
granulocyte activation (GO:0036230)	500	20	4.29	4.66	2.08e-08	2.07e-05
RNA transport (GO:0050658)	201	8	1.73	4.64	0.000435	0.0329
nucleic acid transport (GO:0050657)	201	8	1.73	4.64	0.000435	0.0328
leukocyte degranulation (GO:0043299)	504	20	4.33	4.62	2.36e-08	2.21e-05
positive regulation of response to biotic stimulus (GO:0002833)	252	10	2.16	4.62	8.65e-05	0.0102
establishment of RNA localization (GO:0051236)	203	8	1.74	4.59	0.000464	0.0346
cellular response to decreased oxygen levels (GO:0036294)	203	8	1.74	4.59	0.000464	0.0344
myeloid leukocyte activation (GO:0002274)	584	23	5.01	4.59	2.21e-09	5.03e-06
defense response to virus (GO:0051607)	204	8	1.75	4.57	0.000478	0.0352
myeloid leukocyte mediated immunity (GO:0002444)	514	20	4.41	4.53	3.22e-08	2.71e-05
myeloid cell activation involved in immune response (GO:0002275)	520	20	4.46	4.48	3.87e-08	3.09e-05
Fc receptor signaling pathway (GO:0038093)	240	9	2.06	4.37	0.000293	0.0253
regulation of cell-substrate adhesion (GO:0010810)	214	8	1.84	4.35	0.000648	0.0436
biological phase (GO:0044848)	269	10	2.31	4.33	0.000145	0.0151
mitotic cell cycle phase (GO:0098763)	269	10	2.31	4.33	0.000145	0.015
cell cycle phase (GO:0022403)	269	10	2.31	4.33	0.000145	0.0149
protein modification by small protein removal (GO:0070646)	296	11	2.54	4.33	6.77e-05	0.00886
regulation of cellular amide metabolic process (GO:0034248)	436	16	3.74	4.27	1.72e-06	0.000422
cellular response to tumor necrosis factor (GO:0071356)	246	9	2.11	4.26	0.000349	0.0283
negative regulation of mitotic cell cycle phase transition (GO:1901991)	219	8	1.88	4.26	0.000749	0.048
cellular response to oxygen levels (GO:0071453)	220	8	1.89	4.24	0.000771	0.0484
regulation of innate immune response (GO:0045088)	304	11	2.61	4.21	8.51e-05	0.0103
protein deubiquitination (GO:0016579)	278	10	2.39	4.19	0.000187	0.0187
regulation of mitotic cell cycle phase transition (GO:1901990)	418	15	3.59	4.18	4.77e-06	0.000952
MAPK cascade (GO:0000165)	369	13	3.17	4.10	2.52e-05	0.00372
regulation of cell cycle phase transition (GO:1901987)	455	16	3.91	4.10	2.92e-06	0.00063
RNA splicing (GO:0008380)	402	14	3.45	4.06	1.38e-05	0.00216
response to virus (GO:0009615)	288	10	2.47	4.04	0.000247	0.0227
response to hypoxia (GO:0001666)	347	12	2.98	4.03	6.16e-05	0.00813
signal transduction by protein phosphorylation (GO:0023014)	383	13	3.29	3.95	3.65e-05	0.00512
leukocyte activation involved in immune response (GO:0002366)	622	21	5.34	3.93	1.45e-07	7.72e-05
cell activation involved in immune response (GO:0002263)	626	21	5.37	3.91	1.61e-07	8.29e-05
mRNA processing (GO:0006397)	478	16	4.1	3.90	5.35e-06	0.00101
response to decreased oxygen levels (GO:0036293)	360	12	3.09	3.88	8.64e-05	0.0103
negative regulation of phosphate metabolic process (GO:0045936)	572	19	4.91	3.87	7.51e-07	0.000222
negative regulation of phosphorus metabolic process (GO:0010563)	573	19	4.92	3.86	7.7e-07	0.00022
regulated exocytosis (GO:0045055)	696	23	5.97	3.85	5.12e-08	3.72e-05
response to tumor necrosis factor (GO:0034612)	273	9	2.34	3.84	0.00072	0.0467
negative regulation of mitotic cell cycle (GO:0045930)	310	10	2.66	3.76	0.000433	0.0329
negative regulation of protein phosphorylation (GO:0001933)	413	13	3.55	3.67	7.68e-05	0.00958
response to oxygen levels (GO:0070482)	385	12	3.31	3.63	0.000159	0.0161
negative regulation of phosphorylation (GO:0042326)	453	14	3.89	3.60	4.91e-05	0.00659
negative regulation of catalytic activity (GO:0043086)	819	25	7.03	3.56	5.67e-08	3.94e-05
regulation of mitotic cell cycle (GO:0007346)	637	19	5.47	3.47	3.48e-06	0.000731
regulation of hemopoiesis (GO:1903706)	472	14	4.05	3.46	7.52e-05	0.00953
negative regulation of protein modification process (GO:0031400)	610	18	5.24	3.44	7.36e-06	0.00129
positive regulation of defense response (GO:0031349)	373	11	3.2	3.44	0.000469	0.0347
regulation of response to biotic stimulus (GO:0002831)	411	12	3.53	3.40	0.000284	0.0246
exocytosis (GO:0006887)	792	23	6.8	3.38	4.73e-07	0.000168
mRNA metabolic process (GO:0016071)	690	20	5.92	3.38	2.89e-06	0.00064
immune effector process (GO:0002252)	1086	31	9.32	3.33	5.42e-09	1.08e-05
symbiotic process (GO:0044403)	884	25	7.59	3.29	2.32e-07	0.0001
leukocyte activation (GO:0045321)	923	26	7.92	3.28	1.39e-07	7.67e-05
negative regulation of cellular protein metabolic process (GO:0032269)	1058	29	9.08	3.19	4.27e-08	3.25e-05
cellular response to cytokine stimulus (GO:0071345)	1034	28	8.88	3.15	9.64e-08	6.15e-05
immune response-activating cell surface receptor signaling pathway (GO:0002429)	452	12	3.88	3.09	0.000647	0.044
immune response-activating signal transduction (GO:0002757)	452	12	3.88	3.09	0.000647	0.0438
viral process (GO:0016032)	792	21	6.8	3.09	6.16e-06	0.00113
leukocyte mediated immunity (GO:0002443)	762	20	6.54	3.06	1.2e-05	0.002
cell activation (GO:0001775)	1071	28	9.19	3.05	1.95e-07	8.88e-05
negative regulation of hydrolase activity (GO:0051346)	463	12	3.97	3.02	0.000794	0.0493
negative regulation of protein metabolic process (GO:0051248)	1135	29	9.74	2.98	1.83e-07	8.85e-05
innate immune response (GO:0045087)	833	21	7.15	2.94	1.3e-05	0.00207
regulation of cellular catabolic process (GO:0031329)	873	22	7.49	2.94	7.99e-06	0.00139
organelle localization (GO:0051640)	602	15	5.17	2.90	0.000268	0.0239
response to cytokine (GO:0034097)	1124	28	9.65	2.90	5.04e-07	0.000164
activation of immune response (GO:0002253)	525	13	4.51	2.88	0.000729	0.0469
negative regulation of molecular function (GO:0044092)	1178	29	10.11	2.87	3.89e-07	0.000144
actin cytoskeleton organization (GO:0030036)	530	13	4.55	2.86	0.000794	0.0495
negative regulation of cell cycle (GO:0045786)	574	14	4.93	2.84	0.000528	0.0377
secretion by cell (GO:0032940)	1005	24	8.63	2.78	7.25e-06	0.00129
regulation of cell cycle process (GO:0010564)	761	18	6.53	2.76	0.000123	0.0135
regulation of transferase activity (GO:0051338)	1031	24	8.85	2.71	1.1e-05	0.00186
regulation of catabolic process (GO:0009894)	1037	24	8.9	2.70	1.2e-05	0.00198
export from cell (GO:0140352)	1053	24	9.04	2.65	1.54e-05	0.00237
positive regulation of immune response (GO:0050778)	752	17	6.46	2.63	0.000318	0.0269
positive regulation of cell death (GO:0010942)	710	16	6.1	2.63	0.000495	0.0361
regulation of cell cycle (GO:0051726)	1200	27	10.3	2.62	5.37e-06	0.000997
DNA metabolic process (GO:0006259)	758	17	6.51	2.61	0.000348	0.0284
regulation of protein kinase activity (GO:0045859)	803	18	6.89	2.61	0.000234	0.022
establishment of localization in cell (GO:0051649)	2374	53	20.38	2.60	4.78e-11	7.63e-07
secretion (GO:0046903)	1122	25	9.63	2.60	1.46e-05	0.00227
positive regulation of transport (GO:0051050)	1019	22	8.75	2.51	7.87e-05	0.00973
regulation of cellular component biogenesis (GO:0044087)	979	21	8.4	2.50	0.000126	0.0136
positive regulation of intracellular signal transduction (GO:1902533)	1044	22	8.96	2.45	0.000111	0.0125
cellular response to stress (GO:0033554)	1761	37	15.12	2.45	4.77e-07	0.000162
regulation of kinase activity (GO:0043549)	912	19	7.83	2.43	0.000384	0.0299
immune response (GO:0006955)	1927	40	16.54	2.42	1.73e-07	8.65e-05
RNA processing (GO:0006396)	919	19	7.89	2.41	0.000421	0.0324
defense response to other organism (GO:0098542)	1025	21	8.8	2.39	0.000337	0.0276
positive regulation of signal transduction (GO:0009967)	1661	34	14.26	2.38	2.43e-06	0.000571
positive regulation of signaling (GO:0023056)	1908	39	16.38	2.38	3.59e-07	0.000137
interspecies interaction between organisms (GO:0044419)	2073	42	17.8	2.36	1.37e-07	7.81e-05
intracellular protein transport (GO:0006886)	994	20	8.53	2.34	0.000554	0.0386
positive regulation of immune system process (GO:0002684)	1098	22	9.43	2.33	0.000276	0.0241
positive regulation of cell communication (GO:0010647)	1900	38	16.31	2.33	1.38e-06	0.000355
vesicle-mediated transport (GO:0016192)	1966	39	16.88	2.31	1e-06	0.000272
immune system process (GO:0002376)	2832	56	24.31	2.30	1.16e-09	3.69e-06
response to abiotic stimulus (GO:0009628)	1174	23	10.08	2.28	0.000246	0.0228
intracellular transport (GO:0046907)	1540	30	13.22	2.27	3.76e-05	0.00522
cellular localization (GO:0051641)	2996	58	25.72	2.26	1.32e-09	3.52e-06
regulation of cell death (GO:0010941)	1707	33	14.65	2.25	1.34e-05	0.00211
response to biotic stimulus (GO:0009607)	1452	28	12.47	2.25	8.49e-05	0.0103
cytoskeleton organization (GO:0007010)	1205	23	10.34	2.22	0.000335	0.0276
regulation of cellular protein metabolic process (GO:0032268)	2672	51	22.94	2.22	3.14e-08	2.78e-05
negative regulation of nitrogen compound metabolic process (GO:0051172)	2409	45	20.68	2.18	4.75e-07	0.000165
response to stress (GO:0006950)	3654	68	31.37	2.17	1.55e-10	8.25e-07
negative regulation of cellular metabolic process (GO:0031324)	2607	48	22.38	2.14	3.21e-07	0.000128
response to other organism (GO:0051707)	1418	26	12.17	2.14	0.000271	0.0241
nucleic acid metabolic process (GO:0090304)	2292	42	19.68	2.13	2.02e-06	0.000489
RNA metabolic process (GO:0016070)	1692	31	14.53	2.13	8.53e-05	0.0102
response to external biotic stimulus (GO:0043207)	1420	26	12.19	2.13	0.000276	0.0242
cellular protein localization (GO:0034613)	1643	30	14.1	2.13	0.000124	0.0136
regulation of protein metabolic process (GO:0051246)	2851	52	24.48	2.12	8.88e-08	5.91e-05
cellular macromolecule localization (GO:0070727)	1652	30	14.18	2.12	0.000129	0.0137
intracellular signal transduction (GO:0035556)	1652	30	14.18	2.12	0.000129	0.0136
cellular response to organic substance (GO:0071310)	2378	43	20.41	2.11	2.57e-06	0.000595
regulation of organelle organization (GO:0033043)	1330	24	11.42	2.10	0.0006	0.0411
regulation of apoptotic process (GO:0042981)	1557	28	13.37	2.09	0.000272	0.024
regulation of catalytic activity (GO:0050790)	2392	43	20.53	2.09	2.81e-06	0.00064
regulation of protein phosphorylation (GO:0001932)	1461	26	12.54	2.07	0.000568	0.0393
regulation of programmed cell death (GO:0043067)	1579	28	13.56	2.07	0.000303	0.026
cellular response to chemical stimulus (GO:0070887)	2941	51	25.25	2.02	7.56e-07	0.000219
regulation of transport (GO:0051049)	1909	33	16.39	2.01	0.000124	0.0135
negative regulation of macromolecule metabolic process (GO:0010605)	2846	48	24.43	1.96	3.31e-06	0.000705
regulation of cellular component organization (GO:0051128)	2432	41	20.88	1.96	3.24e-05	0.00461
nucleobase-containing compound metabolic process (GO:0006139)	2804	47	24.07	1.95	5.09e-06	0.000991
regulation of molecular function (GO:0065009)	3076	51	26.41	1.93	2.4e-06	0.000572
regulation of protein modification process (GO:0031399)	1877	31	16.11	1.92	0.000543	0.0382
negative regulation of metabolic process (GO:0009892)	3098	51	26.6	1.92	4.04e-06	0.000827
response to organic substance (GO:0010033)	3040	50	26.1	1.92	3.84e-06	0.000796
regulation of phosphate metabolic process (GO:0019220)	1828	30	15.69	1.91	0.000767	0.0486
regulation of phosphorus metabolic process (GO:0051174)	1829	30	15.7	1.91	0.000769	0.0485
positive regulation of response to stimulus (GO:0048584)	2414	39	20.72	1.88	9.57e-05	0.0109
protein localization (GO:0008104)	2203	35	18.91	1.85	0.000352	0.0283
negative regulation of cellular process (GO:0048523)	4873	77	41.83	1.84	7.92e-09	1.41e-05
heterocycle metabolic process (GO:0046483)	2991	47	25.68	1.83	3.77e-05	0.00519
cellular nitrogen compound metabolic process (GO:0034641)	3450	54	29.62	1.82	6.84e-06	0.00124
cellular aromatic compound metabolic process (GO:0006725)	3039	47	26.09	1.80	4.55e-05	0.00616
organic cyclic compound metabolic process (GO:1901360)	3273	50	28.1	1.78	3.19e-05	0.00458
establishment of localization (GO:0051234)	4698	71	40.33	1.76	3.4e-07	0.000133
negative regulation of biological process (GO:0048519)	5530	83	47.47	1.75	1.95e-08	2.08e-05
macromolecule localization (GO:0033036)	2551	38	21.9	1.74	0.000797	0.0493
regulation of localization (GO:0032879)	2846	42	24.43	1.72	0.000419	0.0325
transport (GO:0006810)	4568	67	39.22	1.71	2.87e-06	0.000645
regulation of signal transduction (GO:0009966)	3147	46	27.02	1.70	0.000224	0.0215
regulation of signaling (GO:0023051)	3664	53	31.45	1.68	0.000104	0.0117
regulation of multicellular organismal process (GO:0051239)	3237	46	27.79	1.66	0.000565	0.0392
positive regulation of cellular process (GO:0048522)	5737	81	49.25	1.64	5.23e-07	0.000164
regulation of nitrogen compound metabolic process (GO:0051171)	5895	83	50.61	1.64	4.12e-07	0.00015
regulation of cell communication (GO:0010646)	3625	51	31.12	1.64	0.000232	0.0219
positive regulation of biological process (GO:0048518)	6306	88	54.14	1.63	1.84e-07	8.64e-05
regulation of macromolecule metabolic process (GO:0060255)	6474	90	55.58	1.62	9.95e-08	5.88e-05
localization (GO:0051179)	5845	81	50.18	1.61	1.02e-06	0.000272
regulation of primary metabolic process (GO:0080090)	6088	84	52.26	1.61	8.36e-07	0.000234
response to chemical (GO:0042221)	4423	61	37.97	1.61	7.15e-05	0.00928
regulation of cellular metabolic process (GO:0031323)	6299	85	54.08	1.57	1.66e-06	0.000415
regulation of biological quality (GO:0065008)	4085	55	35.07	1.57	0.00043	0.0328
regulation of gene expression (GO:0010468)	4873	65	41.83	1.55	0.000122	0.0135
regulation of metabolic process (GO:0019222)	7021	93	60.27	1.54	6.49e-07	0.000195
developmental process (GO:0032502)	5935	76	50.95	1.49	8.26e-05	0.0101
anatomical structure development (GO:0048856)	5478	70	47.03	1.49	0.000224	0.0214
response to stimulus (GO:0050896)	8523	108	73.17	1.48	2.29e-07	0.000102
cellular response to stimulus (GO:0051716)	6610	81	56.75	1.43	0.00019	0.0188
regulation of cellular process (GO:0050794)	11160	131	95.81	1.37	9.71e-08	5.96e-05
regulation of biological process (GO:0050789)	11714	134	100.56	1.33	2.99e-07	0.000123
biological regulation (GO:0065007)	12390	136	106.36	1.28	5.23e-06	0.00101
cellular process (GO:0009987)	15430	160	132.46	1.21	4.83e-07	0.000161
biological_process (GO:0008150)	17912	170	153.77	1.11	0.000196	0.0192
Unclassified (UNCLASSIFIED)	2939	9	25.23	.36	0.000196	0.0191

## Sheet: Enriched GO-terms cluster 2 CD8
Biological_process	reference	input	expected	fold enrichment	p value	FDR
pre-replicative complex assembly involved in cell cycle DNA replication (GO:1902299)	8	4	0.09	42.9	7.91e-06	0.000908
pre-replicative complex assembly involved in nuclear cell cycle DNA replication (GO:0006267)	8	4	0.09	42.9	7.91e-06	0.000902
pre-replicative complex assembly (GO:0036388)	8	4	0.09	42.9	7.91e-06	0.000896
posttranslational protein targeting to membrane, translocation (GO:0031204)	7	3	0.08	36.77	0.000171	0.0116
SRP-dependent cotranslational protein targeting to membrane, translocation (GO:0006616)	8	3	0.09	32.18	0.000233	0.0152
double-strand break repair via break-induced replication (GO:0000727)	12	4	0.14	28.6	2.8e-05	0.00257
DNA cytosine deamination (GO:0070383)	10	3	0.12	25.74	0.000397	0.0242
protein folding in endoplasmic reticulum (GO:0034975)	10	3	0.12	25.74	0.000397	0.0241
protein auto-ADP-ribosylation (GO:0070213)	11	3	0.13	23.4	0.0005	0.0286
regulation of single stranded viral RNA replication via double stranded DNA intermediate (GO:0045091)	19	5	0.22	22.58	6.92e-06	0.000818
cytidine metabolic process (GO:0046087)	12	3	0.14	21.45	0.00062	0.0345
DNA unwinding involved in DNA replication (GO:0006268)	16	4	0.19	21.45	7.2e-05	0.00561
cytidine catabolic process (GO:0006216)	12	3	0.14	21.45	0.00062	0.0344
cytidine deamination (GO:0009972)	12	3	0.14	21.45	0.00062	0.0343
cytidine to uridine editing (GO:0016554)	12	3	0.14	21.45	0.00062	0.0341
negative regulation of single stranded viral RNA replication via double stranded DNA intermediate (GO:0045869)	16	4	0.19	21.45	7.2e-05	0.00558
cellular response to arsenic-containing substance (GO:0071243)	21	5	0.24	20.43	1.05e-05	0.0011
posttranslational protein targeting to endoplasmic reticulum membrane (GO:0006620)	13	3	0.15	19.8	0.000757	0.0405
regulation of protein deubiquitination (GO:0090085)	13	3	0.15	19.8	0.000757	0.0404
pyrimidine ribonucleoside catabolic process (GO:0046133)	14	3	0.16	18.39	0.000911	0.0462
pyrimidine ribonucleoside metabolic process (GO:0046131)	14	3	0.16	18.39	0.000911	0.046
DNA deamination (GO:0045006)	14	3	0.16	18.39	0.000911	0.0459
mRNA cleavage involved in mRNA processing (GO:0098787)	14	3	0.16	18.39	0.000911	0.0457
positive regulation of sodium ion transmembrane transport (GO:1902307)	21	4	0.24	16.34	0.00018	0.0122
response to arsenic-containing substance (GO:0046685)	35	6	0.41	14.71	7.05e-06	0.000827
DNA replication initiation (GO:0006270)	33	5	0.38	13	7.16e-05	0.00561
positive regulation of sodium ion transport (GO:0010765)	34	5	0.4	12.62	8.14e-05	0.00613
production of miRNAs involved in gene silencing by miRNA (GO:0035196)	29	4	0.34	11.84	0.000541	0.0304
nuclear DNA replication (GO:0033260)	46	6	0.54	11.19	2.87e-05	0.0026
interleukin-12-mediated signaling pathway (GO:0035722)	46	6	0.54	11.19	2.87e-05	0.00259
cell cycle DNA replication (GO:0044786)	47	6	0.55	10.95	3.21e-05	0.0028
IRE1-mediated unfolded protein response (GO:0036498)	55	7	0.64	10.92	7.08e-06	0.000825
positive regulation of defense response to virus by host (GO:0002230)	32	4	0.37	10.73	0.000758	0.0403
cellular response to interleukin-12 (GO:0071349)	48	6	0.56	10.73	3.57e-05	0.0031
negative regulation of mRNA processing (GO:0050686)	32	4	0.37	10.73	0.000758	0.0402
response to interleukin-12 (GO:0070671)	49	6	0.57	10.51	3.97e-05	0.00337
production of small RNA involved in gene silencing by RNA (GO:0070918)	33	4	0.38	10.4	0.000842	0.0438
dsRNA processing (GO:0031050)	33	4	0.38	10.4	0.000842	0.0436
negative regulation of viral life cycle (GO:1903901)	85	10	0.99	10.09	1.47e-07	3.5e-05
negative regulation of viral genome replication (GO:0045071)	61	7	0.71	9.85	1.32e-05	0.00134
gene silencing by miRNA (GO:0035195)	48	5	0.56	8.94	0.000356	0.0223
antigen processing and presentation of exogenous peptide antigen via MHC class II (GO:0019886)	98	10	1.14	8.76	4.93e-07	9.49e-05
antigen processing and presentation of peptide or polysaccharide antigen via MHC class II (GO:0002504)	100	10	1.17	8.58	5.86e-07	0.000109
antigen processing and presentation of peptide antigen via MHC class II (GO:0002495)	100	10	1.17	8.58	5.86e-07	0.000107
negative regulation of viral process (GO:0048525)	104	10	1.21	8.25	8.16e-07	0.00014
endoplasmic reticulum unfolded protein response (GO:0030968)	104	10	1.21	8.25	8.16e-07	0.000139
cellular response to nerve growth factor stimulus (GO:1990090)	53	5	0.62	8.09	0.000542	0.0304
cellular response to unfolded protein (GO:0034620)	128	12	1.49	8.04	8.26e-08	2.16e-05
response to nerve growth factor (GO:1990089)	56	5	0.65	7.66	0.000685	0.0374
DNA geometric change (GO:0032392)	114	10	1.33	7.53	1.77e-06	0.000267
post-transcriptional gene silencing by RNA (GO:0035194)	58	5	0.68	7.4	0.000794	0.0419
vesicle cytoskeletal trafficking (GO:0099518)	70	6	0.82	7.35	0.000245	0.0158
DNA duplex unwinding (GO:0032508)	106	9	1.24	7.29	7.5e-06	0.000868
regulation of viral life cycle (GO:1903900)	154	13	1.79	7.24	7.43e-08	1.98e-05
posttranscriptional gene silencing (GO:0016441)	60	5	0.7	7.15	0.000916	0.0459
ubiquitin-dependent ERAD pathway (GO:0030433)	73	6	0.85	7.05	0.000303	0.0192
regulation of viral genome replication (GO:0045069)	98	8	1.14	7	3.16e-05	0.00278
cellular response to topologically incorrect protein (GO:0035967)	147	12	1.71	7	3.33e-07	6.91e-05
DNA-dependent DNA replication (GO:0006261)	126	10	1.47	6.81	4.09e-06	0.000535
response to unfolded protein (GO:0006986)	165	13	1.92	6.76	1.57e-07	3.69e-05
organelle transport along microtubule (GO:0072384)	80	6	0.93	6.44	0.000479	0.0277
regulation of defense response to virus (GO:0050688)	81	6	0.94	6.36	0.000509	0.0289
double-strand break repair via homologous recombination (GO:0000724)	99	7	1.15	6.07	0.000229	0.0151
DNA replication (GO:0006260)	214	15	2.49	6.01	7.29e-08	1.97e-05
recombinational repair (GO:0000725)	100	7	1.17	6.01	0.000242	0.0157
response to topologically incorrect protein (GO:0035966)	186	13	2.17	6	5.67e-07	0.000107
gene silencing by RNA (GO:0031047)	86	6	1	5.99	0.000686	0.0374
regulation of nucleocytoplasmic transport (GO:0046822)	117	8	1.36	5.87	0.000102	0.00747
antigen processing and presentation of exogenous peptide antigen (GO:0002478)	177	12	2.06	5.82	2.1e-06	0.00031
ERAD pathway (GO:0036503)	89	6	1.04	5.78	0.000812	0.0425
regulation of viral process (GO:0050792)	215	14	2.51	5.59	4.64e-07	9.15e-05
antigen processing and presentation of exogenous antigen (GO:0019884)	185	12	2.16	5.57	3.23e-06	0.00044
spindle assembly (GO:0051225)	93	6	1.08	5.54	0.00101	0.0495
antigen processing and presentation (GO:0019882)	222	14	2.59	5.41	6.67e-07	0.00012
DNA conformation change (GO:0071103)	304	19	3.54	5.36	7.4e-09	2.63e-06
G1/S transition of mitotic cell cycle (GO:0000082)	128	8	1.49	5.36	0.000183	0.0124
response to endoplasmic reticulum stress (GO:0034976)	256	16	2.98	5.36	1.18e-07	2.89e-05
antigen processing and presentation of peptide antigen (GO:0048002)	193	12	2.25	5.34	4.86e-06	0.000611
cell cycle G1/S phase transition (GO:0044843)	130	8	1.52	5.28	0.000203	0.0136
endoplasmic reticulum to Golgi vesicle-mediated transport (GO:0006888)	197	12	2.3	5.23	5.93e-06	0.000733
regulation of symbiotic process (GO:0043903)	231	14	2.69	5.2	1.04e-06	0.000173
establishment of vesicle localization (GO:0051650)	200	12	2.33	5.15	6.85e-06	0.000823
viral life cycle (GO:0019058)	218	13	2.54	5.12	3.01e-06	0.000419
protein folding (GO:0006457)	226	13	2.63	4.94	4.38e-06	0.000559
vesicle localization (GO:0051648)	210	12	2.45	4.9	1.09e-05	0.00113
RNA 3'-end processing (GO:0031123)	142	8	1.65	4.83	0.000357	0.0222
actin filament organization (GO:0007015)	267	15	3.11	4.82	1.06e-06	0.000174
translational initiation (GO:0006413)	144	8	1.68	4.77	0.00039	0.0239
regulation of protein-containing complex disassembly (GO:0043244)	126	7	1.47	4.77	0.000898	0.0457
cell cycle arrest (GO:0007050)	146	8	1.7	4.7	0.000426	0.0252
cell cycle phase transition (GO:0044770)	292	16	3.4	4.7	6.28e-07	0.000114
cytosolic transport (GO:0016482)	148	8	1.72	4.64	0.000464	0.027
positive regulation of intracellular transport (GO:0032388)	241	13	2.81	4.63	8.46e-06	0.000945
mitotic nuclear division (GO:0140014)	151	8	1.76	4.55	0.000526	0.0298
DNA packaging (GO:0006323)	190	10	2.21	4.52	0.000114	0.00818
establishment of organelle localization (GO:0051656)	387	20	4.51	4.43	5.95e-08	1.67e-05
cytoskeleton-dependent intracellular transport (GO:0030705)	194	10	2.26	4.42	0.000134	0.00941
regulation of gene expression, epigenetic (GO:0040029)	233	12	2.72	4.42	2.91e-05	0.0026
regulation of G2/M transition of mitotic cell cycle (GO:0010389)	198	10	2.31	4.33	0.000157	0.0109
Golgi vesicle transport (GO:0048193)	398	20	4.64	4.31	9.19e-08	2.33e-05
regulation of protein modification by small protein conjugation or removal (GO:1903320)	240	12	2.8	4.29	3.83e-05	0.00329
mitotic spindle organization (GO:0007052)	162	8	1.89	4.24	0.000817	0.0426
nucleic acid phosphodiester bond hydrolysis (GO:0090305)	304	15	3.54	4.23	4.81e-06	0.000609
mitotic cell cycle phase transition (GO:0044772)	284	14	3.31	4.23	1.01e-05	0.00107
microtubule cytoskeleton organization involved in mitosis (GO:1902850)	183	9	2.13	4.22	0.000401	0.0243
defense response to virus (GO:0051607)	204	10	2.38	4.21	0.000198	0.0133
protein-DNA complex assembly (GO:0065004)	206	10	2.4	4.17	0.000213	0.0142
double-strand break repair (GO:0006302)	187	9	2.18	4.13	0.000466	0.0271
microtubule-based movement (GO:0007018)	275	13	3.2	4.06	3.19e-05	0.0028
regulation of cell cycle G2/M phase transition (GO:1902749)	215	10	2.51	3.99	0.000295	0.0188
regulation of intracellular transport (GO:0032386)	391	18	4.56	3.95	1.38e-06	0.00022
mitotic cell cycle (GO:0000278)	761	35	8.87	3.95	9.96e-12	7.23e-09
mitotic cell cycle process (GO:1903047)	683	31	7.96	3.89	2.33e-10	1.13e-07
ribonucleoprotein complex subunit organization (GO:0071826)	201	9	2.34	3.84	0.000765	0.0404
spindle organization (GO:0007051)	224	10	2.61	3.83	0.000403	0.0241
DNA recombination (GO:0006310)	224	10	2.61	3.83	0.000403	0.024
regulation of intracellular protein transport (GO:0033157)	272	12	3.17	3.79	0.00012	0.00856
regulation of microtubule-based process (GO:0032886)	230	10	2.68	3.73	0.000491	0.0282
posttranscriptional regulation of gene expression (GO:0010608)	553	24	6.44	3.72	6.44e-08	1.77e-05
cell cycle process (GO:0022402)	1051	45	12.25	3.67	7.92e-14	1.41e-10
cell division (GO:0051301)	497	21	5.79	3.63	6.76e-07	0.00012
supramolecular fiber organization (GO:0097435)	497	21	5.79	3.63	6.76e-07	0.000119
endosomal transport (GO:0016197)	238	10	2.77	3.61	0.000634	0.0348
nucleocytoplasmic transport (GO:0006913)	267	11	3.11	3.54	0.000402	0.0241
positive regulation of cellular protein localization (GO:1903829)	343	14	4	3.5	7.34e-05	0.00566
nuclear transport (GO:0051169)	270	11	3.15	3.5	0.00044	0.0258
neutrophil mediated immunity (GO:0002446)	493	20	5.75	3.48	2.28e-06	0.000332
regulation of mRNA metabolic process (GO:1903311)	346	14	4.03	3.47	8.02e-05	0.0061
protein-DNA complex subunit organization (GO:0071824)	248	10	2.89	3.46	0.000858	0.0439
cell cycle (GO:0007049)	1371	55	15.98	3.44	1.09e-15	5.78e-12
regulation of supramolecular fiber organization (GO:1902903)	374	15	4.36	3.44	4.92e-05	0.00413
organelle localization (GO:0051640)	602	24	7.02	3.42	2.88e-07	6.2e-05
regulation of translation (GO:0006417)	378	15	4.41	3.41	5.52e-05	0.00454
actin cytoskeleton organization (GO:0030036)	530	21	6.18	3.4	1.81e-06	0.00027
neutrophil degranulation (GO:0043312)	482	19	5.62	3.38	6.13e-06	0.000752
nucleobase-containing compound catabolic process (GO:0034655)	382	15	4.45	3.37	6.19e-05	0.00499
neutrophil activation involved in immune response (GO:0002283)	486	19	5.66	3.35	6.86e-06	0.000817
myeloid leukocyte mediated immunity (GO:0002444)	514	20	5.99	3.34	4.18e-06	0.000542
neutrophil activation (GO:0042119)	495	19	5.77	3.29	8.8e-06	0.000963
regulation of organelle organization (GO:0033043)	1330	51	15.5	3.29	8.18e-14	1.31e-10
DNA metabolic process (GO:0006259)	758	29	8.83	3.28	3.59e-08	1.06e-05
response to virus (GO:0009615)	288	11	3.36	3.28	0.000736	0.0397
nuclear division (GO:0000280)	289	11	3.37	3.27	0.000756	0.0407
granulocyte activation (GO:0036230)	500	19	5.83	3.26	1.01e-05	0.00107
leukocyte degranulation (GO:0043299)	504	19	5.87	3.23	1.12e-05	0.00116
regulation of cytoskeleton organization (GO:0051493)	561	21	6.54	3.21	4.25e-06	0.000547
negative regulation of organelle organization (GO:0010639)	401	15	4.67	3.21	0.000104	0.00756
regulation of cellular protein localization (GO:1903827)	570	21	6.64	3.16	5.38e-06	0.000671
cellular response to organic cyclic compound (GO:0071407)	545	20	6.35	3.15	9.6e-06	0.00103
myeloid cell activation involved in immune response (GO:0002275)	520	19	6.06	3.14	1.71e-05	0.00166
cellular protein-containing complex assembly (GO:0034622)	823	30	9.59	3.13	5.73e-08	1.63e-05
actin filament-based process (GO:0030029)	605	22	7.05	3.12	3.9e-06	0.000515
regulation of mitotic cell cycle phase transition (GO:1901990)	418	15	4.87	3.08	0.000161	0.0112
mRNA processing (GO:0006397)	478	17	5.57	3.05	6.59e-05	0.00521
viral process (GO:0016032)	792	28	9.23	3.03	3e-07	6.38e-05
cytoskeleton organization (GO:0007010)	1205	42	14.04	2.99	3.26e-10	1.49e-07
RNA splicing (GO:0008380)	402	14	4.68	2.99	0.000356	0.0222
DNA repair (GO:0006281)	517	18	6.03	2.99	5.23e-05	0.00435
mRNA metabolic process (GO:0016071)	690	24	8.04	2.98	2.92e-06	0.000412
response to hypoxia (GO:0001666)	347	12	4.04	2.97	0.000988	0.0487
regulation of mitotic cell cycle (GO:0007346)	637	22	7.42	2.96	8.57e-06	0.00095
cytokine-mediated signaling pathway (GO:0019221)	696	24	8.11	2.96	3.36e-06	0.000451
regulated exocytosis (GO:0045055)	696	24	8.11	2.96	3.36e-06	0.000447
regulation of cellular amide metabolic process (GO:0034248)	436	15	5.08	2.95	0.00025	0.0161
heterocycle catabolic process (GO:0046700)	438	15	5.1	2.94	0.000262	0.0168
cellular nitrogen compound catabolic process (GO:0044270)	439	15	5.12	2.93	0.000268	0.0171
regulation of cell cycle process (GO:0010564)	761	26	8.87	2.93	1.51e-06	0.000237
symbiotic process (GO:0044403)	884	30	10.3	2.91	2.54e-07	5.8e-05
cellular response to growth factor stimulus (GO:0071363)	502	17	5.85	2.91	0.000117	0.00837
cellular response to cytokine stimulus (GO:0071345)	1034	35	12.05	2.9	2.42e-08	7.56e-06
protein-containing complex assembly (GO:0065003)	1300	44	15.15	2.9	2.82e-10	1.32e-07
peptide biosynthetic process (GO:0043043)	415	14	4.84	2.89	0.000484	0.0279
microtubule-based process (GO:0007017)	745	25	8.68	2.88	3.31e-06	0.000448
translation (GO:0006412)	390	13	4.55	2.86	0.000851	0.044
negative regulation of cell cycle (GO:0045786)	574	19	6.69	2.84	6.22e-05	0.00499
positive regulation of organelle organization (GO:0010638)	635	21	7.4	2.84	2.57e-05	0.00239
cellular response to DNA damage stimulus (GO:0006974)	788	26	9.18	2.83	2.8e-06	0.000399
regulation of cell cycle phase transition (GO:1901987)	455	15	5.3	2.83	0.000387	0.0239
regulation of protein-containing complex assembly (GO:0043254)	455	15	5.3	2.83	0.000387	0.0238
response to cytokine (GO:0034097)	1124	37	13.1	2.82	1.85e-08	5.89e-06
aromatic compound catabolic process (GO:0019439)	456	15	5.31	2.82	0.000395	0.0242
myeloid leukocyte activation (GO:0002274)	584	19	6.81	2.79	7.76e-05	0.00595
regulation of cell cycle (GO:0051726)	1200	39	13.98	2.79	1.01e-08	3.5e-06
microtubule cytoskeleton organization (GO:0000226)	558	18	6.5	2.77	0.000133	0.00939
leukocyte activation involved in immune response (GO:0002366)	622	20	7.25	2.76	5.87e-05	0.00475
response to growth factor (GO:0070848)	531	17	6.19	2.75	0.000222	0.0148
cell activation involved in immune response (GO:0002263)	626	20	7.3	2.74	6.39e-05	0.00507
cellular macromolecule catabolic process (GO:0044265)	917	29	10.69	2.71	1.63e-06	0.000252
exocytosis (GO:0006887)	792	25	9.23	2.71	9.22e-06	0.000995
RNA processing (GO:0006396)	919	29	10.71	2.71	1.7e-06	0.000258
regulation of cell morphogenesis (GO:0022604)	509	16	5.93	2.7	0.000413	0.0245
intracellular transport (GO:0046907)	1540	48	17.95	2.67	5.54e-10	2.33e-07
organic cyclic compound catabolic process (GO:1901361)	490	15	5.71	2.63	0.000809	0.0425
protein-containing complex subunit organization (GO:0043933)	1544	47	17.99	2.61	1.83e-09	6.79e-07
immune effector process (GO:0002252)	1086	33	12.66	2.61	6.9e-07	0.00012
cellular response to stress (GO:0033554)	1761	52	20.52	2.53	8.67e-10	3.46e-07
cellular response to organic substance (GO:0071310)	2378	70	27.71	2.53	3.1e-13	3.53e-10
chromosome organization (GO:0051276)	1054	31	12.28	2.52	2.99e-06	0.000418
nucleic acid metabolic process (GO:0090304)	2292	67	26.71	2.51	1.5e-12	1.26e-09
establishment of localization in cell (GO:0051649)	2374	69	27.67	2.49	7.43e-13	6.59e-10
modification-dependent macromolecule catabolic process (GO:0043632)	551	16	6.42	2.49	0.000939	0.0469
vesicle-mediated transport (GO:0016192)	1966	57	22.91	2.49	1.55e-10	7.74e-08
regulation of catabolic process (GO:0009894)	1037	30	12.09	2.48	9.09e-06	0.000988
secretion by cell (GO:0032940)	1005	29	11.71	2.48	1.37e-05	0.00139
positive regulation of cellular component organization (GO:0051130)	1213	35	14.14	2.48	1.31e-06	0.000212
response to organonitrogen compound (GO:0010243)	1011	29	11.78	2.46	1.45e-05	0.00144
cellular protein catabolic process (GO:0044257)	628	18	7.32	2.46	0.000528	0.0298
macromolecule catabolic process (GO:0009057)	1052	30	12.26	2.45	1.05e-05	0.0011
regulation of cellular localization (GO:0060341)	1023	29	11.92	2.43	1.63e-05	0.00162
response to nitrogen compound (GO:1901698)	1096	31	12.77	2.43	7.92e-06	0.000891
intracellular protein transport (GO:0006886)	994	28	11.58	2.42	2.55e-05	0.00238
negative regulation of programmed cell death (GO:0043069)	923	26	10.76	2.42	5.35e-05	0.00442
positive regulation of cell death (GO:0010942)	710	20	8.27	2.42	0.000506	0.0288
cellular component assembly (GO:0022607)	2379	66	27.73	2.38	2.18e-11	1.29e-08
response to organic substance (GO:0010033)	3040	84	35.43	2.37	1.06e-14	4.24e-11
negative regulation of apoptotic process (GO:0043066)	906	25	10.56	2.37	9.52e-05	0.007
leukocyte mediated immunity (GO:0002443)	762	21	8.88	2.36	0.000401	0.0242
export from cell (GO:0140352)	1053	29	12.27	2.36	2.38e-05	0.00225
regulation of cellular catabolic process (GO:0031329)	873	24	10.17	2.36	0.000141	0.00987
nucleobase-containing compound metabolic process (GO:0006139)	2804	77	32.68	2.36	5.11e-13	5.1e-10
RNA metabolic process (GO:0016070)	1692	46	19.72	2.33	9.72e-08	2.43e-05
regulation of cellular component organization (GO:0051128)	2432	66	28.34	2.33	7.27e-11	3.87e-08
protein localization to organelle (GO:0033365)	774	21	9.02	2.33	0.000456	0.0267
response to organic cyclic compound (GO:0014070)	927	25	10.8	2.31	0.000125	0.00885
cellular response to endogenous stimulus (GO:0071495)	1187	32	13.83	2.31	1.94e-05	0.00187
organelle organization (GO:0006996)	3534	95	41.19	2.31	5.63e-16	4.49e-12
regulation of cellular response to stress (GO:0080135)	744	20	8.67	2.31	0.000696	0.0378
cellular protein localization (GO:0034613)	1643	44	19.15	2.3	2.76e-07	6.04e-05
response to endogenous stimulus (GO:0009719)	1458	39	16.99	2.3	1.66e-06	0.000256
cellular macromolecule localization (GO:0070727)	1652	44	19.25	2.29	3.12e-07	6.55e-05
cellular component biogenesis (GO:0044085)	2641	70	30.78	2.27	3.05e-11	1.74e-08
apoptotic process (GO:0006915)	910	24	10.61	2.26	0.000229	0.015
regulation of protein transport (GO:0051223)	761	20	8.87	2.26	0.000854	0.044
cellular macromolecule biosynthetic process (GO:0034645)	1714	45	19.98	2.25	4.55e-07	9.09e-05
cell activation (GO:0001775)	1071	28	12.48	2.24	0.000102	0.00746
cellular localization (GO:0051641)	2996	78	34.92	2.23	3.27e-12	2.48e-09
leukocyte activation (GO:0045321)	923	24	10.76	2.23	0.000429	0.0252
positive regulation of hydrolase activity (GO:0051345)	770	20	8.97	2.23	0.000957	0.0473
regulation of protein localization (GO:0032880)	1079	28	12.57	2.23	0.000109	0.00789
secretion (GO:0046903)	1122	29	13.08	2.22	8.14e-05	0.00616
heterocycle metabolic process (GO:0046483)	2991	77	34.86	2.21	1.06e-11	7.33e-09
negative regulation of cell death (GO:0060548)	1016	26	11.84	2.2	0.000242	0.0157
response to abiotic stimulus (GO:0009628)	1174	30	13.68	2.19	6.78e-05	0.00533
regulation of cellular component biogenesis (GO:0044087)	979	25	11.41	2.19	0.000342	0.0215
cellular nitrogen compound metabolic process (GO:0034641)	3450	88	40.21	2.19	2.58e-13	3.17e-10
cellular response to chemical stimulus (GO:0070887)	2941	75	34.27	2.19	3.11e-11	1.71e-08
macromolecule biosynthetic process (GO:0009059)	1772	45	20.65	2.18	8.2e-07	0.000138
cellular aromatic compound metabolic process (GO:0006725)	3039	77	35.42	2.17	1.84e-11	1.22e-08
interspecies interaction between organisms (GO:0044419)	2073	52	24.16	2.15	1.41e-07	3.4e-05
cell death (GO:0008219)	1079	27	12.57	2.15	0.000224	0.0148
programmed cell death (GO:0012501)	1042	26	12.14	2.14	0.000313	0.0197
regulation of programmed cell death (GO:0043067)	1579	39	18.4	2.12	1.42e-05	0.00142
membrane organization (GO:0061024)	932	23	10.86	2.12	0.000863	0.044
protein localization (GO:0008104)	2203	54	25.67	2.1	1.69e-07	3.9e-05
regulation of apoptotic process (GO:0042981)	1557	38	18.15	2.09	2.2e-05	0.00209
protein transport (GO:0015031)	1521	37	17.73	2.09	3.15e-05	0.00279
establishment of protein localization (GO:0045184)	1606	39	18.72	2.08	1.68e-05	0.00166
organic cyclic compound metabolic process (GO:1901360)	3273	79	38.14	2.07	1.29e-10	6.65e-08
negative regulation of gene expression (GO:0010629)	1966	47	22.91	2.05	2.58e-06	0.000371
regulation of hydrolase activity (GO:0051336)	1297	31	15.12	2.05	0.000163	0.0112
peptide transport (GO:0015833)	1553	37	18.1	2.04	4.01e-05	0.00339
gene expression (GO:0010467)	2172	51	25.31	2.01	1.46e-06	0.000231
immune system process (GO:0002376)	2832	66	33	2	2.94e-08	8.87e-06
amide transport (GO:0042886)	1588	37	18.51	2	7.91e-05	0.00605
regulation of cell death (GO:0010941)	1707	39	19.89	1.96	5.61e-05	0.00457
response to stress (GO:0006950)	3654	83	42.58	1.95	5.61e-10	2.3e-07
cellular catabolic process (GO:0044248)	1806	40	21.05	1.9	8.8e-05	0.00657
macromolecule localization (GO:0033036)	2551	56	29.73	1.88	3.03e-06	0.000417
cellular macromolecule metabolic process (GO:0044260)	5183	113	60.4	1.87	4.76e-13	5.06e-10
positive regulation of molecular function (GO:0044093)	1835	40	21.39	1.87	0.000147	0.0102
immune response (GO:0006955)	1927	42	22.46	1.87	8.56e-05	0.00642
positive regulation of catalytic activity (GO:0043085)	1474	32	17.18	1.86	0.000941	0.0468
macromolecule metabolic process (GO:0043170)	6354	137	74.05	1.85	1.44e-16	2.3e-12
movement of cell or subcellular component (GO:0006928)	1584	34	18.46	1.84	0.000603	0.0337
regulation of protein metabolic process (GO:0051246)	2851	61	33.23	1.84	2.19e-06	0.000321
cellular component organization (GO:0016043)	5658	121	65.94	1.84	1.33e-13	1.94e-10
regulation of catalytic activity (GO:0050790)	2392	51	27.88	1.83	2.75e-05	0.00254
cellular component organization or biogenesis (GO:0071840)	5878	125	68.5	1.82	4.73e-14	1.26e-10
organic substance catabolic process (GO:1901575)	1774	37	20.67	1.79	0.000715	0.0387
response to chemical (GO:0042221)	4423	92	51.55	1.78	5.3e-09	1.92e-06
regulation of cellular protein metabolic process (GO:0032268)	2672	55	31.14	1.77	2.85e-05	0.0026
negative regulation of macromolecule metabolic process (GO:0010605)	2846	58	33.17	1.75	2.04e-05	0.00196
nitrogen compound transport (GO:0071705)	1867	38	21.76	1.75	0.000956	0.0474
cellular biosynthetic process (GO:0044249)	2759	56	32.15	1.74	3.66e-05	0.00316
organic substance biosynthetic process (GO:1901576)	2873	57	33.48	1.7	5.18e-05	0.00433
nitrogen compound metabolic process (GO:0006807)	7114	141	82.91	1.7	4.34e-14	1.39e-10
regulation of gene expression (GO:0010468)	4873	96	56.79	1.69	2.89e-08	8.87e-06
negative regulation of metabolic process (GO:0009892)	3098	61	36.1	1.69	3.9e-05	0.00333
regulation of molecular function (GO:0065009)	3076	60	35.85	1.67	5.56e-05	0.00455
biosynthetic process (GO:0009058)	2929	57	34.13	1.67	8.91e-05	0.00662
primary metabolic process (GO:0044238)	7588	147	88.43	1.66	5.58e-14	1.27e-10
transport (GO:0006810)	4568	88	53.24	1.65	4.77e-07	9.28e-05
cellular protein metabolic process (GO:0044267)	3807	73	44.37	1.65	8.69e-06	0.000957
establishment of localization (GO:0051234)	4698	90	54.75	1.64	4.13e-07	8.45e-05
negative regulation of cellular process (GO:0048523)	4873	93	56.79	1.64	2.59e-07	5.82e-05
regulation of nucleobase-containing compound metabolic process (GO:0019219)	4041	77	47.09	1.64	6.14e-06	0.000748
regulation of RNA metabolic process (GO:0051252)	3781	72	44.06	1.63	1.7e-05	0.00166
organic substance metabolic process (GO:0071704)	8021	152	93.48	1.63	6.47e-14	1.29e-10
cellular metabolic process (GO:0044237)	7796	147	90.86	1.62	6.46e-13	6.07e-10
negative regulation of biological process (GO:0048519)	5530	104	64.45	1.61	5.04e-08	1.46e-05
negative regulation of cellular metabolic process (GO:0031324)	2607	49	30.38	1.61	0.000854	0.0438
regulation of cellular biosynthetic process (GO:0031326)	4195	78	48.89	1.6	1.24e-05	0.00127
regulation of macromolecule biosynthetic process (GO:0010556)	4046	75	47.15	1.59	2.08e-05	0.00199
regulation of cellular metabolic process (GO:0031323)	6299	116	73.41	1.58	1.38e-08	4.7e-06
regulation of biosynthetic process (GO:0009889)	4276	78	49.83	1.57	2.91e-05	0.00261
protein metabolic process (GO:0019538)	4396	80	51.23	1.56	2.46e-05	0.00231
regulation of cellular macromolecule biosynthetic process (GO:2000112)	3903	71	45.49	1.56	9.25e-05	0.00684
cellular response to stimulus (GO:0051716)	6610	120	77.03	1.56	1.42e-08	4.74e-06
regulation of biological quality (GO:0065008)	4085	74	47.61	1.55	6.24e-05	0.00498
metabolic process (GO:0008152)	8585	155	100.05	1.55	2.66e-12	2.12e-09
regulation of nitrogen compound metabolic process (GO:0051171)	5895	106	68.7	1.54	4.34e-07	8.76e-05
regulation of macromolecule metabolic process (GO:0060255)	6474	116	75.45	1.54	8.9e-08	2.29e-05
regulation of primary metabolic process (GO:0080090)	6088	109	70.95	1.54	2.75e-07	6.09e-05
regulation of metabolic process (GO:0019222)	7021	125	81.82	1.53	1.62e-08	5.29e-06
localization (GO:0051179)	5845	104	68.12	1.53	1.24e-06	0.000202
positive regulation of biological process (GO:0048518)	6306	111	73.49	1.51	5.16e-07	9.8e-05
positive regulation of cellular process (GO:0048522)	5737	100	66.86	1.5	6.55e-06	0.000793
response to stimulus (GO:0050896)	8523	148	99.33	1.49	4.51e-10	2e-07
organonitrogen compound metabolic process (GO:1901564)	5421	90	63.18	1.42	0.000169	0.0116
regulation of cellular process (GO:0050794)	11160	178	130.06	1.37	4.78e-10	2.06e-07
regulation of biological process (GO:0050789)	11714	183	136.52	1.34	9.22e-10	3.51e-07
biological regulation (GO:0065007)	12390	190	144.39	1.32	9.19e-10	3.58e-07
cellular process (GO:0009987)	15430	225	179.82	1.25	2.5e-13	3.33e-10
biological_process (GO:0008150)	17912	239	208.75	1.14	2.04e-11	1.31e-08
Unclassified (UNCLASSIFIED)	2939	4	34.25	0.12	2.04e-11	1.26e-08
